# Supplementary material for: Related Endogenous Retrovirus-K Elements Harbor Distinct Protease Active Site Motifs
Source: Front Microbiol. 2018 Jul 18;9:1577. doi: 10.3389/fmicb.2018.01577 (PMC6058741; doi:10.3389/fmicb.2018.01577)
Supplement: FILE 1 in FASTA (fa) format — Aligned translated genomic protease BLAST results. The sequences found by BLAST for the HK2 protease in the human genome aligned and translated by MACSE. [file Data_Sheet_1.zip]

Archive with 48 entries (48 files):
- Additional file 18.txt
- Additional file 25.nwk
- Additional file 5.fa
- Additional file 17.txt
- Additional file 26.nwk
- Additional file 24.txt
- Additional file 6.fa
- Additional file 42.png
- Additional file 37.nwk
- Additional file 3.fa
- Additional file 48.zip
- Additional file 29.nwk
- Additional file 15.nwk
- Additional file 23.txt
- Additional file 28.nwk
- Additional file 22.txt
- Additional file 32.nwk
- Additional file 45.xlsx
- Additional file 7.fa
- Additional file 14.nwk
- Additional file 39.nwk
- Additional file 21.txt
- Additional file 4.fa
- Additional file 31.nwk
- Additional file 36.nwk
- Additional file 40.nwk
- Additional file 35.nwk
- Additional file 12.nwk
- Additional file 20.txt
- Additional file 1.fa
- Additional file 47.fa
- Additional file 44.csv
- Additional file 33.nwk
- Additional file 8.fa
- Additional file 46.fa
- Additional file 38.nwk
- Additional file 19.txt
- Additional file 30.nwk
- Additional file 10.nwk
- Additional file 27.nwk
- Additional file 16.nwk
- Additional file 9.nwk
- Additional file 11.nwk
- Additional file 41.fa
- Additional file 13.nwk
- Additional file 2.fa
- Additional file 43.png
- Additional file 34.nwk
