# Supplementary material for: Related Endogenous Retrovirus-K Elements Harbor Distinct Protease Active Site Motifs
Source: Front Microbiol. 2018 Jul 18;9:1577. doi: 10.3389/fmicb.2018.01577 (PMC6058741; doi:10.3389/fmicb.2018.01577)
Supplement: FILE 1 in FASTA (fa) format — Aligned translated genomic protease BLAST results. The sequences found by BLAST for the HK2 protease in the human genome aligned and translated by MACSE. [file Data_Sheet_1.zip › Additional file 18.txt]

1234625683 I10 1.000000 1.000000
1042508739 I7 1.000000 1.000000
5_52306882 I7 1.000000 1.000000
201399364 I5 1.000000 1.000000
2_16253071 I7 1.000000 1.000000
8_75045492 I7 1.000000 1.000000
1_05893093 I7 1.000000 1.000000
3_21397706 I7 1.000000 1.000000
1921791515 I5 1.000000 1.000000
1_60701633 I1 1.000000 1.000000
NT/2577601 I7 1.000000 1.000000
1921416328 I7 1.000000 1.000000
5_72397475 I7 0.162257 0.162257
5_72397475 I14 0.080166 0.242422
5_72397475 I9 0.079897 0.322320
5_72397475 I8 0.079878 0.402197
5_72397475 I5 0.074218 0.476415
5_72397475 I6 0.074041 0.550456
5_72397475 I4 0.074020 0.624476
5_72397475 I1 0.069384 0.693860
5_72397475 I0 0.067427 0.761287
5_72397475 I2 0.067147 0.828434
5_72397475 I10 0.048224 0.876658
5_72397475 I11 0.046449 0.923108
5_72397475 I3 0.028540 0.951647
4_73951550 I4 0.196357 0.196357
4_73951550 I3 0.195437 0.391794
4_73951550 I2 0.195389 0.587183
4_73951550 I1 0.135155 0.722339
4_73951550 I0 0.129855 0.852194
4_73951550 I6 0.052860 0.905053
4_73951550 I5 0.050619 0.955672
8_46584653 I1 1.000000 1.000000
NT/3940321 I12 1.000000 1.000000
8_43894987 I0 0.303068 0.303068
8_43894987 I3 0.134915 0.437983
8_43894987 I4 0.134530 0.572513
8_43894987 I2 0.134319 0.706833
8_43894987 I1 0.073219 0.780052
8_43894987 I6 0.050759 0.830811
8_43894987 I5 0.048660 0.879471
8_43894987 I13 0.021151 0.900622
8_43894987 I14 0.019363 0.919985
8_43894987 I9 0.018817 0.938802
8_43894987 I8 0.018794 0.957596
199715832 I7 1.000000 1.000000
1551284226 I12 1.000000 1.000000
162666037 I14 1.000000 1.000000
Y_19295423 I7 1.000000 1.000000
1428417162 I5 1.000000 1.000000
8_7503585 I10 1.000000 1.000000
NT1/119248 I7 1.000000 1.000000
4_33994375 I0 1.000000 1.000000
117903270 I5 1.000000 1.000000
1239197648 I7 1.000000 1.000000
5_21858925 I7 1.000000 1.000000
6_26293113 I5 1.000000 1.000000
1101698510 I10 1.000000 1.000000
8_52982242 I7 1.000000 1.000000
1_75380533 I10 0.978817 0.978817
X_41196610 I5 1.000000 1.000000
4_77397262 I5 1.000000 1.000000
6_42899425 I10 1.000000 1.000000
3_28922509 I12 0.999984 0.999984
NT3/175769 I10 1.000000 1.000000
4_91699303 I7 1.000000 1.000000
NT/4350772 I0 1.000000 1.000000
X_53161224 I5 1.000000 1.000000
Y_9276236 I13 0.999914 0.999914
5_30492351 I10 1.000000 1.000000
1920505806 I1 1.000000 1.000000
1_67321871 I7 1.000000 1.000000
4_41939870 I7 1.000000 1.000000
6_58402674 I1 1.000000 1.000000
1424012265 I10 1.000000 1.000000
219302885 I7 1.000000 1.000000
NW.1/71586 I10 1.000000 1.000000
1958308223 I5 1.000000 1.000000
1_19543046 I7 1.000000 1.000000
2_18114110 I7 1.000000 1.000000
1_94446618 I7 1.000000 1.000000
8_26009440 I7 1.000000 1.000000
5_44987962 I7 1.000000 1.000000
4_27275717 I7 1.000000 1.000000
6_78856664 I12 1.000000 1.000000
6_10501572 I7 1.000000 1.000000
7_38341669 I12 1.000000 1.000000
NT/3978144 I5 1.000000 1.000000
NW.1/48619 I12 0.999997 0.999997
1_47108183 I13 1.000000 1.000000
Y_18669300 I13 1.000000 1.000000
4_35142137 I7 1.000000 1.000000
6_58417003 I7 1.000000 1.000000
Y_16679872 I7 1.000000 1.000000
1731634523 I7 1.000000 1.000000
X_73322432 I7 1.000000 1.000000
6_77722613 I10 1.000000 1.000000
1150491659 I1 1.000000 1.000000
1469814010 I5 1.000000 1.000000
1162053393 I5 1.000000 1.000000
4_9125291 I10 1.000000 1.000000
Y_21627525 I7 1.000000 1.000000
3_9850836 I10 1.000000 1.000000
Y_9975796 I0 1.000000 1.000000
4_64564995 I7 1.000000 1.000000
1854605951 I0 1.000000 1.000000
1635519141 I5 1.000000 1.000000
6_48876515 I13 0.999999 0.999999
5_1582700 I7 1.000000 1.000000
205305634 I7 1.000000 1.000000
1952476604 I5 1.000000 1.000000
NT1/131788 I7 1.000000 1.000000
NW2/152702 I5 1.000000 1.000000
NW1/123875 I7 1.000000 1.000000
3_75807364 I7 1.000000 1.000000
X_95106560 I7 1.000000 1.000000
199456520 I7 1.000000 1.000000
1922195206 I5 0.820312 0.820312
1922195206 I4 0.036296 0.856608
1922195206 I6 0.036115 0.892723
1922195206 I3 0.029016 0.921739
1922195206 I2 0.020281 0.942021
1922195206 I1 0.014103 0.956123
8_12222222 I10 1.000000 1.000000
1951978583 I5 0.999533 0.999533
2_83051910 I7 1.000000 1.000000
7_41753228 I10 1.000000 1.000000
3_79055338 I1 0.999909 0.999909
1211822666 I5 1.000000 1.000000
Y_21848015 I13 0.999984 0.999984
9_31774259 I1 1.000000 1.000000
NT/2490310 I7 1.000000 1.000000
1922578372 I10 1.000000 1.000000
2_07946696 I7 1.000000 1.000000
3_85567963 I10 1.000000 1.000000
3_11525827 I1 1.000000 1.000000
3_04285739 I7 1.000000 1.000000
1384871685 I7 0.222368 0.222368
1384871685 I8 0.102389 0.324757
1384871685 I6 0.101946 0.426703
1384871685 I14 0.093816 0.520519
1384871685 I4 0.064211 0.584729
1384871685 I5 0.063748 0.648478
1384871685 I3 0.048547 0.697024
1384871685 I13 0.045405 0.742430
1384871685 I2 0.045323 0.787752
1384871685 I11 0.041750 0.829502
1384871685 I10 0.041740 0.871242
1384871685 I9 0.041625 0.912867
1384871685 I1 0.032001 0.944868
1384871685 I12 0.028415 0.973283
5_37089059 I0 1.000000 1.000000
4_10301517 I7 1.000000 1.000000
1_50655107 I7 1.000000 1.000000
1631541241 I7 1.000000 1.000000
NT/4245997 I0 1.000000 1.000000
1_54048999 I7 1.000000 1.000000
1018613031 I7 1.000000 1.000000
1_47026489 I7 1.000000 1.000000
1_81248997 I1 1.000000 1.000000
1_896690 I7 1.000000 1.000000
X_80044084 I7 1.000000 1.000000
5_19704141 I7 1.000000 1.000000
NT/3808646 I5 1.000000 1.000000
1284106154 I1 1.000000 1.000000
1951809147 I5 1.000000 1.000000
6_78135424 I0 1.000000 1.000000
X_62713437 I3 1.000000 1.000000
1156330297 I12 1.000000 1.000000
Y_7958216 I3 1.000000 1.000000
1202665479 I7 1.000000 1.000000
1033605238 I12 0.997191 0.997191
Y_14377556 I1 0.999999 0.999999
NW1/106340 I5 1.000000 1.000000
NW.2/16161 I10 1.000000 1.000000
1749174947 I7 1.000000 1.000000
1921235744 I5 1.000000 1.000000
8_46878252 I7 1.000000 1.000000
105037580 I12 1.000000 1.000000
3_29902671 I7 1.000000 1.000000
1912453148 I12 1.000000 1.000000
X_77079571 I7 1.000000 1.000000
X_01187074 I12 1.000000 1.000000
6_28685948 I10 1.000000 1.000000
8_48247745 I7 1.000000 1.000000
1_46904365 I1 1.000000 1.000000
Y_13173987 I7 1.000000 1.000000
Y_21715404 I7 1.000000 1.000000
8_53619472 I7 1.000000 1.000000
NT1/101832 I7 1.000000 1.000000
8_68891036 I7 1.000000 1.000000
1923867093 I5 1.000000 1.000000
X_73663408 I0 1.000000 1.000000
1181035118 I0 1.000000 1.000000
1743344089 I14 1.000000 1.000000
Y_8997918 I13 0.999994 0.999994
163079581 I7 1.000000 1.000000
1323007955 I7 1.000000 1.000000
Y_8124354 I13 0.999467 0.999467
1110398607 I7 1.000000 1.000000
8_17913150 I10 0.984971 0.984971
3_85107049 I7 1.000000 1.000000
NT/2715801 I7 1.000000 1.000000
1045281569 I5 1.000000 1.000000
6_10918446 I7 1.000000 1.000000
NT.1/14430 I7 1.000000 1.000000
8_8200624 I10 1.000000 1.000000
1150441732 I1 1.000000 1.000000
1_54632658 I7 1.000000 1.000000
NT/2536804 I7 1.000000 1.000000
1042489141 I7 1.000000 1.000000
Y_7625919 I0 1.000000 1.000000
2039723462 I7 1.000000 1.000000
NT/2543913 I7 1.000000 1.000000
Y_26179291 I0 1.000000 1.000000
Y_20660355 I0 1.000000 1.000000
1952304743 I7 0.222413 0.222413
1952304743 I11 0.129892 0.352306
1952304743 I12 0.119160 0.471466
1952304743 I13 0.119139 0.590604
1952304743 I10 0.107697 0.698302
1952304743 I9 0.094912 0.793213
1952304743 I14 0.040582 0.833795
1952304743 I8 0.040507 0.874302
1952304743 I6 0.032270 0.906571
1952304743 I4 0.021660 0.928231
1952304743 I3 0.021351 0.949582
1952304743 I2 0.021340 0.970922
6_6066877 I7 1.000000 1.000000
1721077642 I7 0.999999 0.999999
NT/4356398 I0 1.000000 1.000000
2_36074324 I5 1.000000 1.000000
4_53692682 I7 1.000000 1.000000
4_243993 I10 1.000000 1.000000
4_64749472 I1 1.000000 1.000000
Y_21020635 I5 1.000000 1.000000
NT/3774552 I12 1.000000 1.000000
NW1/113351 I5 0.842685 0.842685
NW1/113351 I4 0.025272 0.867956
NW1/113351 I6 0.025234 0.893190
NW1/113351 I3 0.021825 0.915015
NW1/113351 I2 0.016717 0.931732
NW1/113351 I1 0.015701 0.947433
NW1/113351 I0 0.015590 0.963023
178059720 I10 0.975751 0.975751
1_25797828 I12 1.000000 1.000000
6_45237151 I7 1.000000 1.000000
6_61277222 I1 0.999998 0.999998
1442805460 I0 1.000000 1.000000
7_55241487 I7 1.000000 1.000000
2_82025656 I13 1.000000 1.000000
1251738234 I7 1.000000 1.000000
3_75553859 I10 1.000000 1.000000
7_42636935 I7 1.000000 1.000000
4_97100780 I7 1.000000 1.000000
Y_13617747 I12 0.999997 0.999997
Y_11236852 I7 1.000000 1.000000
1924323325 I1 1.000000 1.000000
7_52042718 I7 1.000000 1.000000
5_54502716 I7 1.000000 1.000000
1270447618 I11 0.236650 0.236650
1270447618 I13 0.233064 0.469714
1270447618 I12 0.233051 0.702765
1270447618 I3 0.048079 0.750844
1270447618 I0 0.046067 0.796911
1270447618 I1 0.040038 0.836949
1270447618 I2 0.039047 0.875995
1270447618 I10 0.025371 0.901366
1270447618 I9 0.021786 0.923152
1270447618 I4 0.018756 0.941908
1270447618 I6 0.013410 0.955318
1480466862 I0 1.000000 1.000000
9_35583953 I7 1.000000 1.000000
Y_21788098 I7 1.000000 1.000000
2_19925416 I7 1.000000 1.000000
1112927173 I5 1.000000 1.000000
4_70130607 I13 1.000000 1.000000
3_75054844 I7 1.000000 1.000000
199512194 I5 1.000000 1.000000
7_50584606 I5 1.000000 1.000000
1452166111 I7 1.000000 1.000000
1545239800 I13 1.000000 1.000000
2_33916800 I7 1.000000 1.000000
7_56318785 I7 1.000000 1.000000
3_01695344 I10 1.000000 1.000000
5_34785405 I7 1.000000 1.000000
1205307086 I7 1.000000 1.000000
1727697208 I7 1.000000 1.000000
3_38422411 I7 1.000000 1.000000
Y_13254926 I7 1.000000 1.000000
7_54450564 I7 1.000000 1.000000
1205301825 I1 0.999431 0.999431
1118726415 I10 1.000000 1.000000
NT1/136947 I7 1.000000 1.000000
1068866117 I7 1.000000 1.000000
2_71390644 I0 1.000000 1.000000
4_76346134 I7 1.000000 1.000000
7_04750027 I10 1.000000 1.000000
8_45060324 I14 1.000000 1.000000
1957897992 I12 0.999997 0.999997
1043587354 I7 1.000000 1.000000
6_70446909 I7 1.000000 1.000000
4_91184862 I7 1.000000 1.000000
NT1/154012 I10 1.000000 1.000000
4_45044447 I7 1.000000 1.000000
9_12396128 I1 0.999999 0.999999
NT1/623747 I7 1.000000 1.000000
1173944486 I12 0.999998 0.999998
1_13210548 I10 1.000000 1.000000
Y_9148615 I7 1.000000 1.000000
1039202068 I7 1.000000 1.000000
1944633467 I7 1.000000 1.000000
NT/3699493 I5 1.000000 1.000000
8_39873111 I7 1.000000 1.000000
1_48517557 I7 1.000000 1.000000
NT/2492688 I7 1.000000 1.000000
5_24309775 I12 1.000000 1.000000
X_56944048 I1 1.000000 1.000000
1727692057 I1 1.000000 1.000000
5_44790440 I7 1.000000 1.000000
Y_23576731 I7 0.697296 0.697296
Y_23576731 I8 0.096766 0.794062
Y_23576731 I6 0.091352 0.885414
Y_23576731 I4 0.040913 0.926327
Y_23576731 I5 0.038980 0.965308
1030293186 I7 1.000000 1.000000
7_18116566 I0 1.000000 1.000000
219151622 I7 1.000000 1.000000
8_30149191 I7 1.000000 1.000000
3_20617777 I7 1.000000 1.000000
1921886017 I14 1.000000 1.000000
6_58302806 I1 1.000000 1.000000
3_49229585 I7 1.000000 1.000000
1729990024 I7 1.000000 1.000000
1912023521 I7 1.000000 1.000000
5_13713642 I7 1.000000 1.000000
1115067633 I1 0.770361 0.770361
1115067633 I13 0.106326 0.876687
1115067633 I3 0.024123 0.900810
1115067633 I4 0.024065 0.924875
1115067633 I2 0.023862 0.948736
1115067633 I0 0.013966 0.962702
1_19999129 I7 1.000000 1.000000
2_27372359 I0 1.000000 1.000000
4_35959299 I7 1.000000 1.000000
1924006562 I7 1.000000 1.000000
3_30449377 I1 1.000000 1.000000
6_13266635 I7 1.000000 1.000000
1920280122 I10 1.000000 1.000000
4_3983115 I10 1.000000 1.000000
X_49722375 I0 1.000000 1.000000
8_36910825 I7 1.000000 1.000000
2118566044 I10 1.000000 1.000000
1921342583 I7 1.000000 1.000000
X_18297935 I12 1.000000 1.000000
1248509541 I12 0.999999 0.999999
1935576100 I10 1.000000 1.000000
4_69194983 I1 1.000000 1.000000
1320683424 I7 1.000000 1.000000
NT/3780630 I5 1.000000 1.000000
2212199678 I7 1.000000 1.000000
1258333154 I10 1.000000 1.000000
5_15040364 I7 1.000000 1.000000
Y_21449111 I13 0.984125 0.984125
1921670707 I7 1.000000 1.000000
1319628177 I7 1.000000 1.000000
1923535227 I7 1.000000 1.000000
1_13029764 I7 1.000000 1.000000
1_07638256 I10 1.000000 1.000000
6_33051711 I0 1.000000 1.000000
NW1/141052 I12 1.000000 1.000000
1_02836706 I5 1.000000 1.000000
1_05860239 I12 0.999966 0.999966
6_00947318 I0 1.000000 1.000000
5_56663124 I10 1.000000 1.000000
1924245040 I3 0.163372 0.163372
1924245040 I0 0.159064 0.322435
1924245040 I4 0.151074 0.473510
1924245040 I2 0.149726 0.623236
1924245040 I1 0.114020 0.737256
1924245040 I6 0.041568 0.778823
1924245040 I5 0.040275 0.819098
1924245040 I14 0.029308 0.848406
1924245040 I12 0.027550 0.875955
1924245040 I11 0.024188 0.900143
1924245040 I8 0.023559 0.923703
1924245040 I9 0.023513 0.947216
1924245040 I13 0.023340 0.970556
5_46005444 I10 1.000000 1.000000
1039045909 I1 1.000000 1.000000
Y_12323553 I12 1.000000 1.000000
NT/4295241 I0 1.000000 1.000000
1162379054 I10 1.000000 1.000000
2_56721394 I7 1.000000 1.000000
NT.3/61156 I7 1.000000 1.000000
NW/1573332 I5 1.000000 1.000000
NT/3716666 I5 1.000000 1.000000
4_99189697 I7 1.000000 1.000000
1589238334 I7 1.000000 1.000000
8_44873440 I7 1.000000 1.000000
X_16036646 I7 1.000000 1.000000
NT/3914487 I5 1.000000 1.000000
4_01904673 I7 1.000000 1.000000
X_78216895 I0 1.000000 1.000000
1630621442 I5 1.000000 1.000000
8_43699325 I13 1.000000 1.000000
1523699926 I7 1.000000 1.000000
1952752842 I7 1.000000 1.000000
1053338993 I7 1.000000 1.000000
6_23163415 I0 1.000000 1.000000
2218942121 I10 1.000000 1.000000
2_84474596 I12 1.000000 1.000000
8_48964678 I7 1.000000 1.000000
1195936030 I0 1.000000 1.000000
4_30942151 I7 1.000000 1.000000
3_46051273 I5 1.000000 1.000000
NW.2/31925 I7 1.000000 1.000000
NT9.1/8204 I7 1.000000 1.000000
2_49322173 I12 1.000000 1.000000
9_93753643 I7 1.000000 1.000000
1525637727 I7 1.000000 1.000000
9_36785933 I10 0.995469 0.995469
1_13356298 I10 1.000000 1.000000
7_49649319 I7 1.000000 1.000000
1250496155 I7 1.000000 1.000000
1775026352 I12 1.000000 1.000000
NT/3950109 I12 1.000000 1.000000
1_09706272 I1 1.000000 1.000000
1_12782048 I10 1.000000 1.000000
1921623942 I0 1.000000 1.000000
X_88846022 I12 1.000000 1.000000
1_55632084 I10 1.000000 1.000000
1619398875 I13 1.000000 1.000000
1063849826 I7 1.000000 1.000000
1247446723 I7 1.000000 1.000000
2230677138 I12 1.000000 1.000000
2025399666 I5 1.000000 1.000000
2211792267 I7 1.000000 1.000000
1743329871 I14 1.000000 1.000000
7_43863024 I7 1.000000 1.000000
4_26132284 I7 1.000000 1.000000
2_99275212 I7 1.000000 1.000000
4_99489594 I7 1.000000 1.000000
1354918644 I7 1.000000 1.000000
1952305070 I7 1.000000 1.000000
Y_21062490 I5 1.000000 1.000000
7_94726603 I7 1.000000 1.000000
9_31682744 I7 1.000000 1.000000
105043428 I14 1.000000 1.000000
3_03211313 I7 1.000000 1.000000
7_50578410 I1 0.999999 0.999999
5_87512731 I7 1.000000 1.000000
4_86462452 I7 1.000000 1.000000
1_13018098 I10 1.000000 1.000000
1065112294 I1 1.000000 1.000000
4_99368587 I7 1.000000 1.000000
5_40106581 I1 1.000000 1.000000
2223541355 I10 1.000000 1.000000
6_47314613 I7 1.000000 1.000000
7_4596640 I10 1.000000 1.000000
1927709337 I1 1.000000 1.000000
1099825166 I10 1.000000 1.000000
X_62757021 I7 1.000000 1.000000
2_52179561 I7 1.000000 1.000000
NT.1/45993 I7 1.000000 1.000000
3_13029683 I10 1.000000 1.000000
4_85049001 I7 1.000000 1.000000
Y_26093042 I7 0.706575 0.706575
Y_26093042 I8 0.095115 0.801690
Y_26093042 I6 0.089550 0.891240
Y_26093042 I4 0.039692 0.930932
Y_26093042 I5 0.037758 0.968691
1938939130 I7 1.000000 1.000000
1457367685 I7 1.000000 1.000000
4_74987671 I7 1.000000 1.000000
3_14227089 I5 1.000000 1.000000
5_244539 I7 1.000000 1.000000
9_36784783 I10 1.000000 1.000000
7_56147253 I7 1.000000 1.000000
Y_21583169 I13 0.999877 0.999877
5_18785081 I11 0.188241 0.188241
5_18785081 I9 0.186247 0.374489
5_18785081 I10 0.186139 0.560627
5_18785081 I13 0.124932 0.685560
5_18785081 I12 0.124435 0.809995
5_18785081 I0 0.062213 0.872208
5_18785081 I2 0.028369 0.900577
5_18785081 I1 0.027383 0.927960
5_18785081 I8 0.023992 0.951952
1937112312 I10 1.000000 1.000000
1_11400689 I1 0.887993 0.887993
1_11400689 I2 0.048146 0.936139
1_11400689 I0 0.044565 0.980704
3_26093815 I7 1.000000 1.000000
6_32564430 I5 1.000000 1.000000
X_57207196 I7 1.000000 1.000000
3_51702702 I7 1.000000 1.000000
1042497603 I7 1.000000 1.000000
6_70596025 I7 1.000000 1.000000
1159925920 I7 1.000000 1.000000
4_9661462 I10 1.000000 1.000000
Y_9241504 I7 1.000000 1.000000
5_71574838 I5 1.000000 1.000000
4_64999117 I10 1.000000 1.000000
NT1/186685 I10 1.000000 1.000000
1101217351 I1 1.000000 1.000000
X_02178860 I0 1.000000 1.000000
176878831 I7 1.000000 1.000000
1631765197 I0 1.000000 1.000000
2212075717 I7 1.000000 1.000000
1_16106106 I7 1.000000 1.000000
5_54640790 I10 1.000000 1.000000
8_46280434 I7 1.000000 1.000000
7_46042457 I7 1.000000 1.000000
3_32087963 I5 1.000000 1.000000
NT/3791660 I5 1.000000 1.000000
NT/3817264 I5 1.000000 1.000000
NT.1/52688 I7 1.000000 1.000000
2_48386811 I7 1.000000 1.000000
4_07330587 I12 1.000000 1.000000
6_34602532 I12 1.000000 1.000000
8_12464744 I10 1.000000 1.000000
2023469444 I7 1.000000 1.000000
6_31233372 I7 1.000000 1.000000
X_75324735 I7 1.000000 1.000000
1923853705 I1 1.000000 1.000000
1923575284 I7 1.000000 1.000000
3_25893741 I10 1.000000 1.000000
1_60694289 I10 1.000000 1.000000
1920711750 I12 0.999998 0.999998
6_76492718 I1 1.000000 1.000000
1294357958 I7 1.000000 1.000000
NT.1/95545 I7 1.000000 1.000000
1912101588 I7 1.000000 1.000000
113453162 I10 1.000000 1.000000
1071959175 I12 0.999972 0.999972
1810224242 I7 1.000000 1.000000
NT3/146711 I7 1.000000 1.000000
X_65441147 I7 1.000000 1.000000
7_4588136 I10 1.000000 1.000000
6_32476402 I5 1.000000 1.000000
1635072821 I7 1.000000 1.000000
NT.1/45424 I7 1.000000 1.000000
NT/4463822 I0 1.000000 1.000000
3_85017087 I7 1.000000 1.000000
8_92238947 I7 1.000000 1.000000
1952411816 I5 1.000000 1.000000
NT1/134810 I5 1.000000 1.000000
2_05991904 I12 0.999993 0.999993
2219938408 I1 1.000000 1.000000
X_57105562 I5 1.000000 1.000000
1403172572 I12 0.999999 0.999999
Y_22253359 I0 1.000000 1.000000
106829880 I10 1.000000 1.000000
1403236401 I7 1.000000 1.000000
1920319071 I12 0.997091 0.997091
1576265435 I12 0.999993 0.999993
4_73359537 I7 1.000000 1.000000
1610422425 I7 1.000000 1.000000
Y_8201519 I0 1.000000 1.000000
Y_23491000 I0 1.000000 1.000000
8_46488619 I5 1.000000 1.000000
1927643659 I10 1.000000 1.000000
1940957104 I13 0.999106 0.999106
1150510785 I7 1.000000 1.000000
Y_6963057 I10 1.000000 1.000000
1549841038 I0 1.000000 1.000000
NT/3759106 I5 1.000000 1.000000
Y_15978916 I3 1.000000 1.000000
NT/4500728 I0 1.000000 1.000000
1631662686 I12 1.000000 1.000000
3_48564816 I10 1.000000 1.000000
1442311488 I7 1.000000 1.000000
4_87405952 I12 1.000000 1.000000
6_61291550 I7 1.000000 1.000000
NT/1104822 I5 1.000000 1.000000
Y_22704873 I0 1.000000 1.000000
3_67181281 I7 1.000000 1.000000
Y_21967441 I7 0.706575 0.706575
Y_21967441 I8 0.095115 0.801690
Y_21967441 I6 0.089550 0.891240
Y_21967441 I4 0.039692 0.930932
Y_21967441 I5 0.037758 0.968691
1_62181042 I12 1.000000 1.000000
Y_22618622 I7 0.706575 0.706575
Y_22618622 I8 0.095115 0.801690
Y_22618622 I6 0.089550 0.891240
Y_22618622 I4 0.039692 0.930932
Y_22618622 I5 0.037758 0.968691
9_90905460 I14 1.000000 1.000000
5_24651957 I5 1.000000 1.000000
6_65460472 I7 1.000000 1.000000
1234524757 I1 1.000000 1.000000
1_78558299 I7 1.000000 1.000000
6_29879796 I7 1.000000 1.000000
X_49680582 I0 1.000000 1.000000
