# Supplementary material for: Related Endogenous Retrovirus-K Elements Harbor Distinct Protease Active Site Motifs
Source: Front Microbiol. 2018 Jul 18;9:1577. doi: 10.3389/fmicb.2018.01577 (PMC6058741; doi:10.3389/fmicb.2018.01577)
Supplement: FILE 1 in FASTA (fa) format — Aligned translated genomic protease BLAST results. The sequences found by BLAST for the HK2 protease in the human genome aligned and translated by MACSE. [file Data_Sheet_1.zip › Additional file 25.nwk]

(ERVKHML1/2:0.06283065074367319425[I0],(ERVKHML2/2:0.24428045790778943336[I2],ERVK14C/23:0.11034170140679291916[I3]):0.06727733001259651735[I1],(ERVKHML4/2:0.53797071802856744061[I5],(((ERVHML8/26:0.25297766399822085859[I9],ERVKHML7/2:0.24527333863304479067[I10]):0.01232350192202804305[I8],ERVKHML6/2:1.09229751248661255403[I11]):0.05785956487540543092[I7],(ERVKHML3/1:0.11128745395058259327[I13],ERVKHML5/2:1.20219878997755147410[I14]):0.18063714628423374609[I12]):0.08709990195449664185[I6]):0.07715836545177466588[I4]);
