# Supplementary material for: Related Endogenous Retrovirus-K Elements Harbor Distinct Protease Active Site Motifs
Source: Front Microbiol. 2018 Jul 18;9:1577. doi: 10.3389/fmicb.2018.01577 (PMC6058741; doi:10.3389/fmicb.2018.01577)
Supplement: FILE 1 in FASTA (fa) format — Aligned translated genomic protease BLAST results. The sequences found by BLAST for the HK2 protease in the human genome aligned and translated by MACSE. [file Data_Sheet_1.zip › Additional file 5.fa]

>6_106232697
-----------------------------------------------------------------------------------------------------------------------------------------------------------------------------------------------------------------------------------------------------------------------------------------------------------------------------V----------Q--K---P-----S--------G-------------------------------Q-W-----------R----------------------------------------L-----V--------------Q---D------L-------R--------I-----I--------------------------------N----E--------------V--T--------------V------P----L--------------------------Y-----L---A-------V--------------P--N---------P-------------------------------------------------YI--L--L-------S-------------Q---I---P-----E-E--AE-------------------------------------W--------------------------------------------------------------------------------------------------------FTD----------L------D-----------L-----------------------------------------------------------------------------------------------------K---------D---------A--------------------------------------------------------------------------------------------------------------------------------------------------------------F-------F------------------------------C----------I--------------------------------P-------------------------------------VH---P---D-S------Q------------------F----L-----------F----------A-F--------------------------ED-------------------PS-----N--P--MS-------------------------------Q--L---T------------W--------T------V--S-P----------------Q-G-----F---R---------D----S---------------P------H----------L---F-G--------Q----A----L----------A------Q--------------D-----L--SRF----------------------SY-------LGT-L-V-L--------------------W-------------Y--------------V-------D-----------D!-----L------L--------L--A---AS----S-----E---T---L-----C----H---Q---V----T-------------Q------V------------------------L-----L-------------N-------F----------------L-------------------------A--T---C--------G----Y--------------K------V-------------------------S-------K-----------P--------------K--------A------QL-------CS------------Q------------------QV-------K--------------------Y--------L----------G--L---------K-------L-----------S------------------------KG!----------------------------------------------------------------------
>4_163175341
-----------------------------------------------------------------------------------------------------------------------------------------------------------------------------------------------------------------------------------------------------------------------------------------------------------------------------V----------Q--K---S-----N--------G-------------------------------E-W-----------R----------------------------------------L-----V--------------Q---D------L-------C--------L-----I--------------------------------N----E--------------A--I--------------V------P----I--------------------------H-----L---I-------I--------------P--N---------P-------------------------------------------------CT--L--V-------I-------------Q---I---P-----E-G--TE-------------------------------------W--------------------------------------------------------------------------------------------------------FIV----------L------D-----------L-----------------------------------------------------------------------------------------------------K---------D---------A--------------------------------------------------------------------------------------------------------------------------------------------------------------F-------F------------------------------C----------T--------------------------------L-------------------------------------LH---L---D-S------Q------------------Y----L-----------F----------A-F--------------------------ED-------------------PS-----G--Q--TS-------------------------------Q--*---T------------W--------M------V--L-P----------------Q-G-----F---R---------D----S---------------P------H----------L---F-G--------Q----A----L----------S------H---------------------------------------------------------PQT-!-V-L--------------------Q-------------Y--------------V-------D-----------D------L------L--------F--C---AP----S-----E---E---D-----S----Q---E---G----T-------------E------A------------------------L-----H-------------N-------F----------------L-------------------------A--D---R--------G----Y--------------K------V-------------------------S-------K-----------S--------------K--------T------QL-------CQ------------T------------------LV-------K--------------------*--------L----------S--L---------L-------L-----------S------------------------EETRALEKERVKPISSFPLP!----------------------------------------------------
>3_170674649
-----------------------------------------------------------------------------------------------------------------------------------------------------------------------------------------------------------------------------------------------------------------------------------------------------------------------------V----------L--K---P-----D--------K-------------------------------P-Y-----------K----------------------------------------L-----V--------------*---D------L-------C--------L-----I--------------------------------N----Q--------------I--V--------------L------L----I--------------------------H-----P---V-------V--------------P--N---------P-------------------------------------------------YT--L--L-------S-------------S---I---P-----S-S--TT-------------------------------------H--------------------------------------------------------------------------------------------------------YSV----------L------D-----------L-----------------------------------------------------------------------------------------------------K---------D---------G--------------------------------------------------------------------------------------------------------------------------------------------------------------F-------F------------------------------T----------I--------------------------------P-------------------------------------LN---L---S-S------Q------------------P----L-----------F----------A-F-I------W-----------------TD-------------------PD-----T--H--QP--------------------------Q----Q--L---T------------W--------A------V--L-P----------------Q-G-----F---R---------D----S---------------P------Y----------Y---F-S--------Q----A----L----------S------H--------------D-----L--FSF----------------------HP-------SAS-H-L-I--------------------Q-------------Y--------------I-------D-----------D------L------L--------C------SP----S-----F---E---S-----S----Q---Q---D----T-------------L------L------------------------L-----L-------------Q-------H----------------L-------------------------F--S---K--------G----Y--------------R------V-------------------------S-------P-----------S--------------K--------A------QI-------SS-------------------------------!I-------R--------------------Y--------L----------G--I---------I-------L-----------H------------------------!------------------------------------------------------------------------
>116071950
-----------------------------------------------------------------------------------------------------------------------------------------------------------------------------------------------------------------------------------------------------------------------------------------------------------------------------V----------L--K---P-----D--------K-------------------------------P-F-----------K----------------------------------------L-----V--------------Q---D------L-------C--------L-----I--------------------------------N----Q--------------I--V--------------L------P----I--------------------------H-----P---V-------V--------------P--N---------P-------------------------------------------------YT--L--L-------S-------------S---I---P-----S-S--TI-------------------------------------H--------------------------------------------------------------------------------------------------------YCV----------L------D-----------L-----------------------------------------------------------------------------------------------------K---------D---------A--------------------------------------------------------------------------------------------------------------------------------------------------------------F-------F------------------------------T----------I--------------------------------P-------------------------------------LH---P---S-S------Q------------------P----L-----------F----------A-F-T------!----------R------LT-------------------LT-----P--I--!A--------------------------Q----Q--I---T------------W--------A------V--L-P----------------Q-G-----F---I---------D----S---------------P------H----------Y---F-N--------Q----AQ---I----------S------S--------------!-----I--CYL-------T-------------RHN-------SHK-N-I-R--------------------A-------------F-------------PA-------D-----------G------V------R--------L--I---SQ----T-----S---I---P-----Y----K---R---A----T-------------P------F------------------------L-----P-------------R-------!----------------M-------------------------V--S---A--------V----R--------------I------L-------------------------T-------Q-----------E--------------P--------G------PH----------------------------------------RV-------A--------------------F--------L----------S--K---------Q-------V-----------D------------------------LT-----------------------------------------------------------------------
>6_40866333
-----------------------------------------------------------------------------------------------------------------------------------------------------------------------------------------------------------------------------------------------------------------------------------------------------------------------------V----------Q--K---P-----D--------K-------------------------------S-Y-----------R----------------------------------------L-----V--------------Q---D------L-------H--------L-----I--------------------------------N----Q--------------I--V--------------L------P----I--------------------------H-----P---V-------V--------------P--N---------L-------------------------------------------------YT--L--L-------S-------------S---I---P-----S-S--TT-------------------------------------H--------------------------------------------------------------------------------------------------------YSV----------L------D-----------L-----------------------------------------------------------------------------------------------------K---------D---------A--------------------------------------------------------------------------------------------------------------------------------------------------------------F-------F------------------------------T----------I--------------------------------P-------------------------------------LH---P---L-S------Q------------------P----L-----------F----------A-F-T------W-----------------TD-------------------PD-----T--H--QS--------------------------Q----Q--L---T------------W--------A------V--L-L----------------Q-G-----F---R---------D----S---------------P------H----------Y---F-S--------Q----T----L----------S------H--------------D-----L--LSF----------------------HP-------SAS-H-L-I--------------------Q-------------Y--------------I-------D-----------D------L------L--------L--C---SP----S-----F---E---S-----S----Q---Q---D----T-------------L------L------------------------L-----L-------------Q-------H----------------L-------------------------F--S---K--------G----Y--------------W------VS------------------------S-------P-----------S--------------K--------A------QI-------SS------------P------------------SV-------T--------------------Y--------L----------S--I---------I---------------------------------------------------------------------------------------------------------------------
>8_53072822
-----------------------------------------------------------------------------------------------------------------------------------------------------------------------------------------------------------------------------------------------------------------------------------------------------------------------------V----------Q--K---S-----N--------G-------------------------------H-W-----------K----------------------------------------L-----V--------------*---D------L-------R--------L-----I--------------------------------N----E--------------S--I--------------I------P----L--------------------------Y-----P---V-------V--------------P--N---------P-------------------------------------------------YT--L--L-------S-------------Q---I---P-----K-E--AE-------------------------------------W--------------------------------------------------------------------------------------------------------FSV----------L------D-----------L-----------------------------------------------------------------------------------------------------K---------D---------V--------------------------------------------------------------------------------------------------------------------------------------------------------------F--------------------------------------C----------F--------------------------------P-------------------------------------LH---S---D-S------*------------------F----L-----------F----------A-F--------------------------ED-------------------PT-----D--H--IS-------------------------------Q--L---M------------W--------T------V--L-P----------------Q-G-----F---T---------D----S---------------P------H----------L---F-G--------Q----A----L----------A------Q--------------D-----L--GHF----------------------SS-------PGT-L-I-L--------------------Q-------------Y--------------V-------D-----------D------L------L--------L--A---TN----L-----D---T---S-----C----Q---Q---A----T-------------L------D------------------------L-----L-------------N-------F----------------P-------------------------A--N---Q--------G----Y--------------K------V-------------------------S-------R-----------S--------------K--------A------QL-------CL------------Q------------------QV-------K--------------------Y--------L----------G--L---------I-------L-----------A------------------------RGTR---------------------------------------------------------------------
>8_5801393
-----------------------------------------------------------------------------------------------------------------------------------------------------------------------------------------------------------------------------------------------------------------------------------------------------------------------------L----------H---------------------G----------------------------------------------------------------------------------------------------------------------L-------H--------A-----I--------------------------------S----A--------------N--L--------------Q------P----M--------------------------G-----P---L-------!--------------T--G-----------------------------------------------------------TP--F--P-------C-----------G-N---S---L-----!-D--WP----------------------------------------------------------------------------------------------------------------------------------------------TVM----------I------D-----------L-----------------------------------------------------------------------------------------------------K---------D---------C--------------------------------------------------------------------------------------------------------------------------------------------------------------F-------Y------------------------------I----------I--------------------------------P-------------------------------------LA---K---Q-D------R------------------E----K-----------F----------A-F-T------I----------P------TI-------------------NN-----E--R--PP--------------------------C----Q--F---H------------W--------E------V--L-P----------------Q-G-----M---L---------N----S---------------P------T----------M---C-Q--------Y----H----V----------N------Q--------------L-----P--SPV-------E-------------NFL-------IE!-D-D-P--------------------L-------------!--------------M-------D-----------D------I------L--------L--A---AP----M-----E---L---I-----L----L---N---L----Y-------------A------S------------------------I-----K-------------R-------N----------------T-------------------------H--L---R--------G----L--------------I------I-------------------------A-------P-----------E--------------K--------V------QL-------SS-------------------------------PW-------K--------------------Y--------L----------G--Y---------I-------L-----------T------------------------SQSVRPQKVK!--------------------------------------------------------------
>1094836710
----------------------------------------------------------------------------------------------------------------------------------------------------------------------------------------------------------------------------------------------------------------------------------------------------------------------------------------R--S---T-----E--------T-------------------------------Q-W-----------T----------------------------------------VE----V--------------S---E------I------SR--------I-----I--------------------------------S----E--------------A--V--------------V------P----L--------------------------Y-----P---A-------V--------------P--S---------P-------------------------------------------------YT--L--L-------S-------------Q---I---P-----E-E--AE-------------------------------------W--------------------------------------------------------------------------------------------------------FTV----------L------D-----------L-----------------------------------------------------------------------------------------------------K---------D---------D--------------------------------------------------------------------------------------------------------------------------------------------------------------F-------F------------------------------C----------I--------------------------------P-------------------------------------VH---P---D-S------Q------------------F----L-----------F----------A-F--------------------------ED-------------------L*-----N--P--TS-------------------------------Q--L---T------------W--------T------V--L-P----------------Q-G-----F---K---------D----S---------------P------H----------L---F-G--------Q----A----L----------A------Q--------------D-----L--SQF----------------------SY-------LDT-L-V-L--------------------Q-------------Y--------------V-------D-----------D------L------L--------L--A---AC----S-----E---T---L-----C----H---Q---A----T-------------Q------A------------------------L-----L-------------N-------F----------------L-------------------------T--T---C--------G----Y--------------K------I-------------------------S-------K-----------P--------------K--------A------QL-------CS------------Q------------------QV-------K--------------------C--------L----------G--L---------K-------L-------------------------------------------------------------------------------------------------------------
>3_113028832
-----------------------------------------------------------------------------------------------------------------------------------------------------------------------------------------------------------------------------------------------------------------------------------------------------------------------------I----------Q--K---K-----S--------G-------------------------------K-W-----------R----------------------------------------M-----L--------------T---N------L-------R--------A-----V--------------------------------N----A--------------V--I--------------Q------P----M--------------------------G-----P---L-------Q--------------P--G-----------------------------------------------------------LP--S--P-------A-------------M---I---P-----K-D--WP----------------------------------------------------------------------------------------------------------------------------------------------LII----------I------D-----------L-----------------------------------------------------------------------------------------------------K---------D---------C--------------------------------------------------------------------------------------------------------------------------------------------------------------F-------F------------------------------T----------I--------------------------------P-------------------------------------LA---E---Q-D------C------------------E----K-----------F----------A-F-T------I----------P------AI-------------------NN-----K--E--PA--------------------------T----R--F---Q------------W--------K------V--L-P----------------Q-G-----M---L---------N----S---------------P------T----------I---C-Q--------T----F----V----------G------R--------------A-----L--QPV-------R-------------EKF-------SDC-Y-I-I--------------------H-------------Y--------------I-------D-----------D------I------L--------C--A---AE----T-----K---D---K-----L----I---D---C----Y-------------T------F------------------------L-----Q-------------A-------E----------------V-------------------------A--N---A--------G----L--------------A------I-------------------------A-------S-----------D--------------K--------I------QT-------ST-------------------------------PF-------H--------------------Y--------L----------G--M---------Q-------I-------------------------------------------------------------------------------------------------------------
>1487237163
-----------------------------------------------------------------------------------------------------------------------------------------------------------------------------------------------------------------------------------------------------------------------------------------------------------------------------V----------Q--K---P-----D--------K-------------------------------S-Y-----------R----------------------------------------L-----V--------------Q---D------L-------R--------L-----I--------------------------------N----Q--------------I--V--------------L------P----I--------------------------H-----P---V-------V--------------P--K---------P-------------------------------------------------YT--L--L-------S-------------S---I---P-----S-S--IT-------------------------------------H--------------------------------------------------------------------------------------------------------YSV----------L------D-----------L-----------------------------------------------------------------------------------------------------K---------D---------A--------------------------------------------------------------------------------------------------------------------------------------------------------------F-------F------------------------------T----------I--------------------------------P-------------------------------------LH---P---S-S------Q------------------P----L-----------F----------A-F-T------W-----------------TD-------------------PD-----T--H--QS--------------------------Q----Q--L---T------------W--------A------V--L-P----------------Q-G-----F---R---------D----S---------------P------L----------Y---F-S--------Q----A----L----------S------H--------------D-----L--LSF----------------------HP-------SAS-H-L-I--------------------Q-------------Y--------------I-------H-----------D------L------L--------L--C---SP----S-----F---E---S-----S----Q---Q---D----T-------------L------L------------------------L-----L-------------Q-------H----------------L-------------------------F--S---K--------G----Y--------------Q------V-------------------------S-------P-----------S--------------K--------A------QI-------SS------------P------------------SV-------T--------------------Y--------L----------G--I---------I-------L-------------------------------------------------------------------------------------------------------------
>2_30518589
-----------------------------------------------------------------------------------------------------------------------------------------------------------------------------------------------------------------------------------------------------------------------------------------------------------------------------V----------Q--K---P-----N--------G-------------------------------Q-W-----------R----------------------------------------L-----V--------------Q---D------L-------R--------I-----I--------------------------------N----E--------------A--V--------------V------P----L--------------------------Y-----P---A-------V--------------P--N---------P-------------------------------------------------YT--L--L-------S-------------Q---I---P-----E-E--AE-------------------------------------W--------------------------------------------------------------------------------------------------------FTV----------L------D-----------L-----------------------------------------------------------------------------------------------------K---------D---------A--------------------------------------------------------------------------------------------------------------------------------------------------------------F-------F------------------------------C----------I--------------------------------P-------------------------------------VH---P---D-S------Q------------------F----L-----------F----------A-F--------------------------DD-------------------PS-----N--Q--!S-------------------------------Q--L---T------------W--------T------V--L-P----------------Q-G-----F---R---------A----S---------------P------H----------L---F-G--------Q----A----L----------A------Q--------------D-----L--SQF----------------------SY-------LDT-L-V-L--------------------W-------------Y--------------V-------D-----------D------L------V--------L--A---TC----S-----E---T---L-----C----H---*---A----T-------------Q------T------------------------L-----L-------------K-------F----------------L-------------------------A--T---C--------G----Y--------------K------V-------------------------S-------K-----------P--------------K--------A------YL-------YS------------Q------------------QV-------K--------------------Y--------!---------------------------------------------------------------------------------------------------------------------------------------------
>6_32475553
-----------------------------------------------------------------------------------------------------------------------------------------------------------------------------------------------------------------------------------------------------------------------------------------------------------------------------Q----------C--L---L-----F--------Q-------------------------------K-S-----------P----------------------------------------E-----G--------------G---D------C-------C--------MFG---V--------------------------------N----A--------------Q--I--------------E------P----M--------------------------G-----P---L-------Q--------------Q--G-----------------------------------------------------------LP--T--P-------V-------------V---I---P-----R-D--WL----------------------------------------------------------------------------------------------------------------------------------------------LVV----------I------H-----------L-----------------------------------------------------------------------------------------------------K---------D---------C--------------------------------------------------------------------------------------------------------------------------------------------------------------F-------F------------------------------T----------I--------------------------------P-------------------------------------LH---K---K-D------K------------------P----R-----------F----------A-L-S------V----------P------SI-------------------NQ-----K--E--PV--------------------------S----C--Y---Q------------W--------R------V--L-S----------------Q-G-----M---L---------N----S---------------P------T----------L---C-Q--------H----F----V----------G------Q--------------A-----L--KEP-------R-------------NMF-------PTA-Y-I-I--------------------H-------------F--------------M-------D-----------D------I------L--------L--A---TP----T-----D---Q---I-----L----H---R---!----Y-------------S------K------------------------K-----Q-------------S-------R----------------L-------------------------!--T---KW-------N----V--------------K------I-------------------------A-------P-----------E--------------K--------V------ET-------TL-------------------------------PY-------H--------------------Y--------L----------D--N---------I-------V-------------------------------------------------------------------------------------------------------------
>8_145020169
-----------------------------------------------------------------------------------------------------------------------------------------------------------------------------------------------------------------------------------------------------------------------------------------------------------------------------I----------K--K---K-----S--------S-------------------------------R-W-----------R----------------------------------------M-----L--------------T---D------L-------R--------V-----V--------------------------------N----T--------------F--I--------------Q------L----I--------------------------G-----A---L-------Q--------------L--G-----------------------------------------------------------LL--S--P-------T-------------M---I---P-----R-D--WP----------------------------------------------------------------------------------------------------------------------------------------------LVI----------I------D-----------L-----------------------------------------------------------------------------------------------------K---------D---------C--------------------------------------------------------------------------------------------------------------------------------------------------------------F-------L------------------------------N----------I--------------------------------L-------------------------------------LA---E---S-D------F------------------V----K-----------F----------A-F-T------I----------P------AM-------------------NN-----K--E--PA--------------------------A----R--Y---H------------W--------K------V--L-L----------------Q-D-----M---L---------N----S---------------P------T----------I---C-Q--------T----F----V----------G------K--------------A-----I--PPV-------R-------------DQF-------PDS-Y-I-I--------------------H-------------F--------------M-------D-----------D------I------L--------!--V--RSK----V-----K---T---!-----L----I---Q---C----Y-------------S------Y------------------------L-----Q-------------E-------V----------------V-------------------------A--N---A--------G----L--------------L------I-------------------------A-------P-----------D--------------K--------I------QT-------ST-------------------------------PF-------Q--------------------Y--------L----------G--M---------Q-------D-------------------------------------------------------------------------------------------------------------
>6_58403327
-----------------------------------------------------------------------------------------------------------------------------------------------------------------------------------------------------------------------------------------------------------------------------------------------------------------------------S----------K--M---K-----S--------G-------------------------------K-*-----------R----------------------------------------M-----V--------------T---D------L-------R--------A-----I--------------------------------N----T--------------V--I--------------K------P----M--------------------------G-----S---I-------Q--------------H--G-----------------------------------------------------------MP--A--L-------A-------------L---V---P-----K-N--WP----------------------------------------------------------------------------------------------------------------------------------------------LIV----------I------D-----------P-----------------------------------------------------------------------------------------------------K---------D---------C--------------------------------------------------------------------------------------------------------------------------------------------------------------F-------F------------------------------!----------I--------------------------------A-------------------------------------LH---K---L-D------C------------------E----K-----------F----------V-F-T------V----------L------SI-------------------NN-----Q--E--PA--------------------------P----C--Y---Q------------W--------K------V--L-P----------------Q-G-----M---L---------N----S---------------P------T----------N---C-Q--------H----Y----V----------G------Q--------------V-----L--SPV-------R-------------AQF-------PQA-Y-I-I--------------------Y-------------Y--------------I-------D-----------D------I------L--------I--A---AP---!T-----D---K---E-----L----I---V---C----N-------------Q------I------------------------L-----S-------------R-------C----------------V-------------------------T--E---A--------G----L--------------H------I-------------------------A-------Q-----------D--------------K--------I------QQ-------TT-------------------------------PV-------Q--------------------N--------L----------G--V---------V-------V-----------N------------------------KQCI!--------------------------------------------------------------------
>14101307817
-----------------------------------------------------------------------------------------------------------------------------------------------------------------------------------------------------------------------------------------------------------------------------------------------------------------------------V----------Q--K---P-----D--------K-------------------------------P-Y-----------R----------------------------------------L-----V--------------Q---D------P-------H--------L-----I--------------------------------N----Q--------------I--V--------------L------P----I--------------------------P-----P---M-------V--------------P--N---------P-------------------------------------------------YT--L--L-------S-------------S---I---P-----P-S--TT-------------------------------------R--------------------------------------------------------------------------------------------------------YSV----------L------D-----------L-----------------------------------------------------------------------------------------------------K---------H---------A--------------------------------------------------------------------------------------------------------------------------------------------------------------F-------F------------------------------T----------I--------------------------------P-------------------------------------LH---P---S-S------Q------------------S----F-----------F----------A-F-T------W-----------------TD-------------------PD-----T--H--QA--------------------------Q----Q--I---T------------W--------A------V--L-P----------------Q-G-----F---T---------D----S---------------P------H----------Y---F-S--------Q----A----Q----------I------S--------------S-----S--CVT----------------------YL-------DIV-L-I-K--------------------T-------------H--------------V-------L-----------S------L------L--------I--V---!P----A-----N---L---P-----N----P---D---P----F-------------Y------K------------------------M-----!-------------Q-------L----------------L-------------------------S--F---L--------GMVRYF--------------H------L-------------------------W-------I-----------P--------------R--------F------SI-------LT------------K------------------PL-------Y--------------------K--------L----------T--K---------A-------N-----------L------------------------ADP!---------------------------------------------------------------------
>1156329452
-----------------------------------------------------------------------------------------------------------------------------------------------------------------------------------------------------------------------------------------------------------------------------------------------------------------------------I----------K--K---K-----S--------G-------------------------------K-W-----------R----------------------------------------M-----L--------------T---D------L-------R--------A-----A--------------------------------N----A--------------V--I--------------Q------P----M--------------------------G-----V---L-------Q--------------P--G-----------------------------------------------------------LP--S--P-------A-------------M---I---P-----K-!--VT-------------------------------------S--------------------------------------------------------------------------------------------------------HSD----------R------S-----------K-----------------------------------------------------------------------------------------------------G---------L---------L--------------------------------------------------------------------------------------------------------------------------------------------------------------F-------F------------------------------T----------I--------------------------------P-------------------------------------LA---A---Q-N------Y------------------E----K-----------F----------A-F-I------V----------P------TI-------------------NN-----E--E--PV--------------------------D----S--Y---H------------W--------K------V--L-P----------------Q-G-----T---L---------N----S---------------P------T----------I---C-Q--------T----Y----V----------G------K--------------!-----I--KPV-------R-------------RQF-------KKC-Y-I-I--------------------H-------------Y--------------M-------D-----------D------I------L--------C--T---AE----T-----R---E---E-----L----M---L---C----Y-------------K------Q------------------------L-----*-------------K-------T----------------V-------------------------N--A---A--------G----L--------------I------I-------------------------A-------P-----------N--------------K--------I------KT-------ST-------------------------------PF-------H--------------------Y--------L----------G--M---------K-------V-------------------------------------------------------------------------------------------------------------
>7_141752382
-----------------------------------------------------------------------------------------------------------------------------------------------------------------------------------------------------------------------------------------------------------------------------------------------------------------------------I----------Q--K---R-----S--------S-------------------------------R-W-----------R----------------------------------------M-----L--------------T---D------L-------R--------A-----I--------------------------------N----A--------------V--I--------------Q------P----M--------------------------R-----P---I-------Q--------------T--G-----------------------------------------------------------LP--S--P-------A-------------M---I---P-----N-A--GP----------------------------------------------------------------------------------------------------------------------------------------------LII----------I------D-----------L-----------------------------------------------------------------------------------------------------K---------D---------Y--------------------------------------------------------------------------------------------------------------------------------------------------------------V-------F------------------------------T----------I--------------------------------P-------------------------------------LA---E---Q-D------C------------------E----K-----------F----------A-F-T------I----------P------AI-------------------NN-----N--Q--P!-------------------------------R--F---Q------------W--------K------V--L-P----------------Q-G-----M---L---------N----S---------------P------T----------I---C-Q--------T----F----I----------G------R--------------A-----L--QPV-------R-------------DKF-------SDC-Y-I-I--------------------H-------------Y--------------A-------D-----------D------I------L--------C--A---TE----T-----R---Q---!-----L----I---D---L----H-------------I------S------------------------V-----S-------------R-------!----------------V-------------------------A--N---A--------G----L--------------A------I-------------------------V-------S-----------D--------------K--------I------QT-------ST-------------------------------PF-------H--------------------Y--------V----------G--M---------Q-------I-------------------------------------------------------------------------------------------------------------
>11131256608
-----------------------------------------------------------------------------------------------------------------------------------------------------------------------------------------------------------------------------------------------------------------------------------------------------------------------------V----------L--K---P-----D--------K-------------------------------A-Y-----------R----------------------------------------L-----V--------------Q---D------L-------H--------L-----I--------------------------------N----Q--------------I--V--------------L------P----I--------------------------H-----P---V-------V--------------P--N---------P-------------------------------------------------YT--L--L-------S-------------S---I---P-----P-P--TT-------------------------------------H--------------------------------------------------------------------------------------------------------YSV----------L------D-----------L-----------------------------------------------------------------------------------------------------K---------H---------A--------------------------------------------------------------------------------------------------------------------------------------------------------------F-------F------------------------------T----------I--------------------------------P-------------------------------------LH---P---S-S------Q------------------L----L-----------F----------A-F-T------W-----------------TD-------------------PD-----T--H--*A--------------------------P----Q--I---T------------W--------A------V--L-P----------------Q-G-----F---T---------D----S---------------P------H----------Y---F-S--------Q----A----Q----------I------S--------------S-----S--SVT---------------------YLG-------IML-I-K-T--------------------H-------------V--------------L-------S-----------Q------L------I--------V--S---D!----I-----S---Q---P-----Q----S---L---T----K-------------Q------Q------------------------L-----L-------------S-------F----------------L-------------------------G--M---V--------S----V--------------E------R-------------------------I-------L-----------T--------------Q--------E------LG-------PH-------------------------------PV-------A--------------------F--------L----------S--K---------Q-------L-----------D------------------------LT!----------------------------------------------------------------------
>4_9125948
-----------------------------------------------------------------------------------------------------------------------------------------------------------------------------------------------------------------------------------------------------------------------------------------------------------------------------F----------R--K---K-----S--------G-------------------------------R-W-----------R----------------------------------------M-----L--------------T---D------L-------R--------A-----V--------------------------------N----A--------------V--I--------------Q------P----M--------------------------G-----S---L-------Q--------------P--G-----------------------------------------------------------LP--C--P-------A-------------I---I---P-----K-D--WP----------------------------------------------------------------------------------------------------------------------------------------------LIT----------V------D-----------L-----------------------------------------------------------------------------------------------------K---------Y---------C--------------------------------------------------------------------------------------------------------------------------------------------------------------F-------F------------------------------T----------I--------------------------------P-------------------------------------LA---K---Q-D------F------------------E----K-----------F----------A-F-T------I----------P------AI-------------------NI-----K--E--PA--------------------------T----R--F---L------------W--------K------V--L-P----------------Q-G-----M---L---------N----S---------------P------T----------I---C-Q--------T----F----V----------A------Q--------------V-----L--QPV-------R-------------DKF-------SDC-Y-I-I--------------------H-------------Y--------------V-------D-----------D------I------L--------C--A---SE----T-----R---D---K-----L----I---D---C----Y-------------T------F------------------------L-----Q-------------T-------E----------------V-------------------------A--N---A--------G----L--------------T------I-------------------------A-------S-----------D--------------K--------I------QT-------ST-------------------------------PF-------H--------------------Y--------L----------G--M---------Q-------V-------------------------------------------------------------------------------------------------------------
>113452329
-----------------------------------------------------------------------------------------------------------------------------------------------------------------------------------------------------------------------------------------------------------------------------------------------------------------------------I----------Q--K---K-----S--------C-------------------------------R-W-----------H----------------------------------------M-----L--------------T---D------L-------R--------A-----V--------------------------------N----A--------------I--I--------------Q------P----M--------------------------G-----P---L-------Q--------------P--G-----------------------------------------------------------LP--S--P-------A-------------M---I---P-----K-D--WP----------------------------------------------------------------------------------------------------------------------------------------------LII----------I------D-----------L-----------------------------------------------------------------------------------------------------K---------Y---------C--------------------------------------------------------------------------------------------------------------------------------------------------------------F-------F------------------------------T----------I--------------------------------L-------------------------------------LA---K---Q-D------F------------------E----K-----------F----------A-F-T------I----------P------AI-------------------NN-----K--E--RA--------------------------T----R--F---Q------------W--------K------L--L-P----------------Q-G-----M---L---------N----S---------------P------T----------I---C-Q--------T----F----V----------A------Q--------------V-----L--QPV-------R-------------DKF-------SDC-Y-I-I--------------------H-------------Y--------------V-------D-----------D------I------L--------C--A---AE----T-----R---D---K-----L----I---D---C----Y-------------T------F------------------------L-----Q-------------T-------E----------------V-------------------------A--N---A--------G----L--------------T------I-------------------------A-------S-----------D--------------K--------I------QT-------ST-------------------------------PF-------H--------------------Y--------L----------G--M---------Q-------V-------------------------------------------------------------------------------------------------------------
>NW_003315964.2_15313
-----------------------------------------------------------------------------------------------------------------------------------------------------------------------------------------------------------------------------------------------------------------------------------------------------------------------------I----------Q--K---K-----S--------G-------------------------------K-W-----------R----------------------------------------M-----L--------------T---D------L-------R--------A-----V--------------------------------N----A--------------V--I--------------Q------P----M--------------------------G-----P---L-------Q--------------P--G-----------------------------------------------------------LP--S--P-------A-------------M---I---P-----K-D--WP----------------------------------------------------------------------------------------------------------------------------------------------LII----------I------D-----------L-----------------------------------------------------------------------------------------------------K---------D---------C--------------------------------------------------------------------------------------------------------------------------------------------------------------F-------F------------------------------T----------I--------------------------------P-------------------------------------LA---E---Q-D------C------------------E----K-----------F----------A-F-T------I----------P------AI-------------------NN-----K--E--PA--------------------------T----R--F---Q------------W--------K------V--L-P----------------Q-G-----M---L---------N----S---------------P------T----------I---C-Q--------T----F----V----------G------R--------------A-----L--QPV-------R-------------DKF-------SDC-Y-I-I--------------------H-------------Y--------------I-------D-----------D------I------L--------C--A---AE----T-----K---D---K-----L----I---D---C----Y-------------T------F------------------------L-----Q-------------A-------E----------------V-------------------------A--N---A--------G----L--------------A------I-------------------------A-------S-----------D--------------K--------I------QT-------ST-------------------------------PF-------H--------------------Y--------L----------G--M---------Q-------I-------------------------------------------------------------------------------------------------------------
>6_168679108
-----------------------------------------------------------------------------------------------------------------------------------------------------------------------------------------------------------------------------------------------------------------------------------------------------------------------------A----------Q--K---L-----D--------E-------------------------------S-Y-----------R----------------------------------------L-----V--------------Q---D------L-------H--------L-----I--------------------------------D----Q--------------I--V--------------L------P----I--------------------------H-----P---V-------V--------------P--N---------P-------------------------------------------------YT--L--L-------S-------------S---I---P-----S-S--TT-------------------------------------H--------------------------------------------------------------------------------------------------------YSV----------L------D-----------L-----------------------------------------------------------------------------------------------------K---------D---------T--------------------------------------------------------------------------------------------------------------------------------------------------------------L-------F------------------------------T----------I--------------------------------P-------------------------------------LH---P---S-S------Q------------------P----L-----------F----------A-F-T------W-----------------TD-------------------PD-----T--H--QS--------------------------Q----Q--L---T------------W--------A------V--L-P----------------Q-G-----F---R---------Y----S---------------P------!----------L------------------------L----------S------H--------------D-----L--LSF----------------------RP-------SAS-Y-L-I--------------------Q-------------Y--------------I-------D-----------D------L------L--------L--C---SR----S-----F---E---S-----!----L---A---R----Y-------------S------P------------------------A-----P-------------P-------T----------------F-------------------------I--L---Q--------G----I--------------L------D-------------------------I-------P-----------S--------------K--------A------QI-------SS------------P------------------SV-------T--------------------Y--------L----------G--I---------I-------L-----------H------------------------KN!----------------------------------------------------------------------
>4_184738217
-----------------------------------------------------------------------------------------------------------------------------------------------------------------------------------------------------------------------------------------------------------------------------------------------------------------------------V----------*--K---L-----N--------G-------------------------------Q-W-----------R----------------------------------------L-----V--------------Q---D------L-------R--------L-----I--------------------------------N----E--------------A--V--------------I------P----L--------------------------Y-----P---V-------V--------------P--N---------P-------------------------------------------------YT--V--L-------S-------------Q---I---P-----E-E--AE-------------------------------------W--------------------------------------------------------------------------------------------------------FTV----------L------E-----------L-----------------------------------------------------------------------------------------------------K---------D---------A--------------------------------------------------------------------------------------------------------------------------------------------------------------C-------F------------------------------C----------I--------------------------------P-------------------------------------LH---S---D-S------Q------------------F----L-----------F----------A-F--------------------------ED-------------------PT-----D--H--TS-------------------------------R--L---T------------W--------T------V--L-P----------------Q-G-----F---G---------D----R---------------P------H----------L---F-G--------Q----A----L----------A------Q--------------D-----L--CHF----------------------SS-------PGT-L-V-L--------------------Q-------------Y--------------V-------D-----------D------L------L--------L--A---TS----S-----E---A---S-----C----Q---Q---A----T-------------L------E------------------------L-----L-------------K-------F----------------L-------------------------A--N---Q--------G----Y--------------K------V-------------------------S-------R-----------S--------------K--------A------QP-------CL------------Q------------------QV-------K--------------------Y--------L----------G--L---------I-------L-------------------------------------------------------------------------------------------------------------
>8_39881236
-----------------------------------------------------------------------------------------------------------------------------------------------------------------------------------------------------------------------------------------------------------------------------------------------------------------------------V----------Q--K---L-----N--------G-------------------------------Q-W-----------K----------------------------------------L-----V--------------Q---D------L-------R--------L-----I--------------------------------N----E--------------A--V--------------I------P----L--------------------------Y-----P---V-------V--------------P--N---------P-------------------------------------------------YI--L--L-------S-------------Q---I---P-----E-E--EE-------------------------------------S--------------------------------------------------------------------------------------------------------FTV----------L------N-----------L-----------------------------------------------------------------------------------------------------K---------D---------A--------------------------------------------------------------------------------------------------------------------------------------------------------------F-------F------------------------------C----------I--------------------------------T-------------------------------------LH---S---D-S------Q------------------F----L-----------F----------A-F--------------------------ED-------------------PT-----D--H--TS-------------------------------Q--L---T------------W--------T------V--L-P----------------Q-G-----F---R---------N----S---------------P------H----------L---F-G--------Q----A----L----------A------Q--------------D-----L--GHF----------------------LS-------PGI-L-V-L--------------------Q-------------Y--------------V-------D-----------Y------L------L--------L--A---TS----S-----E---A---S-----Y----Q---Q---T----T-------------L------D------------------------L-----L-------------N-------F----------------L-------------------------V--N---Q--------G----Y--------------E------A-------------------------S-------R-----------S--------------K--------A------QL-------CL------------Q------------------QV-------K--------------------Y--------L----------G--L---------I-------L-------------------------------------------------------------------------------------------------------------
>1248510203
-----------------------------------------------------------------------------------------------------------------------------------------------------------------------------------------------------------------------------------------------------------------------------------------------------------------------------S----------K--K---K-----S--------G-------------------------------K-W-----------R----------------------------------------M-----L--------------T---D------L-------Q--------A-----V--------------------------------N----A--------------V--I--------------Q------P----M--------------------------G-----A---L-------Q--------------P--R-----------------------------------------------------------LP--A--P-------S-------------H---D---S-----K-N--TS-------------------------------------!--------------------------------------------------------------------------------------------------------LIV----------I------D-----------L-----------------------------------------------------------------------------------------------------K---------Y---------C--------------------------------------------------------------------------------------------------------------------------------------------------------------F-------F------------------------------A----------I--------------------------------P-------------------------------------LA---T---Q-D------Y------------------E----K-----------F----------A-F-T------V----------P------AI-------------------NN-----K--E--PA--------------------------D----R--Y---H------------W--------K------V--L-P----------------Q-G-----M---L---------N----S---------------P------T----------I---C-Q--------T----Y----V----------G------K--------------V-----I--KPV-------R-------------EQF-------*KC-Y-S-I--------------------H-------------Y--------------M-------D-----------D------I------L--------C--A---AE----T-----R---E---E-----L----M---L---C----Y-------------K------Q------------------------L-----E-------------K-------T----------------I-------------------------T--A---A--------G----L--------------I------I-------------------------A-------P-----------D--------------K--------I------QT-------ST-------------------------------PF-------Q--------------------Y--------L----------G--M---------K-------V-------------------------------------------------------------------------------------------------------------
>NT_167249.2_558841
-----------------------------------------------------------------------------------------------------------------------------------------------------------------------------------------------------------------------------------------------------------------------------------------------------------------------------L----------Q--K---L-----D--------K-------------------------------S-Y-----------R----------------------------------------L-----V--------------Q---D------L-------H--------L-----V--------------------------------N----Q--------------I--V--------------L------P----I--------------------------H-----P---I-------V--------------P--N---------L-------------------------------------------------YT--L--L-------S-------------S---I---T-----L-S--TT-------------------------------------H--------------------------------------------------------------------------------------------------------YSV----------I------D-----------L-----------------------------------------------------------------------------------------------------K---------D---------A--------------------------------------------------------------------------------------------------------------------------------------------------------------F-------F------------------------------T----------I--------------------------------P-------------------------------------LH---P---S-S------Q------------------P----L-----------F----------A-F-T------W-----------------TD-------------------PD-----T--H--*S--------------------------Q----Q--L---T------------W--------T------V--L-P----------------Q-G-----F---R---------D----S---------------P------H----------Y---F-G--------Q----A----P----------S------H--------------D-----L--LSS----------------------SP-------SAS-H-L-I--------------------Q-------------Y--------------F-------D-----------D------L------L--------!--A---AP----------------------------------------------------------------------------------------L-----T-------------N------------------------L------------------------------------------------------------------------------------------------------P-----------S--------------R--------T------!------------------------------------------------------------------------------------------------------------------------------------------------------------------------------------------------------------------------------
>8_119875350
-----------------------------------------------------------------------------------------------------------------------------------------------------------------------------------------------------------------------------------------------------------------------------------------------------------------------------V----------P--K---L-----D--------K-------------------------------S-Y-----------R----------------------------------------L-----V--------------Q---V------L-------H--------L-----I--------------------------------N----Q--------------I--V--------------L------P----I--------------------------H-----P---V-------V--------------P--N---------L-------------------------------------------------YT--L--L-------S-------------S---I---P-----S-S--TT-------------------------------------H--------------------------------------------------------------------------------------------------------YSI----------L------D-----------L-----------------------------------------------------------------------------------------------------K---------D---------A--------------------------------------------------------------------------------------------------------------------------------------------------------------F-------F------------------------------T----------I--------------------------------P-------------------------------------LH---P---S-S------Q------------------P----L-----------F----------A-F-T------W-----------------TD-------------------PD-----T--H--QS--------------------------Q----Q--L---T------------W--------A------V--L-P----------------Q-V-----F---R---------N----S---------------P------H----------Y---F-S--------Q----A----L----------S------H--------------D-----L--LSF----------------------YP-------SAS-H-L-I--------------------Q-------------Y--------------I-------D-----------D------L------L--------L--C---SL----S-----F---E---S-----S----Q---Q---D----T-------------L------L------------------------L-----L-------------Q-------H----------------L-------------------------F--S---K--------G----Y--------------Q------V-------------------------S-------S-----------S--------------L--------L------YS-------LQ------------QGFMKSP------------PP-------S--------------------W--------T----------A--P---------H-------K-------------------------------------------------------------------------------------------------------------
>7_138446467
-----------------------------------------------------------------------------------------------------------------------------------------------------------------------------------------------------------------------------------------------------------------------------------------------------------------------------V----------K--K---S-----G--------G-------------------------------S-Y-----------W----------------------------------------L-----V--------------Q---D------L-------R--------A-----I--------------------------------N----Q--------------I--V--------------Q------T----T--------------------------H-----P---I-------V--------------P--N---------T-------------------------------------------------FT--I--L-------S-------------K---I---A-----Y-N--HQ-------------------------------------W--------------------------------------------------------------------------------------------------------FAV----------I------D-----------L-----------------------------------------------------------------------------------------------------K---------D---------A--------------------------------------------------------------------------------------------------------------------------------------------------------------F-------W------------------------------A----------C--------------------------------A-------------------------------------LA---E---D-S------R------------------D----I-----------F----------A-F-E------W-----------------ED-------------------PH-----S--G--RK--------------------------Q----Q--Y---R------------W--------T------I--L-P----------------Q-G-----F---T---------D----S---------------P------N----------L---F-G--------Q----I----L----------E------Q--------------V-----L--ERI---------------------VIP-------EQI-C-L-L--------------------Q-------------Y--------------V-------D-----------D------I------L--------I--S---GE----D-----I---E---K-----V----T---D---F----S-------------T------H------------------------I-----P-------------K-------H----------------L-------------------------Q--F---E--------G----L--------------!------V-------------------------S-------K-----------R--------------K--------L------QY-------VE------------P------------------EV-------K--------------------Y--------L----------G--H---------L-------I-----------!-------------------------------------------------------------------------------------------------
>2234837413
-----------------------------------------------------------------------------------------------------------------------------------------------------------------------------------------------------------------------------------------------------------------------------------------------------------------------------V----------L--K---P-----D--------K-------------------------------A-Y-----------R----------------------------------------L-----L--------------Q---D------L-------R--------L-----I--------------------------------N----Q--------------I--V--------------L------S----I--------------------------H-----P---V-------L--------------P--K---------P-------------------------------------------------NT--L--L-------S-------------S---I---P-----P-S--TT-------------------------------------H--------------------------------------------------------------------------------------------------------YSV----------L------D-----------L-----------------------------------------------------------------------------------------------------K---------H---------A--------------------------------------------------------------------------------------------------------------------------------------------------------------F-------F------------------------------T----------I--------------------------------P-------------------------------------LH---L---S-S------Q------------------P----L-----------F----------A-F-T------W-----------------TD-------------------PD-----T--H--QA--------------------------Q----Q--I---T------------W--------A------V--L-P----------------Q-G-----F---T---------D----S---------------P------H----------Y---F-N--------Q----A----Q----------I------S--------------S-----S--SVT----------------------YL-------GII-L-M-K--------------------T-------------H--------------V-------L-----------S------L------L--------I--V---S!--LIS-----Q---T---P-----I----P---S---T----K-------------Q------Q------------------------L-----L-------------S-------F----------------L-------------------------G--M---V--------S----K--------------V------K-------------------------I-------L-----------T--------------Q--------V------PG-------LR-------------------------------PA-------A--------------------F--------L----------S--K---------Q-------L-----------D------------------------!------------------------------------------------------------------------
>1452168671
-----------------------------------------------------------------------------------------------------------------------------------------------------------------------------------------------------------------------------------------------------------------------------------------------------------------------------I----------K--K---K-----S--------G-------------------------------K-W-----------R----------------------------------------M-----L--------------T---D------L-------R--------A-----I--------------------------------N----S--------------V--I--------------P------P----M--------------------------G-----A---L-------Q--------------P--!------------------------------------------------------------A--S--P-------A-------------M---I---L-----K-N--WP----------------------------------------------------------------------------------------------------------------------------------------------LIV----------I------D-----------L-----------------------------------------------------------------------------------------------------K---------D---------C--------------------------------------------------------------------------------------------------------------------------------------------------------------F-------F------------------------------T----------I--------------------------------P-------------------------------------LA---E---Q-N------!------------------E----R-----------F----------T-F-T------I----------P------AV-------------------NN-----L--Q--PA--------------------------K----H--F---H------------W--------K------!--L-P----------------Q-G-----M---L---------N----S---------------P------T----------I---C-Q--------T----Y----V----------G------Q--------------A-----I--EPT-------H-------------KKF-------S!C-Y-I-I--------------------H-------------Y--------------I-------D-----------N------I------L--------C--A---AP----T-----*---E---I-----L----L---Q---C----Y-------------D------H------------------------M-----Q-------------N-------L----------------I-------------------------S--H---A--------G----L--------------I------I-------------------------A-------P-----------D--------------K--------I------HT-------TN-------------------------------PY-------S--------------------*--------L----------G--T---------L-------V-----------N-------------------------------------------------------------------------------------------------
>1299718597
-----------------------------------------------------------------------------------------------------------------------------------------------------------------------------------------------------------------------------------------------------------------------------------------------------------------------------V----------L--E---P-----D--------K-------------------------------P-Y-----------K----------------------------------------L-----V--------------Q---D------L-------R--------L-----I--------------------------------N----Q--------------I--V--------------L------P----I--------------------------H-----P---M-------V--------------P--N---------P-------------------------------------------------YT--L--L-------S-------------S---I---P-----P-S--TT-------------------------------------H--------------------------------------------------------------------------------------------------------YSV----------L------D-----------L-----------------------------------------------------------------------------------------------------K---------H---------A--------------------------------------------------------------------------------------------------------------------------------------------------------------F-------F------------------------------T----------M--------------------------------P-------------------------------------LH---P---S-S------Q------------------P----F-----------F----------A-F-T------*-----------------TD-------------------PD-----T--H--QA--------------------------Q----Q--I---T------------W--------A------V--L-P----------------Q-G-----F---T---------D----S---------------P------H----------Y---F-S--------Q----D----Q----------V------S--------------S-----S--SVT----------------------NL-------GII-L-I-!--------------------K-------------H--------------T-------R-----------A------LP---ADC--------V--R---LI----S-----Q---T---S-----I----P---!---T----K-------------Q------Q------------------------L-----L-------------S-------F----------------L-------------------------G--M---V--------S----A--------------V------R-------------------------I-------L-----------T--------------E--------E------PG-------LH-------------------------------PV-------A--------------------F--------L----------S--K---------Q-------L-----------D------------------------LTVLA!SP-----------------------------------------------------------------
>2025398808
-----------------------------------------------------------------------------------------------------------------------------------------------------------------------------------------------------------------------------------------------------------------------------------------------------------------------------I----------T--K---K-----S--------R-------------------------------R-W-----------R----------------------------------------L-----L--------------H---D------L-------R--------A-----I--------------------------------N----A--------------H--I--------------K------L----M--------------------------G-----A---L-------Q--------------K--G-----------------------------------------------------------LP--S--P-------V-------------A---I---P-----R-D--RP----------------------------------------------------------------------------------------------------------------------------------------------LAA----------I------D-----------L-----------------------------------------------------------------------------------------------------K---------D---------C--------------------------------------------------------------------------------------------------------------------------------------------------------------F-------F------------------------------T----------M--------------------------------P-------------------------------------LH---G---K-D------E------------------P----R-----------F----------T-F-S------V----------P------SI-------------------NQ-----R--E--SV--------------------------S----H--Y---Q------------W--------R------V--L-P----------------Q-G-----M---L---------N----S---------------P------M----------L---C-Q--------P----F----V----------G------Q--------------A-----L--EPR---------------------NTF-------PTA-Y-I-I--------------------H-------------F--------------M-------D-----------D------I------L--------L--A---AP----T-----D---Q---I-----L----Q---Q---L----F-------------R------E------------------------T-----K-------------K-------A----------------L-------------------------T--K---W--------S----L--------------Q------I-------------------------A-------P-----------E--------------M--------V------QT-------TS-------------------------------PF-------Q--------------------Y--------L----------G--T---------I-------V-----------R------------------------EKFTA--------------------------------------------------------------------
>9_2278660
-----------------------------------------------------------------------------------------------------------------------------------------------------------------------------------------------------------------------------------------------------------------------------------------------------------------------------V----------L--K---P-----D--------E-------------------------------A-Y-----------R----------------------------------------L-----V--------------Q---D------L-------H--------F-----I--------------------------------N----Q--------------I--V--------------L------P----I--------------------------H-----P---M-------V--------------P--N---------P-------------------------------------------------YT--L--L-------S-------------S---I---P-----P-S--TI-------------------------------------H--------------------------------------------------------------------------------------------------------YSV----------L------D-----------L-----------------------------------------------------------------------------------------------------K---------H---------A--------------------------------------------------------------------------------------------------------------------------------------------------------------F-------F------------------------------T----------I--------------------------------P-------------------------------------LH---P---S-S------Q------------------P----L-----------F----------A!F-T------W-----------------TD-------------------PD-----T--H--QA--------------------------Q----Q--I---T------------W--------A------V--L-P----------------Q-G-----F---T---------D----S---------------P------H----------Y---F-S--------Q----A----Q--------------------------------------I-------------------------------------SS-S-S-V--------------------T-------------Y--------------L-------G-----------I------I------L--------I--K---TH----------------------------------------------------------------------------------------------V-------------L-------S----------------L-------------------------P--M---V--------S----T--------------D------L-------------------------S-------N-----------P--------------S--------T------FY-------KT------------T------------------TP-------F--------------------F--------L----------G--M-------------------------------------------------------------------------------------------------------------------------------
>1122314275
-----------------------------------------------------------------------------------------------------------------------------------------------------------------------------------------------------------------------------------------------------------------------------------------------------------------------------V----------Q--R---P-----N--------G-------------------------------E-W-----------R----------------------------------------L-----V--------------Q---D------L-------R--------I-----I--------------------------------N----E--------------A--I--------------V------P----L--------------------------Y-----S---A-------V--------------P--N---------P-------------------------------------------------YT--L--L-------S-------------Q---I---P-----E-E--AE-------------------------------------W--------------------------------------------------------------------------------------------------------FTV----------L------D-----------L-----------------------------------------------------------------------------------------------------K---------D---------D--------------------------------------------------------------------------------------------------------------------------------------------------------------F-------F------------------------------C----------I--------------------------------P-------------------------------------VH---P---D-S------Q------------------F----L-----------F----------S-F--------------------------ED-------------------PS-----N--P--MS-------------------------------E--L---T------------W--------T------V--L-P----------------Q-G-----F---R---------D----S---------------P------H----------L---F-G--------Q----A----L----------A------Q--------------D-----L--SQF----------------------SY-------LDT-F-V-H--------------------R-------------Y--------------V-------D-----------D------L------L--------L--A---AN----S-----E---T---L-----C----H---P---A----T-------------Q------V------------------------L-----L-------------N-------F----------------L-------------------------A--T---C--------G----Y--------------K------V-------------------------S-------K-----------P--------------K--------A------QL-------CS------------Q------------------QV-------K--------------------Y--------L----------G--L---------K-------L-------------------------------------------------------------------------------------------------------------
>3_196523409
-----------------------------------------------------------------------------------------------------------------------------------------------------------------------------------------------------------------------------------------------------------------------------------------------------------------------------V----------Q--N---L-----N--------K-------------------------------E-W-----------R----------------------------------------L-----V--------------Q---D------L-------C--------L-----I--------------------------------N----E--------------A--V--------------V------P----I--------------------------H-----P---M-------V--------------P--N---------P-------------------------------------------------FT--L--L-------T-------------Q---I---P-----E-G--TK-------------------------------------W--------------------------------------------------------------------------------------------------------FTV----------L------G-----------L-----------------------------------------------------------------------------------------------------K---------D---------A--------------------------------------------------------------------------------------------------------------------------------------------------------------F-------F------------------------------C----------I--------------------------------P-------------------------------------LH---P---D-S------Q------------------Y----L-----------F----------A-F--------------------------KD-------------------PS-----S--Q--TT-------------------------------Q--L---T------------W--------T------L--L-P----------------Q-G-----F---*---------D----R---------------P------H----------L---F-G--------Q----A----L----------S------K--------------D-----V--SEC----------------------SH-------PQI-R-V-L--------------------Q-------------Y--------------V-------D-----------D------T------L--------L--C---AP----T-----K---E---A-----P----Q---E---G----T-------------E------A------------------------L-----L-------------N-------F----------------L-------------------------A--N---R--------G----Y--------------K------D-------------------------S-------K-----------P--------------K--------A------QL-------CK------------T------------------SV-------K--------------------Y--------L----------G--L---------V-------L-------------------------------------------------------------------------------------------------------------
>1258854448
-----------------------------------------------------------------------------------------------------------------------------------------------------------------------------------------------------------------------------------------------------------------------------------------------------------------------------V----------*--K---P-----N--------G-------------------------------Q-W-----------R----------------------------------------L-----V--------------Q---D------L-------R--------I-----I--------------------------------N----E--------------A--V--------------V------P----L--------------------------Y-----P---A-------V--------------P--N---------P-------------------------------------------------YT--L--L-------S-------------Q---I---P-----E-K--AE-------------------------------------W--------------------------------------------------------------------------------------------------------FIL----------L------D-----------L-----------------------------------------------------------------------------------------------------K---------D---------A--------------------------------------------------------------------------------------------------------------------------------------------------------------L-------F------------------------------F----------I--------------------------------P-------------------------------------VH---P---D-S------Q------------------F----L-----------F----------A-F--------------------------ED-------------------PS-----N--S--TS-------------------------------Q--L---T------------W--------T------V--L-P----------------L-A-----F---R---------N----G---------------P------H----------L---F-G--------Q----A----S----------T------Q--------------D-----L--SQL----------------------SY-------LDT-L-V-L--------------------W-------------H--------------V-------D-----------D------L------L--------L--A---AC----S-----E---T---L-----C----H---Q---A----T-------------Q------A------------------------L-----L-------------N-------F----------------L-------------------------T--T---C--------G----Y--------------K------V-------------------------S-------K-----------P--------------K--------A------QL-------CS------------Q------------------QV-------K--------------------Y--------L----------G--L---------K-------L-----------P-------------------------------------------------------------------------------------------------
>115931586
-----------------------------------------------------------------------------------------------------------------------------------------------------------------------------------------------------------------------------------------------------------------------------------------------------------------------------V----------R--K---A-----S--------G-------------------------------T-Y-----------R----------------------------------------L-----V--------------Q---D------L-------R--------L-----I--------------------------------N----E--------------A--V--------------I------P----T--------------------------V-----P---V-------V--------------P--N---------P-------------------------------------------------YT--L--L-------S-------------R---I---P-----P-N--RS-------------------------------------H--------------------------------------------------------------------------------------------------------FTV----------L------D-----------L-----------------------------------------------------------------------------------------------------K---------D---------A--------------------------------------------------------------------------------------------------------------------------------------------------------------F-------F------------------------------S----------I--------------------------------P-------------------------------------LD---P---A-C------Y------------------F----L-----------F----------A-F-T------W-----------------ED-------------------PD-----T--G--VS--------------------------K----Q--L---T------------W--------T------V--L-L----------------Q-G-----F---R---------D----S---------------P------H----------F---F-G--------Q----A----L----------A------Q--------------D-----L--ARC----------------------PL-------EAS-T-V-I--------------------Q-------------Y--------------V-------D-----------D------L------L--------L--C---SP----S-----E---T---D-----C----L---K---D----T-------------C------T------------------------L-----L-------------N-------F----------------L-------------------------G--N---*--------G----Y--------------R------V-------------------------T-------P-----------S--------------K--------A------QL-------CT------------S------------------KV-------T--------------------Y--------L----------G--I---------R-------L-------------------------------------------------------------------------------------------------------------
>2139741428
-----------------------------------------------------------------------------------------------------------------------------------------------------------------------------------------------------------------------------------------------------------------------------------------------------------------------------V----------Q--K---P-----K--------R-------------------------------Q-W-----------R----------------------------------------L-----V--------------Q---D------L-------R--------I-----I--------------------------------N----E--------------A--V--------------F------P----L--------------------------Y-----P---A-------I--------------P--S---------P-------------------------------------------------YT--L--L-------S-------------Q---I---P-----E-E--AE-------------------------------------W--------------------------------------------------------------------------------------------------------FTV----------L------D-----------L-----------------------------------------------------------------------------------------------------K---------D---------A--------------------------------------------------------------------------------------------------------------------------------------------------------------F-------F------------------------------C----------I--------------------------------P-------------------------------------VH---P---D-S------Q------------------F----L-----------F----------A-F--------------------------ED-------------------PS-----N--P--TS-------------------------------Q--L---T------------W--------T------V--L-P----------------Q-G-----F---R---------D----S---------------P------H----------L---F-G--------Q----A----L----------A------Q--------------D-----L--SQF----------------------SY-------LDT-P-V-L--------------------Q-------------C--------------M-------D-----------D------L------L--------L--A---AR----S-----E---T---L-----C----H---Q---A----T-------------Q------A------------------------L-----L-------------N-------F----------------L-------------------------T--T---C--------G----Y--------------K------V-------------------------S-------K-----------P--------------K--------A------QL-------CS------------Q------------------QV-------K--------------------C--------L----------G--L---------K---------------------------------------------------------------------------------------------------------------------
>7_144420662
-----------------------------------------------------------------------------------------------------------------------------------------------------------------------------------------------------------------------------------------------------------------------------------------------------------------------------V----------Q--K---P-----N--------G-------------------------------Q-W-----------G----------------------------------------L-----V--------------Q---D------L-------R--------L-----I--------------------------------N----E--------------A--V--------------I------P----L--------------------------Y-----P---V-------V--------------P--N---------P-------------------------------------------------YT--L--L-------S-------------Q---I---P-----E-E--AE-------------------------------------W--------------------------------------------------------------------------------------------------------FMV----------L------D-----------L-----------------------------------------------------------------------------------------------------K---------D---------A--------------------------------------------------------------------------------------------------------------------------------------------------------------F-------F------------------------------C----------I--------------------------------P-------------------------------------LH---S---D-S------Q------------------F----L-----------F----------A-F--------------------------ED-------------------PT-----D--H--TS-------------------------------Q--L---M------------W--------M------V--L-C----------------Q-G-----F---R---------D----S---------------P------H----------M---F-G--------Q----A----L----------A------Q--------------D-----L--GHF----------------------*S-------PGT-L-V-L--------------------Q-------------Y--------------V-------D-----------D------L------L--------L--A---TS----S-----E---A---S-----S----Q---Q---A----T-------------V------D------------------------L-----L-------------N-------F----------------L-------------------------A--N---Q--------G----Y--------------K------V-------------------------S-------R-----------S--------------K--------A------QL-------CL------------Q------------------QV-------K--------------------Y--------L----------G--L---------I-------F-------------------------------------------------------------------------------------------------------------
>X_151557956
-----------------------------------------------------------------------------------------------------------------------------------------------------------------------------------------------------------------------------------------------------------------------------------------------------------------------------V----------Q--K---P-----N--------G-------------------------------Q-W-----------R----------------------------------------L-----V--------------Q---D------L-------R--------L-----I--------------------------------N----E--------------A--V--------------I------P----L--------------------------Y-----P---V-------V--------------P--N---------P-------------------------------------------------YT--L--L-------S-------------Q---I---P-----E-E--AE-------------------------------------W--------------------------------------------------------------------------------------------------------FTA----------L------D-----------L-----------------------------------------------------------------------------------------------------K---------D---------A--------------------------------------------------------------------------------------------------------------------------------------------------------------F-------F------------------------------C----------I--------------------------------P-------------------------------------LH---S---D-S------Q------------------F----L-----------F----------A-F--------------------------ED-------------------PT-----D--H--TS-------------------------------Q--L---M------------W--------T------V--L-P----------------Q-G-----F---R---------D----S---------------P------H----------L---F-G--------Q----A----L----------A------Q--------------D-----L--GHF----------------------LS-------PGT-E-V-L--------------------Q-------------Y--------------V-------D------------------L------L--------L--A---TS----S-----E---A---S-----C----Q---Q---A----T-------------L------A------------------------L-----L-------------N-------F----------------L-------------------------A--N---Q--------G----Y--------------K------V-------------------------S-------R-----------P--------------K--------A------QL-------CL------------Q------------------QV-------K--------------------Y--------L----------G--L---------I-------L-----------A-------------------------------------------------------------------------------------------------
>5_32555603
-----------------------------------------------------------------------------------------------------------------------------------------------------------------------------------------------------------------------------------------------------------------------------------------------------------------------------V----------Q--K---P-----N--------G-------------------------------*-W-----------R----------------------------------------L-----V--------------Q---D------L-------R--------L-----I--------------------------------N----E--------------A--E--------------I------P----L--------------------------Y-----P---V-------V--------------P--N---------P-------------------------------------------------YT--L--L-------S-------------Q---I---P-----E-E--AK-------------------------------------W--------------------------------------------------------------------------------------------------------FSV----------L------D-----------L-----------------------------------------------------------------------------------------------------K---------D---------A--------------------------------------------------------------------------------------------------------------------------------------------------------------F-------F------------------------------C----------I--------------------------------P-------------------------------------LH---S---D-S------W------------------F----L-----------F----------A-F--------------------------ED-------------------PT-----D--H--TS-------------------------------Q--L---R------------W--------K------V--L-P----------------Q-V-----F---R---------H----S---------------P------H----------L---F-G--------Q----A----L----------A------Q--------------D-----L--GHF----------------------SS-------PGT-L-V-L--------------------Q-------------Y--------------V-------D-----------D------L------L--------L--A---TS----S-----E---A---S-----C----Q---Q---A----T-------------L------D------------------------L-----L-------------N-------F----------------L-------------------------A--N---Q--------G----Y--------------K------V-------------------------S-------R-----------S--------------K--------A------QV-------CL------------Q------------------QV-------K--------------------Y--------L----------G--L---------I-------L-------------------------------------------------------------------------------------------------------------
>X_104886536
-----------------------------------------------------------------------------------------------------------------------------------------------------------------------------------------------------------------------------------------------------------------------------------------------------------------------------V----------Q--K---L-----N--------G-------------------------------Q-W-----------R----------------------------------------L-----V--------------Q---D------L-------R--------L-----I--------------------------------S----E--------------A--V--------------I------P----V--------------------------Y-----P---V-------V--------------P--N---------P-------------------------------------------------YT--L--L-------S-------------Q---I---P-----E-E--AE-------------------------------------W--------------------------------------------------------------------------------------------------------FTV----------L------D-----------L-----------------------------------------------------------------------------------------------------K---------D---------A--------------------------------------------------------------------------------------------------------------------------------------------------------------F-------F------------------------------C----------I--------------------------------P-------------------------------------LH---S---D-S------Q------------------F----L-----------F----------A-F--------------------------ED-------------------PT-----D--H--TS-------------------------------Q--L---M------------W--------T------V--L-P----------------Q-R-----F---R---------D----S---------------P------H----------P---F-G--------Q----A----L----------A------Q--------------D-----L--GHF----------------------SS-------PGT-L-A-L--------------------Q-------------Y--------------V-------D-----------E------L------L--------L--A---TS----L-----E---T---S-----C----K---Q---A----T-------------L------D------------------------L-----L-------------N-------F----------------L-------------------------A--N---Q--------G----Y--------------K------V-------------------------S-------R-----------L--------------K--------A------QL-------FL------------Q------------------QV-------K--------------------Y--------L----------G--L---------I-------L-------------------------------------------------------------------------------------------------------------
>8_52958435
-----------------------------------------------------------------------------------------------------------------------------------------------------------------------------------------------------------------------------------------------------------------------------------------------------------------------------I----------Q--N---L-----N--------G-------------------------------Q-W-----------R----------------------------------------L-----V--------------Q---D------L-------R--------L-----I--------------------------------N----E--------------A--V--------------I------P----L--------------------------H-----R---V-------I--------------P--N---------P-------------------------------------------------YT--L--L-------S-------------Q---I---P-----E-E--AE-------------------------------------W--------------------------------------------------------------------------------------------------------FTV----------L------D-----------L-----------------------------------------------------------------------------------------------------K---------D---------S--------------------------------------------------------------------------------------------------------------------------------------------------------------F--------------------------------------C----------I--------------------------------P-------------------------------------LH---S---D-S------Q------------------F----L-----------F----------A-F--------------------------ED-------------------PT-----D--Q--TS-------------------------------Q--L---M------------W--------T------V--L-P----------------Q-G-----F---R---------D----S---------------P------H----------L---F-D--------Q----A----L----------A------Q--------------D-----L--GHF----------------------SS-------PGS-L-V-L--------------------Q-------------Y--------------V-------D-----------D------L------L--------L--A---TS----S-----E---A---S-----C----Q---Q---A----T-------------L------D------------------------L-----L-------------N-------F----------------L-------------------------A--N---Q--------G----Y--------------K------V-------------------------S-------R-----------S--------------K--------A------QL-------CL------------Q------------------QA-------K--------------------Y--------L----------G--L---------I-------L-------------------------------------------------------------------------------------------------------------
>1037280382
-----------------------------------------------------------------------------------------------------------------------------------------------------------------------------------------------------------------------------------------------------------------------------------------------------------------------------V----------Q--K---P-----N--------H-------------------------------Q-W-----------R----------------------------------------L-----V--------------*---D------L-------R--------L-----I--------------------------------N----K--------------A--V--------------I------P----L--------------------------Y-----P---V-------V--------------P--N---------P-------------------------------------------------YT--L--L-------S-------------Q---I---P-----K-E--AE-------------------------------------W--------------------------------------------------------------------------------------------------------FMV----------L------D-----------L-----------------------------------------------------------------------------------------------------K---------D---------A--------------------------------------------------------------------------------------------------------------------------------------------------------------F-------F------------------------------C----------I--------------------------------P-------------------------------------LH---S---D-S------Q------------------F----L-----------F----------A-F--------------------------ED-------------------PT-----D--H--MS-------------------------------Q--L---T------------W--------M------V--L-P----------------Q-G-----F---R---------D----S---------------P------H----------L---F-C--------E----A----L----------A------Q--------------D-----L--GHF----------------------SS-------PGT-L-V-L--------------------Q-------------Y--------------V-------D-----------D------L------L--------L--A---TS----S-----E---A---S-----C----Q---Q---A----T-------------L------D------------------------L-----L-------------N-------F----------------L-------------------------A--N---Q--------G----Y--------------K------V-------------------------S-------R-----------S--------------K--------A------QL-------CQ------------Q------------------QV-------K--------------------Y--------L----------G--L---------I-------L-------------------------------------------------------------------------------------------------------------
>6_115236891
-----------------------------------------------------------------------------------------------------------------------------------------------------------------------------------------------------------------------------------------------------------------------------------------------------------------------------V----------Q--K---P-----N--------G-------------------------------H-W-----------R----------------------------------------L-----V--------------Q---D------L-------R--------L-----I--------------------------------N----E--------------A--V--------------I------P----L--------------------------Y-----P---V-------V--------------P--N---------P-------------------------------------------------YT--L--L-------S-------------Q---I---P-----E-E--AE-------------------------------------W--------------------------------------------------------------------------------------------------------FMV----------L------D-----------L-----------------------------------------------------------------------------------------------------K---------D---------A--------------------------------------------------------------------------------------------------------------------------------------------------------------F-------F------------------------------C----------!--------------------------------P-------------------------------------LH---S---D-S------Q------------------F----L-----------F----------A-F--------------------------ED-------------------PT-----D--H--TS-------------------------------Q--L---T------------W--------M------V--L-P----------------Q-G-----F---R---------D----S---------------P------H----------L---F-G--------Q----A----L----------A------Q--------------D-----L--GHF----------------------SS-------PGT-L-V-L--------------------Q-------------Y--------------V-------D-----------D------L------L--------L--A---TS----S-----E---A---S-----C----Q---Q---A----T-------------L------D------------------------L-----L-------------N-------F----------------L-------------------------P--N---Q--------G----Y--------------K------A-------------------------S-------R-----------S--------------K--------V------QL-------CL------------Q------------------QA-------K--------------------Y--------L----------G--L---------I-------L-------------------------------------------------------------------------------------------------------------
>6_99264548
-----------------------------------------------------------------------------------------------------------------------------------------------------------------------------------------------------------------------------------------------------------------------------------------------------------------------------V----------*--K---Q-----N--------G-------------------------------Q-W-----------K----------------------------------------L-----V--------------Q---D------L-------G--------L-----I--------------------------------N----E--------------A--V--------------I------P----L--------------------------Y-----P---V-------V--------------P--N---------P-------------------------------------------------YT--L--L-------S-------------Q---I---P-----E-E--AE-------------------------------------W--------------------------------------------------------------------------------------------------------FSV----------L------D-----------L-----------------------------------------------------------------------------------------------------K---------D---------A--------------------------------------------------------------------------------------------------------------------------------------------------------------F-------F------------------------------C----------I--------------------------------P-------------------------------------LH---S---D-S------Q------------------F----L-----------F----------A-F--------------------------ED-------------------PT-----D--H--TS-------------------------------Q--L---T------------W--------T------V--L-P----------------H-G-----F---R---------D----S---------------P------P----------L---F-G--------Q----A----L----------A------Q--------------D-----L--GHF----------------------SS-------PGT-L-V-L--------------------Q-------------Y--------------V-------D-----------D------L------L--------L--A---TS----S-----E---A---S-----C----Q---Q---A----T-------------L------D------------------------L-----L-------------N-------F----------------L-------------------------A--N---Q--------G----Y--------------K------T-------------------------S-------R-----------L--------------K--------A------QL-------CL------------Q------------------RV-------R--------------------Y--------L----------G--L---------I-------L-------------------------------------------------------------------------------------------------------------
>4_76045928
-----------------------------------------------------------------------------------------------------------------------------------------------------------------------------------------------------------------------------------------------------------------------------------------------------------------------------V----------Q--K---P-----N--------S-------------------------------Q-W-----------R----------------------------------------L-----V--------------Q---D------L-------R--------L-----I--------------------------------N----E--------------A--V--------------I------P----L--------------------------Y-----P---V-------V--------------P--N---------P-------------------------------------------------YT--L--L-------S-------------Q---I---P-----G-E--AE-------------------------------------W--------------------------------------------------------------------------------------------------------FTV----------L------D-----------L-----------------------------------------------------------------------------------------------------K---------D---------A--------------------------------------------------------------------------------------------------------------------------------------------------------------F-------F------------------------------F----------I--------------------------------P-------------------------------------LH---S---D-S------Q------------------F----L-----------F----------A-F--------------------------ED-------------------PT-----D--H--TS-------------------------------Q--L---T------------Q--------M------V--L-P----------------Q-G-----F---R---------D----S---------------P------H----------L---F-G--------Q----A----L----------A------Q--------------D-----L--GHF----------------------SS-------PGT-L-V-L--------------------Q-------------Y--------------V-------D-----------D------L------L--------L--A---TS----L-----E---A---S-----C----Q---Q---A----T-------------L------D------------------------L-----L-------------N-------F----------------L-------------------------A--N---Q--------G----Y--------------K------V-------------------------S-------R-----------S--------------K--------A------QL-------CL------------Q------------------QV-------K--------------------Y--------L----------S--L---------I-------L-------------------------------------------------------------------------------------------------------------
>6_150850827
-----------------------------------------------------------------------------------------------------------------------------------------------------------------------------------------------------------------------------------------------------------------------------------------------------------------------------V----------Q--K---P-----N--------G-------------------------------Q-W-----------R----------------------------------------L-----V--------------Q---D------L-------R--------L-----I--------------------------------N----E--------------A--V--------------I------H----L--------------------------Y-----P---V-------V--------------P--K---------P-------------------------------------------------YT--L--L-------S-------------Q---I---P-----E-E--AE-------------------------------------W--------------------------------------------------------------------------------------------------------FTV----------L------D-----------L-----------------------------------------------------------------------------------------------------K---------D---------A--------------------------------------------------------------------------------------------------------------------------------------------------------------F--------------------------------------C----------I--------------------------------P-------------------------------------LH---S---D-S------Q------------------F----L-----------F----------A-F--------------------------ED-------------------PT-----D--H--MS-------------------------------Q--L---T------------W--------T------V--L-P----------------Q-G-----F---R---------D----S---------------P------H----------L---F-G--------Q----A----L----------A------Q--------------D-----L--GHV----------------------SS-------PGT-L-F-L--------------------Q-------------Y--------------L-------D-----------D------L------L--------L--A---TS----S-----E---A---S-----C----Q---Q---A----T-------------V------D------------------------L-----L-------------N-------F----------------L-------------------------A--N---Q--------G----Y--------------K------V-------------------------S-------R-----------S--------------K--------A------QL-------CL------------Q------------------QV-------K--------------------Y--------L----------G--L---------I-------L-------------------------------------------------------------------------------------------------------------
>1185610275
-----------------------------------------------------------------------------------------------------------------------------------------------------------------------------------------------------------------------------------------------------------------------------------------------------------------------------V----------Q--K---L-----N--------G-------------------------------Q-W-----------R----------------------------------------L-----V--------------Q---D------L-------G--------L-----I--------------------------------N----K--------------A--I--------------I------P----L--------------------------Y-----P---V-------V--------------P--N---------P-------------------------------------------------YT--L--L-------S-------------Q---I---S-----E-E--AE-------------------------------------W--------------------------------------------------------------------------------------------------------FTV----------L------D-----------L-----------------------------------------------------------------------------------------------------K---------D---------A--------------------------------------------------------------------------------------------------------------------------------------------------------------F-------F------------------------------C----------I--------------------------------P-------------------------------------LH---S---D-S------Q------------------F----L-----------F----------A-C--------------------------ED-------------------PT-----D--H--TS-------------------------------Q--L---T------------Q--------T------I--L-P----------------H-G-----F---R---------D----S---------------P------Y----------L---F-G--------Q----A----L----------A------Q--------------D-----L--GHF----------------------SS-------SGT-L-A-L--------------------Q-------------Y--------------V-------D-----------D------L------P--------L--A---TS----L-----E---A---S-----C----Q---Q---A----T-------------L------D------------------------L-----L-------------N-------F----------------L-------------------------A--N---Q--------G----Y--------------K------A-------------------------S-------R-----------S--------------K--------A------QL-------CL------------Q------------------QV-------E--------------------Y--------L----------G--L---------I-------L-----------A-------------------------------------------------------------------------------------------------
>5_76911279
-----------------------------------------------------------------------------------------------------------------------------------------------------------------------------------------------------------------------------------------------------------------------------------------------------------------------------V----------Q--K---P-----N--------G-------------------------------Q-W-----------R----------------------------------------L-----V--------------E---D------L-------R--------L-----I--------------------------------K----K--------------A--V--------------I------P----L--------------------------Y-----P---V-------V--------------P--N---------P-------------------------------------------------YS--L--L-------S-------------Q---T---P-----E-E--AE-------------------------------------W--------------------------------------------------------------------------------------------------------FTV----------L------D-----------L-----------------------------------------------------------------------------------------------------K---------D---------A--------------------------------------------------------------------------------------------------------------------------------------------------------------F-------F------------------------------C----------I--------------------------------P-------------------------------------LH---S---D-S------Q------------------F----L-----------F----------A-F--------------------------ED-------------------PT-----D--H--TS-------------------------------Q--L---M------------W--------T------V--L-P----------------Q-G-----F---R---------D----S---------------P------H----------L---F-G--------Q----A----L----------V------Q--------------D-----L--GHF----------------------SS-------PGT-L-V-L--------------------Q-------------Y--------------V-------D-----------N------L------L--------L--A---TS----S-----E---A---S-----C----Q---Q---T----T-------------L------D------------------------L-----L-------------N-------F----------------L-------------------------A--N---Q--------G----Y--------------K------V-------------------------P-------R-----------S--------------K--------A------QL-------CL------------*------------------QV-------K--------------------Y--------L----------G--L---------I-------L-------------------------------------------------------------------------------------------------------------
>5_24390937
-----------------------------------------------------------------------------------------------------------------------------------------------------------------------------------------------------------------------------------------------------------------------------------------------------------------------------V----------Q--N---P-----N--------G-------------------------------Q-W-----------R----------------------------------------L-----V--------------Q---D------L-------R--------L-----I--------------------------------N----E--------------A--V--------------I------P----L--------------------------Y-----P---V-------V--------------P--N---------P-------------------------------------------------ST--L--V-------S-------------Q---I---P-----E-E--AE-------------------------------------W--------------------------------------------------------------------------------------------------------FTV----------L------D-----------L-----------------------------------------------------------------------------------------------------K---------D---------A--------------------------------------------------------------------------------------------------------------------------------------------------------------F-------F------------------------------C----------I--------------------------------P-------------------------------------LH---S---D-S------Q------------------F----L-----------F----------A-F--------------------------ED-------------------PT-----D--H--MS-------------------------------Q--L---M------------W--------T------V--L-P----------------Q-R-----F---R---------D----S---------------P------H----------L---F-G--------Q----A----L----------A------Q--------------E-----L--GHF----------------------*S-------PGP-L-F-L--------------------Q-------------Y--------------V-------D-----------D------L------L--------L--A---TN----S-----E---A---S-----C----Q---Q---A----T-------------L------D------------------------L-----L-------------N-------F----------------L-------------------------A--N---Q--------G----Y--------------K------V-------------------------S-------R-----------S--------------K--------A------QL-------CL------------Q------------------QV-------N--------------------Y--------L----------S--L---------I-------L-------------------------------------------------------------------------------------------------------------
>5_113621547
-----------------------------------------------------------------------------------------------------------------------------------------------------------------------------------------------------------------------------------------------------------------------------------------------------------------------------V----------Q--K---P-----N--------G-------------------------------Q-W-----------R----------------------------------------L-----V--------------Q---D------L-------R--------L-----I--------------------------------S----E--------------A--V--------------I------P----L--------------------------Y-----P---V-------I--------------P--N---------P-------------------------------------------------YT--L--L-------S-------------Q---I---P-----E-E--PE-------------------------------------W--------------------------------------------------------------------------------------------------------FTV----------L------D-----------L-----------------------------------------------------------------------------------------------------K---------D---------A--------------------------------------------------------------------------------------------------------------------------------------------------------------F-------F------------------------------C----------I--------------------------------P-------------------------------------LH---S---D-S------Q------------------F----L-----------F----------A-F--------------------------ED-------------------PT-----D--H--TS-------------------------------Q--L---T------------W--------T------I--L-P----------------Q-G-----F---R---------D----S---------------P------H----------L---F-G--------Q----V----L----------A------Q--------------D-----L--GHF----------------------SS-------PGT-L-D-L--------------------Q-------------Y--------------V-------D-----------D------L------L--------L--A---TN----S-----E---A---S-----C----Q---Q---A----T-------------L------D------------------------L-----L-------------N-------F----------------V-------------------------A--N---Q--------G----Y--------------K------A-------------------------P-------R-----------S--------------N--------T------QL-------CL------------Q------------------QV-------K--------------------Y--------L----------G--L---------I-------L-------------------------------------------------------------------------------------------------------------
>12127614017
-----------------------------------------------------------------------------------------------------------------------------------------------------------------------------------------------------------------------------------------------------------------------------------------------------------------------------V----------Q--K---L-----N--------G-------------------------------Q-W-----------R----------------------------------------L-----M--------------Q---D------L-------R--------L-----I--------------------------------N----E--------------A--V--------------I------P----L--------------------------Y-----P---V-------V--------------P--N---------P-------------------------------------------------YT--L--L-------S-------------Q---!---R-----E-E--AE-------------------------------------W--------------------------------------------------------------------------------------------------------FTV----------P------D-----------L-----------------------------------------------------------------------------------------------------K---------D---------A--------------------------------------------------------------------------------------------------------------------------------------------------------------F-------F------------------------------C----------I--------------------------------P-------------------------------------LH---S---D-S------Q------------------F----L-----------F----------A-F--------------------------ED-------------------PT-----D--H--TT-------------------------------Q--L---T------------W--------T------V--L-P----------------*-G-----F---S---------N----S---------------P------H----------L---F-G--------Q----A----L----------V------Q--------------D-----L--GHF----------------------SS-------PGT-L-I-L--------------------Q-------------Y--------------V-------N-----------D------L------L--------L--A---TS----S-----E---A---S-----C----Q---Q---A----T-------------L------D------------------------L-----L-------------N-------F----------------L-------------------------T--N---Q--------G----Y--------------K------V-------------------------S-------K-----------L--------------K--------A------QL-------CL------------Q------------------QV-------K--------------------Y--------L----------G--L---------V-------L-----------A-------------------------------------------------------------------------------------------------
>3_51746100
-----------------------------------------------------------------------------------------------------------------------------------------------------------------------------------------------------------------------------------------------------------------------------------------------------------------------------V----------Q--K---P-----N--------C-------------------------------Q-W-----------R----------------------------------------L-----V--------------Q---D------L-------R--------L-----I--------------------------------N----E--------------G--V--------------I------P----L--------------------------Y-----P---V-------V--------------P--N---------P-------------------------------------------------YT--L--L-------S-------------Q---I---P-----W-E--AE-------------------------------------G--------------------------------------------------------------------------------------------------------FMV----------L------D-----------L-----------------------------------------------------------------------------------------------------K---------D---------A--------------------------------------------------------------------------------------------------------------------------------------------------------------S-------F------------------------------C----------I--------------------------------P-------------------------------------LH---S---D-S------Q------------------F----L-----------F----------A-F--------------------------KD-------------------PT-----D--H--TS-------------------------------Q--L---T------------W--------M------V--L-P----------------Q-G-----F---R---------D----S---------------P------H----------L---F-G--------Q----T----L----------A------Q--------------D-----L--GHF----------------------SS-------PGT-L-V-L--------------------Q-------------Y--------------M-------N-----------D------L------I--------L--A---TS----S-----E---D---S-----C----Q---Q---T----T-------------L------D------------------------L-----L-------------N-------F----------------L-------------------------A--N---Q--------G----Y--------------K------A-------------------------S-------K-----------S--------------K--------A------QL-------CL------------Q------------------QV-------K--------------------Y--------L----------G--L---------I-------L-------------------------------------------------------------------------------------------------------------
>X_26501252
-----------------------------------------------------------------------------------------------------------------------------------------------------------------------------------------------------------------------------------------------------------------------------------------------------------------------------V----------Q--K---P-----N--------G-------------------------------Q-W-----------R----------------------------------------L-----V--------------Q---D------L-------R--------L-----I--------------------------------N----E--------------V--V--------------I------P----L--------------------------Y-----P---V-------V--------------P--N---------P-------------------------------------------------YT--L--L-------S-------------Q---I---L-----E-E--AK-------------------------------------W--------------------------------------------------------------------------------------------------------LTV----------L------D-----------L-----------------------------------------------------------------------------------------------------K---------D---------A--------------------------------------------------------------------------------------------------------------------------------------------------------------F-------F------------------------------C----------I--------------------------------P-------------------------------------LH---S---D-S------Q------------------F----L-----------F----------A-F--------------------------KN-------------------PT-----D--H--MS--------------------------!----N--L---!------------W--------T------I--L-P----------------Q-G-----F---K---------D----S---------------P------H----------L---F-G--------Q----A----L----------A------Q--------------D-----L--GHF----------------------SN-------PGT-L-V-L--------------------Q-------------Y--------------M-------K------------------L------L--------L--A---TS----A-----E---A---S-----C----Q---Q---A----T-------------L------D------------------------L-----L-------------N-------F----------------L-------------------------A--N---Q--------G----Y--------------K------A-------------------------S-------K-----------S--------------K--------A------QL-------CL------------Q------------------QV-------K--------------------Y--------L----------G--L---------I-------L-------------------------------------------------------------------------------------------------------------
>2117300545
-----------------------------------------------------------------------------------------------------------------------------------------------------------------------------------------------------------------------------------------------------------------------------------------------------------------------------I----------Q--K---Q-----N--------G-------------------------------R-W-----------R----------------------------------------L-----V--------------Q---D------L-------R--------L-----I--------------------------------N----E--------------A--V--------------I------P----L--------------------------Y-----P---P-------V--------------A--N---------P-------------------------------------------------YT--L--L-------S-------------Q---I---P-----E-S--AE-------------------------------------W--------------------------------------------------------------------------------------------------------FTV----------L------I-----------L-----------------------------------------------------------------------------------------------------K---------D---------A--------------------------------------------------------------------------------------------------------------------------------------------------------------F--------------------------------------C----------I--------------------------------L-------------------------------------LH---S---D-S------Q------------------F----L-----------F----------A-F--------------------------ED-------------------PT-----D--H--TS-------------------------------Q--L---T------------W--------T------V--L-P----------------Q-D-----F---R---------D----S---------------P------H----------L---F-G--------Q----A----L----------A------Q--------------N-----L--GHF----------------------SS-------PGT-L-V-L--------------------Q-------------Y--------------V-------D-----------D------L------L--------L--A---TS----L-----E---A---S-----C----Q---Q---A----T-------------L------D------------------------L-----L-------------N-------F----------------E-------------------------A--N---Q--------R----Y--------------K------V-------------------------C-------K-----------S--------------K--------A------QL-------CL------------Q------------------QV-------K--------------------Y--------L----------G--L---------V---------------------------------------------------------------------------------------------------------------------
>X_73662712
-----------------------------------------------------------------------------------------------------------------------------------------------------------------------------------------------------------------------------------------------------------------------------------------------------------------------------I----------P--Q---K-----S--------G-------------------------------K-W-----------R----------------------------------------L-----L--------------H---D------L-------W--------A-----I--------------------------------N----A--------------N--L--------------Q------P----M--------------------------G-----P---L-------Q--------------Q--G-----------------------------------------------------------LP--S--P-------M-------------V---I---P-----Q-D--WP----------------------------------------------------------------------------------------------------------------------------------------------!VV----------I------D-----------L-----------------------------------------------------------------------------------------------------K---------D---------C--------------------------------------------------------------------------------------------------------------------------------------------------------------F-------Y------------------------------T----------I--------------------------------P-------------------------------------VA---E---Q-D------R------------------E----K-----------F----------L-F-T------I----------P------AI-------------------NN-----E--R--PA--------------------------R----Q--F---H------------W--------K------V--L-L----------------Q-G-----M---L---------N----S---------------P------T----------T---C-Q--------Y----H----V----------N------Q--------------A-----L--IPN-------G-------------K*F-------PNC-T-I-I--------------------H-------------F--------------M-------D-----------D------I------L--------L--A---AP----I-----S---Q---!-----F----L---S---L----Y-------------A------P------------------------V-----V-------------K-------!----------------I-------------------------Q--L---R--------G----L--------------I------I-------------------------A-------P-----------E--------------K--------L------QM-------FS-------------------------------PW-------K--------------------Y--------L----------R--Y---------I-------L-------------------------------------------------------------------------------------------------------------
>6_45237807
-----------------------------------------------------------------------------------------------------------------------------------------------------------------------------------------------------------------------------------------------------------------------------------------------------------------------------I----------K--K---K-----S--------G-------------------------------K-W-----------R----------------------------------------M-----L--------------T---N------L-------R--------A-----I--------------------------------N----S--------------V--I--------------Q------P----M--------------------------G-----A---L-------Q--------------P--G-----------------------------------------------------------LP--S--P-------A-------------M---I---P-----K-N--WS----------------------------------------------------------------------------------------------------------------------------------------------LIV----------I------D-----------L-----------------------------------------------------------------------------------------------------K---------D---------C--------------------------------------------------------------------------------------------------------------------------------------------------------------F-------F------------------------------T----------I--------------------------------P-------------------------------------LA---E---Q-D------C------------------E----H-----------F----------A-L-T------I----------P------AV-------------------NN-----L--Q--PA--------------------------K----H--F---H------------W--------K------V--L-*----------------Q-G-----M---L---------N----S---------------P------T----------I---C-Q--------T----Y----V----------G------Q--------------A-----I--EPT-------R-------------KKI-------F!C-Y-I-I--------------------Q-------------Y--------------M-------D-----------D------I------L--------C--A---AP----T-----R---E---I-----L----L---Q---C----Y-------------D------H------------------------L-----Q-------------N-------S----------------I-------------------------S--C---T--------G----L--------------I------I-------------------------A-------P-----------D--------------K--------I------Q--------TT-------------------------------PY-------S--------------------Y--------L----------G--T---------S-------V-------------------------------------------------------------------------------------------------------------
>2_152704588
-----------------------------------------------------------------------------------------------------------------------------------------------------------------------------------------------------------------------------------------------------------------------------------------------------------------------------V----------K--K---S-----D--------G-------------------------------S-Y-----------R----------------------------------------L-----V--------------Q---D------L-------R--------A-----I--------------------------------N----Q--------------I--V--------------Q------T----T--------------------------H-----P---V-------V--------------P--S---------S-------------------------------------------------YT--I--L-------S-------------N---I---P-----F-N--HQ-------------------------------------W--------------------------------------------------------------------------------------------------------FTV----------I------D-----------L-----------------------------------------------------------------------------------------------------K---------D---------A--------------------------------------------------------------------------------------------------------------------------------------------------------------F-------W------------------------------A----------R--------------------------------P-------------------------------------LA---E---D-S------R------------------D----I-----------F----------A-F-E------W-----------------EG-------------------PH-----S--G--RK--------------------------Q----H--Y---R------------W--------T------V--L-P----------------*-G-----F---T---------D----S---------------P------N----------L---F-G--------Q----I----L----------E------Q--------------V-----L--EKV---------------------VIP-------KQI-C-L-L--------------------Q-------------Y--------------V-------D-----------D------I------L--------I--S---GE----D-----I---Q---K-----V----T---G---F----S-------------T------H------------------------I-----L-------------N-------H----------------L-------------------------Q--F---K--------G----L--------------R------V-------------------------S-------K-----------E--------------K--------L------QY-------VE------------P------------------EV-------K--------------------Y--------L----------G--H---------L-------I-------------------------------------------------------------------------------------------------------------
>6_166895626
-----------------------------------------------------------------------------------------------------------------------------------------------------------------------------------------------------------------------------------------------------------------------------------------------------------------------------V----------E--K---P-----N--------R-------------------------------Q-W-----------R----------------------------------------F-----A--------------Q---E------L-------R--------I-----I--------------------------------N----E--------------A--I--------------V------P----L--------------------------Y-----P---A-------V--------------P--N---------P-------------------------------------------------YT--L--L-------S-------------Q---I---P-----E-E--AE-------------------------------------W--------------------------------------------------------------------------------------------------------FTV----------L------D-----------L-----------------------------------------------------------------------------------------------------K---------N---------A--------------------------------------------------------------------------------------------------------------------------------------------------------------F-------F------------------------------C----------I--------------------------------P-------------------------------------VH---P---D-S------Q------------------F----L-----------F----------A-F--------------------------ED-------------------PS-----N--T--TC-------------------------------Q--L---T------------W--------T------V--L-P----------------Q-G-----F---R---------D----S---------------P------H----------L---F-G--------Q----A----L----------A------Q--------------D-----L--SQF----------------------SY-------LDT-L-V-L--------------------Q-------------Y--------------M-------D-----------D------L------L--------L--V---AR----S-----E---T---L-----C----H---Q---A----T-------------Q------E------------------------L-----L-------------N-------F----------------L-------------------------T--T---C--------G----Y--------------K------V-------------------------S-------K-----------P--------------K--------A------RL-------CS------------Q------------------QI-------R--------------------Y--------*----------G--L---------K-------L-----------S------------------------KG-----------------------------------------------------------------------
>6_144926268
-----------------------------------------------------------------------------------------------------------------------------------------------------------------------------------------------------------------------------------------------------------------------------------------------------------------------------V----------L--K---S-----D--------K-------------------------------P-Y-----------K----------------------------------------L-----V--------------Q---D------L-------C--------L-----I--------------------------------N----Q--------------I--V--------------L------P----I--------------------------H-----P---M-------V--------------P--N---------S-------------------------------------------------YS--L--L-------S-------------S---I---P-----P-S--TI-------------------------------------H--------------------------------------------------------------------------------------------------------YSV----------L------D-----------L-----------------------------------------------------------------------------------------------------K---------H---------A--------------------------------------------------------------------------------------------------------------------------------------------------------------F-------F------------------------------T----------I--------------------------------P-------------------------------------LH---P---S-S------Q------------------P----L-----------F----------A-F-T------W-----------------TD-------------------PD-----T--H--QA--------------------------Q----Q--I---T------------W--------A------V--L-P----------------Q-G-----F---T---------D----R---------------P------H----------Y---F-S--------Q----A----Q----------I------S--------------S-----S--SVT----------------------YL-------SII-L-V-K--------------------T-------------H--------------V-------!-----------S------A------L--------P--A---DR----V-----RLISE---T-----!----Q---S---L----T-------------K------Q------------------------L-----L-------------S-------F----------------L-------------------------G--M---V--------R----A--------------V------R-------------------------I-------L-----------T--------------Q--------E------PG-------PH-------------------------------PV-------A--------------------F--------L----------S--K---------Q-------L-----------D------------------------LTVLA!S------------------------------------------------------------------
>5_156662273
-----------------------------------------------------------------------------------------------------------------------------------------------------------------------------------------------------------------------------------------------------------------------------------------------------------------------------I----------Q--K---K-----S--------G-------------------------------K-W-----------R----------------------------------------M-----L--------------T---D------L-------R--------A-----V--------------------------------N----A--------------V--I--------------Q------P----M--------------------------G-----P---L-------Q--------------P--G-----------------------------------------------------------LP--S--P-------A-------------M---I---P-----K-D--WP----------------------------------------------------------------------------------------------------------------------------------------------LII----------I------D-----------L-----------------------------------------------------------------------------------------------------K---------D---------C--------------------------------------------------------------------------------------------------------------------------------------------------------------F-------F------------------------------T----------I--------------------------------P-------------------------------------LA---E---Q-D------C------------------E----K-----------F----------A-F-T------I----------P------AI-------------------NN-----K--E--PA--------------------------T----R--F---Q------------W--------K------V--L-P----------------Q-G-----M---L---------N----S---------------P------T----------I---C-Q--------T----F----V----------G------R--------------A-----L--QPV-------R-------------EKF-------SDC-Y-I-I--------------------H-------------Y--------------I-------D-----------D------I------L--------C--A---AE----T-----K---D---K-----L----I---D---C----Y-------------T------F------------------------L-----Q-------------A-------E----------------V-------------------------A--N---A--------G----L--------------A------I-------------------------A-------S-----------D--------------K--------I------QT-------ST-------------------------------PF-------H--------------------Y--------L----------G--M---------Q-------I-------------------------------------------------------------------------------------------------------------
>4_99369245
-----------------------------------------------------------------------------------------------------------------------------------------------------------------------------------------------------------------------------------------------------------------------------------------------------------------------------I----------K--K---K-----S--------G-------------------------------K-W-----------K----------------------------------------M-----L--------------T---D------L-------R--------A-----I--------------------------------N----S--------------V--I--------------Q------P----M--------------------------G-----T---L-------H--------------P--G-----------------------------------------------------------LP--S--F-------A-------------M---I---L-----K-N--WP----------------------------------------------------------------------------------------------------------------------------------------------LIV----------I------D-----------L-----------------------------------------------------------------------------------------------------K---------D---------!--------------------------------------------------------------------------------------------------------------------------------------------------------------F--------------------------------------T----------I--------------------------------P-------------------------------------LA---G---Q-D------C------------------E----W-----------F----------A-F-T------I----------P------AV-------------------NN-----L--Q--PA--------------------------K----H--F---H------------W--------K------V--L-P----------------Q-G-----M---L---------N----S---------------P------T----------I---C-Q--------T----Y----V----------G------Q--------------A-----I--EPT-------S-------------KKF-------SQC-Y-I-I--------------------H-------------Y--------------M-------D-----------D------I------L--------C--A---AI----T-----*---E---I-----L----I---Q---C----Y-------------D------L------------------------L-----Q-------------N-------L----------------I-------------------------S--H---A--------G----L--------------I------I-------------------------A-------P-----------D--------------R--------I------QT-------TT-------------------------------PY-------F--------------------F--------L----------G--D---------L-------S-------------------------------------------------------------------------------------------------------------
>8_27496134
-----------------------------------------------------------------------------------------------------------------------------------------------------------------------------------------------------------------------------------------------------------------------------------------------------------------------------V----------Q--K---P-----N--------V-------------------------------Q-W-----------R----------------------------------------L-----V--------------Q---D------F-------R--------L-----I--------------------------------S----E--------------A--V--------------I------P----L--------------------------Y-----P---A-------I--------------P--N---------P-------------------------------------------------YT--L--L-------S-------------Q---I---P-----E-E--AE-------------------------------------W--------------------------------------------------------------------------------------------------------FIV----------L------D-----------L-----------------------------------------------------------------------------------------------------K---------D---------A--------------------------------------------------------------------------------------------------------------------------------------------------------------F-------L------------------------------C----------I--------------------------------L-------------------------------------LH---S---D-S------K------------------V----L-----------F----------A-F--------------------------ED-------------------PT-----D--H--TS-------------------------------Q--L---S------------W--------M------V--L-P----------------Q-G-----F---R---------D----S---------------L------H----------L---F-G--------Q----A----L----------A------Q--------------D-----L--GHF----------------------SS-------TGT-L-V-L--------------------Q-------------Y--------------V-------D-----------D------L------L--------M--V---TS----S-----K---A---S-----C----Q---Q---A----T-------------L------A------------------------L-----L-------------N-------F----------------L-------------------------A--N---Q--------G----Y--------------M------A-------------------------S-------K-----------L--------------K--------A------QL-------CL-------------------------------QV-------K--------------------Y--------L----------G--L---------I-------L-------------------------------------------------------------------------------------------------------------
>NW_003315913.1_124531
-----------------------------------------------------------------------------------------------------------------------------------------------------------------------------------------------------------------------------------------------------------------------------------------------------------------------------I----------K--K---K-----S--------G-------------------------------K-W-----------R----------------------------------------M-----L--------------T---Y------L-------R--------A-----I--------------------------------N----S--------------V--I--------------Q------P----M--------------------------G-----A---L-------*--------------P--G-----------------------------------------------------------LP--S--P-------A-------------L---I---P-----K-N--WP----------------------------------------------------------------------------------------------------------------------------------------------LII----------I------D-----------L-----------------------------------------------------------------------------------------------------K---------D---------C--------------------------------------------------------------------------------------------------------------------------------------------------------------F-------F------------------------------T----------I--------------------------------P-------------------------------------LA---E---Q-D------C------------------E----W-----------F----------A-L-T------I----------P------AV-------------------NN-----L--Q--PA--------------------------K----H--F---H------------C--------K------V--L-L----------------Q-G-----M---L---------N----S---------------P------T----------I---C-Q--------T----Y----V----------G------Q--------------A-----I--EPT-------H-------------KKL-------SQC-Y-I-I--------------------H-------------Y--------------M-------D-----------G------I------L--------C--A---AP----T-----*---E---I-----L----L---K---C----Y-------------D------H------------------------L-----Q-------------N-------L----------------I-------------------------S--R---V--------G----L--------------I------I-------------------------A-------P-----------D--------------K--------S------QT-------TT-------------------------------PY-------S--------------------Y--------L----------G----------------------------------------------------------------------------------------------------------------------------------
>20899623
-----------------------------------------------------------------------------------------------------------------------------------------------------------------------------------------------------------------------------------------------------------------------------------------------------------------------------H----------F--N---P-----D--------K-------------------------------S-Y-----------R----------------------------------------L-----V--------------Q---D------L-------R--------L-----I--------------------------------N----Q--------------I--V--------------L------P----I--------------------------H-----P---V-------V--------------P--N---------P-------------------------------------------------YT--L--L-------S-------------S---I---R-----P-S--TT-------------------------------------H--------------------------------------------------------------------------------------------------------*SV----------L------D-----------L-----------------------------------------------------------------------------------------------------K---------D---------A--------------------------------------------------------------------------------------------------------------------------------------------------------------F-------F------------------------------T----------I--------------------------------P-------------------------------------LH---P---S-S------Q------------------P----L-----------F----------G-F-T------W-----------------TD-------------------PD-----T--H--QP--------------------------Q----Q--L---T------------W--------A------V--L-P----------------Q-G-----F---R---------D----S---------------P------Y----------Y---F-S--------Q----A----L----------S------H--------------D-----L--LSFHHSHLLSH-------------!KL-------PPI-N-L-F--------------------P-------------H--------------K-------A-----------N------G------S--------W--T---KE----N-----S---S---F-----!----A---S---Q----A-------------H------S------------------------I-----L-------------S-------S----------------F-------------------------H--N---L--------F----Y--------------V------G-------------------------Y-------K-----------P--------------P--------A------HL-------LK------------P------------------LI-------S--------------------F--------K----------T--F---------T-------L-----------Y------------------------FTP!---------------------------------------------------------------------
>1117374099
-----------------------------------------------------------------------------------------------------------------------------------------------------------------------------------------------------------------------------------------------------------------------------------------------------------------------------V----------Q--K---S-----N--------G-------------------------------E-G-----------R----------------------------------------L-----V--------------Q---D------L-------C--------L-----I--------------------------------H----E--------------A--V--------------I------T----I--------------------------H-----P---V-------D--------------P--S---------P-------------------------------------------------YT--L--L-------T-------------Q---I---S-----K-G--TK-------------------------------------W--------------------------------------------------------------------------------------------------------FTV----------L------G-----------L-----------------------------------------------------------------------------------------------------K---------D---------A--------------------------------------------------------------------------------------------------------------------------------------------------------------F-------F------------------------------C----------I--------------------------------P-------------------------------------LY---P---D-S------Q------------------Y----L-----------F----------T-F--------------------------ED-------------------PS-----N--Q--TT-------------------------------Q--L---T------------W--------T------V--L-P----------------Q-G-----F---R---------D----S---------------P------H----------L---F-G--------Q----V----L----------S------R--------------D-----L--FEF----------------------FH-------SQV-K-V-L--------------------Q-------------Y--------------V-------D-----------D------I------L--------L--C---AP----T-----E---E---V-----S----*---D---G----T-------------E------A------------------------L-----L-------------N-------F----------------L-------------------------A--G---K--------G----Y--------------K------A-------------------------S-------K-----------S--------------K--------A------QL-------YQ------------T------------------LV-------K--------------------Y--------L----------G--L---------V-------L-------------------------------------------------------------------------------------------------------------
>6_86600474
-----------------------------------------------------------------------------------------------------------------------------------------------------------------------------------------------------------------------------------------------------------------------------------------------------------------------------V----------L--K---P-----D--------K-------------------------------A-Y-----------R----------------------------------------L-----V--------------Q---D------L-------R--------L-----I--------------------------------N----Q--------------I--V--------------L------P----I--------------------------Q-----P---M-------V--------------P--N---------P-------------------------------------------------YT--L--L-------S-------------S---I---P-----H-S--TT-------------------------------------H--------------------------------------------------------------------------------------------------------YSI----------L------D-----------L-----------------------------------------------------------------------------------------------------K---------H---------A--------------------------------------------------------------------------------------------------------------------------------------------------------------F-------F------------------------------T----------I--------------------------------P-------------------------------------LH---P---S-S------Q------------------P----L-----------F----------A-F-T------W-----------------TD-------------------PD-----T--H--QA--------------------------H----Q--I---T------------W--------A------V--L-L----------------Q-S-----F---A---------D----S---------------A------H----------Y---F-S--------Q----A----Q----------I------S--------------S-----S--SVT----------------------YL-------SII-L-I-K--------------------N-------------T----------RALPA-------D-----------H------V------Q--------L--I---------S-----Q---T---P-----A----P---S---T----K-------------Q------Q------------------------L-----L-------------S-------F----------------L-------------------------G--M---V--------G----Y--------------!------L-------------------------T-------L-----------D--------------T----WF--C------!I-------LT------------K------------------PL-------Y--------------------K--------L--------TKG--T---------R-------L-----------T------------------------P*-----------------------------------------------------------------------
>7_114381241
-----------------------------------------------------------------------------------------------------------------------------------------------------------------------------------------------------------------------------------------------------------------------------------------------------------------------------V----------Q--K---P-----N--------G-------------------------------Q-W-----------R----------------------------------------L-----V--------------Q---D------L-------R--------I-----I--------------------------------S----E--------------A--V--------------V------P----L--------------------------Y-----P---A-------V--------------P--N---------L-------------------------------------------------YT--L--L-------S-------------Q---I---P-----E-E--AE-------------------------------------W--------------------------------------------------------------------------------------------------------FTV----------L------D-----------L-----------------------------------------------------------------------------------------------------K---------D---------A--------------------------------------------------------------------------------------------------------------------------------------------------------------F-------F------------------------------C----------I--------------------------------P-------------------------------------VH---P---D-S------Q------------------F----L-----------F----------A-F--------------------------KD-------------------PS-----N--P--TS-------------------------------Q--L---T------------W--------T------V--L-P----------------Q-G-----F---K---------D----S---------------P------H----------L---F-G--------Q----A----L----------A------Q--------------D-----L--SQF----------------------SY-------LDT-L-V-L--------------------R-------------Y--------------R-------D-----------D------L------I--------L--A---TY----S-----E---I---L-----C----H---Q---A----T-------------Q------V------------------------L-----L-------------S-------F----------------F-------------------------T--T---C--------G----Y--------------!------V-------------------------S-------K-----------P--------------K--------A------QL-------CS------------Y------------------QV-------K--------------------Y--------L----------A--L---------K-------L-----------!-------------------------------------------------------------------------------------------------
>4_86463108
-----------------------------------------------------------------------------------------------------------------------------------------------------------------------------------------------------------------------------------------------------------------------------------------------------------------------------I----------K--K---K-----S--------G-------------------------------K-W-----------R----------------------------------------M-----L--------------T---D------S-------R--------G-----I--------------------------------N----S--------------V--I--------------Q------P----M--------------------------G-----T---L-------Q--------------P--E-----------------------------------------------------------LP--S--P-------S-------------M---I---T-----K-N--WP----------------------------------------------------------------------------------------------------------------------------------------------LIV----------M------D-----------V-----------------------------------------------------------------------------------------------------K---------D---------C--------------------------------------------------------------------------------------------------------------------------------------------------------------F-------F------------------------------T----------I--------------------------------H-------------------------------------LA---E---Q-D------C------------------E----W-----------F----------A-F-T------I----------P------AV-------------------NN-----L--Q--PA--------------------------K----C--Y---H------------W--------K------V--L-P----------------*-G-----I---L---------N----S---------------S------T----------I---C-Q--------T----Y----V----------G------Q--------------A-----I--EPT-------R-------------KKF-------SQC-Y-I-I--------------------H-------------Y--------------M-------D-----------D------I------L--------C--A---AS----T-----Q---E---I-----L----L---Q---C----Y-------------D------H------------------------L-----Q-------------N-------S----------------I-------------------------S--R---A--------G----L--------------I------I-------------------------A-------P-----------D--------------K--------I------QT-------AT-------------------------------PY-------S--------------------Y--------L----------G--T---------L-------V-------------------------------------------------------------------------------------------------------------
>X_56944700
-----------------------------------------------------------------------------------------------------------------------------------------------------------------------------------------------------------------------------------------------------------------------------------------------------------------------------V----------K--K---K-----S--------G-------------------------------K-W-----------R----------------------------------------M-----V--------------T---D------F-------R--------A-----I--------------------------------N----*-------------LI--I--------------K------P----M--------------------------G-----A---V-------Q--------------S--G-----------------------------------------------------------MP--A--P-------A-------------L---I---P-----K-N--WP----------------------------------------------------------------------------------------------------------------------------------------------LIV----------I------Y-----------L-----------------------------------------------------------------------------------------------------K---------D------------------------------------------------------------------------------------------------------------------------------------------------------------------------F-------F------------------------------H----------I--------------------------------A-------------------------------------LH---K---S-D------C------------------E----K-----------F----------A-F-T------V----------P------SI-------------------NN-----Q--E--PA--------------------------A----H--Y---Q------------W--------K------V--L-P----------------Q-G-----M---L---------N----S---------------P------T----------I---C-Q--------!----F----V----------G------Q--------------V-----L--SPV-------Q-------------AQF-------PQA-Y-I-L--------------------H-------------C--------------I-------D-----------D------I------L--------M--A---VP----T-----D---K---E-----L----I---D---C----Y-------------*------S------------------------L-----S-------------H-------H----------------V-------------------------T--E---A--------G----L--------------H------I-------------------------A-------Q-----------D--------------K--------I------RL-------TT-------------------------------PV-------Q--------------------Y--------L----------G--M---------V-------V-------------------------------------------------------------------------------------------------------------
>4_158294236
-----------------------------------------------------------------------------------------------------------------------------------------------------------------------------------------------------------------------------------------------------------------------------------------------------------------------------I----------P--K---R-----S--------G-------------------------------K-W-----------R----------------------------------------L-----L--------------H---D------L-------W--------A-----I--------------------------------N----A--------------N--L--------------Q------P----V--------------------------E-----T---L-------Q--------------Q--G-----------------------------------------------------------LP--S--P-------M-------------M---I---P-----Q-D--WP----------------------------------------------------------------------------------------------------------------------------------------------IVI----------I------D-----------L-----------------------------------------------------------------------------------------------------K---------D---------C--------------------------------------------------------------------------------------------------------------------------------------------------------------F-------Y------------------------------T----------I--------------------------------P-------------------------------------LA-------Q-D------R------------------E----K-----------F----------A-F-I------I----------P------AI-------------------NN-----E--R--PA--------------------------H----Q--F---H------------W--------K------V--L-P----------------Q-G-----T---L---------N----S---------------P------T----------M---C-Q--------Y----H----V----------N------Q--------------A-----L--LPS-------R-------------KEF-------SNC-R-I-I--------------------H-------------L--------------M-------D-----------D------I------L--------L--A---AP----T-----E---P---V-----L----L---S---L----Y-------------A------S------------------------V-----I-------------K-------N----------------I-------------------------Q--L---R--------G----L--------------I------I-------------------------A-------P-----------E--------------K--------V------QM-------SS-------------------------------PW-------K--------------------Y--------L----------G--Y---------I-------L-------------------------------------------------------------------------------------------------------------
>X_118297087
-----------------------------------------------------------------------------------------------------------------------------------------------------------------------------------------------------------------------------------------------------------------------------------------------------------------------------I----------K--K---K-----S--------G-------------------------------K-W-----------R----------------------------------------M-----L--------------T---D------L-------R--------A-----V--------------------------------N----A--------------V--T--------------R------P----M--------------------------G-----V---L-------Q--------------P--G-----------------------------------------------------------LP--S--P-------A-------------M---I---P-----K-Y--WP----------------------------------------------------------------------------------------------------------------------------------------------LIM----------I------D-----------L-----------------------------------------------------------------------------------------------------K---------D---------C--------------------------------------------------------------------------------------------------------------------------------------------------------------F-------F------------------------------A----------I--------------------------------P-------------------------------------LA---A---Q-D------Y------------------E----K-----------F----------A-F-T------V----------P------TI-------------------NN-----K--E--SA--------------------------D----R--Y---H------------W--------K------V--L-P----------------Q-G-----M---L---------N----S---------------P------T----------V---C-Q--------I----Y----V----------R------K--------------A-----I--KPV-------R-------------EQF-------KKC-Y-I-I--------------------H-------------Y--------------M-------D-----------D------I------L--------C--A---AE----T-----R---E---E-----L----M---L---C----Y-------------K------Q------------------------L-----E-------------K-------A----------------V-------------------------N--A---A--------G----L--------------I------I-------------------------A-------S-----------D--------------K--------I------QT-------ST-------------------------------PF-------Q--------------------Y--------L----------G--M---------K-------V-------------------------------------------------------------------------------------------------------------
>1039201212
-----------------------------------------------------------------------------------------------------------------------------------------------------------------------------------------------------------------------------------------------------------------------------------------------------------------------------I----------K--K---K-----A--------G-------------------------------K-W-----------R----------------------------------------M-----L--------------T---D------L-------R--------A-----I--------------------------------N----S--------------V--I--------------Q------P----V--------------------------G-----T---L-------Q--------------P--G-----------------------------------------------------------LP--S--P-------A-------------I---I---P-----K-N--WP----------------------------------------------------------------------------------------------------------------------------------------------LIV----------I------D-----------L-----------------------------------------------------------------------------------------------------K---------D---------Y--------------------------------------------------------------------------------------------------------------------------------------------------------------F-------F------------------------------T----------I--------------------------------T-------------------------------------LA---E---Q-D------C------------------E----R-----------F----------A-F-T------I----------PA-----V!-------------------KN-----L--Q--PA--------------------------K----C--Y---H------------W--------K------V--L-P----------------Q-D-----M---L---------N----S---------------P------T----------V---C-Q--------T----C----V----------G------Q--------------A-----I--EHT-------H-------------KK!-------SQC-Y-I-I--------------------H-------------Y--------------M-------D-----------V------I------V--------C--A---AP----T-----*---E---V-----L----L---Q---C----Y-------------D------H------------------------L-----Q-------------N-------S----------------I-------------------------S--C---T--------G----L--------------I------I-------------------------A-------P-----------G--------------K--------F------QT-------TT-------------------------------SY-------S--------------------Y--------L----------G--T---------L-------V-------------------------------------------------------------------------------------------------------------
>3_167425692
-----------------------------------------------------------------------------------------------------------------------------------------------------------------------------------------------------------------------------------------------------------------------------------------------------------------------------V----------Q--K---P-----D--------K-------------------------------S-Y-----------R----------------------------------------L-----V--------------Q---D------L-------R--------L-----I--------------------------------N----Q--------------I--V--------------L------P----V--------------------------H-----P---V-------V--------------P--N---------P-------------------------------------------------YT--L--L-------S-------------S---M---P-----S-S--TT-------------------------------------H--------------------------------------------------------------------------------------------------------YSI----------L------D-----------L-----------------------------------------------------------------------------------------------------K---------D---------A--------------------------------------------------------------------------------------------------------------------------------------------------------------F-------F------------------------------T----------I--------------------------------P-------------------------------------LH---P---S-S------Q------------------P----L-----------F----------A-F-T------W-----------------TD-------------------PD-----T--H--QS--------------------------Q----Q--L---T------------W--------A------V--L-P----------------Q-G-----F---R---------D----S---------------S------H----------Y---L-S--------Q----A----L----------S------H--------------D-----L--LSF----------------------HP-------SAS-H-L-I--------------------Q-------------Y--------------I-------D-----------D------L------L--------L--C---SP----S-----F---Q---S-----S----Q---Q---D----A-------------L------L------------------------L-----L-------------Q-------Y----------------L-------------------------F--S---K--------A----Y--------------R------L-------------------------S-------P-----------S--------------E--------A------QI-------SS------------P------------------SI-------T--------------------Y--------L----------G--I---------I-------L-------------------------------------------------------------------------------------------------------------
>1_20156934
--------------------------------------------------------------------------------------------------------PL-L--------------------------------------------------------------------------------------------------------------------------------------------------------------------------------------------------P--------------V----------P--K---P----GT--------K-------------------------------D-Y-----------R----------------------------------------L-----I--------------Q---D------L-------H--------L-----V--------------------------------N----Q--------------A--T--------------V------T----L--------------------------H-----P---T-------V--------------P--N---------P-------------------------------------------------YT--L--L-------W-------------L---L---P-----A-E--DS-------------------------------------W--------------------------------------------------------------------------------------------------------FTY----------L------G-----------L-----------------------------------------------------------------------------------------------------K---------D---------A--------------------------------------------------------------------------------------------------------------------------------------------------------------F-------F------------------------------S----------I--------------------------------R-------------------------------------LA---P---E-S------Q------------------K----L-----------F----------A-F-Q------W-----------------ED-------------------PG-----S--G--VT--------------------------T----Q--Y---T------------W--------T------Q--L-P----------------Q-G-----F---K---------N----S---------------T------T----------I---F-G--------E----A----L----------A------R--------------D-----L--QKF-------P-------------TRD-------LGC-V-L-L--------------------Q-------------Y--------------V-------D-----------D------L------L--------L--G---HL----M-----A---V---G-----C----A---K---G----M-------------D------T------------------------L-----L-------------W-------H----------------L-------------------------E--D---C--------G----Y--------------K------V-------------------------S-------K-----------K--------------K--------A------QI-------CQ------------Q------------------EV-------R--------------------Y--------L----------G--F---------T-------I-----------Q------------------------Q------------------------------------------------------------------------
>3_185016236
-----------------------------------------------------------------------------------------------------------------------------------------------------------------------------------------------------------------------------------------------------------------------------------------------------------------------------I----------K--K---K-----S--------G-------------------------------K-W-----------R----------------------------------------M-----L--------------T---D------L-------R--------A-----I--------------------------------N----S--------------V--I--------------Q------P----M--------------------------G-----T---L-------Q--------------P--G-----------------------------------------------------------LP--S--P-------A-------------M---I---L-----K-N--WP----------------------------------------------------------------------------------------------------------------------------------------------LIV----------I------D-----------L-----------------------------------------------------------------------------------------------------K---------D---------Y--------------------------------------------------------------------------------------------------------------------------------------------------------------F-------F------------------------------T----------I--------------------------------L-------------------------------------LA---E---Q-D------C------------------E----Q-----------F----------A-F-T------I----------P------AV-------------------NN-----L--Q--PA--------------------------K----R--F---H------------W--------K------V--L-L----------------Q-G-----M---L---------N----S---------------P------T----------I---C-Q--------T----Y----V----------G------Q--------------A-----I--EPT-------R-------------KKF-------SQC-Y-I-I--------------------H-------------Y--------------M-------D-----------!------Y------T--------L--C---CP----I-----R---E---I-----L----L---Q---C----Y-------------D------H------------------------L-----Q-------------N-------S----------------I-------------------------S--H---T--------G----L--------------T------I-------------------------A-------S-----------D--------------R--------I------QT-------TI-------------------------------P*-------S--------------------Y--------L----------G--A---------L-------V-----------N-------------------------------------------------------------------------------------------------
>14103173230
-----------------------------------------------------------------------------------------------------------------------------------------------------------------------------------------------------------------------------------------------------------------------------------------------------------------------------I----------K--K---K-----S--------G-------------------------------K-R-----------R----------------------------------------M-----L--------------T---D------L-------R--------A-----V--------------------------------N----A--------------V--I--------------Q------P----M--------------------------G-----A---L-------Q--------------P--G-----------------------------------------------------------LP--S--P-------T-------------M---I---P-----K-Y--WP----------------------------------------------------------------------------------------------------------------------------------------------LIV----------I------D-----------L-----------------------------------------------------------------------------------------------------K---------D---------C--------------------------------------------------------------------------------------------------------------------------------------------------------------F-------F------------------------------T----------I--------------------------------P-------------------------------------LA---T---Q-D------Y------------------E----K-----------F----------A-F-T------V----------P------TK-------------------NN-----K--E--PA--------------------------D----R--Y---H------------W--------K------I--L-P----------------Q-C-----M---L---------N----S---------------L------T----------I---C-Q--------T----Y----V----------R------K--------------A-----I--KPV-------R-------------EQF-------KKC-Y-I-I--------------------H-------------Y--------------M-------D-----------D------I------L--------C--A---AE----T-----R---E---E-----L----M---L---C----C-------------K------Q------------------------L-----E-------------K-------A----------------V-------------------------T--A---A--------G----L--------------I------I-------------------------A-------P-----------D--------------K--------I------QT-------ST-------------------------------PF-------Q--------------------Y--------L----------G--M---------K-------V-------------------------------------------------------------------------------------------------------------
>6_26292266
-----------------------------------------------------------------------------------------------------------------------------------------------------------------------------------------------------------------------------------------------------------------------------------------------------------------------------D----------P--K---M-----S--------G-------------------------------K-W-----------Q----------------------------------------L-----L--------------H---D------L-------R--------A-----I!-------------------------------N----A--------------Q--I--------------K------P----V--------------------------G-----A---L-------Q--------------Q--G-----------------------------------------------------------LS--S--S-------A-------------A---I---P-----R-D--WT----------------------------------------------------------------------------------------------------------------------------------------------LVV----------I------G-----------L-----------------------------------------------------------------------------------------------------K---------E---------!------------------------------------------------F-------------------------------------------------------------------------------------------------------------F-------F------------------------------N----------I--------------------------------P-------------------------------------LH---K---K-D------K------------------P----Q-----------F----------A-F-S------V----------P------SI-------------------NQ-----R--E--PV--------------------------S----R--S---Q------------W--------K------V--L-A----------------Q-G-----M---L---------N----S---------------P------M----------L---C-Q--------H----F----V----------G------K--------------A-----L--KEP-------R-------------NIF-------PNA-Y-I-I--------------------H-------------Y--------------M-------D-----------D------I------L--------L--A---AP----T-----D---Q---M-----L----H---Q---L----F-------------R------E------------------------I-----K-------------*-------V----------------L-------------------------T--A---W--------N----L--------------K------I-------------------------A-------P-----------E--------------K--------V------QT-------TS-------------------------------PY-------Q--------------------Y--------L----------G--T---------I-------V-------------------------------------------------------------------------------------------------------------
>Y_20646480
-----------------------------------------------------------------------------------------------------------L--------------------------------------------------------------------------------------------------------------------------------------------------------------------------------------------------L--------------V----------P--K---P-----G--------T-------------------------------K-YY----------R----------------------------------------P-----V--------------Q---D------L-------H--------L-----V--------------------------------N----Q--------------A--T--------------V------T----L--------------------------H-----P---M-------V--------------P--N---------L-------------------------------------------------YT--L--L-------E-------------F---L---P-----A-E--DN-------------------------------------L--------------------------------------------------------------------------------------------------------FTS----------L------D-----------L-----------------------------------------------------------------------------------------------------K---------D---------A--------------------------------------------------------------------------------------------------------------------------------------------------------------F-------F------------------------------S----------I--------------------------------R-------------------------------------LA---P---E-G------P------------------K----L-----------F----------A-F-Q------G-----------------ED-------------------PG-----S--G--VI--------------------------T----Q--Y---T------------W--------T------R--L-P----------------Q-G-----F---K---------Y----S---------------P------T----------I---F-G--------E----A----L----------A------Q--------------D-----P--QKF-------P-------------SRD-------LGC-V-L-L--------------------Q-------------Y--------------V-------D-----------D------R------L--------L--G---QP----M-----A---V---W-----C----T---K---G----I-------------!------T------------------------L-----L-------------Q-------H----------------L-------------------------E--N---C--------G----H--------------K------V-------------------------S-------K-----------K--------------K--------A------QL-------SR------------Q------------------QV-------R--------------------Q--------L----------G--F---------T-------I-----------!------------------------TRGAQPERK----------------------------------------------------------------
>1923555311
-----------------------------------------------------------------------------------------------------------------------------------------------------------------------------------------------------------------------------------------------------------------------------------------------------------------------------I----------P--K---K-----S--------G-------------------------------K-W-----------R----------------------------------------L-----L--------------H---D------L-------H--------A-----I--------------------------------N----A--------------N--L--------------Q------P----M--------------------------G-----P---L-------Q--------------Q--G-----------------------------------------------------------FP--S--P-------!-------------A---V---P-----Q-D--WP----------------------------------------------------------------------------------------------------------------------------------------------III----------I------D-----------L-----------------------------------------------------------------------------------------------------K---------D---------C--------------------------------------------------------------------------------------------------------------------------------------------------------------F-------Y------------------------------M----------I--------------------------------P-------------------------------------LA---E---Q-D------K------------------E----K-----------F----------V-F-T------I----------P------AI-------------------NN-----E--R--PA--------------------------C----Q--F---Y------------W--------K------V--P-P----------------Q-G-----M---L---------N----S---------------P------T----------M---C-Q--------Y----P----V----------N------K--------------A-----L--LPS-------I-------------KEF-------PDC-K-I-I--------------------H-------------L--------------M-------D-----------D------I------L--------L--T---VP----M-----E---L---L-----L----L---N---L----F-------------T------S------------------------I-----I-------------K-------!----------------I-------------------------Q--L---R--------G----L--------------L------I-------------------------A-------P-----------E--------------K--------V------QM-------SS-------------------------------PW-------K--------------------H--------L----------G--Y---------I-------L-----------T------------------------SK!----------------------------------------------------------------------
>6_62794605
-----------------------------------------------------------------------------------------------------------------------------------------------------------------------------------------------------------------------------------------------------------------------------------------------------------------------------V----------Q--K---P-----D--------K-------------------------------P-Y-----------R----------------------------------------L-----V--------------Q---D------L-------S--------L-----I--------------------------------N----Q--------------I--V--------------L------P----I--------------------------H-----P---M-------V--------------P--T---------P-------------------------------------------------YT--L--L-------S-------------!KY-L---P-----P-Q--TH----------------------------------------------------------------------------------------------------------------------------------------------YFI----------L------D-----------L-----------------------------------------------------------------------------------------------------K---------H---------A--------------------------------------------------------------------------------------------------------------------------------------------------------------F-------F------------------------------T----------I--------------------------------P-------------------------------------LH---H---S-P------Q------------------P----L-----------F----------A-F-T------!-----------------TD-------------------PD-----T--H--QA--------------------------Q----Q--I---T------------W--------A------V--L-P----------------Q-G-----F---T---------D----S---------------P------H----------Y---F-S--------Q----A----Q----------I------S--------------S-----S--SVT----------------------YH-------CII-L-I-K--------------------T-------------H--------------V-------L-----------S------L------L--------M--V---!P----A-----N---L---P-----N----P---N---P----F-------------Y------N------------------------I-----!-------------Q-------L----------------L-------------------------S--F---L--------G----M---------------------V-------------------------S-------V-----------V--------------R--------I------LT-------QE------------PGLH---------------PV-------A--------------------F--------L----------S--K---------Q-------L-----------N------------------------LIVLA!S------------------------------------------------------------------
>3_87941344
-----------------------------------------------------------------------------------------------------------------------------------------------------------------------------------------------------------------------------------------------------------------------------------------------------------------------------V----------Q--K---P-----N--------G-------------------------------Q-W-----------R----------------------------------------L-----V--------------Q---D------L-------R--------I-----I--------------------------------S----E--------------A--I--------------V------P----L--------------------------Y-----P---A-------M--------------P--N---------P-------------------------------------------------CT--L--L-------S-------------Q---I---A-----E-E--AE-------------------------------------W--------------------------------------------------------------------------------------------------------FIV----------L------N-----------L-----------------------------------------------------------------------------------------------------K---------D---------A--------------------------------------------------------------------------------------------------------------------------------------------------------------F-------F------------------------------C----------I--------------------------------P-------------------------------------VH---P---D-S------Q------------------F----L-----------F----------T-F--------------------------ED-------------------PS-----N--P--TS-------------------------------Q--L---T------------W--------T------V--L-L----------------Q-G-----!---R---------D----S---------------L------H----------L---F-G--------Q----A----L----------S------Q--------------D-----L--SQF----------------------SY-------LDS-L-V-L--------------------Q-------------Y--------------G-------A-----------K------L------L--------L--A---AC----S-----E---T---L-----C----H---Q---A----T-------------Q------A------------------------L-----L-------------N-------F----------------L-------------------------S--T---C--------G----Y--------------K------V-------------------------S-------K-----------P--------------K--------A------QL-------CL------------Q------------------QV-------K--------------------Y--------L----------G--P---------K-------L-----------P------------------------KGTRALREDRIQP!-----------------------------------------------------------
>2_127372866
-----------------------------------------------------------------------------------------------------------------------------------------------------------------------------------------------------------------------------------------------------------------------------------------------------------------------------I----------P--K---R-----S--------G-------------------------------K-W-----------R----------------------------------------L-----L--------------H---D------L-------C--------A-----I--------------------------------N----A--------------N--L--------------Q------P----M--------------------------G-----P---L-------Q--------------Q--G-----------------------------------------------------------LP--S--P-------T-------------A---I---------R-H--WP----------------------------------------------------------------------------------------------------------------------------------------------IIV----------T------D-----------L-----------------------------------------------------------------------------------------------------K---------D---------C--------------------------------------------------------------------------------------------------------------------------------------------------------------F-------Y------------------------------T----------I--------------------------------P-------------------------------------LA---E---E-D------R------------------E----E-----------F----------A-F-T------I----------P------AI-------------------NN-----E--R--PA--------------------------P----*--F---Q------------W--------K------V--L-P----------------Q-G-----M---L---------N----S---------------P------T----------M---C-Q--------Y----H----V----------N------Q--------------A-----F--SP!-------R-------------KEF-------PNG-K-I-I--------------------H-------------F--------------M-------D-----------D------I------L--------L--A---AP----T-----E---P---V-----I----L---R---L----Y-------------N------S------------------------V-----A-------------K-------N----------------T-------------------------Q--L---R--------G----L--------------I------I-------------------------A-------P-----------E--------------K--------V------QM-------SS-------------------------------PW-------K--------------------Y--------L----------G--Y---------R-------L-------------------------------------------------------------------------------------------------------------
>4_138930964
-----------------------------------------------------------------------------------------------------------------------------------------------------------------------------------------------------------------------------------------------------------------------------------------------------------------------------V----------L--E---P-----D--------K-------------------------------T-Y-----------R----------------------------------------L-----L--------------Q---D------L-------R--------L-----I--------------------------------N----Q--------------I--V--------------L------P----I--------------------------H-----P---V-------V--------------P--N---------P-------------------------------------------------YT--L--L-------S-------------S---I---P-----P-S--TT-------------------------------------H--------------------------------------------------------------------------------------------------------YSV----------L------D-----------L-----------------------------------------------------------------------------------------------------K---------Y---------A--------------------------------------------------------------------------------------------------------------------------------------------------------------F-------F------------------------------T----------I--------------------------------P-------------------------------------LH---P---L-S------Q------------------P----L-----------F----------A-F-T------W-----------------TD-------------------PD-----A--H--*A--------------------------Q----Q--I---T------------W--------A------V--L-P----------------Q-G-----F---T---------D----S---------------P------H----------Y---F-S--------Q----A----Q----------I------S--------------S-----S--SVT----------------------YL-------GII-L-I-K--------------------T-------------H--------------V-------L-----------C------L------L--------I--V---SD----*-----S---P---K-----P----Q---S---L----T----------K--Q------Q------------------------L-----L-------------S-------F----------------L-------------------------G--T---V--------S----A--------------V------R-------------------------I-------L-----------T--------------Q--------E------PG-------LH-------------------------------PV-------A--------------------F--------L----------S--K---------Q-------L-----------D------------------------LTVLA*PSYLSAA------------------------------------------------------------
>6_158301977
-----------------------------------------------------------------------------------------------------------------------------------------------------------------------------------------------------------------------------------------------------------------------------------------------------------------------------V----------K--K---K-----S--------G-------------------------------K-W-----------R----------------------------------------M-----V--------------T---D------L-------R--------A-----I--------------------------------N----A--------------V--I--------------K------P----M--------------------------G-----A---V-------Q--------------P--R-----------------------------------------------------------MP--A--P-------A-------------L---I---P-----K-N--WP----------------------------------------------------------------------------------------------------------------------------------------------LIV----------T------D-----------L-----------------------------------------------------------------------------------------------------K---------D---------Y--------------------------------------------------------------------------------------------------------------------------------------------------------------F-------F------------------------------H----------I--------------------------------A-------------------------------------LH---K---S-N------C------------------E----K-----------F----------A-F-T------V----------P------SI-------------------NN-----Q--E--PA--------------------------A----R--Y---Q------------W--------K------V--L-P----------------Q-G-----V---L---------N----S---------------P------T----------I---C-Q--------L----Y----V----------G------Q--------------V-----L--SLL-------*-------------AQF-------PQA-Y-I-L--------------------H-------------Y--------------I-------D-----------D------I------L--------I--A---AP----T-----D---K---E-----L--------T---V----!-------------Q------F------------------------L-----S-------------H-------C----------------V-------------------------K--E---A--------G----L--------------H------I-------------------------A-------Q-----------D--------------K--------I------QQ-------TT-------------------------------PV-------Q--------------------Y--------L----------G--M---------V-------F-------------------------------------------------------------------------------------------------------------
>6_78857320
-----------------------------------------------------------------------------------------------------------------------------------------------------------------------------------------------------------------------------------------------------------------------------------------------------------------------------N----------K--K---K-----S--------G-------------------------------K-L-----------R----------------------------------------M-----L--------------T---D------L-------R--------A-----V--------------------------------N----T--------------V--I--------------Q------P----!--------------------------G-----A---A-------E--------------Q--C-----------------------------------------------------------LT--G--R-------K-------------E---G---K-----R-G--WT-------------------------------------G--------------------------------------------------------------------------------------------------------YVVEGCTCRE---L------G-----------!-----------------------------------------------------------------------------------------------------K---------EKGKIIIWGRG--------------------------------------------------------------------------------------------------------------------------------------------------------------F-------A------------------------------C----------V--------------------------------S-------------------------------------PV---D---N-Q------L------------------P----V-----------W----------V-P-T------K-----------------HL-------------------KI-----Y--H--EP--------------------------Q----H--LGD!T------------C--------T------V--Q-T----------------E-G-----L---K---------SLYLLS---------------L------C----------L---V-L--------Q----G----A----------C------S--------------S-----L--SVA---------------------SRL-------Q!T-K-V-F--------------------A-------------S--------------V-------S-----------D------L------L--------!--G---G-----G-----E---G---M-----L----V---F---L----Q-------------D------M------------------------!-----M-------------N-------P----------------V-------------------------D--A---L--------K----M--------------C------T-------------------------T-------M-----------E--------------R--------E------TG-------GT-------------------------------HG-------S--------------------Q--------P----------W--T---------G-------F-------------------------------------------------------------------------------------------------------------
>8_88744302
-----------------------------------------------------------------------------------------------------------------------------------------------------------------------------------------------------------------------------------------------------------------------------------------------------------------------------------------------P------------------------------------------------Y-------------------------------------------------------------------------Q---P--------------------------------------------------------------N----C--------------F--A--------------Y------P-------------------------------------P---M-------V--------------P--N---------P-------------------------------------------------YT--L--L-------S-------------S---I---P-----P-S--TI-------------------------------------H--------------------------------------------------------------------------------------------------------YSV----------L------D-----------L-----------------------------------------------------------------------------------------------------K---------Q---------A--------------------------------------------------------------------------------------------------------------------------------------------------------------F-------F------------------------------T----------I--------------------------------P-------------------------------------LH---P---S-S------Q------------------P----L-----------F----------A-F-T------W-----------------TD-------------------PD-----T--H--*A--------------------------Q----Q--I---A------------W--------A------V--L-P----------------Q-G-----F---T---------D----S---------------P------H----------Y---F-S--------Q----A----Q----------I------S--------------S-----S--SVT----------------------YL-------GII-L-I-K--------------------T-------------H--------------V-------L-----------S------L------L--------I--M---SN----*-----S---P---K-----P----Q---S---L----T----------K--Q------Q------------------------L-----L-------------S-------F----------------L-------------------------G--M---V--------S----V--------------V------T-------------------------I-------L-----------T--------------Q--------E------PG-------PH-------------------------------PV-------A--------------------F--------L----------C--K---------Q-------L-----------D------------------------LTVLA*PSCLR--------------------------------------------------------------
>1662981263
-----------------------------------------------------------------------------------------------------------------------------------------------------------------------------------------------------------------------------------------------------------------------------------------------------------------------------V----------L--K---P-----D--------K-------------------------------P-Y-----------K----------------------------------------L-----V--------------Q---N------L-------R--------L-----I--------------------------------N----Q--------------I--V--------------S------P----V--------------------------H-----P---V-------V--------------P--N---------P-------------------------------------------------YP--L--L-------S-------------*---I---P-----P-S--TT-------------------------------------H--------------------------------------------------------------------------------------------------------YSV----------L------D-----------L-----------------------------------------------------------------------------------------------------K---------H---------A--------------------------------------------------------------------------------------------------------------------------------------------------------------F-------F------------------------------T----------I--------------------------------P-------------------------------------LH---S---S-S------Q------------------P----L-----------F----------A-F-T------!----------R------LT-------------------LT-----P--I--!A--------------------------Q----Q--I---T------------W--------A------V--L-P----------------Q-G-----F---T---------D----S---------------P------H----------Y---F-N--------Q----A----Q----------I------S--------------S-----S--SVT----------------------YL-------GII-L-I-K--------------------T-------------H--------------V-------L-----------S------L------L--------I--V---SD----*-----S---S---K-----P----Q---S---L----T----------K--Q------Q------------------------L-----L-------------S-------F----------------L-------------------------S--M---V--------S----V--------------V------R-------------------------I-------L-----------T--------------Q--------E------PG-------PH-------------------------------PV-------A--------------------F--------L----------S--K---------Q-------L-----------D------------------------L------------------------------------------------------------------------
>3_115745431
-----------------------------------------------------------------------------------------------------------------------------------------------------------------------------------------------------------------------------------------------------------------------------------------------------------------------------V----------Q--K---P-----N--------G-------------------------------E-W-----------R----------------------------------------L-----V--------------Q---D------L-------R--------I-----I--------------------------------N----E--------------A--A--------------V------P----V--------------------------*-----P---A-------A--------------P--N---------P-------------------------------------------------YA--L--L-------S-------------Q---I---P-----E-E--AE-------------------------------------W--------------------------------------------------------------------------------------------------------FTV----------L------D-----------L-----------------------------------------------------------------------------------------------------K---------D---------D--------------------------------------------------------------------------------------------------------------------------------------------------------------F-------F------------------------------C----------I--------------------------------P-------------------------------------!H---P---D-S------Q------------------F----F-----------F----------A-F--------------------------ED-------------------PS-----N--P--TS-------------------------------Q--L---T------------W--------T------V--L-P----------------Q-G-----F---R------------------------------P------!----------L---F-G--------Q----A----L----------A------Q--------------D-----L--SQF----------------------SY-------LDT-L-V-L--------------------W-------------Y--------------V-------N-----------D------L------L--------L--A---SC----S-----E---T---L-----C----H---Q---A----T-------------Q------A------------------------L-----L-------------N-------F----------------L-------------------------T--T---C--------G----Y--------------K------V-------------------------S-------K-----------P--------------K--------A------QL-------CS------------Q------------------QF-------K--------------------Y--------L----------G--L---------K-------L-------------------------------------------------------------------------------------------------------------
>5_114147839
-----------------------------------------------------------------------------------------------------------------------------------------------------------------------------------------------------------------------------------------------------------------------------------------------------------------------------A----------Q--K---K-----S--------G-------------------------------K-W-----------R----------------------------------------M-----V--------------T---D------L-------R--------A-----V--------------------------------N----A--------------V--I--------------K------P----I--------------------------R-----V---L-------Q--------------P--G-----------------------------------------------------------MP--S--P-------S-------------T---I---P-----K-K--WP----------------------------------------------------------------------------------------------------------------------------------------------LII----------I------D-----------L-----------------------------------------------------------------------------------------------------K---------D---------Y--------------------------------------------------------------------------------------------------------------------------------------------------------------F-------F------------------------------H----------I--------------------------------P-------------------------------------LD---K---S-D------C------------------E----K-----------F----------A-L-T------I----------P------SI-------------------NN-----S--A--PT--------------------------A----R--Y---E------------W--------K------V--L-P----------------Q-G-----M---I---------N----S---------------P------T----------I---C-Q--------L----F----V----------S------T--------------V-----L--QSI-------R-------------QIF-------KNN-Y-I-L--------------------R-------------Y--------------V-------D-----------D------I------L--------I--A---AP----T-----K---D---E-----L----I---Q---C----F-------------T------S------------------------L-----K-------------L-------A----------------V-------------------------A--N---A--------G----L--------------H------I-------------------------A-------P-----------N--------------K--------I------QQ-------AT-------------------------------PF-------L--------------------Y--------L----------G--M---------H-------Q-------------------------------------------------------------------------------------------------------------
>2_107945846
-----------------------------------------------------------------------------------------------------------------------------------------------------------------------------------------------------------------------------------------------------------------------------------------------------------------------------L----------R--K---K-----S--------S-------------------------------K-W-----------K----------------------------------------M-----L--------------T---D------L-------R--------A-----I--------------------------------N----S--------------V--I--------------Q------P----V--------------------------G-----T---L-------Q--------------P--G-----------------------------------------------------------LT--Y--P-------A-------------M---I---L-----K-N--WP----------------------------------------------------------------------------------------------------------------------------------------------LIV----------I------D-----------L-----------------------------------------------------------------------------------------------------K---------E---------Y--------------------------------------------------------------------------------------------------------------------------------------------------------------F-------F------------------------------T----------I--------------------------------P-------------------------------------LA---E---Q-D------C------------------G----W-----------F----------A-F-T------I----------P------AV-------------------NN-----L--Q--SA--------------------------K----H--F---H------------W--------K------V--L-P----------------Q-G-----M---L---------N----R---------------P------T----------I---C-Q--------T----Y----V----------G------Q--------------A-----I--EPT-------H-------------KKF-------SQY-Y-I-I--------------------H-------------Y--------------V-------D-----------D------I------L--------C--A---AP----T-----R---E---K-----L----L---Q---C----Y-------------D------H------------------------L-----*-------------N-------S----------------I-------------------------S--C---T--------G----L--------------I------I-------------------------A-------P-----------D--------------K--------I------QT-------TT-------------------------------PH-------F--------------------Y--------L----------G--T---------L-------V-------------------------------------------------------------------------------------------------------------
>1_222918182
---!GVGLQRHIDSLSPGT-----------------------------------------PGSAV-------LDFPVR-------------------ELVTLIGGN-K--------------------------------------------------------------------------------------------------------------------------------------------------------------------------------------------------P--------------T----------K--I---P-----T--------G-------------------------------I-W-----------GPLPTGYMGLILGTSHLNL*GITIVPGVVDFDCEGEIQVVVL-----S--------------Q---D------L-------!GFLNWENIL-----L--------------------------------N----C--------------C--L--------------F------P----VNCTLLHERRDEGIEGFGSTTTWEVYH!-----P---I-------V--------------S--S---------R-------------------------------------------------PT--C--A-------V-------------Q---I---E-----E-K--KLCGLMDMGARDG--------------------------S--------------------------------------------------------------------------------------------------------LMV----------I------D-----------L-----------------------------------------------------------------------------------------------------E---------D---------!------------------------------------------------D-------------------------------------------------------------------------------------------------------------F-------F------------------------------T----------V--------------------------------L-------------------------------------LH---E---K-N------K------------------P----*-----------F----------V-F-S------V----------P------SV-------------------NQ-----K--E--PA--------------------------S----C--Y---Q------------W--------K------V--L-P----------------R-G-----!---L---------T----K---------------E------AEA---EIQ--L---V-E--------Q----M----L----------Q------Q--------------R-----H--ASW---------------------LQP-------QKP-L-L-L--------------------F-----G-----LIY--------------!-------N----------VG------M------R--------V--C---LC----F-----Y---R---K-----C----T---N---R----V-------------G------A------------------------L-KMCAT-------------T-------E----------------L-------------------------E--T---G--------G----S--------------H------G-------------------------S-------Q-----------P--------------P--------A------!V-------PS------------VG-----------------AI-------S--------------------Q--------L----------N--L---------N-------V-----------K------------------------TERT!--------------------------------------------------------------------
>5_115039514
-----------------------------------------------------------------------------------------------------------------------------------------------------------------------------------------------------------------------------------------------------------------------------------------------------------------------------I----------K--K---R-----L--------G-------------------------------K-W-----------R----------------------------------------M-----L--------------T---D------L-------T--------A-----V--------------------------------N----S--------------V--I--------------Q------P----M--------------------------G-----A---L-------Q--------------P--G-----------------------------------------------------------LH--S--S-------A-------------M---I---P-----K-N--WP----------------------------------------------------------------------------------------------------------------------------------------------LIV----------I------D-----------L-----------------------------------------------------------------------------------------------------K---------D---------C--------------------------------------------------------------------------------------------------------------------------------------------------------------F-------F------------------------------T----------I--------------------------------P-------------------------------------LA---E---Q-D------C------------------E----W-----------F----------A-F-T------I----------P------AV-------------------NN-----L--Q--PA--------------------------K----H--F---H------------W--------K------V--L-A----------------Q-G-----M---L---------N----S---------------P------T----------I---C-Q--------T----Y----V----------G------Q--------------T-----I--EPP-------H-------------KKF-------SQC-Y-I-I--------------------H-------------Y--------------M-------D-----------D------I------L--------C--A---TP----T-----R---E---I-----L----L---Q---C----Y-------------E------H------------------------L-----Q-------------N-------F----------------I-------------------------S--C---T--------G----L--------------I------V-------------------------A-------P-----------D--------------K--------I------QT-------TT-------------------------------SY-------S--------------------Y--------L----------G--T---------L-------V-------------------------------------------------------------------------------------------------------------
>6_160288675
-----------------------------------------------------------------------------------------------------------------------------------------------------------------------------------------------------------------------------------------------------------------------------------------------------------------------------V----------L--K---P-----D--------K-------------------------------P-Y-----------K----------------------------------------L-----V--------------Q---D------L-------C--------L-----I--------------------------------N----Q--------------I--V--------------L------P----I--------------------------H-----P---M-------V--------------P--N---------P-------------------------------------------------YT--L--L-------S-------------S---I---P-----P-S--TT-------------------------------------H--------------------------------------------------------------------------------------------------------YSV----------L------D-----------L-----------------------------------------------------------------------------------------------------K---------H---------A--------------------------------------------------------------------------------------------------------------------------------------------------------------F-------F------------------------------T----------I--------------------------------P-------------------------------------LH---P---S-S------Q------------------P----L-----------F----------A-F-T------W-----------------TD-------------------PD-----T--H--QA--------------------------Q----Q--I---T------------W--------A------V--L-P----------------Q-S-----F---I---------D----S---------------P------H----------Y---F-S--------Q----A----Q----------I------S--------------S-----L--SVT----------------------YL-------GII-L-I-K--------------------T-------------H--------------V-------L-----------S------L------L--------I--V---SD----*-----S---P---K-----P----Q---S---L----K-------------K------Q------------------------Q-----L-------------L-------S----------------F-------------------------Q--G---M--------V----N--------------V------V-------------------------R-------I-----------L--------------T--------Q------EP-------GP------------H------------------PV-------A--------------------F--------L----------S--K---------Q-------L-----------D------------------------LTVLA*P------------------------------------------------------------------
>X_46487298
-----------------------------------------------------------------------------------------------------------------------------------------------------------------------------------------------------------------------------------------------------------------------------------------------------------------------------V----------K--K---K-----S--------G-------------------------------K-W-----------R----------------------------------------M-----V--------------T---N------V-------R--------A-----I--------------------------------N----A--------------V--I--------------K------P----I--------------------------G-----A---I-------Q--------------P--G-----------------------------------------------------------MP--A--S-------A-------------L---I---P-----K-N--WP----------------------------------------------------------------------------------------------------------------------------------------------LLV----------I------D-----------L-----------------------------------------------------------------------------------------------------K---------D---------C--------------------------------------------------------------------------------------------------------------------------------------------------------------F-------F------------------------------H----------I--------------------------------A-------------------------------------LH---K---S-D------C------------------K----K-----------F----------D-F-T------V----------P------SI-------------------NN-----Q--E--PA--------------------------A----R--Y---Q------------W--------K------I--L-P----------------*-G-----M---L---------N----S---------------P------T----------I---C-Q--------L----Y----V----------G------!--------------S-----A--FTS------L!-------------AQF-------PQA-Y-I-L--------------------H-------------Y--------------I-------D-----------D------I------L--------I--A---AP----T-----D---K---*-----I----I---D---C----Y-------------Q------S------------------------L-----S-------------H-------C----------------V-------------------------I--E---A--------G----L--------------H------I-------------------------A-------Q-----------D--------------K--------I------QQ-------TT-------------------------------AV-------Q--------------------Y--------L----------G--M---------W-------S-------------------------------------------------------------------------------------------------------------
>3_101695942
-----------------------------------------------------------------------------------------------------------------------------------------------------------------------------------------------------------------------------------------------------------------------------------------------------------------------------I----------Q--K---K-----S--------G-------------------------------R-W-----------R----------------------------------------M-----L--------------T---D------L-------R--------A-----I--------------------------------N----A--------------I--I--------------Q------P----M--------------------------G-----A---L-------P--------------S--R-----------------------------------------------------------LP--S--P-------A-------------M---V---P-----!----------------------------------------------------------------------------------------------------------------------------------------------------LII----------I------D-----------L-----------------------------------------------------------------------------------------------------K---------D---------C--------------------------------------------------------------------------------------------------------------------------------------------------------------F-------F------------------------------T----------I--------------------------------P-------------------------------------LA---K---E-D------F------------------E----K-----------F----------A-F-T------I----------P------A!-------------------NN-----K--E--PA--------------------------T----R--F---Q------------W--------K------V--L-P----------------Q-G-----M---L---------N----N---------------S------T----------I---C-Q--------T----F----I----------A------Q--------------A-----L--QPV-------R-------------DKF-------SDC-Y-I-V--------------------H-------------Y--------------V-------D------------------I------L--------C--A---AE----T-----R---D---K-----L----I---D---R----Y-------------T------F------------------------L-----R-------------!-------E----------------V-------------------------A--N---A--------G----L--------------T------I-------------------------A-------S-----------D--------------K--------I------QT-------SP-------------------------------PF-------H--------------------Y--------L----------G--M---------Q-------V-------------------------------------------------------------------------------------------------------------
>1115067026
-----------------------------------------------------------------------------------------------------------------------------------------------------------------------------------------------------------------------------------------------------------------------------------------------------------------------------V----------K--K---K-----S--------G-------------------------------K-W-----------R----------------------------------------M-----V--------------T---D------L-------R--------A-----I--------------------------------N----A--------------V--I--------------K------P----M--------------------------G-----A---V-------Q--------------P--G-----------------------------------------------------------MP--A--P-------A-------------L---I---P-----K-N--WP----------------------------------------------------------------------------------------------------------------------------------------------LIV----------I------D-----------L-----------------------------------------------------------------------------------------------------K---------D---------C--------------------------------------------------------------------------------------------------------------------------------------------------------------F-------F------------------------------!----------I--------------------------------P-------------------------------------LH---K---S-D------C------------------E----K-----------F----------A-F-T------V----------P------SI-------------------NN-----Q--E--PA--------------------------A----C--Y---Q------------W--------K------V--L-P----------------H-G-----M---L---------N----S---------------P------I----------I---C-Q--------L----Y----V----------G------Q--------------V-----H--STV-------R-------------AQF-------PQA-Y-I-L--------------------R-------------Y--------------I-------D-----------D------I------L--------I--A---AP----N-----D---K---E-----L----I---D---C----Y-------------Q------I------------------------M-----S-------------R-------R----------------V-------------------------T--E---D--------R----L--------------H------I-------------------------A-------Q-----------D--------------K--------I------QQ-------TT-------------------------------PV-------Q--------------------Y--------L----------G--M---------V-------V-------------------------------------------------------------------------------------------------------------
>9_112395299
-----------------------------------------------------------------------------------------------------------------------------------------------------------------------------------------------------------------------------------------------------------------------------------------------------------------------------V----------K--K---K-----S--------G-------------------------------K-W-----------R----------------------------------------M-----V--------------T---A------L-------R--------A-----I--------------------------------N----A--------------V--I--------------K------P----M--------------------------G-----A---V-------Q--------------P--G-----------------------------------------------------------MP--A--P-------P-------------L---I---P-----K-N--WP----------------------------------------------------------------------------------------------------------------------------------------------LIV----------I------D-----------L-----------------------------------------------------------------------------------------------------K---------D---------C--------------------------------------------------------------------------------------------------------------------------------------------------------------F-------F------------------------------H----------I--------------------------------A-------------------------------------LH---K---S-D------!------------------S----K-----------F----------A-F-T------V----------P------SI-------------------NN-----Q--E--PA--------------------------A----H--Y---Q------------W--------K------V--L-P----------------Q-G-----M---L---------L----N----------------------T----------I---H-R--------Q----K----I-----------------!--------------S-----L---------------------------NE-------SKP-V-L-W--------------------K-------------N--------------S-------Q-----------T------N------T--------W--E---PG----T-----I---I---T-----W----G---R---G----Y-------------A------C------------------------V-----S-------------P-------G----------------D-------------------------H--Q---S--------P----V--------------W------V-------------------------P-------T-----------R--------------R--------L------KL-------RM------------H------------------TD-------N--------------------E--------N----------H--R---------K-------!-------------------------------------------------------------------------------------------------------------
>1198931902
-----------------------------------------------------------------------------------------------------------------------------------------------------------------------------------------------------------------------------------------------------------------------------------------------------------------------------I----------P--K---K-----S--------G-------------------------------K-W-----------R----------------------------------------L-----L--------------H---D------L-------C--------A-----I--------------------------------I----A--------------N--L--------------Q------P----M--------------------------S-----P---L-------Q--------------Q--G-----------------------------------------------------------LP--S--P-------M-------------V---I---H-----Q-D--WP----------------------------------------------------------------------------------------------------------------------------------------------III----------I------D-----------L-----------------------------------------------------------------------------------------------------K---------D---------C--------------------------------------------------------------------------------------------------------------------------------------------------------------F-------Y------------------------------T----------I--------------------------------P-------------------------------------L!---K---Q-D------R------------------E----K-----------F----------A-F-T------I----------P------AI-------------------NN-----E--K--PT--------------------------C----Q--F---H------------W--------K------V--L-L----------------Q-G-----M---L---------N----S---------------P------T----------M---C-Q--------Y----H----V----------N------Q--------------A-----L--LPS-------R-------------KEF-------PNF-K-M-I--------------------H-------------F--------------M-------D-----------D------I------*--------V--A---VP----T-----K---P---V-----L----L---K---L----Y-------------A------S------------------------V-----V-------------K-------N----------------T-------------------------Q--L---R--------G----L--------------I------I-------------------------A-------P-----------E--------------K--------V------QM-------SS--------------------------------W-------K--------------------Y--------L----------G--Y---------I-------L-------------------------------------------------------------------------------------------------------------
>1084111392
---!VIMTLTIPRDEEWRLFLTKPGRQEIKPALAKR*PRVWAEDNPQGLEVNQAPILIEVKPGAQPIRQKQYPVPREALEGIQVHLRCLKAYGIIVP*QSPWNTPL-L--------------------------------------------------------------------------------------------------------------------------------------------------------------------------------------------------P--------------V----------P--K---P----GT--------K-------------------------------D-Y-----------R----------------------------------------P-----V--------------Q---D------L-------C--------L-----V--------------------------------N----Q--------------A--T--------------V------T----L--------------------------H-----P---T-------V--------------P--N---------P-------------------------------------------------YT--L--L-------G-------------L---L--!P-----A-E--DS-------------------------------------W--------------------------------------------------------------------------------------------------------FTC----------L------D-----------L-----------------------------------------------------------------------------------------------------K---------D---------A--------------------------------------------------------------------------------------------------------------------------------------------------------------F-------F------------------------------S----------I--------------------------------R-------------------------------------LV---P---E-S------Q------------------K----L-----------F----------A-F-Q------W-----------------KD-------------------PE-----S--G--VT--------------------------T----Q--Y---T------------W--------T------R--L-P----------------R-G-----F---K---------N----S---------------P------T----------I---F-G--------E----A----L----------A------*--------------D-----L--QKF-------P-------------AKD-------LSC-I-L-L--------------------L-------------Y--------------V-------D-----------K------L------L--------L--G---HS----T-----A---V---G-----C----A---K---G----M-------------D------A------------------------L-----L-------------W-------Q----------------L-------------------------E--D---C--------R----C--------------K------V-------------------------S-------K-----------K--------------K--------T------QI-------CR------------Q------------------QV-------R--------------------Y--------L----------G--F---------T-------I-----------W------------------------K------------------------------------------------------------------------
>3_103211986
-----------------------------------------------------------------------------------------------------------------------------------------------------------------------------------------------------------------------------------------------------------------------------------------------------------------------------I----------K--K---K-----S--------G-------------------------------K-W-----------R----------------------------------------M-----L--------------T---D------L-------R--------A-----I--------------------------------N----S--------------V--I--------------Q------S----I--------------------------G-----T---L-------Q--------------S--G-----------------------------------------------------------LP--S--P-------A-------------M---I---P-----K-N--WP----------------------------------------------------------------------------------------------------------------------------------------------LID----------I------D-----------L-----------------------------------------------------------------------------------------------------T---------D---------C--------------------------------------------------------------------------------------------------------------------------------------------------------------F-------F------------------------------T----------IYL------------------------------!-------------------------------------LA---E---Q-D------C------------------E----Q-----------F----------A-F-T------I----------P------AV-------------------NN-----L--Q--PA--------------------------Y----H--F---H------------W--------K------V--L-P----------------*-G-----M---L---------N----S---------------P------T----------I---C-Q--------T----Y----V----------G------Q--------------A-----I--EPT-------C-------------KKF-------SHF-Y-I-I--------------------H-------------Y--------------M-------D-----------D------I------V--------C--A---AP----T-----R---E---I-----L----L---Q---C----Y-------------D------H------------------------L-----Q-------------N-------S----------------I-------------------------S--H---A--------G----L--------------I------I-------------------------A-------P-----------D--------------K--------I------KT-------TI-------------------------------PY-------C--------------------Y--------L----------G--T---------L-------L-------------------------------------------------------------------------------------------------------------
>1280785179
-----------------------------------------------------------------------------------------------------------------------------------------------------------------------------------------------------------------------------------------------------------------------------------------------------------------------------V----------L--K---P-----D--------K-------------------------------P-*-----------K----------------------------------------L-----V--------------Q---D------L-------C--------L-----I--------------------------------N----Q--------------F--V--------------L------P----I--------------------------H-----P---M-------V--------------P--N---------P-------------------------------------------------YT--L--L-------S-------------S---I---P-----P-S--TI-------------------------------------H--------------------------------------------------------------------------------------------------------YSI----------L------D-----------L-----------------------------------------------------------------------------------------------------K---------H---------A--------------------------------------------------------------------------------------------------------------------------------------------------------------F-------F------------------------------T----------I--------------------------------P-------------------------------------LH---P---S-S------Q------------------P----L-----------F----------A-F-T------W-----------------TD-------------------PD-----T--H--RA--------------------------Q----Q--I---T------------W--------A------V--L-P----------------Q-S-----F---T---------D----S---------------P------H----------Y---F-S--------Q----!----L----------N------F--------------F-----L--ICY----LSQH-------------NSH-------KNT-R-A-L--------------------P----------------------------A-------D-----------R------V------R--------L--I---------S-----Q---T---S-----I----P---!---T----K-------------Q------Q------------------------L-----I-------------S-------F----------------L-------------------------G--M---V--------S----A--------------V------R-------------------------I-------L-----------T--------------Q--------E------PG-------PH-------------------------------PV-------A--------------------F--------L----------S--K---------Q-------L-----------D------------------------LTVLA*PS-----------------------------------------------------------------
>1952303894
-----------------------------------------------------------------------------------------------------------------------------------------------------------------------------------------------------------------------------------------------------------------------------------------------------------------------------L----------R--K---K-----S--------H-------------------------------K-W-----------S----------------------------------------M-----L--------------T---D------L-------R--------A-----I--------------------------------N----S--------------V--I--------------Q------P----M--------------------------G-----T---L-------Q--------------P--G-----------------------------------------------------------LP--F--P-------A-------------!---I---L-----K-N--WP----------------------------------------------------------------------------------------------------------------------------------------------LIV----------I------D-----------L-----------------------------------------------------------------------------------------------------K---------D---------C--------------------------------------------------------------------------------------------------------------------------------------------------------------F-------F------------------------------T----------I--------------------------------P-------------------------------------LA---E---Q-G------C------------------E----R-----------F----------A-F-I------I----------P------AV-------------------NN-----L--Q--PA--------------------------K----R--F---H------------W--------K------V--L-P----------------Q-G-----M---L---------N----C---------------P------T----------I---C-Q--------T----Y----V----------E------Q--------------A-----I--EPT-------H-------------KKF-------S!C-Y-I-I--------------------H-------------Y--------------M-------D-----------D------I------L--------C--A---AP----T-----Q---E---I-----L----L---Q---Y----Y-------------D------H------------------------L-----K-------------N-------S----------------I-------------------------S--H---A--------S----L--------------I------I-------------------------A-------P-----------D--------------K--------N------S!-------TT------------T------------------PY-------S--------------------Y--------L----------G--T---------L-------V-------------------------------------------------------------------------------------------------------------
>NT_167246.2_2642249
-----------------------------------------------------------------------------------------------------------------------------------------------------------------------------------------------------------------------------------------------------------------------------------------------------------------------------V----------K--K---P-----E--------G-------------------------------S-Y-----------R----------------------------------------L-----V--------------Q---D------L-------R--------S-----I--------------------------------N----Q--------------I--V--------------Q------T----T--------------------------H-----S---V-------D--------------P--N---------P-------------------------------------------------YA--I--I-------S-------------K---I---P-----Y-N--HE-------------------------------------W--------------------------------------------------------------------------------------------------------FTV----------I------D-----------L-----------------------------------------------------------------------------------------------------K---------D---------A--------------------------------------------------------------------------------------------------------------------------------------------------------------F-------W------------------------------A----------C--------------------------------P-------------------------------------LA---K---I-------------------------------------------------------A-F-E------W-----------------ED-------------------PH-----S--G--!E-------------------------N!----Q--Y---R------------W--------T------V--L-P----------------Q-G-----F---T---------E----S---------------P------N----------L---F-G--------Q----I----L----------E------Q--------------I-----I--EKF---------------------YKP-------QYI-C-L-L--------------------Q-------------Y--------------M-------D-----------N------I------L--------I--S---GE----D-----R---Q---K-----V----E---G---F----S-------------I------G------------------------F-----L-------------K-------I----------------I-------------------------C--N--WR--------G----Y--------------E------C-------------------------Q-------K-----------S--------------K--------L------RF-------VE------------P------------------EV-------K--------------------Y--------L----------G--D---------L-------I-------------------------------------------------------------------------------------------------------------
>12127484078
-----------------------------------------------------------------------------------------------------------------------------------------------------------------------------------------------------------------------------------------------------------------------------------------------------------------------------P----------K--P---G-----T--------K-------------------------------D-Y-----------R----------------------------------------L-----V--------------Q---G------F-------C--------M-----V--------------------------------N----Q--------------A--T--------------V------T----L--------------------------H-----P---T-------V--------------P--N---------P-------------------------------------------------YM--L--L-------G-------------L---L---P-----A-E--DS-------------------------------------R--------------------------------------------------------------------------------------------------------STC----------L------D-----------L-----------------------------------------------------------------------------------------------------K---------D---------A--------------------------------------------------------------------------------------------------------------------------------------------------------------F-------F------------------------------S----------I--------------------------------R-------------------------------------LA---P---E-S------Q------------------K----L-----------F----------A-F-Q------W-----------------ED-------------------PG-----S--G--VT--------------------------T----Q--Y---T------------W--------T------*--L-R----------------Q-G-----F---K---------N----S---------------L------T----------I---F-G--------E----A----L----------A------Q--------------D-----L--QKF-------P-------------SRD-------LGC-V-L-L--------------------Q-------------Y--------------I-------D-----------D------P------L--------L--G---HP----T-----A---F---G-----C----A---K---G----T-------------D------T------------------------L-----L-------------W-------H----------------L-------------------------E--D---C--------G----Y--------------K------V-------------------------S-------K-----------K--------------K--------A------QI-------CK------------Q------------------QV-------C--------------------Y--------L----------G--F---------T-------I-----------*-------------------------------------------------------------------------------------------------
>1_62758036
QHPN----------------------------------------------------------------------------------------------------------------------------------------------------------------------------------------------------------------------------------------------------------------------------------------------------------S--------------R----------S--T---K-----T--------G-------------------------------Q-W-----------R----------------------------------------L-----V--------------Q---D------L-------R--------L-----I--------------------------------N----E--------------A--V--------------I------P----L--------------------------Y-----P---V-------V--------------L--N---------P-------------------------------------------------YT--L--L-------S-------------Q---I---P-----E-E--AE-------------------------------------W--------------------------------------------------------------------------------------------------------FTV----------L------D-----------L-----------------------------------------------------------------------------------------------------K---------D---------V--------------------------------------------------------------------------------------------------------------------------------------------------------------F--------------------------------------C----------I--------------------------------P-------------------------------------LH---S---D-S------Q------------------F----L-----------F----------A-F--------------------------ED-------------------PT-----D--H--TS-------------------------------Q--L---M------------W--------T------V--L-P----------------Q-G-----L---R---------D----S---------------P------H----------L---F-G--------Q----A----L----------A------Q--------------D-----L--GHF----------------------*S-------PGT-L-V-L--------------------Q-------------Y--------------L-------D-----------D------L------L--------L--A---TS----S-----E---A---S-----C----Q---Q---A----T-------------L------D------------------------F-----L-------------N-------F----------------L-------------------------A--N---Q--------G----Y--------------K------C-------------------------L-------G-----------R--------------R--------P------SF-------AY------------!------------------QV-------K--------------------Y--------L----------G--L---------I-------L-----------A------------------------R!-----------------------------------------------------------------------
>Y_19130026
---L----------------------------------------------------------------------------------------------------------------------------------------------------------------------------------------------------------------------------------------------------------------------------------------------------------L--------------A----------R--K---P-----D--------G-------------------------------S-Y-----------Q----------------------------------------L-----L--------------Q---D------L-------R--------A-----I--------------------------------N----Q--------------I--V--------------*------T----T--------------------------H-----P---I-------F--------------P--N---------P-------------------------------------------------YT--I--I-------S-------------M---I---P-----Y-S--H*-------------------------------------R--------------------------------------------------------------------------------------------------------FTV----------I------D-----------L-----------------------------------------------------------------------------------------------------K---------D---------A--------------------------------------------------------------------------------------------------------------------------------------------------------------F-------W------------------------------A----------C--------------------------------P-------------------------------------LA---E---Y-S------W------------------D----L-----------F----------A-Y-K------W----------E------DA-------------------NS-----S--!--EN--------------------------G----N--T---N------------D--------Q------S--Y-P----------------K-G---------L---------E----S---------------P------N----------L---F-S--------Q----I----L----------E------K--------------!-----L--DKP---------------------SFS-------SQM-C-L-L--------------------Q-------------Y--------------M-------E-----------D------L------L--------I--S---GN----D-----R---K---R-----V----A---A---F----L-------------T------H------------------------V-----L-------------N-------F----------------L-------------------------W--D---K--------G----L--------------K------V-------------------------L-------K-----------KINK-----------A--------L------KF-------VK------------P------------------EV-------K--------------------Y--------L----------G--H---------L-------I-----------R------------------------KGQ*KIGIEWI--------------------------------------------------------------
>128763587
-----------------------------------------------------------------------------------------------------------------------------------------------------------------------------------------------------------------------------------------------------------------------------------------------------------------------------V----------Q--K---P-----N--------G-------------------------------Q-W-----------R----------------------------------------L-----V--------------Q---D------L-------R--------I-----I--------------------------------N----E--------------A--V--------------V------P----L--------------------------Y-----P---A-------I--------------P--N---------P-------------------------------------------------YT--L--L-------S-------------*---M---P-----E-E--AE-------------------------------------W--------------------------------------------------------------------------------------------------------FTV----------L------D-----------L-----------------------------------------------------------------------------------------------------K---------D---------A--------------------------------------------------------------------------------------------------------------------------------------------------------------F-------F------------------------------C----------I--------------------------------P-------------------------------------VH---P---!--------Q------------------F----L-----------F----------A-F--------------------------ED-------------------PS-----N--P--TS-------------------------------Q--L---T------------W--------T------V--L-P----------------Q-G-----F---R---------D----S---------------P------H----------L---F-G--------Q----A----L----------A------Q--------------D-----L--SQF---------------------S!L-------KDT-L-V-L--------------------R-------------Y--------------V-------D-----------N------L------L--------L--V---AH----S-----E---T---L-----C----H---Q---A----T-------------Q------A------------------------L-----L-------------N-------F----------------L-------------------------A--T---C--------G----Y--------------K------V-------------------------S-------K-----------P--------------K--------A------QL-------CS------------Q------------------QV-------K--------------------Y--------L----------G--L---------K-------L-----------S------------------------K!-----------------------------------------------------------------------
>1223508119
-----------------------------------------------------------------------------------------------------------------------------------------------------------------------------------------------------------------------------------------------------------------------------------------------------------------------------V----------L--K---P-----D--------K-------------------------------A-Y-----------R----------------------------------------L-----V--------------Q---D------L-------R--------L-----I--------------------------------N----Q--------------I--V--------------S------P----I--------------------------H-----P---V-------V--------------P--N---------P-------------------------------------------------YT--L--L-------S-------------S---I---P-----P-S--TT-------------------------------------H--------------------------------------------------------------------------------------------------------YSV----------L------D-----------L-----------------------------------------------------------------------------------------------------K---------H---------A--------------------------------------------------------------------------------------------------------------------------------------------------------------F-------F------------------------------T----------I--------------------------------P-------------------------------------LH---P---S-F------Q------------------P----L-----------F----------P-F-T------W-----------------TD-------------------PD-----T--H--*A--------------------------Q----Q--I---T------------W--------A------V--L-P----------------Q-G-----F---T---------D----S---------------P------N----------Y---F-S--------Q----A----Q----------S------S--------------S-----S--SVT----------------------YL-------GII-L-I-K--------------------T-------------H--------------V-------L-----------S------L------P--------I--V---!P----S-----D---L---S-----N----P---S---T---FY-------------R------T------------------------T-----T-------------P-------F----------------L-------------------------P--R---H--------G----L--------------T------L-------------------------D-------T-----------!--------------G--------F------AI-------LT------------K------------------PL-------Y--------------------K--------L--------TKG--N---------L-------A-----------D------------------------PIDPKS!------------------------------------------------------------------
>6_111135415
-----------------------------------------------------------------------------------------------------------------------------------------------------------------------------------------------------------------------------------------------------------------------------------------------------------------------------V----------Q--K---P-----N--------R-------------------------------Q-W-----------R----------------------------------------L-----V--------------Q---D------L-------R--------I-----I--------------------------------N----E--------------A--I--------------V------P----L--------------------------Y-----P---A-------V--------------P--N---------P-------------------------------------------------YI--P--L-------S-------------Q---I---L-----E-E--AK-------------------------------------W--------------------------------------------------------------------------------------------------------FTV----------L------D-----------L-----------------------------------------------------------------------------------------------------K---------D---------A--------------------------------------------------------------------------------------------------------------------------------------------------------------F-------F------------------------------C----------T--------------------------------P-------------------------------------IH---A---D-S------Q------------------F----L-----------F----------A-F--------------------------ED-------------------PS-----N--P--TS-------------------------------Q--L---T------------W--------T------V--L-P----------------Q-G-----F---R---------D----S---------------P------H----------L---F-G--------Q----A----L----------A------Q--------------D-----L--SQF----------------------SY-------LDI-L-V-L--------------------W-------------Y--------------A-------D-----------D------L------L--------L--A---AR----S-----E---T---L-----C----H---Q---A----T-------------Q------V------------------------L-----L-------------N-------F----------------L-------------------------A--T---C--------G----Y--------------K------V-------------------------S-------K-----------P--------------K--------A------QL-------CS------------QQRAIY-------------P!-------K--------------------Y--------L----------G--L---------!---------------------------------------------------------------------------------------------------------------------
>X_75634407
-----------------------------------------------------------------------------------------------------------------------------------------------------------------------------------------------------------------------------------------------------------------------------------------------------------------------------C----------P--K---T-----G--------H-------------------------------S-Y-----------R----------------------------------------L-----V--------------Q---D------L-------R--------L-----I--------------------------------N----Q--------------I--V--------------L------P----I--------------------------H-----P---L-------V--------------P--S---------P-------------------------------------------------YT--L--L-------S-------------S---V---P-----P-C--TT-------------------------------------H--------------------------------------------------------------------------------------------------------YSV----------L------D-----------L-----------------------------------------------------------------------------------------------------K---------H---------A--------------------------------------------------------------------------------------------------------------------------------------------------------------S-------F------------------------------T----------I--------------------------------P-------------------------------------LD---P---S-S------Q------------------P----L-----------F----------A-F-T------W-----------------TD-------------------PD-----T--H--QS--------------------------Q----Q--L---T------------W--------A------V--L-P----------------Q-G-----F---W---------D----S---------------P------H----------H---F-S--------Q----A----L----------S------H--------------D-----L--LSF----------------------HP-------YAS-H-L-I--------------------Q-------------Y--------------I-------D-----------D------L------L--------L--C---SP----S-----F---E---S-----F----Q---Q---D----T---------------------------------------------L-------------------Q-------H----------------L-------------------------F--S---K--------D----N--------------!------V-------------------------S-------P-----------S--------------K--------A------QI-------SS------------T------------------SV-------N--------------------C--------L----------G--I---------I-------L-----------L------------------------ENM!---------------------------------------------------------------------
>X_86984897
-----------------------------------------------------------------------------------------------------------------------------------------------------------------------------------------------------------------------------------------------------------------------------------------------------------------------------V----------Q--K---L-----D--------K-------------------------------S-Y-----------R----------------------------------------L-----V--------------Q---D------L-------R--------L-----I--------------------------------N----Q--------------I--V--------------L------P----I--------------------------H-----P---V-------V--------------P--N---------P-------------------------------------------------YT--L--L-------S-------------S---I---P-----S-S--TT-------------------------------------H--------------------------------------------------------------------------------------------------------YSI----------L------D-----------L-----------------------------------------------------------------------------------------------------K---------D---------A--------------------------------------------------------------------------------------------------------------------------------------------------------------F-------F------------------------------T----------I--------------------------------P-------------------------------------LH---P---S-S------Q------------------P----L-----------F----------T-F-T------!----------R------LT-------------------LT-----S--N--!A--------------------------Q----Q--I---T------------W--------A------V--L-L----------------Q-A-----F---T---------D----S---------------P------R----------Y---F-S--------Q----A----Q----------I------S--------------S-----S--SVT----------------------YL-------GII-L-M-K--------------------T-------------H--------------V-------L-----------S------L------L--------I--V---SD----*-----S---P---K-----P----Q---C---L----T----------K--Q------Q------------------------L-----L-------------S-------F----------------L-------------------------G--M---V--------S----V--------------V------R-------------------------I-------L-----------T--------------Q--------E------PG-------PH-------------------------------PV-------A--------------------F--------L----------S--K---------Q-------L-----------D------------------------LTVLA*PSC----------------------------------------------------------------
>1921624450
-----------------------------------------------------------------------------------------------------------------------------------------------------------------------------------------------------------------------------------------------------------------------------------------------------------------------------I----------P--K---K-----S--------G-------------------------------K-W-----------K----------------------------------------L-----V--------------H---D------L-------C--------A-----I--------------------------------N----A--------------N--L--------------*------P----V--------------------------G-----P---L-------Q--------------Q--G-----------------------------------------------------------LP--F--P-------T-------------V---I---P-----Q-D--WP----------------------------------------------------------------------------------------------------------------------------------------------IFI----------I------D-----------L-----------------------------------------------------------------------------------------------------K---------D---------C--------------------------------------------------------------------------------------------------------------------------------------------------------------F-------Y------------------------------I----------I--------------------------------S-------------------------------------LA---E---Q-E------R------------------E----K-----------F----------A-F-T------I----------P------AI-------------------NN-----E--R--PA--------------------------P----P--I---H------------W--------K------V--L-P----------------Q-G-----M---L---------N----S---------------P------T----------V---C-Q--------Y----H----V----------N------Q--------------A-----L--LPS-------R-------------KEF-------PNC-N-I-I--------------------!------------------------------------D-----------D------I------L--------L--V---AP----M-----E---P---I-----L----L---S---L----Y-------------A------P------------------------V-----K-------------R-------N----------------T-------------------------Q--L---R--------G----L--------------I------I-------------------------A-------P-----------E--------------K--------V------QM-------SS-------------------------------PW-------K--------------------Y--------L----------R--Y---------I-------L-----------T------------------------SRSV!--------------------------------------------------------------------
>5_71575493
-----------------------------------------------------------------------------------------------------------------------------------------------------------------------------------------------------------------------------------------------------------------------------------------------------------------------------I----------P--K---K-----S--------R-------------------------------S-W-----------*----------------------------------------L-----L--------------H---D------L-------R--------A-----S--------------------------------N----A--------------K--I--------------Q------L----M--------------------------G-----T---L-------Q--------------K--G-----------------------------------------------------------LP--S--P-------A-------------A---I---P-----R-D--WP----------------------------------------------------------------------------------------------------------------------------------------------LVV----------I------D-----------L-----------------------------------------------------------------------------------------------------K---------D---------C--------------------------------------------------------------------------------------------------------------------------------------------------------------F-------F------------------------------T----------I--------------------------------P-------------------------------------IH---E---K-D------K------------------P----Q-----------F----------A-F-S------V----------P------SI-------------------NQ-----R--E--PV--------------------------S----H--Y---Q------------W--------R------V--L-P----------------Q-G-----M---L---------N----S---------------P------T----------L---C-Q--------H----F----V----------G------Q--------------A-----L--KEP-------R-------------NMF-------PTA-Y-I-I--------------------H-------------F--------------M-------A-----------D------T------L--------L--A---AP----T-----D---Q---I-----L----H---Q---L----F-------------R------E------------------------V-----K-------------*-------A----------------L-------------------------V--N---W--------N----L--------------N------I-------------------------A-------P-----------E--------------K--------V------QT-------TS-------------------------------PY-------Q--------------------Y--------L----------G--T---------I-------V-------------------------------------------------------------------------------------------------------------
>199457176
-----------------------------------------------------------------------------------------------------------------------------------------------------------------------------------------------------------------------------------------------------------------------------------------------------------------------------I----------K--T---K-----P--------G-------------------------------K-W-----------R----------------------------------------M-----L--------------T---D------L-------R--------A-----I--------------------------------N----S--------------A--I--------------*------P----I--------------------------G-----A---L-------Q--------------P--G-----------------------------------------------------------LP--S--P-------A-------------M---I---P-----K-N--WP----------------------------------------------------------------------------------------------------------------------------------------------LIA----------I------D-----------L-----------------------------------------------------------------------------------------------------K---------D--------!C--------------------------------------------------------------------------------------------------------------------------------------------------------------F-------F------------------------------T----------I--------------------------------P-------------------------------------LA---Q---Q-D------C------------------E----Q-----------F----------A-I-T------I----------P------VV-------------------NN-----L--Q--AA--------------------------K----R--F---N------------W--------K------V--L-!----------------Q-G-----M---L---------N----S---------------P------T----------I---C-Q--------T----Y----V----------G------Q--------------A-----I--EPT-------H-------------KRF-------SQC-Y-I-I--------------------H-------------H--------------M-------D-----------D------I------L--------C--A---SP----T-----P---E---I-----L----L---Q---C----Y-------------G------H------------------------L-----E-------------N-------S----------------I-------------------------S--H---A--------S----L--------------I------I-------------------------A-------P-----------D--------------A--------I------QT-------TT-------------------------------PY-------V--------------------Y--------L----------G--A---------L-------V-------------------------------------------------------------------------------------------------------------
>1743329021
-----------------------------------------------------------------------------------------------------------------------------------------------------------------------------------------------------------------------------------------------------------------------------------------------------------------------------I----------Q--K---K-----S--------G-------------------------------K-W-----------R----------------------------------------M-----L--------------T---D------L-------R--------A-----V--------------------------------S----A--------------V--L--------------Q------P----M--------------------------G-----T---L-------Q--------------P--S-----------------------------------------------------------LP--F--P-------A-------------M---I---P-----K-Y--WP----------------------------------------------------------------------------------------------------------------------------------------------LII----------I------D-----------L-----------------------------------------------------------------------------------------------------K---------D---------C--------------------------------------------------------------------------------------------------------------------------------------------------------------F-------F------------------------------N----------I--------------------------------P-------------------------------------LA---P---Q-D------F------------------E----K-----------F----------A-F-T------V----------P------TL-------------------NN-----I--A--PT--------------------------A----R--Y---H------------W--------K------V--L-P----------------Q-G-----M---L---------N----!---------------P------T----------I---C-Q--------Y----Y----V----------G------S--------------I-----L--KPV-------R-------------DQF-------PQF-F-I-I--------------------H-------------Y--------------M-------D-----------D------I------L--------C--A---VP----S-----R---S---V-----L----I---S---C----F-------------S------A------------------------V-----R-------------Q-------A----------------V-------------------------A--T---A--------G----L--------------A------V-------------------------A-------P-----------E--------------K--------I------QT-------SS-------------------------------PY-------Q--------------------Y--------L----------G--M---------Q-------L-------------------------------------------------------------------------------------------------------------
>8_126010097
-----------------------------------------------------------------------------------------------------------------------------------------------------------------------------------------------------------------------------------------------------------------------------------------------------------------------------I----------K--K---K-----S--------G-------------------------------K-W-----------R----------------------------------------M-----L--------------T---D------L-------R--------A-----I--------------------------------N----S--------------V--I--------------Q------P----T--------------------------G-----A---L-------Q--------------P--G-----------------------------------------------------------LP--S--P-------A-------------I---I---P-----K-N--WP----------------------------------------------------------------------------------------------------------------------------------------------LIV----------I------D-----------L-----------------------------------------------------------------------------------------------------K---------D---------C--------------------------------------------------------------------------------------------------------------------------------------------------------------F-------F------------------------------T----------V--------------------------------P-------------------------------------LA---E---Q-D------C------------------E----R-----------F----------A-F-T------I----------P------AV-------------------NN-----L--Q--PA--------------------------K----R--Y---H------------W--------K------V--L-P----------------W-G-----M---L---------N----S---------------P------T----------I---S-Q--------T----Y----V----------G------Q--------------P-----I--EPT-------R-------------KKF-------SQC-Y-I-I--------------------H-------------Y--------------M-------D-----------D------I------V--------C--A---AP----S-----*---E---I-----L----L---Q---C----Y-------------D------H------------------------L-----Q-------------N-------S----------------I-------------------------S--H---A--------G----L--------------I------I-------------------------A-------P-----------D--------------K--------I------QT-------TT-------------------------------PY-------S--------------------Y--------L----------G--S---------R-------T-------------------------------------------------------------------------------------------------------------
>13110968718
-----------------------------------------------------------------------------------------------------------------------------------------------------------------------------------------------------------------------------------------------------------------------------------------------------------------------------Q----------S--R---T-----D--------G-------------------------------S-Y-----------R----------------------------------------L-----V--------------Q---D------L-------R--------A-----I--------------------------------N----Q--------------I--V--------------Q------T----T--------------------------H-----P---I-------V--------------P--S---------P-------------------------------------------------YT--I--L-------S-------------K---I---P-----Y-N--HQ-------------------------------------W--------------------------------------------------------------------------------------------------------FTV----------I------D-----------L-----------------------------------------------------------------------------------------------------K---------D---------A--------------------------------------------------------------------------------------------------------------------------------------------------------------F-------W------------------------------A----------C--------------------------------P-------------------------------------LA---E---D-S------!------------------I----Y-----------F----------E-W--------------------------ED-------------------PH-----S--G--RK--------------------------Q----Q--Y---Q------------W--------M------V--L-P----------------Q-G-----F---T---------D----S---------------P------N----------L---F-G--------Q----I----L----------E------Q--------------V-----L--EKV---------------------VIP-------EQI-C-L-L--------------------Q-------------Y--------------V-------D-----------D------I------L--------I--P---GE----D-----T---E---K-----V----T---D---F----S-------------T------H------------------------I-----L-------------N-------H----------------L-------------------------Q--F---E--------G----L--------------Q------V-------------------------S-------K-----------R--------------K--------L------QY-------VE------------P------------------EV-------K--------------------Y--------L----------G--H---------L-------V-------------------------------------------------------------------------------------------------------------
>4_45535211
-----------------------------------------------------------------------------------------------------------------------------------------------------------------------------------------------------------------------------------------------------------------------------------------------------------------------------V----------Q--K---P-----N--------A-------------------------------Q-W-----------R----------------------------------------L-----V--------------K---D------L-------R--------L-----I--------------------------------N----E--------------A--V--------------I------P----L--------------------------Y-----P---V-------V--------------P--N---------S-------------------------------------------------YT--L--L-------S-------------Q---I---P-----E-E--AE-------------------------------------W--------------------------------------------------------------------------------------------------------FIV----------L------D-----------F-----------------------------------------------------------------------------------------------------K---------D---------A--------------------------------------------------------------------------------------------------------------------------------------------------------------F-------F------------------------------C----------I--------------------------------P-------------------------------------LH---S---D-S------Q------------------F----L-----------F----------D-F--------------------------ED-------------------PT-----D--H--MS-------------------------------*--L---M------------W--------T------V--L-P----------------Q-G-----F---R---------D----S---------------P------H----------L---F-G--------Q----A----L----------A------Q--------------D-----L--GHF----------------------SS-------PGT-L-V-L--------------------Q-------------Y--------------V-------D-----------D------L------L--------L--S---TS----S-----E---A---L-----C----Q---Q---A----I-------------L------D------------------------L-----L-------------K-------F----------------L-------------------------A--N---Q--------G----!--------------K------L-------------------------S-------R-----------S--------------K--------A------QL-------CL------------Q------------------QV-------K--------------------H--------L----------G--L---------I-------L-----------A------------------------R!-----------------------------------------------------------------------
>1952410982
-----------------------------------------------------------------------------------------------------------------------------------------------------------------------------------------------------------------------------------------------------------------------------------------------------------------------------I----------P--K---K-----P--------G-------------------------------R-R-----------*----------------------------------------L-----L--------------H---D------L-------R--------A-----I--------------------------------N----A--------------Q--I--------------K------P----M--------------------------G-----A---L-------Q--------------Q--G-----------------------------------------------------------LP--S--P-------A-------------A---I---P-----R-D--WP----------------------------------------------------------------------------------------------------------------------------------------------LVV----------I------D-----------F-----------------------------------------------------------------------------------------------------K---------D---------C--------------------------------------------------------------------------------------------------------------------------------------------------------------F-------F------------------------------I----------I--------------------------------P-------------------------------------LH---E---K-H------K------------------P----Q-----------F----------A-F-S------M----------P------SI-------------------NH-----R--E--PV--------------------------S----C--Y---Q------------W--------Q------V--L-L----------------E-G-----M---L---------N----S---------------P------T----------L---C-H--------H----F----V----------G------R--------------A-----L--KES-------Q-------------NMF-------PTA-Y-I-I--------------------H-------------F--------------M-------D-----------D------I------L--------L--A---TP----T-----D---Q---!-----L----H---Q---L----L-------------R------D------------------------V-----K-------------Q-------D----------------L-------------------------V--K---R--------N----P--------------K------I-------------------------A-------P-----------E--------------K--------V------QI-------TS-------------------------------PY-------H--------------------Y--------V----------G--N---------I-------V-------------------------------------------------------------------------------------------------------------
>3_39579881
--------------------------------------------------------------------------------------------------------------------------------------------------------------------------------------------------------------------------------------------------------------------------------------------------------------!--------------I----------Q--K---P-----D--------K-------------------------------S-Y-----------R----------------------------------------L-----V--------------Q---D------L-------R--------L-----I--------------------------------N----Q--------------I--V--------------F------P----!--------------------------H-----P---M-------V--------------P--N---------P-------------------------------------------------YT--L--L-------S-------------S---I---P-----S-S--TT-------------------------------------H--------------------------------------------------------------------------------------------------------YSV----------L------D-----------L-----------------------------------------------------------------------------------------------------K---------D---------A--------------------------------------------------------------------------------------------------------------------------------------------------------------F-------F------------------------------T----------I--------------------------------P-------------------------------------LH---P---S-S------Q------------------P----L-----------F----------A-F-T------!----------R------LT-------------------LT-----P--I--!A--------------------------Q----Q--I---T------------W--------A------V--L-P----------------Q-G-----F---T---------D----S---------------P------H----------Y---F-S--------Q----A----E----------I------S--------------S-----L--SVT----------------------YL-------SII-L-I-K--------------------T-------------H--------------V-------L-----------S------L------L--------I--M---SD----*-----S---P---K-----P----Q---S---L----I-------------K------Q------------------------L-----L-------------S-------S----------------L-------------------------G--M---V--------S----A--------------V------R-------------------------I-------L-----------T--------------Q--------E------PG-------PH-------------------------------PV-------A--------------------F--------L----------S--K---------Q-------L-----------D------------------------LTVLA*PSCLRAVA-----------------------------------------------------------
>8_107602502
-----------------------------------------------------------------------------------------------------------------------------------------------------------------------------------------------------------------------------------------------------------------------------------------------------------------------------I----------Q--K---P-----N--------G-------------------------------Q-W-----------R----------------------------------------L-----V--------------Q---D------I-------R--------I-----I--------------------------------N----E--------------A--V--------------I------P----L--------------------------Y-----P---A-------V--------------P--N---------P-------------------------------------------------YT--L--L-------S-------------E---I---S-----E-E--AE-------------------------------------W--------------------------------------------------------------------------------------------------------FTV----------L------D-----------L-----------------------------------------------------------------------------------------------------K---------D---------A--------------------------------------------------------------------------------------------------------------------------------------------------------------F-------F------------------------------C----------I--------------------------------P-------------------------------------LH---A---D-S------Q------------------F----L-----------F----------D-F--------------------------ED-------------------PT-----D--H--MF-------------------------------Q--L---T------------W--------T------V--L-P----------------Q-G-----F---R---------D----S---------------P------H----------L---F-G--------Q----A----L----------A------Q--------------D-----L--GQF----------------------SS-------PGT-L-V-L--------------------Q-------------Y--------------M-------G-----------D------V------F--------L--A---IS----L-----E---A---S-----C----Q---Q---A----T-------------L------D------------------------L-----L-------------N-------F----------------L-------------------------A--N---R--------E----Y--------------K------V-------------------------S-------R-----------T--------------K--------A------QV-------CL------------Q------------------QV-------K--------------------Y--------L----------G--L---------V-------L-------------------------------------------------------------------------------------------------------------
>8_12286407
----------------------------------------------------------------------------------------------------------------------------------------------------------------------------------------------------------------------------------------------------------------------------------------------------------------------------------------R--T---K-----D------------------------------------------Y-----------R----------------------------------------P-----V--------------Q---D------L-------R--------L-----L--------------------------------H----Q--------------A--T--------------L------T----L--------------------------H-----P---T-------V--------------P--N---------P-------------------------------------------------YT--L--L-------G-------------F---P---P-----A-E--DS-------------------------------------W--------------------------------------------------------------------------------------------------------FTC----------L------D-----------L-----------------------------------------------------------------------------------------------------K---------D---------V--------------------------------------------------------------------------------------------------------------------------------------------------------------F-------F------------------------------P----------I--------------------------------R-------------------------------------LA---P---E-R------Q------------------K----L-----------F----------A-F-Q------W-----------------ED-------------------PE-----S--G--VT--------------------------T----Q--Y---T------------W--------T------R--L-P----------------Q-G-----F---K---------N----S---------------P------T----------I---F-E--------E----A----W----------A------Q--------------D-----L--QKF-------P-------------SRD-------LGC-V-L-L--------------------Q-------------!-------------RL-------M-----------T------F------C--------W--D---TP----R-----Q---S---G-----V----P---R---E----K-------------M------P------------------------Y-----T-------------G-------T----------------W-------------------------R--T---V--------G----R--------------R------C-------------------------P-------R-----------R--------------K--------L------RS-------AD------------S---------------------------R--------------------Y--------V----------!----------------------------------------------------------------------------------------------------------------------------------
>4_9662118
-----------------------------------------------------------------------------------------------------------------------------------------------------------------------------------------------------------------------------------------------------------------------------------------------------------------------------I----------Q--K---K-----T--------G-------------------------------R-*-----------H----------------------------------------M-----L--------------T---D------L-------R--------A-----A--------------------------------N----A--------------V--I--------------Q------P----M--------------------------G-----P---L-------Q--------------L--G-----------------------------------------------------------LP--S--P-------A-------------M---I---P-----K-Y--WP----------------------------------------------------------------------------------------------------------------------------------------------LII----------T------D-----------L-----------------------------------------------------------------------------------------------------K---------D---------C--------------------------------------------------------------------------------------------------------------------------------------------------------------F-------F------------------------------T----------I--------------------------------P-------------------------------------LA---K---Q-D------F------------------E----K-----------F----------A-F-T------I----------P------AR-------------------NN-----K--E--PA--------------------------T----R--F---H------------W--------K------V--L-P----------------Q-G-----M---L---------N----S---------------P------T----------V---C-Q--------T----F----V----------V------Q--------------V-----L--QPV-------R-------------DKF-------SDC-Y-I-I--------------------H-------------Y--------------V-------D-----------D------I------L--------C--A---AE----I-----R---D---K-----L----I---D---G----Y-------------T------F------------------------L-----Q-------------T-------E----------------V-------------------------A--N---A--------G----L--------------T------I-------------------------A-------S-----------D--------------K--------I------QT-------ST-------------------------------RF-------H--------------------Y--------L----------G--M---------Q-------V-------------------------------------------------------------------------------------------------------------
>4_130844964
-----------------------------------------------------------------------------------------------------------------------------------------------------------------------------------------------------------------------------------------------------------------------------------------------------------------------------V----------Q--K---P-----N--------V-------------------------------Q-W-----------R----------------------------------------Q-----V--------------Q---D------L-------R--------L-----I--------------------------------N----E--------------E--V--------------I------P----L--------------------------Y-----P---V-------A--------------P--N---------P-------------------------------------------------YT--L--L-------S-------------Q---I---P-----E-E--AE-------------------------------------W--------------------------------------------------------------------------------------------------------FTV----------L------D-----------L-----------------------------------------------------------------------------------------------------K---------N---------A--------------------------------------------------------------------------------------------------------------------------------------------------------------F-------F------------------------------C----------I--------------------------------P-------------------------------------LH---S---D-SS-----Q------------------F----L-----------F----------A-F--------------------------GD-------------------PT-----D--H--MF-------------------------------Q--L---T------------W--------T------V--L-P----------------Q-G-----F---R---------D----S---------------P------H----------L---F-S--------Q----A----L----------A------Q--------------D-----L--GHF----------------------SS-------PGT-L-V-L--------------------Q-------------N--------------V-------E-----------D------L------V--------L--A---TS----!-----E---A---S-----C----Q---Q---A----T-------------L------D------------------------L-----L-------------N-------F----------------L-------------------------A--N---Q--------G----*--------------K------L-------------------------S-------R-----------L--------------K--------A------QL-------CL------------Q------------------QV-------K--------------------Y--------L----------G--L---------I-------L-----------A------------------------R!-----------------------------------------------------------------------
>3_151666678
-----------------------------------------------------------------------------------------------------------------------------------------------------------------------------------------------------------------------------------------------------------------------------------------------------------------------------V----------Q--K---L-----N--------G-------------------------------Q-W-----------R----------------------------------------L-----V--------------L---D------L-------R--------L-----I--------------------------------N----E--------------A--V--------------F------P----Q--------------------------Y-----P---V-------V--------------P--N---------P-------------------------------------------------YT--L--L-------S-------------Q---I---P-----E-E--AE-------------------------------------W--------------------------------------------------------------------------------------------------------FTV----------L------D-----------L-----------------------------------------------------------------------------------------------------K---------D---------A--------------------------------------------------------------------------------------------------------------------------------------------------------------F-------F------------------------------C----------I--------------------------------P-------------------------------------LH---Y---D-S------Q------------------F----L-----------F----------A-F--------------------------ED-------------------PT-----D--H--TS-------------------------------Q--L---K------------W--------M------V--L-P----------------Q-G-----F---R---------D----S---------------P------H----------L---F-G--------Q----V----L----------A------Q--------------D-----L--GHF----------------------SS-------SGT-L-V-L--------------------Q-------------Y--------------V-------D-----------D------L------L--------L--A---TS----S-----E---A---S-----C----Q---Q---A----T-------------L------D------------------------L-----L-------------N-------F----------------L-------------------------A--N---Q--------G----Y--------------Y------A-------------------------S-------R-----------L--------------K--------A------QL-------CL------------Q------------------QV-------K--------------------Y--------L----------G--L---------I-------L-----------A------------------------RG-----------------------------------------------------------------------
>5_37089568
-----------------------------------------------------------------------------------------------------------------------------------------------------------------------------------------------------------------------------------------------------------------------------------------------------------------------------I----------P--K---K-----S--------G-------------------------------K-*-----------R----------------------------------------L-----L--------------H---D------L-------R--------A-----I--------------------------------N----A--------------N--L--------------Q------P----M--------------------------G-----P---L-------Q--------------Q--Q-----------------------------------------------------------LP--S--P-------T-------------A---I---P-----Q-D--*P----------------------------------------------------------------------------------------------------------------------------------------------III----------I------D-----------L-----------------------------------------------------------------------------------------------------K---------D---------C--------------------------------------------------------------------------------------------------------------------------------------------------------------F-------Y------------------------------M----------I--------------------------------P-------------------------------------LA---E---Q-D------R------------------E----K-----------F----------!-F-T------I----------S------AI-------------------NK-----E--K--PA--------------------------C----R--I---H------------W--------K------V--L-P----------------Q-G-----M---L---------N----S---------------P------A----------M---C-Q--------Y----H----V----------N------Q--------------A-----L--LPS-------R-------------K*F-------PDC-K-I-I--------------------H-------------F--------------M-------D-----------D------I------L--------L--A---AP----T-----E---P---I-----L----L---N---L----Y-------------S------S------------------------V-----V-------------K-------K----------------Y-------------------------T--A---K--------R----F--------------N------H-------------------------L-------P-----------E--------------K--------V------KM-------SS-------------------------------PW-------K--------------------Y--------L----------G--Y---------V-------L-------------------------------------------------------------------------------------------------------------
>128792051
-----------------------------------------------------------------------------------------------------------------------------------------------------------------------------------------------------------------------------------------------------------------------------------------------------------------------------V----------Q--K---P-----N--------G-------------------------------Q-W-----------R----------------------------------------L-----V--------------Q---D------L-------R--------L-----I--------------------------------N----E--------------A--V--------------V------P----L--------------------------Y-----P---V-------V--------------P--N---------P-------------------------------------------------YT--L--L-------S-------------Q---T---P-----E-E--AE-------------------------------------W--------------------------------------------------------------------------------------------------------FMV----------L------D-----------L-----------------------------------------------------------------------------------------------------K---------D---------A--------------------------------------------------------------------------------------------------------------------------------------------------------------F-------F------------------------------C----------I--------------------------------P-------------------------------------LH---S---D-S------Q------------------F----L-----------F----------A-F--------------------------ED-------------------PT-----D--H--TS-------------------------------Q--I---T------------W--------M------V--L-P----------------Q-G-----F---R---------D----S---------------P------Y----------L---F-G--------Q----A----L----------A------Q--------------D-----L--GHF----------------------SS-------RGT-L-V-L--------------------Q-------------Y--------------A-------D-----------D------L------L--------F--A---TS----S-----E---A---S-----C----Q---Q---A----T-------------L------D------------------------L-----L-------------N-------F----------------L-------------------------A--N---Q--------R----Y--------------K------V-------------------------S-------R-----------S--------------K--------A------QL-------SL------------Q------------------QV-------K--------------------Y--------L----------G--L---------I-------L-------------------------------------------------------------------------------------------------------------
>1934556004
-----------------------------------------------------------------------------------------------------------------------------------------------------------------------------------------------------------------------------------------------------------------------------------------------------------------------------V----------Q--K---P----GT--------N-------------------------------D-Y-----------Q----------------------------------------P-----V--------------Q---D------L-------R--------E-----V--------------------------------N----K--------------W--T--------------V------T----I--------------------------H-----P---T-------V--------------H--N---------A-------------------------------------------------YT--L--L-------S-------------L---L---P-----P-E--HT-------------------------------------V--------------------------------------------------------------------------------------------------------YTV----------L------D-----------L-----------------------------------------------------------------------------------------------------K---------D---------A--------------------------------------------------------------------------------------------------------------------------------------------------------------F-------F------------------------------A----------I--------------------------------P-------------------------------------LA---P---K-S------Q------------------P----I-----------F----------A-F-E------W-----------------TD-------------------PG-----S--G--DT--------------------------T----Q--L---T------------W--------T------Q--L-P----------------Q-G-----F---K---------N----S---------------P------I----------L---F-G--------E----A----L----------Q------Q--------------D-----L--IPF-------*-------------ASH-------PNC-T-I-L--------------------Q-------------Y--------------V-------D-----------D------L---------------L--A---TE----T-----T---D---S-----C----L---Q---H----T-------------R------D------------------------L-----L-------------Y---------------------------------------------------------------------------------------------------------------------------------------------------------------------------------------------------------------------------------------------------------------------------------------------------------------------------------------------------------------------------------------------------------
>X_97844378
-----------------------------------------------------------------------------------------------------------------------------------------------------------------------------------------------------------------------------------------------------------------------------------------------------------------------------I----------R--K---A-----S--------G-------------------------------A-Y-----------R----------------------------------------L-----V--------------Q---D------L-------R--------I-----I--------------------------------N----E--------------A--V--------------V------P----I--------------------------F-----P---V-------V--------------P--N---------P-------------------------------------------------YT--L--L-------S-------------R---I---P-----P-T--TT-------------------------------------H--------------------------------------------------------------------------------------------------------FTV----------L------D-----------L-----------------------------------------------------------------------------------------------------K---------D---------D--------------------------------------------------------------------------------------------------------------------------------------------------------------F-------F------------------------------T----------I--------------------------------P-------------------------------------LH---P---D-C------Y------------------F----L-----------F----------A-F-T------W-----------------ED-------------------PD-----T--H--VS--------------------------S----Q--F---A------------W--------T------V--L-P----------------Q-G-----F---R---------D----S---------------P------H----------L---F-G--------Q----A----L----------A------K--------------D-----L--STC----------------------TL-------ADS-T-L-L--------------------L-------------Y--------------V-------D-----------D------L------L--------L--C---SP----S-----L---S---V-----S----Q---Q---D----T-------------A------T------------------------I-----L-------------N-------F----------------L-------------------------G--K---Q--------G----Y--------------R------V-------------------------T-------P-----------H--------------K--------V------QL-------CT------------P------------------TV-------T--------------------Y--------L----------G--I---------S-------L-------------------------------------------------------------------------------------------------------------
>1851114607
-----------------------------------------------------------------------------------------------------------------------------------------------------------------------------------------------------------------------------------------------------------------------------------------------------------------------------V----------Q--K---P-----N--------G-------------------------------Q-W-----------R----------------------------------------L-----V--------------Q---D------L-------R--------I-----I--------------------------------N----E--------------A--V--------------I------P----L--------------------------Y-----P---V-------V--------------P--N---------P-------------------------------------------------YT--L--L-------S-------------Q---I---P-----E-E--AE-------------------------------------L--------------------------------------------------------------------------------------------------------FMV----------L------D-----------L-----------------------------------------------------------------------------------------------------K---------D---------A--------------------------------------------------------------------------------------------------------------------------------------------------------------F-------F------------------------------C----------I--------------------------------P-------------------------------------LH---S---D-S------Q------------------F----L-----------F----------A-F--------------------------ED-------------------PT-----D--H--TS-------------------------------Q--L---T------------W--------T------V--L-P----------------Q-G-----F---T---------D----S---------------P------H----------L---F-G--------Q----A----L----------A------Q--------------D-----L--GHF----------------------SS-------PGT-L-V-L--------------------Q-------------Y--------------M-------D-----------D------L------L--------L--A---TS----S-----E---A---S-----C----Q---Q---A----T-------------L------D------------------------L-----L-------------N-------F----------------L-------------------------A--N---Q--------G----Y--------------K------M-------------------------S-------R-----------S--------------K--------A------QL-------CL------------Q------------------QV-------K--------------------Y--------L----------G--L---------I---------------------------------------------------------------------------------------------------------------------
>4_12366866
-----------------------------------------------------------------------------------------------------------------------------------------------------------------------------------------------------------------------------------------------------------------------------------------------------------------------------V----------L--K---P-----D--------K-------------------------------P-Y-----------K----------------------------------------L-----V--------------Q---D------L-------R--------I-----I--------------------------------N----Q--------------I--V--------------L------P----I--------------------------H-----P---M-------V--------------P--N---------P-------------------------------------------------YT--L--L-------S-------------S---I---P-----P-S--TI-------------------------------------H--------------------------------------------------------------------------------------------------------YSV----------L------D-----------L-----------------------------------------------------------------------------------------------------K---------H---------S--------------------------------------------------------------------------------------------------------------------------------------------------------------F-------F------------------------------T----------I--------------------------------P-------------------------------------LH---P---S-S------Q------------------P----L-----------F----------A-F-T------W-----------------TD-------------------PD-----T--H--QA--------------------------Q----Q--I---T------------*--------A------V--L-P----------------Q-S-----F---T---------D----S---------------P------H----------Y---F-S--------Q----A----Q----------I------S--------------S-----S--SVT----------------------YL-------SII-L-I-K--------------------T-------------H--------------V-------L-----------S------L------L--------I--V---S!--LIS-----Q---T---P-----T----P---S---T----K-------------Q------Q------------------------L-----L-------------S-------F----------------L-------------------------G--M---V--------G----YFHLWIPGFA-----I------L-------------------------T-------K-----------P--------------L--------Y------KL-------TK--------GNPAE------------------PI-------D--------------------P--------K----------S--F---------P-------!-------------------------------------------------------------------------------------------------------------
>9_100367186
-----------------------------------------------------------------------------------------------------------------------------------------------------------------------------------------------------------------------------------------------------------------------------------------------------------------------------I----------P--Q---N-----S--------G-------------------------------K-W-----------R----------------------------------------L-----L--------------H---D------L-------R--------A-----I--------------------------------N----A--------------N--L--------------Q------S----T--------------------------G-----P---L-------Q--------------Q--D-----------------------------------------------------------LP--S--P-------A-------------A---I---P-----Q-D--GP----------------------------------------------------------------------------------------------------------------------------------------------IIV----------I------D-----------!-----------------------------------------------------------------------------------------------------K---------D---------C--------------------------------------------------------------------------------------------------------------------------------------------------------------F-------Y------------------------------R----------I--------------------------------P-------------------------------------LA---E---Q-D------R------------------E----K-----------F----------A-F-T------I----------P------AI-------------------NN-----E--R--PV--------------------------C----*--F---H------------W--------R------V--L-P----------------Q-G-----M---L---------N----S---------------P------T----------V---C-Q--------Y----H----V----------N------Q--------------A-----L--LPS-------R-------------KLF-------PNC-K-I-I--------------------H-------------V--------------M-------D-----------D------!------L--------L--A---AP----T-----E---R---V-----LFFFFL---R---Q----S-------------L------A------------------------L-----S-------------P-------R----------------L-------------------------E--C---S--------G----T--------------I------S-------------------------A-------H-----------C--------------K--------L------HL-------LG-------------------------------SH-------H--------------------Y--------P----------A--!-------------------------------------------------------------------------------------------------------------------------------
>1549701242
-----------------------------------------------------------------------------------------------------------------------------------------------------------------------------------------------------------------------------------------------------------------------------------------------------------------------------V----------L--K---P-----D--------K-------------------------------A-Y-----------R----------------------------------------L-----V--------------Q---D------L-------C--------L-----I--------------------------------N----Q--------------I--V--------------L------P----I--------------------------Y-----P---V-------V--------------P--N---------P-------------------------------------------------CT--L--L-------S-------------S---I---P-----L-S--TT-------------------------------------H--------------------------------------------------------------------------------------------------------YSV----------L------D-----------L-----------------------------------------------------------------------------------------------------K---------H---------A--------------------------------------------------------------------------------------------------------------------------------------------------------------F-------F------------------------------T----------I--------------------------------P-------------------------------------LH---P---S-S------Q------------------P----L-----------F----------A-F-T------!----------R------LT-------------------LT-----P--T--RL--------------------------S----K--!---T------------W--------A------V--L-P----------------Q-G-----F---T---------D----S---------------P------H----------Y---F-S--------Q----A----Q----------I------S--------------S-----S--SVT----------------------YL-------GII-L-I-K--------------------T-------------H--------------M-------L-----------S------L------L--------I--V---S!----A-----N---L---P-----N----P---N---P----F-------------Y------K------------------------I-----!-------------Q-------L----------------L-------------------------S--F---L--------G----M---------------------V-------------------------S-------K-----------V--------------R--------ILTQ---EL-------GP------------R------------------PA-------A--------------------F--------L----------S--K---------Q-------L-----------D------------------------LTVLA!-------------------------------------------------------------------
>1234525413
-----------------------------------------------------------------------------------------------------------------------------------------------------------------------------------------------------------------------------------------------------------------------------------------------------------------------------V----------K--K---K-----S--------G-------------------------------K-W-----------W----------------------------------------M-----V--------------T---D------L-------R--------A-----S--------------------------------N----A--------------V--I--------------K------P----M--------------------------G-----A---V-------Q--------------P--D-----------------------------------------------------------MP--A--P-------A-------------L---I---P-----K-N--*P----------------------------------------------------------------------------------------------------------------------------------------------LIV----------I------D-----------L-----------------------------------------------------------------------------------------------------K---------N---------C--------------------------------------------------------------------------------------------------------------------------------------------------------------F-------F------------------------------!----------V--------------------------------A-------------------------------------LH---K---S-D------C------------------E----K-----------F----------A-F-T------V----------P------CI-------------------NN-----Q--E--PA--------------------------A----R--Y---Q------------W--------E------V--L-P----------------Q-G-----M---L---------N----S---------------P------T----------I---C-Q--------L----Y----V----------G------Q--------------V-----L--SPV-------*-------------AQF-------PEA-Y-I-L--------------------H-------------Y--------------I-------D-----------D------I------L--------I--A---AP----T-----D---K---E-----L----I---D---C----Y-------------K------I------------------------L-----S-------------H-------C----------------V-------------------------T--E---A--------G----I--------------H------I-------------------------A-------Q-----------D--------------K--------I------QQ-------TT-------------------------------PF-------Q--------------------Y--------L----------G--M---------V-------V-------------------------------------------------------------------------------------------------------------
>128561754
-----------------------------------------------------------------------------------------------------------------------------------------------------------------------------------------------------------------------------------------------------------------------------------------------------------------------------I----------P--K---K-----S--------G-------------------------------K-W-----------R----------------------------------------L-----L--------------H---A------L-------R--------A-----I--------------------------------N----A--------------N--L--------------Q------P----M--------------------------G-----P---L-------Q--------------!--R---------G-------------------------------------------------SP--P--L-------Q-------------R---F---L-----!-D--WP----------------------------------------------------------------------------------------------------------------------------------------------IIV----------I------H-----------L-----------------------------------------------------------------------------------------------------K---------D---------C--------------------------------------------------------------------------------------------------------------------------------------------------------------F-------Y------------------------------T----------I--------------------------------P-------------------------------------LA---E---Q-D------R------------------E----K-----------F----------V-F-T------I----------P------AI-------------------NN-----E--R--PA--------------------------H----R--F---H------------W--------K------V--L-P----------------Q-G-----M---L---------S----S---------------P------T----------M---C-Q--------Y----H----V----------N------Q--------------A-----L--LPS-------R-------------KEF-------PNC-K-I-I--------------------H-------------F--------------M-------D-----------D------I------L--------L--A---AP----T-----E---P---V-----L----L---K---L----R-------------A------S------------------------V-----I-------------R-------N----------------T-------------------------Q--L---R--------G----L--------------I------V-------------------------A-------P-----------E--------------K--------V------QI-------SS-------------------------------PW-------K--------------------Y--------L----------E--Y---------I-------L-------------------------------------------------------------------------------------------------------------
>4_73950941
-----------------------------------------------------------------------------------------------------------------------------------------------------------------------------------------------------------------------------------------------------------------------------------------------------------------------------V----------K--K---K-----S--------G-------------------------------K-W-----------Q----------------------------------------M-----V--------------T---D------L-------R--------A-----I--------------------------------N----A--------------V--I--------------K------P----M--------------------------G-----A---I-------Q--------------P--S-----------------------------------------------------------MP--A--P-------A-------------L---I---P-----K-N--WS----------------------------------------------------------------------------------------------------------------------------------------------LTV----------I------D-----------L-----------------------------------------------------------------------------------------------------K---------D---------C--------------------------------------------------------------------------------------------------------------------------------------------------------------F-------!------------------------------H----------I--------------------------------A-------------------------------------LC---K---S-D------C------------------E----K-----------F----------A-F-T------V----------P------SI-------------------NN-----Q--E--PA--------------------------V----N--Y---Q------------C--------K------I--L-P----------------Q-G-----M---L---------N----S---------------P------T----------I---Y-Q--------L----Y----V----------G------Q--------------V-----L--SPV-------R-------------AQF-------PQA-Y-I-L--------------------H-------------Y--------------I-------D-----------N------I------L--------I--A---AP----T-----D---K---K-----L----I---D---C----Y-------------Q------I------------------------L-----S-------------C-------H----------------V-------------------------T--E---A--------G----L--------------H------I-------------------------P-------Q-----------D--------------K--------I------QQ-------IT-------------------------------PV-------Q--------------------Y--------L----------G--M---------V-------V-------------------------------------------------------------------------------------------------------------
>1_171308627
---------------------------------------------------------------------------------------------------------------------------------------------------------------------------IP------------------------------------------------------------------------------------------------------------IL-------------------G--------------V----------Q--K---P-----N--------S-------------------------------Q-W-----------R----------------------------------------L-----V--------------Q---D------L-------R--------L-----I--------------------------------N----E--------------A--V--------------I------S----L--------------------------Y-----P---!-----------------------------------P-------------------------------------------------YT--L--L-------S-------------Q---I---P-----E-E--AE-------------------------------------W--------------------------------------------------------------------------------------------------------FTV----------L------D-----------L-----------------------------------------------------------------------------------------------------K---------D---------T--------------------------------------------------------------------------------------------------------------------------------------------------------------F-------F------------------------------Y----------I--------------------------------P-------------------------------------LH---S---D-S------Q------------------F----L-----------F----------P-F--------------------------ED-------------------PT-----H--H--TS-------------------------------Q--L---T------------W--------M------V--L-P----------------Q-G-----F---R---------D----S---------------P------H----------L---F-G--------Q----A----R----------A------Q--------------D-----L--GHF----------------------SS-------PGT-L-V-L--------------------Q-------------Y--------------V-------D-----------D------L------L--------L--A---TS----S-----E---A---S-----C----Q---Q---A----T-------------L------D------------------------L-----L-------------N-------F----------------L-------------------------A--N---P--------R----Y----------------------------------------------------------------------------------K--------A------QL-------CL------------Q------------------QL-------R--------------------Y--------L----------G--L---------I-------L-----------A------------------------RRTRAL-------------------------------------------------------------------
>X_53026356
-----------------------------------------------------------------------------------------------------------------------------------------------------------------------!TLYSS------------------------------------------------------------------------------------P-----------------------AR-------------------P--------------M----------K--M---V-----D--------G-------------------------------S-W-----------R----------------------------------------L-----T--------------V---G------Y-------P--------G-----L--------------------------------N----K--------------V--V--------------P------P----M--------------------------D-----S---A-------V--------------L--D---------M-------------------------------------------------IL--T--I-------Q-------------K---I---Q-----Q-A--KG---------------E---------------------Q--------------------------------------------------------------------------------------------------------YSE----------V------D-----------L-----------------------------------------------------------------------------------------------------A---------N---------A--------------------------------------------------------------------------------------------------------------------------------------------------------------L-------L-----------------------------------------L--------------------------------Y-------------------------------------LN---!---Q-K------R------------------D----N-----------C----------S-L-----------------------------------------------PS-----C--R--KD-------------------------------Q--F---I------------F--------T------V--L-P----------------Q-G-----Y---L---------N----S---------------P------T----------Y---C-H--------N----L----V----------R------R--------------D-----L--DLM-----------------------L-------VSS-V-I-I--------------------H-------------Y--------------I-------E-----------D------A------M--------L--I---SE----T-----E---E---Q-----S----R---T---D----L-------------N------A------------------------M-----V-------------A-------H----------------M-------------------------T--N---Q--------G----W--------------L------I-------------------------N-------P-----------A--------------K--------I------*G-------PS------------Q------------------TV-------K--------------------F--------L----------G--I---------T-------*-------------------------------------------------------------------------------------------------------------
>7_150310448
-----------------------------------------------------------------------------------------------------------------------------------------------------------------------------------------------------------------------------------------------------------------------------------------------------------------------------I----------Q--K---P-----G--------K-------------------------------S-Y-----------R----------------------------------------L-----V--------------Q---D------L-------C--------L-----I--------------------------------N----Q--------------I--V--------------L------P----N--------------------------H-----P---V-------V--------------S--N---------P-------------------------------------------------YT--L--L-------S-------------S---V---P-----P-S--TT-------------------------------------H--------------------------------------------------------------------------------------------------------YSV----------I------D-----------L-----------------------------------------------------------------------------------------------------K---------D---------A--------------------------------------------------------------------------------------------------------------------------------------------------------------F-------F------------------------------T----------I--------------------------------P-------------------------------------LH---P---S-S------Q------------------P----L-----------F----------T-F-T------*-----------------TD-------------------PD-----T--H--QS--------------------------Q----Q--L---T------------W--------T------V--L-P----------------Q-G-----F---R---------N----S---------------P------H----------Y---F-G--------Q----A----L----------S------H--------------D-----F--LSA-----------------------!-------SAS-Q-L-I--------------------Q-------------Y--------------V-------D-----------E------L------L--------L--C---SP----S-----Y---Q---S-----S----Q---Q---N----T-------------I------L------------------------L-----L-------------Q-------H----------------L-------------------------Y--S---K--------G----Y--------------R------V-------------------------S-------P-----------!--------------K--------A------QM-------SS------------P------------------SV-------T--------------------Y--------L----------G--I---------V-------L-------HQHT!-------------------------------------------------------------------------------------------------
>Y_7199033
------------------------------------------------------------------------------------------------------------------------------------------------------------------------------------------------------------------------------------------------------------------------------------------L-------------------P--------------V----------Q--K---L-----S--------G-------------------------------R-F-----------R----------------------------------------P-----V--------------Q---D------L-------Q--------A-----I--------------------------------N----K--------------V--T--------------V------T----L--------------------------H-----A---V-------V--------------P--N---------P-------------------------------------------------YT--L--R-------G-------------H---I---P-----A-H--AA-------------------------------------W--------------------------------------------------------------------------------------------------------FTC----------L------D-----------L-----------------------------------------------------------------------------------------------------K---------D---------A--------------------------------------------------------------------------------------------------------------------------------------------------------------F-------F------------------------------C----------L--------------------------------W-------------------------------------LV---P---V-S------Q------------------P----I-----------F----------A-F-Q------W--------------------------------------GE-----T--------------------------------------Q--Y---T------------W--------T------R--L-P----------------Q-G-----F---K---------N----F---------------P------T----------I---F-D--------E----A----L----------A------T--------------V-----L--KVF---------------------PAK-------*QV-C-S-V--------------------Q-------------Y--------------I-------D-----------D------I------L--------F--V---AP----T-----K---E---D-----C----L---Q---G----T-------------E------V------------------------L-----L-------------R-------L----------------L-------------------------W--K---A--------G----Y--------------K------V-------------------------S-------Q-----------K--------------K--------A------QM-------CG------------K------------------RV-------K--------------------Y--------L----------G--F---------L-------V-------------------------------------------------------------------------------------------------------------
>1470297921
-----------------------------------------------------------------------------------------------------------------------------------------------------------------------------------------------------------------------------------------------------------------------------------------------------------------------------V----------Q--K---L-----D--------K-------------------------------S-Y-----------R----------------------------------------L-----V--------------Q---D------L-------R--------L-----I--------------------------------N----Q--------------I--V--------------L------P----I--------------------------H-----P---V-------V--------------P--N---------P-------------------------------------------------*T--L--L-------S-------------S---I---P-----S-S--TT-------------------------------------H--------------------------------------------------------------------------------------------------------YSV----------L------N-----------L-----------------------------------------------------------------------------------------------------K---------D---------A--------------------------------------------------------------------------------------------------------------------------------------------------------------F-------F------------------------------T----------I--------------------------------P-------------------------------------LH---P---S-S------Q------------------P----L-----------F----------A-F-T------W-----------------TD-------------------PD-----T--H--QS--------------------------Q----Q--L---T------------*--------A------V--L-P----------------Q-G-----F---K---------D----S---------------L------H----------Y---F-S--------Q----A----L----------S------H--------------D-----L--LSF----------------------HP-------STS-H-L-I--------------------Q-------------Y--------------I-------D-----------D------L------L--------L--C---SP----F-----E---S---S----------Q---Q---D----T-------------L------L------------------------L-----L-------------Q-------H----------------L-------------------------F--S---K--------G----YQD------------!------V-------------------------S-------P-----------S--------------K--------A------QI-------SS------------P------------------SV-------T--------------------Y--------L----------G--I---------I-------L-----------!-------------------------------------------------------------------------------------------------
>2_152178689
-----------------------------------------------------------------------------------------------------------------------------------------------------------------------------------------------------------------------------------------------------------------------------------------------------------------------------I----------K--K---K-----S--------G-------------------------------K-W-----------R----------------------------------------M-----L--------------T---D------L-------R--------A-----I--------------------------------N----S--------------V--I--------------Q------P----K--------------------------G-----A---L-------Q--------------P--G-----------------------------------------------------------LP--S--P-------A-------------I---I---P-----K-N--WP----------------------------------------------------------------------------------------------------------------------------------------------LIV----------I------D-----------L-----------------------------------------------------------------------------------------------------K---------D---------Y--------------------------------------------------------------------------------------------------------------------------------------------------------------F-------F------------------------------T----------I--------------------------------P-------------------------------------LA---E---Q-D------C------------------E----Q-----------F----------A-F-T------I----------P------AV-------------------NN-----L--Q--PA--------------------------K-----------C------------F--------P------C--F-T----------------D-G-----S---S---------N----G---------------K------A----------S---Y-S--------G----S----K----------G------K--------------V-----F--QTP-------Y-------------TSA-------*KA-E-L-V--------------------A-------------V--------------I-------E------VWTAFN------M------P--------I--N---VI----S-----A---A---S-----Y----V---V---H----S-------------T------Q------------------------L-----I-------------K-------N----------------A-------------------------V--T---I--------S----Y--------------R------*-------------------------T-------T-----------N--------------D--------K------NK-------KG------------G------------------EI-------G--------------------I--------M----------G--Q---------P-------I---------HN*-------------------------------------------------------------------------------------------------
>1270446906
-----------------------------------------------------------------------------------------------------------------------------------------------------------------------------------------------------------------------------------------------------------------------------------------------------------------------------I----------P--K---R-----S--------G-------------------------------K-W-----------G----------------------------------------L-----L--------------H---D------L-------C--------A-----I--------------------------------N----A--------------V--M--------------L------P----M--------------------------G-----P---L-------Q--------------P--R-----------------------------------------------------------LP--S--P-------G-------------M---I---P-----K-D--WL----------------------------------------------------------------------------------------------------------------------------------------------LII----------I------N-----------L-----------------------------------------------------------------------------------------------------R---------N---------C--------------------------------------------------------------------------------------------------------------------------------------------------------------F-------F------------------------------T----------I--------------------------------P-------------------------------------LH---P---E-D------R------------------E----K-----------F----------T-F-T------I----------P------TY-------------------NN-----Q--Q--PV--------------------------Q----R--Y---Q------------W--------R------V--L-P----------------Q-E-----M---I---------N----S---------------P------!----------T---C-Q--------L----Y----V----------L------E--------------A-----L--LSV-------R-------------PSF-------PQA-K-I-F--------------------H-------------Y--------------V-------D-----------D------I------L--------I--A---AQ----Y-----Q---S---L-----L----H---Q---L----Y-------------T------M------------------------V-----I-------------!------AY----------------V-------------------------I--V---W--------S----C--------------Y------Y-------------------------T-------H-----------K--------------K--------V------QL-------TS-------------------------------LW-------L--------------------Y--------L----------G--S---------L-------I-----------L------------------------!------------------------------------------------------------------------
>1523699090
-----------------------------------------------------------------------------------------------------------------------------------------------------------------------------------------------------------------------------------------------------------------------------------------------------------------------------I----------K--K---K-----S--------G-------------------------------K-W-----------R----------------------------------------M-----L--------------P---D------L-------R--------A-----I--------------------------------N----S--------------L--I--------------Q------P----M--------------------------G-----T---L-------Q--------------P--G-----------------------------------------------------------LP--S--P-------A-------------M---I---P-----K-K--WP----------------------------------------------------------------------------------------------------------------------------------------------FIV----------I------D-----------L-----------------------------------------------------------------------------------------------------K---------D---------C--------------------------------------------------------------------------------------------------------------------------------------------------------------F-------F------------------------------T----------I--------------------------------P-------------------------------------LA---E---Q-D------C------------------E----Q-----------F----------A-F-T---------------------------------------------!N-----L--Q--PA--------------------------K----R--I---H------------W--------K------V--L-P----------------Q-G-----M---L---------N----S---------------P------T----------I---C-E--------M----F----V----------G------Q--------------A-----I--EPT-------H-------------TKF-------SQC-Y-I-I--------------------Q-------------Y--------------T-------D-----------D------I------L--------C--A---AP----T-----!---K---N-----I---TL---!---C----Y-------------D------H------------------------L-----Q-------------N-------L----------------I-------------------------S--H---A--------G----L--------------I------I-------------------------A-------P-----------D--------------K--------I------QT-------TT-------------------------------PY-------S--------------------Y--------L----------G--T---------L-------V-------------------------------------------------------------------------------------------------------------
>1167850156
-----------------------------------------------------------------------------------------------------------------------------------------------------------------------------------------------------------------------------------------------------------------------------------------------------------------------------V----------P--K---P-----KI-------K-------------------------------D-Y-----------W----------------------------------------P-----V--------------Q---D------L-------R--------L-----V--------------------------------N----Q--------------A--A--------------V------T----L--------------------------H-----P---A-------V--------------P--N---------P-------------------------------------------------YT--L--L-------G-------------L---L---P-----A-E--DS-------------------------------------C--------------------------------------------------------------------------------------------------------FTC----------L------D-----------L-----------------------------------------------------------------------------------------------------K---------D---------A--------------------------------------------------------------------------------------------------------------------------------------------------------------F-------F------------------------------S----------I--------------------------------R-------------------------------------LA---P---E-R------Q------------------K----L-----------F----------A-F-!LFDFRIW-----------------ED-------------------PE-----S--G--VT--------------------------T----Q--Y---T------------W--------T------G--L-P----------------Q-G-----F---K---------N----S---------------P------T----------I---F-G--------E----A----L----------P------R--------------D-----L--QRF-------P-------------TRD-------LDC-I-L-L--------------------Q-------------Y--------------V-------D-----------D------L------L--------L--G---HP----T-----A---V---G-----C----T---K---E----T-------------D------A------------------------L-----L-------------R-------H----------------L-------------------------E--D---C--------G----Y--------------K------M-------------------------S-------K-----------K--------------K--------A------!R-------SA-----------!Q------------------QV-------H--------------------Y--------L----------G--F---------T-------I-------------------------------------------------------------------------------------------------------------
>1829298402
-----------------------------------------------------------------------------------------------------------------------------------------------------------------------------------------------------------------------------------------------------------------------------------------------------------------------------V----------Q--K---T-----D--------G-------------------------------P-W-----------R----------------------------------------M-----T--------------M---D------Y-------H--------K-----L--------------------------------N----Q--------------V--V--------------T------P----I--------------------------A-----A---A-------V--------------P--G---------V-------------------------------------------------VS--L--L-------E-------------*---I---N-----K-P--PG---------------T---------------------W--------------------------------------------------------------------------------------------------------YAA----------I------D-----------L-----------------------------------------------------------------------------------------------------A---------N---------A--------------------------------------------------------------------------------------------------------------------------------------------------------------F-------F------------------------------T----------I--------------------------------P-------------------------------------VH---K---A-Y------Q------------------K----Q-----------F----------S-F-S------W---------------------------------------------------QS--------------------------Q----Q--H---T------------F--------I------V--L-P----------------Q-G-----I---!---------N----Y---------------L------A----------L---C-H--------N----L----V----------C------S--------------N-----L--DSF---------------------FLP-------QDI-T-H-V--------------------H-------------Y--------------I-------D-----------D------I------M--------L--I---GP----S-----E---Q---E-----V----A---T---T----L-------------D------L------------------------L-----V-------------R-------Y----------------L-------------------------C--S---R--------G----W--------------E------I-------------------------N-------P-----------T--------------K--------I------QG-------PS------------T------------------SV-------K--------------------I--------L----------G--V---------Q-------W------QWLLH!-------------------------------------------------------------------------------------------------
>1584160586
-----------------------------------------------------------------------------------------------------------------------------------------------------------------------------------------------------------------------------------------------------------------------------------------------------------------------------K----------K--K---K-----I--------Q-------------------------------Q-M-----------T----------------------------------------H-----T--------------N---Q------L-------K--------S-----I--------------------------------N----A--------------V--I--------------Q------P----M--------------------------E-----S---L-------Q--------------P--E-----------------------------------------------------------LP--S--Q-------A-------------I---I---P-----Q-N--WP----------------------------------------------------------------------------------------------------------------------------------------------LII----------I------N-----------L-----------------------------------------------------------------------------------------------------K---------D---------Y--------------------------------------------------------------------------------------------------------------------------------------------------------------F-------F------------------------------T----------I--------------------------------L-------------------------------------LT---K---Q-N------L------------------K----K-----------F----------T-F-T------I----------P------AI-------------------NN-----K--K--PA--------------------------T----R--F---Q------------*--------K------V--L-R----------------Q-K-----I---L---------N----S---------------P------T----------I---C-Q--------T----F----L----------!T-----Q--------------T-----L--QPV-----------------------!-------TQV-F-K-L--------------------L-------------F--------------I-------I-----------L------I------I--------F--C---IL----Q-----K---Q---K-----Q----I---N---Y----Y-------------T------F------------------------L-----Q-------------A-------K----------------V-------------------------T--N---T--------R----L--------------T------I-------------------------I-------S-----------N--------------K--------I------QT-------SN-------------------------------PF-------H--------------------Y--------L----------K--M---------*-------V-------------------------------------------------------------------------------------------------------------
>1927708485
-----------------------------------------------------------------------------------------------------------------------------------------------------------------------------------------------------------------------------------------------------------------------------------------------------------------------------V----------K--K---K-----S--------G-------------------------------K-W-----------R----------------------------------------M-----V--------------T---D------L-------R--------A-----I--------------------------------N----T--------------V--I--------------K------P----M--------------------------G-----A---V-------Q--------------P--G-----------------------------------------------------------LP--A--P-------A-------------L---I---P-----K-N--WP----------------------------------------------------------------------------------------------------------------------------------------------LIV----------I------D-----------L-----------------------------------------------------------------------------------------------------K---------D---------C--------------------------------------------------------------------------------------------------------------------------------------------------------------F-------F------------------------------S!---------I--------------------------------A-------------------------------------LH---K---S-D------C------------------E----K-----------F----------A-F-T------V----------P------SI-------------------NN-----Q--E--PA--------------------------A----H--N---C------------W--------K------V--L-L----------------Q-G-----M---L---------N----S---------------P------T----------I---C-Q--------L----Y----V----------G------Q--------------E-----L--SPV-------Q-------------AQF-------PEV-Y-I-L--------------------H-------------Y--------------I-------D-----------D------I------L--------I--A---AP----N-----D---K---E-----L----I---D---C----Y-------------H------I------------------------L-----S-------------H-------C----------------V-------------------------T--E---A--------R----L--------------H------V-------------------------A-------Q-----------D--------------K--------I------QQ-------IT-------------------------------PV-------Q--------------------Y--------L----------G--M---------V-------I-------------------------------------------------------------------------------------------------------------
>6_117661832
-----------------------------------------------------------------------------------------------------------------------------------------------------------------------------------------------------------------------------------------------------------------------------------------------------------------------------V----------Q--K---P-----D--------K-------------------------------S-Y-----------R----------------------------------------L-----V--------------Q---D------L-------R--------L-----I--------------------------------N----Q--------------I--V--------------L------C----I--------------------------H-----L---V-------V--------------P--N---------P-------------------------------------------------YT--L--L-------S-------------S---M---P-----S-S--TT-------------------------------------H--------------------------------------------------------------------------------------------------------SSV----------L------D-----------L-----------------------------------------------------------------------------------------------------K---------D---------A--------------------------------------------------------------------------------------------------------------------------------------------------------------F-------F------------------------------T----------I--------------------------------P-------------------------------------LH---L---S-S------Q------------------P----L-----------F----------A-F-T------W-----------------TD-------------------PD-----T--H--QS--------------------------Q----Q--L---T------------W--------A------V--L-P----------------Q-G-----F---R---------D----S---------------P------H----------Y---F-I--------Q----T----L----------S------H--------------D-----L--LSF----------------------HL-------SAS-H-L-I--------------------Q-------------Y--------------I------!D-----------D------L------L--------L--C---SP----S-----F---E---S-----S----Q---Q---D----T-------------L------L------------------------L-----L-------------Q-------H----------------L-------------------------F--S---K--------G----Y--------------P------V-------------------------S-------P-----------S--------------K--------A------QI-------SS------------P------------------SV-------T--------------------Y--------L----------G--I---------I-------L-----------H------------------------EN!----------------------------------------------------------------------
>1242443684
-----------------------------------------------------------------------------------------------------------------------------------------------------------------------------------------------------------------------------------------------------------------------------------------------------------------------------I----------P--K---R-----S--------G-------------------------------K-W-----------R----------------------------------------L-----L--------------H---G------L-------Q--------A-----I--------------------------------N----A--------------N--L--------------Q------S----M--------------------------G-----P---L-------Q--------------Q--!-----------------------------------------------------------LP--S--P-------A-------------A---V---S-----Q-D--WP----------------------------------------------------------------------------------------------------------------------------------------------IVV----------T------D-----------L-----------------------------------------------------------------------------------------------------K---------D---------C--------------------------------------------------------------------------------------------------------------------------------------------------------------F-------Y------------------------------T----------I--------------------------------P-------------------------------------LA---E---Q-D------R------------------E----K-----------F----------A-F-T------I----------P------AI-------------------NN-----E--R--LA--------------------------H----L--F---Y------------*--------K------V--L-S----------------Q-A-----M---L---------N----S---------------P------T----------M---C-Q--------Y----Y----V----------N------Q--------------A-----L--LPR-------R-------------KEY-------PSC-K-I-I--------------------H-------------F--------------M-------D-----------D------I------L--------L--A---AP----M-----E---P---V-----L----L---S---L----Y-------------A------S------------------------V-----I-------------R-------N----------------T-------------------------Q--L---R--------G----L--------------I------I-------------------------A-------P-----------E--------------K--------V------QM-------SS-------------------------------P*-------K--------------------Y--------L----------Y--I---------L-------T-----------S-------------------------------------------------------------------------------------------------
>7_119568190
-----------------------------------------------------------------------------------------------------------------------------------------------------------------------------------------------------------------------------------------------------------------------------------------------------------------------------V----------Q--K---P-----S--------G-------------------------------Q-W-----------R----------------------------------------L-----V--------------*---N------L-------R--------I-----I--------------------------------N----E--------------A--V--------------V------P----L--------------------------Y-----P---A-------I--------------A--N---------S-------------------------------------------------YT--L--L-------S-------------Q---I---P-----E-E--AE-------------------------------------W--------------------------------------------------------------------------------------------------------FTV----------L------D-----------L-----------------------------------------------------------------------------------------------------K---------D---------A--------------------------------------------------------------------------------------------------------------------------------------------------------------F-------V------------------------------C----------I--------------------------------P-------------------------------------VH---P---D-S------Q------------------F----L-----------F----------A-F--------------------------ED-------------------SS-----N--P--VS-------------------------------Q--L---T------------W--------T------V--L-P----------------H-G-----F---R---------D----S---------------P------!----------L---F-G--------Q----A----L----------A------Q--------------E-----L--SQF----------------------SY-------LHT-L-V-L--------------------R-------------D--------------V-------D-----------D------L------L--------L--A---TR----S-----E---I---L-----C----H---Q---A----T-------------Q------V------------------------L-----F-------------N-------F----------------L-------------------------I--T---C--------G----Y--------------!------V-------------------------S-------K-----------P--------------K--------A------QV-------CS------------Q------------------PF-------K--------------------Y--------L----------E--L---------K-------L-----------S------------------------KG!----------------------------------------------------------------------
>4_134679994
-----------------------------------------------------------------------------------------------------------------------------------------------------------------------------------------------------------------------------------------------------------------------------------------------------------------------------V----------Q--K---L-----D--------K-------------------------------S-Y-----------R----------------------------------------L-----V--------------Q---D------L-------R--------L-----I--------------------------------N----Q--------------I--V--------------L------P----I--------------------------H-----P---V-------V--------------P--N---------P-------------------------------------------------YT--L--L-------S-------------S---I---P-----S-S--TT-------------------------------------H--------------------------------------------------------------------------------------------------------YSV----------L------D-----------L-----------------------------------------------------------------------------------------------------K---------D---------A--------------------------------------------------------------------------------------------------------------------------------------------------------------F-------F------------------------------T----------I--------------------------------P-------------------------------------LH---P---S-S------Q------------------P----L-----------F----------A-F-T------*-----------------TD-------------------PD-----T--H--QA--------------------------Q----Q--I---T------------W--------A------V--L-P----------------Q-G-----F---T---------D----S---------------P------H----------Y---F-S--------Q----A----E----------I------S--------------S-----S--SVT----------------------YL-------GII-L-I-K--------------------T-------------H--------------V-------L-----------S------L------L--------I--M---SD----*-----S---P---K-----P----Q---S---L----T----------K--Q------Q------------------------L-----L-------------S-------F----------------L-------------------------G--M---V--------S----A--------------V------R-------------------------I-------L-----------T--------------Q--------E------PR-------LH-------------------------------PV-------A--------------------F--------L----------S--K---------Q-------L-----------D------------------------LTVLA*PSCLRAA------------------------------------------------------------
>2_149322819
-----------------------------------------------------------------------------------------------------------------------------------------------------------------------------------------------------------------------------------------------------------------------------------------------------------------------------I----------K--K---K-----S--------G-------------------------------K-W-----------K----------------------------------------T-----L--------------T---D------L-------R--------A-----V--------------------------------N----A--------------V--I--------------Q------P----M--------------------------G-----A---L-------Q--------------P--G-----------------------------------------------------------LP--S--P-------T-------------M---I---P-----K-Y--WP----------------------------------------------------------------------------------------------------------------------------------------------LIV----------I------D-----------L-----------------------------------------------------------------------------------------------------K---------D---------C--------------------------------------------------------------------------------------------------------------------------------------------------------------F-------F------------------------------T----------I--------------------------------P-------------------------------------LA---A---Q-D------Y------------------E----K-----------F----------V-F-T------V----------P------AI-------------------NN-----K--E--PA--------------------------D----R--Y---H------------W--------K------V--L-P----------------Q-G-----M---L---------N----S---------------Q------T----------I---C-Q--------T----Y----V----------G------K--------------A-----I--KPV-------R-------------EQF-------KKC-C-I-I--------------------H-------------S--------------M-------D-----------D------I------L--------C--A---AE----T-----R---E---E-----L----M---L---C----Y-------------K------L------------------------L-----E-------------K-------A----------------V-------------------------N--A---A--------G----L--------------I------I-------------------------A-------L-----------D--------------K--------I------QT-------ST-------------------------------PF-------Q--------------------*--------S----------H--G---------Y-------I-------------------------------------------------------------------------------------------------------------
>NT_187661.1_67317
-------------------------------------------------------------------------------------------------------------------------------------------------------------------------------------------------------------------------------------------------------------------------------------------------------------------------------------------------------------------------------------------------------------------------------------------------------------------------------------------------------------------------------------------------------------------------------------------------------------------------------------------------------------------------------------------------------------------------------------------------------M---S---P-----G-A--W-----------------------------------------------------------------------------------------------------------------------------------------------YAP----------I------D-----------!-----------------------------------------------------------------------------------------------------G---------K---------C--------------------------------------------------------------------------------------------------------------------------------------------------------------F-------F------------------------------S----------I--------------------------------P-------------------------------------VH---K---A-H------Q------------------K----Q-----------F----------A-F-N-------------------------------------------------------W--QG--------------------------Q----Q--Y---T------------F--------T------V--L-P----------------Q-G-----Y---I---------N----S---------------P------V----------L---C-H--------N----L----I----------Q------R--------------D-----L--EHF-------L-------------LL--------QDI-T-L-V--------------------H-------------Y--------------N-------D-----------D------I------M--------M--T---RS----S-----E---Q---E-----V----A---N---T----L-------------D------L------------------------L-----V-------------R-------H----------------L-------------------------H--A---R--------G----W--------------E------I-------------------------N-------L-----------T--------------K--------I------QG-------TS------------T------------------SV-------K--------------------F--------L----------G--V---------Q---------------------------------------------------------------------------------------------------------------------
>4_101903823
-----------------------------------------------------------------------------------------------------------------------------------------------------------------------------------------------------------------------------------------------------------------------------------------------------------------------------I----------K--K---K-----S--------G-------------------------------K-W-----------R----------------------------------------M-----L--------------T---D------L-------R--------A-----I--------------------------------N----S--------------V--I--------------Q------P----M--------------------------G-----A---L-------Q--------------P--R-----------------------------------------------------------LP--S--P-------A-------------I---I---P-----K-N--WP----------------------------------------------------------------------------------------------------------------------------------------------LVV----------I------D-----------L-----------------------------------------------------------------------------------------------------K---------D---------C--------------------------------------------------------------------------------------------------------------------------------------------------------------F-------F------------------------------T----------I--------------------------------V-------------------------------------LA---E---Q-D------C------------------E----Q-----------F----------A-F-T------I----------P------AV-------------------NN-----L--*--PA--------------------------K----R--Y---H------------W--------K------V--L-P----------------Q-G-----M---L---------N----S---------------P------I----------I---F-Q--------T----F----V----------G------Q--------------A-----I--EPT-------H-------------KKF-------SQC-Y-I-I--------------------H-------------Y--------------M-------D-----------D------I------L--------C--A---AT----T-----R---E---I-----L----L---Q---C----F-------------G------H------------------------L-----Q-------------N-------S----------------I-------------------------S--R---A--------G----L--------------I------T-------------------------A-------P-----------D--------------K--------I------ET-------AT-------------------------------PY-------S--------------------Y--------L----------G--T---------L-------V-------------------------------------------------------------------------------------------------------------
>1920504964
-----------------------------------------------------------------------------------------------------------------------------------------------------------------------------------------------------------------------------------------------------------------------------------------------------------------------------V----------K--K---K-----S--------G-------------------------------K-W-----------W----------------------------------------M-----V--------------T---D------L-------R--------S-----I--------------------------------N----A--------------V--I--------------K------P----M--------------------------G-----A---I-------Q--------------P--G-----------------------------------------------------------MP--A--P-------A-------------L---I---P-----K-N--!P----------------------------------------------------------------------------------------------------------------------------------------------LIV----------I------D-----------L-----------------------------------------------------------------------------------------------------K----------------------------------------------------------------------------------------------------------------------------------------------------------------------------------V-------F------------------------------!----------I--------------------------------A-------------------------------------LH---K---L-D------C------------------E----K-----------F----------A-F-T------V----------P------SI-------------------NN-----Q--E--PV--------------------------A----H--Y---Q------------W--------R------V--L-P----------------Q-G-----M---L---------N----S---------------P------T----------I---C-Q--------L----Y----V----------G------W--------------V-----L--SPV-------*-------------AQF-------PQA-Y-I-L--------------------H-------------Y--------------I-------D-----------D------I------L--------I--A---AP----T-----D---K---E-----L----I---D---C----Y-------------Q------F------------------------L-----S-------------H-------H----------------V-------------------------T--E---A--------G----L--------------H------I-------------------------T-------Q-----------D--------------K--------I------QK-------TT-------------------------------PA-------Q--------------------Y--------L----------G--M---------V-------V-------------------------------------------------------------------------------------------------------------
>4_68749697
-----------------------------------------------------------------------------------------------------------------------------------------------------------------------------------------------------------------------------------------------------------------------------------------------------------------------------!----------E--S---V-----SPW------N-------------------------------S-!-----------S----------------------------------------I-----C--------------N---S------K-------R--------V-----I--------------------------------N----A--------------Q--I--------------K------P----M--------------------------G-----A---L-------Q--------------Q--G-----------------------------------------------------------LA--S--A-------A-------------A---I---L-----M-D--WP----------------------------------------------------------------------------------------------------------------------------------------------LLV----------I------D-----------L-----------------------------------------------------------------------------------------------------K---------D---------Y--------------------------------------------------------------------------------------------------------------------------------------------------------------F-------C------------------------------T----------I--------------------------------P-------------------------------------FH---E---K-D------K------------------P----R-----------F----------A-F-S------V----------L------SI-------------------HQ-----R--Q--PG--------------------------S----H--Y---Q------------W--------K------V--L-P----------------Q-S-----M---L---------N----S---------------P------V----------L---C-Q--------H----F----V----------G------Q--------------A-----L--KEP-------R-------------NMF-------PTA-Y-I-V--------------------H-------------Y--------------M-------E-----------D------I------L--------L--A---TP----T-----D---Q---I-----L----H---Q---L----F-------------R------E------------------------T-----K-------------Q-------A----------------L-------------------------I--K---W--------N----L--------------K------I-------------------------A-------P-----------E--------------K--------V------QT-------TS-------------------------------PH-------R--------------------Y--------L----------S--T---------I-------V-------------------------------------------------------------------------------------------------------------
>6_6066025
-----------------------------------------------------------------------------------------------------------------------------------------------------------------------------------------------------------------------------------------------------------------------------------------------------------------------------I----------K--K---K-----S--------G-------------------------------K-W-----------R----------------------------------------M-----L--------------T---D------L-------R--------V-----I--------------------------------N----S--------------V--I--------------Q------P----M--------------------------G-----T---L-------Q--------------P--G-----------------------------------------------------------LP--S--P-------A-------------M---I---P-----K-K--WP----------------------------------------------------------------------------------------------------------------------------------------------LIV----------I------D-----------L-----------------------------------------------------------------------------------------------------K---------E---------C--------------------------------------------------------------------------------------------------------------------------------------------------------------F-------F------------------------------P----------I--------------------------------P-------------------------------------LA---E---Q-D------Y------------------G----W-----------F----------A-F-T------I----------T------AV-------------------NN-----L--Q--PA--------------------------K----H--F---H------------W--------K------V--L-P----------------Q-G-----I---L---------N----S---------------P------T----------I---C-Q--------T----Y----V----------G------Q--------------T-----I--EPT-------L-------------KKF-------SQC-Y-I-I--------------------H-------------Y--------------M-------D-----------D------I------L--------C--A---AP----T-----!---E---K-----Y---YS---N---V----M-------------I------T------------------------Y-----!-------------N-------L----------------I-------------------------S--H---I--------G----L--------------I------I-------------------------A-------P-----------D--------------K--------I------QT-------TT-------------------------------PY-------S--------------------Y--------L----------G--T---------L-------V-------------------------------------------------------------------------------------------------------------
>NT_187570.1_272340
-----------------------------------------------------------------------------------------------------------------------------------------------------------------------------------------------------------------------------------------------------------------------------------------------------------------------------P----------K--P---R-----T--------K-------------------------------D-Y-----------R----------------------------------------P-----V--------------Q---D------L-------R--------L-----L--------------------------------H----Q--------------A--T--------------L------T----L--------------------------H-----P---T-------V--------------P--N---------P-------------------------------------------------ST--L--L-------G-------------L---P---P-----A-E--DS-------------------------------------W--------------------------------------------------------------------------------------------------------FTC----------L------D-----------L-----------------------------------------------------------------------------------------------------K---------D---------A--------------------------------------------------------------------------------------------------------------------------------------------------------------F-------L------------------------------P----------I--------------------------------R-------------------------------------LA---P---E-R------Q------------------K----L-----------F----------A-F-Q------W-----------------ED-------------------PE-----S--G--VT--------------------------T----*--Y---T------------W--------T------G--L-P----------------Q-R-----F---K---------N----S---------------P------T----------I---F-G--------E----A----W----------A------R--------------D-----L--QKF-------P-------------SRD-------LGC-L-L-L--------------------Q-------------*--------------V-------D-----------D------L------L--------L--G---HP----T-----A---V---G-----C----A---K---G----T-------------D------A------------------------L---------------------------H-------------------------------------------------R--------T----W--------------R--------------------------------T-------V-----------G--------------R----------------------------------------------------------------------------------------------------------------------------------------------------------------------------------------------------------------------------------------------
>6_165461127
-----------------------------------------------------------------------------------------------------------------------------------------------------------------------------------------------------------------------------------------------------------------------------------------------------------------------------I----------K--K---K-----S--------G-------------------------------K-W-----------R----------------------------------------M-----L--------------T---D------L-------R--------A-----I--------------------------------N----S--------------V--I--------------Q------P----M--------------------------G-----A---L-------Q--------------P--G-----------------------------------------------------------LP--S--P-------A-------------T---I---P-----K-N--WP-------------------------------------L-------------------------------------------------------------------------------I------------------------I!V----------I------D-----------L-----------------------------------------------------------------------------------------------------K---------D---------C--------------------------------------------------------------------------------------------------------------------------------------------------------------L-------F------------------------------A----------I--------------------------------P-------------------------------------LA---E---Q-D------C------------------K----W-----------L----------A-F-T------I----------P------AV-------------------NN-----L--Q--PA--------------------------K----R--F---H----------------------------C--F-T----------------D-G-----S---S---------N----G---------------K------A----------S---Y-S--------G----S----K----------S------K--------------V-----F--QTP-------Y-------------TSA-------QKA-E-L-V--------------------A-------------V--------------I-------E------------------V------L--------T--A---FD----M-----S---I---N-----V----I---S---D----S-------------S------Y------------------------M-----V-------------H-------S------AQL-------I-------------------------E--N---A--------Q----L--------------R------F-------------------------H-------T-----------D--------------E---------------QL-------MT-------------------------------LF-------T--------------------Q--------L----------Q--T---------A-------V-----------R------------------------SRMHPFYI-----------------------------------------------------------------
>4_64565655
-----------------------------------------------------------------------------------------------------------------------------------------------------------------------------------------------------------------------------------------------------------------------------------------------------------------------------L----------K--K---K-----S--------G-------------------------------K-W-----------R----------------------------------------M-----L--------------T---D------!-------R--------A-----I--------------------------------N----S--------------V--I--------------Q------P----M--------------------------M-----T---L-------Q--------------P--G-----------------------------------------------------------LP--S--P-------A-------------M---I---L-----K-K--WP----------------------------------------------------------------------------------------------------------------------------------------------LIV----------I------G-----------L-----------------------------------------------------------------------------------------------------K---------D---------C------------------------------------------------!-------------------------------------------------------------------------------------------------------------F-------F------------------------------T----------I--------------------------------P-------------------------------------LA---E---Q-D------C------------------E----*-----------F----------A-F-I------I----------P------VV-------------------NN-----V--Q--PA--------------------------K----H--F---H------------*--------K------V--L-P----------------Q-G-----M---L---------N----S---------------P------T----------M---C-Q--------T----Y----V----------G------Q--------------A-----I--EPT-------C-------------KKF-------SQC-Y-I-I--------------------H-------------Y--------------M-------D-----------D------T------F--------C--A---AH----T-----R---K---I-----L----L---Q---C----Y-------------D------H------------------------L-----Q-------------N-------L----------------I-------------------------S--R---A--------G----L--------------I------I-------------------------A-------S-----------D--------------K--------I------QT-------TT------------T------------------PY-------S--------------------Y--------L----------G--T---------*-------V-------------------------------------------------------------------------------------------------------------
>7_6873079
--------------------------------------------------------------------------------------------------------------------------------------------------------------------------------------------------------------------------------------------------------------------------------------------------------------P--------------V----------P--K---P----PT--------K-------------------------------D-Y-----------R----------------------------------------Q-----V--------------Q---D------L-------C--------L-----L--------------------------------H----Q--------------A--T--------------L------T----F--------------------------H-----P---T-------V--------------P--N---------P-------------------------------------------------ST--L--L-------G-------------L---L---P-----A-E--DS-------------------------------------W--------------------------------------------------------------------------------------------------------FTF----------L------D-----------L-----------------------------------------------------------------------------------------------------K---------D---------A--------------------------------------------------------------------------------------------------------------------------------------------------------------F-------F------------------------------P----------I--------------------------------R-------------------------------------LA---P---E-S------Q------------------K----L-----------F----------A-F-Q------W-----------------ED-------------------PE-----S--G--VT--------------------------T----Q--Y---T------------W--------T------G--L-P----------------Q-G-----F---K---------N----S---------------P------T----------I---F-G--------E----A----W----------A------R--------------D-----L--QKF-------P-------------SRD-------LGC-V-L-L--------------------Q-------------*--------------V-------D-----------D------L------L--------L--G---HP----T-----A---V---G-----C----A---K---G----T-------------D------A------------------------L-----H-------------R-------H----------------L-------------------------E--D---C--------G----*--------------K------V-------------------------S-------K-----------K--------------K--------A------QI-------CR------------Q------------------QV-------R--------------------S--------L----------G--L---------T-------I-----------L-------------------------------------------------------------------------------------------------
>1923535882
-----------------------------------------------------------------------------------------------------------------------------------------------------------------------------------------------------------------------------------------------------------------------------------------------------------------------------L----------R--K---K-----S--------G-------------------------------K-W-----------R-----------------------------------------------------------------------------------------------I--------------------------------N----S--------------V--T--------------Q------P----I--------------------------G-----T---L-------Q--------------P--G-----------------------------------------------------------LP--S--P-------A-------------M---I---P-----K-N--CP----------------------------------------------------------------------------------------------------------------------------------------------LIV----------I------D-----------L-----------------------------------------------------------------------------------------------------K---------D---------C--------------------------------------------------------------------------------------------------------------------------------------------------------------F-------F------------------------------T----------L--------------------------------P-------------------------------------LA---E---Q-D------C------------------E----R-----------F----------A-F-T------I----------P------VV-------------------NH-----L--Q--PA--------------------------K----R--F---H------------W--------K------V--L-P----------------Q-G-----M---L---------N----S---------------P------T----------I---C-Q--------T----Y----V----------G------Q--------------A-----I--EPT-------C-------------KKF-------SQC-Y-V-I--------------------H-------------Y--------------T-------D-----------D------M------L--------C--A---AP----L-----R---K---Y-----Y----S---N---I----I-------------T------Y------------------------K-----T-------------R-------F----------------L----------------------------!---A--------G----L--------------I------I-------------------------A-------P-----------D--------------K--------I------QT-------TT-------------------------------PY-------S--------------------Y--------L----------G--T---------L-------V-------------------------------------------------------------------------------------------------------------
>2_38082868
-----------------------------------------------------------------------------------------------------------------------------------------------------------------------------------------------------------------------------------------------------------------------------------------------------------------------------V----------L--K---P-----S--------K-------------------------------P-Y-----------K----------------------------------------L-----V--------------Q---D------L-------C--------L-----I--------------------------------N----Q--------------I--V--------------L------P----I--------------------------H-----P---M-------V--------------P--N---------P-------------------------------------------------YT--L--L-------S-------------S---I---P-----P-S--TI-------------------------------------H--------------------------------------------------------------------------------------------------------YSV----------L------D-----------L-----------------------------------------------------------------------------------------------------K---------H---------A--------------------------------------------------------------------------------------------------------------------------------------------------------------F-------F------------------------------T----------I--------------------------------P-------------------------------------LN---P---S-S------Q------------------P----L-----------F----------A-F-T------W-----------------TD-------------------PD-----T--H--*A--------------------------Q----Q--I---T------------W--------A------V--L-P----------------Q-G-----F---T---------D----S---------------P------H----------Y---F-S--------Q----A----Q----------I------S--------------S-----S--SVT----------------------YL-------SII-L-I-K--------------------T-------------H--------------V-------L-----------S------L------L--------I--V---SD----*-----S---P---K-----P----Q---S---L----T----------K--Q------Q------------------------R-----L-------------S-------F----------------L-------------------------G--M---V--------S----A--------------V------R-------------------------I-------L-----------T--------------Q--------E------PG-------PH-------------------------------PV-------A--------------------F--------L----------C--K---------Q-------L-----------D------------------------LTVLA*-------------------------------------------------------------------
>8_9801289
-----------------------------------------------------------------------------------------------------------------------------------------------------------------------------------------------------------------------------------------------------------------------------------------------------------------------------VN---------P--K---K-----S--------G-------------------------------K-W-----------R----------------------------------------L-----L--------------Y---D------L-------W--------A-----I--------------------------------S----A--------------C--L--------------Q------P----M--------------------------E-----S---L-------Q--------------Q--G-----------------------------------------------------------LP--S--P-------A-------------T---I---P-----Q-D--WP----------------------------------------------------------------------------------------------------------------------------------------------IVI----------I------D-----------L-----------------------------------------------------------------------------------------------------K---------D---------G--------------------------------------------------------------------------------------------------------------------------------------------------------------F-------Y------------------------------T----------I--------------------------------P-------------------------------------LV---E---Q-D------R------------------E----Q-----------F----------A-F-T------I----------P------AI-------------------NN-----E--R--PA--------------------------C----L--F---H------------W--------K------V--L-P----------------Q-G-----M---L---------N----S---------------P------T----------M---R-Q--------Y----H----V----------N------Q--------------A-----L--FPS-------R-------------KEF-------PNC-K-I-I--------------------H-------------F--------------V-------D-----------D------I------L--------L--A---AP----T-----E---P---V-----L----L---S---L----Y-------------A------S------------------------V-----I-------------K-------N----------------T-------------------------Q--L---R--------G----LI-------------I------I-------------------------A-------P-----------E--------------K--------V------QL-------SS-------------------------------PW-------K--------------------Y--------L----------G--Y---------I-------L-------------------------------------------------------------------------------------------------------------
>1828695219
-----------------------------------------------------------------------------------------------------------------------------------------------------------------------------------------------------------------------------------------------------------------------------------------------------------------------------V----------L--K---P-----D--------K-------------------------------P-Y-----------K----------------------------------------L-----V--------------Q---D------L-------C--------L-----I--------------------------------N----Q--------------I--V--------------L------P----I--------------------------H-----P---M-------V--------------P--N---------P-------------------------------------------------YT--L--L-------S-------------S---I---P-----P-S--TI-------------------------------------H--------------------------------------------------------------------------------------------------------YSV----------L------D-----------L-----------------------------------------------------------------------------------------------------K---------N---------A--------------------------------------------------------------------------------------------------------------------------------------------------------------F-------F------------------------------T----------I--------------------------------P-------------------------------------LH---P---S-S------Q------------------P----L-----------F----------A-F-T------W-----------------TD-------------------PN-----T--H--*A--------------------------Q----Q--I---T------------W--------A------V--L-P----------------Q-G-----L---T---------D----S---------------P------H----------Y---F-S--------Q----A----Q----------I------S--------------S-----S--SVT-------YLSI----------IIH-------KNT-G-V-L--------------------P----------------------------V-------D-----------C------V------R--------L--I---------S-----Q---T---S-----I----P---!---T----K-------------Q------Q------------------------L-----L-------------S-------F----------------L-------------------------G--M---V--------N----V--------------V------R-------------------------I-------L-----------T--------------Q--------E------PG-------PH-------------------------------PI-------A--------------------F--------L----------S--K---------Q-------L-----------D------------------------LTVL!--------------------------------------------------------------------
>178060374
-----------------------------------------------------------------------------------------------------------------------------------------------------------------------------------------------------------------------------------------------------------------------------------------------------------------------------I----------Q--K---K-----F--------A-------------------------------R-W-----------R----------------------------------------I-----L--------------T---D------L-------*--------A-----V--------------------------------N----A--------------A--I--------------Q------P----M--------------------------G-----A---L-------Q--------------P--G-----------------------------------------------------------LP--S--P-------A-------------M---I---P-----K-E--WP----------------------------------------------------------------------------------------------------------------------------------------------MVI----------I------D-----------L-----------------------------------------------------------------------------------------------------K---------D---------C------------------------------------------------!-------------------------------------------------------------------------------------------------------------F-------F------------------------------T----------I--------------------------------P-------------------------------------LA---P---Q-D------F------------------E----K-----------F----------A-F-T------I----------P------AM-------------------NN-----K--E--PA--------------------------T----I--Y---R------------W--------K------V--V-P----------------Q-G-----M---L---------N----S---------------Q------T----------F---V-G--------K----V----I----------Q------L--------------V-----R--DQF-------------------------------PDC-Y-I-I--------------------H-------------Y--------------V-------D-----------D------I------L--------C--A---AA----S-----R---D---R-----R----I---E---C----F-------------A------R------------------------L-----Q-------------E-------V----------------V-------------------------G--L---T--------G----L--------------A------I-------------------------A-------P-----------D--------------K--------I------H--------TT-------------------------------PY-------H--------------------Y--------L----------G--M---------R-------V-------------------------------------------------------------------------------------------------------------
>1171887717
-----------------------------------------------------------------------------------------------------------------------------------------------------------------------------------------------------------------------------------------------------------------------------------------------------------------------------V----------P--K---S----RT--------K-------------------------------N-Y-----------Q----------------------------------------P-----V--------------Q---D------L-------R--------L-----L--------------------------------H----Q--------------A--K--------------L------T----F--------------------------H-----P---T-------V--------------P--N---------P-------------------------------------------------ST--L--L-------G-------------F---P---P-----A-E--DS-------------------------------------W--------------------------------------------------------------------------------------------------------FTC----------L------D-----------L-----------------------------------------------------------------------------------------------------K---------D---------A--------------------------------------------------------------------------------------------------------------------------------------------------------------F-------F------------------------------P----------I--------------------------------R-------------------------------------LA---P---E-R------Q------------------K----L-----------F----------A-F-Q------W-----------------ED-------------------PE-----S--G--VT--------------------------T----Q--Y---T------------W--------T------G--L-P----------------Q-G-----V---K---------N----S---------------P------T----------I---F-G--------E----A----W----------A------R--------------D-----L--QKF-------P-------------SRD-------LGC-V-L-L--------------------!-------------S-------------RL-------M-----------T------F------C--------W--D---TP----R-----Q---L---G-----V----P---R---E----Q-------------M------P------------------------Y-----T-------------G-------T----------------W-------------------------R--T---V--------D----R--------------S------V-------------------------Q-------E-----------E--------------S--------S------DL-------LT-------------------------------EG-------M--------------------L--------L----------G--I---------D-------Y-----------P------------------------!------------------------------------------------------------------------
>X_64845614
--------------------------------------------------------------------------------------------------------------------------------------------------------------------------------------------------------------------------------------------------------------------------------------------------------------P--------------V----------K--E---S-----D--------G-------------------------------L-Y-----------*----------------------------------------L-----V--------------Q---D------L-------Q--------A-----I--------------------------------N----Q--------------A--V--------------L------P----I--------------------------H-----P---I-------V--------------P--N---------P-------------------------------------------------YT--L--L-------S-------------L---I---P-----S-N--TT-------------------------------------H--------------------------------------------------------------------------------------------------------YIA----------I------D-----------L-----------------------------------------------------------------------------------------------------K---------D---------A--------------------------------------------------------------------------------------------------------------------------------------------------------------F-------F------------------------------T----------I--------------------------------P-------------------------------------LH---P---D-S------Q------------------N----L-----------F----------A-F-A------W-----------------TN-------------------PD-----T--F--*S-------------------------------Q--L---T------------W--------T------V--L-P----------------Q-G-----F---R---------D----S---------------P------H----------L---F-G--------Q----A----L----------A------Q--------------D-----L--TSL----------------------DL-------SPS-C-L-L--------------------Q-------------C--------------V-------D-----------D------L------L--------L--C---SP----S-----L---K---D-----S----Q---T---H----T-------------I------T------------------------L-----L-------------K-------F----------------L-------------------------A--R---K--------G----Y--------------R------V-------------------------S-------P-----------S--------------K--------A------QL-------ST------------Q------------------!V-------I--------------------Y--------L----------G--V---------Q-------L-----------!-------------------------------------------------------------------------------------------------
>1727691285
[truncated: 3,041,390 more chars]
