# Supplementary material for: Related Endogenous Retrovirus-K Elements Harbor Distinct Protease Active Site Motifs
Source: Front Microbiol. 2018 Jul 18;9:1577. doi: 10.3389/fmicb.2018.01577 (PMC6058741; doi:10.3389/fmicb.2018.01577)
Supplement: FILE 1 in FASTA (fa) format — Aligned translated genomic protease BLAST results. The sequences found by BLAST for the HK2 protease in the human genome aligned and translated by MACSE. [file Data_Sheet_1.zip › Additional file 17.txt]

1205307086 I13 0.999642 0.999642
1_11400689 I9 0.959917 0.959917
1469814010 I11 1.000000 1.000000
1920505806 I9 1.000000 1.000000
X_75324735 I13 0.874174 0.874174
X_75324735 I12 0.072884 0.947058
X_75324735 I14 0.052942 1.000000
1173944486 I0 0.994411 0.994411
1284106154 I9 1.000000 1.000000
2230677138 I0 0.999996 0.999996
Y_21715404 I13 0.999428 0.999428
8_7503585 I2 1.000000 1.000000
7_18116566 I14 1.000000 1.000000
Y_23576731 I13 0.868802 0.868802
Y_23576731 I12 0.069720 0.938522
Y_23576731 I14 0.060979 0.999501
1631765197 I14 1.000000 1.000000
4_01904673 I13 0.999896 0.999896
1775026352 I0 0.999993 0.999993
1202665479 I13 0.999939 0.999939
4_9661462 I2 1.000000 1.000000
2_36074324 I11 1.000000 1.000000
8_45060324 I5 1.000000 1.000000
1_02836706 I11 0.999963 0.999963
Y_12323553 I0 0.999941 0.999941
NT/4245997 I14 1.000000 1.000000
1018613031 I13 0.999964 0.999964
6_00947318 I14 1.000000 1.000000
4_35142137 I13 0.999922 0.999922
1922195206 I11 0.980979 0.980979
1923867093 I11 1.000000 1.000000
1_62181042 I0 0.999996 0.999996
1635519141 I11 1.000000 1.000000
219302885 I13 0.999932 0.999932
8_68891036 I13 0.999526 0.999526
6_33051711 I14 1.000000 1.000000
3_25893741 I2 1.000000 1.000000
4_64749472 I9 1.000000 1.000000
1922578372 I2 1.000000 1.000000
Y_8124354 I3 0.996005 0.996005
2_07946696 I13 0.999824 0.999824
4_35959299 I13 0.999972 0.999972
1457367685 I13 0.999979 0.999979
4_87405952 I0 0.999704 0.999704
8_46488619 I11 1.000000 1.000000
2_16253071 I13 0.999979 0.999979
6_31233372 I13 0.999648 0.999648
NW.2/16161 I2 1.000000 1.000000
NT9.1/8204 I13 0.999858 0.999858
1384871685 I5 0.115261 0.115261
1384871685 I6 0.110735 0.225997
1384871685 I7 0.110610 0.336607
1384871685 I12 0.110592 0.447199
1384871685 I4 0.062026 0.509225
1384871685 I0 0.061922 0.571148
1384871685 I1 0.061915 0.633062
1384871685 I8 0.057365 0.690427
1384871685 I11 0.057124 0.747551
1384871685 I13 0.047586 0.795137
1384871685 I3 0.046419 0.841556
1384871685 I14 0.046001 0.887557
1384871685 I2 0.044482 0.932039
1384871685 I9 0.034118 0.966157
8_92238947 I13 0.999793 0.999793
1912023521 I13 0.999921 0.999921
1749174947 I13 0.999940 0.999940
6_6066877 I13 0.999974 0.999974
NT/3774552 I0 0.999995 0.999995
1921670707 I13 0.999742 0.999742
8_39873111 I13 0.999970 0.999970
178059720 I2 0.989281 0.989281
4_45044447 I13 0.999630 0.999630
8_36910825 I13 0.999891 0.999891
4_64564995 I13 0.999907 0.999907
1810224242 I13 0.999641 0.999641
NW/1573332 I11 1.000000 1.000000
1042497603 I13 0.996678 0.996678
1043587354 I13 0.999928 0.999928
7_56318785 I13 0.999988 0.999988
X_41196610 I11 1.000000 1.000000
6_28685948 I2 1.000000 1.000000
5_52306882 I13 0.999987 0.999987
Y_7625919 I14 1.000000 1.000000
4_86462452 I13 0.999762 0.999762
NT/3759106 I11 1.000000 1.000000
1912101588 I13 0.999966 0.999966
8_26009440 I13 0.999986 0.999986
1101698510 I2 1.000000 1.000000
NT/1104822 I11 1.000000 1.000000
3_46051273 I11 1.000000 1.000000
1211822666 I11 1.000000 1.000000
1039202068 I13 0.998350 0.998350
X_53161224 I11 1.000000 1.000000
X_78216895 I14 1.000000 1.000000
3_30449377 I9 1.000000 1.000000
X_56944048 I9 1.000000 1.000000
8_44873440 I13 0.994341 0.994341
4_64999117 I2 1.000000 1.000000
2_52179561 I13 0.999828 0.999828
3_75553859 I2 1.000000 1.000000
1071959175 I0 0.969715 0.969715
7_41753228 I2 1.000000 1.000000
Y_14377556 I9 1.000000 1.000000
1258333154 I2 1.000000 1.000000
1958308223 I11 1.000000 1.000000
X_57105562 I11 1.000000 1.000000
4_91184862 I13 0.999619 0.999619
1181035118 I14 1.000000 1.000000
Y_23491000 I14 1.000000 1.000000
8_53619472 I13 0.999918 0.999918
5_30492351 I2 1.000000 1.000000
1921791515 I11 1.000000 1.000000
1952305070 I13 0.998805 0.998805
1743329871 I5 1.000000 1.000000
1205301825 I9 0.999719 0.999719
X_49722375 I14 1.000000 1.000000
3_75054844 I13 0.999966 0.999966
X_73663408 I14 1.000000 1.000000
3_85107049 I13 0.999978 0.999978
6_32476402 I11 1.000000 1.000000
4_70130607 I3 0.999999 0.999999
5_24309775 I0 0.999995 0.999995
7_4588136 I2 1.000000 1.000000
Y_26093042 I13 0.858912 0.858912
Y_26093042 I12 0.074636 0.933548
Y_26093042 I14 0.065778 0.999326
1923535227 I13 0.933393 0.933393
1923535227 I14 0.048521 0.981914
2039723462 I13 0.999643 0.999643
1729990024 I13 0.999889 0.999889
8_48247745 I13 0.999887 0.999887
6_23163415 I14 1.000000 1.000000
NT/2715801 I13 0.999610 0.999610
1952304743 I13 0.779167 0.779167
1952304743 I12 0.102397 0.881565
1952304743 I14 0.098173 0.979738
7_50584606 I11 1.000000 1.000000
2_05991904 I0 0.994591 0.994591
1924245040 I10 0.214730 0.214730
1924245040 I9 0.134382 0.349113
1924245040 I8 0.097553 0.446666
1924245040 I6 0.074564 0.521230
1924245040 I7 0.071886 0.593117
1924245040 I11 0.071327 0.664443
1924245040 I4 0.065594 0.730038
1924245040 I5 0.064975 0.795012
1924245040 I14 0.061472 0.856484
1924245040 I12 0.059191 0.915675
1924245040 I13 0.038671 0.954346
5_40106581 I9 1.000000 1.000000
Y_19295423 I13 0.999891 0.999891
1_47026489 I13 0.999829 0.999829
1_67321871 I13 0.999859 0.999859
9_36784783 I2 0.917327 0.917327
9_36784783 I3 0.038404 0.955731
1150491659 I9 1.000000 1.000000
Y_6963057 I2 1.000000 1.000000
1247446723 I13 0.999938 0.999938
1099825166 I2 1.000000 1.000000
NT/4463822 I14 1.000000 1.000000
NT/2536804 I13 0.999695 0.999695
5_13713642 I13 0.999971 0.999971
1039045909 I9 1.000000 1.000000
6_78856664 I0 0.999922 0.999922
3_51702702 I13 0.999916 0.999916
6_61277222 I9 1.000000 1.000000
1525637727 I13 0.999951 0.999951
1428417162 I11 1.000000 1.000000
1920280122 I2 1.000000 1.000000
1250496155 I13 0.999950 0.999950
4_99189697 I13 0.999711 0.999711
NT1/101832 I13 0.999932 0.999932
4_73951550 I10 0.146062 0.146062
4_73951550 I8 0.129502 0.275564
4_73951550 I9 0.129241 0.404806
4_73951550 I7 0.129094 0.533900
4_73951550 I11 0.127942 0.661842
4_73951550 I12 0.108015 0.769857
4_73951550 I6 0.102583 0.872439
4_73951550 I13 0.048371 0.920810
4_73951550 I14 0.047176 0.967986
3_04285739 I13 0.995806 0.995806
1938939130 I13 0.999991 0.999991
NT/4500728 I14 1.000000 1.000000
5_72397475 I7 0.149078 0.149078
5_72397475 I6 0.137930 0.287008
5_72397475 I12 0.135712 0.422720
5_72397475 I11 0.115784 0.538504
5_72397475 I8 0.115673 0.654178
5_72397475 I10 0.102025 0.756202
5_72397475 I9 0.096164 0.852366
5_72397475 I5 0.038061 0.890427
5_72397475 I4 0.032245 0.922673
5_72397475 I13 0.020487 0.943160
5_72397475 I14 0.019401 0.962560
Y_20660355 I14 1.000000 1.000000
1_07638256 I2 1.000000 1.000000
Y_8997918 I3 0.976100 0.976100
X_49680582 I14 1.000000 1.000000
3_75807364 I13 0.999982 0.999982
Y_9975796 I14 1.000000 1.000000
162666037 I5 1.000000 1.000000
1_16106106 I13 0.999905 0.999905
5_87512731 I13 0.999792 0.999792
2212199678 I13 0.999940 0.999940
1403236401 I13 0.999866 0.999866
NT/3808646 I11 1.000000 1.000000
3_79055338 I9 1.000000 1.000000
1251738234 I13 0.999736 0.999736
5_44790440 I13 0.999982 0.999982
5_37089059 I14 1.000000 1.000000
NT/3780630 I11 1.000000 1.000000
3_01695344 I2 1.000000 1.000000
1_81248997 I9 1.000000 1.000000
Y_21583169 I3 0.991638 0.991638
8_8200624 I2 1.000000 1.000000
1940957104 I3 0.875496 0.875496
1940957104 I1 0.066170 0.941666
1940957104 I2 0.056395 0.998061
NT/2543913 I13 0.999489 0.999489
1270447618 I14 0.109870 0.109870
1270447618 I11 0.108956 0.218826
1270447618 I2 0.092314 0.311140
1270447618 I7 0.090610 0.401750
1270447618 I8 0.087827 0.489577
1270447618 I1 0.084628 0.574205
1270447618 I3 0.084203 0.658408
1270447618 I9 0.059564 0.717972
1270447618 I10 0.058559 0.776531
1270447618 I0 0.058340 0.834870
1270447618 I4 0.053315 0.888186
1270447618 I12 0.035558 0.923743
1270447618 I13 0.026390 0.950134
3_67181281 I13 0.999954 0.999954
1045281569 I11 1.000000 1.000000
1_19543046 I13 0.999958 0.999958
7_04750027 I2 1.000000 1.000000
NT/4350772 I14 1.000000 1.000000
1248509541 I0 0.972655 0.972655
9_31682744 I13 0.999906 0.999906
1319628177 I13 0.999962 0.999962
NT/3950109 I0 0.999996 0.999996
1195936030 I14 1.000000 1.000000
7_52042718 I13 0.999980 0.999980
3_38422411 I13 0.998587 0.998587
1952752842 I13 0.999408 0.999408
NT/3716666 I11 1.000000 1.000000
NT3/146711 I13 0.999927 0.999927
NT/3699493 I11 1.000000 1.000000
5_46005444 I2 1.000000 1.000000
106829880 I2 1.000000 1.000000
Y_21020635 I11 1.000000 1.000000
1_50655107 I13 0.999969 0.999969
1162053393 I11 1.000000 1.000000
Y_21848015 I3 0.995620 0.995620
NW1/123875 I13 0.999868 0.999868
1610422425 I13 0.997577 0.997577
3_32087963 I11 1.000000 1.000000
1731634523 I13 0.999227 0.999227
1239197648 I13 0.999880 0.999880
1_94446618 I13 0.999973 0.999973
1_47108183 I3 0.834356 0.834356
1_47108183 I1 0.091506 0.925862
1_47108183 I2 0.072076 0.997938
7_50578410 I9 1.000000 1.000000
1_48517557 I13 0.997736 0.997736
NT.1/52688 I13 0.999834 0.999834
NT.3/61156 I13 0.999871 0.999871
1_13210548 I2 1.000000 1.000000
3_13029683 I2 1.000000 1.000000
NW2/152702 I11 1.000000 1.000000
6_29879796 I13 0.999947 0.999947
4_41939870 I13 0.999630 0.999630
201399364 I11 1.000000 1.000000
7_42636935 I13 0.989177 0.989177
3_20617777 I13 0.999963 0.999963
Y_22704873 I14 1.000000 1.000000
7_43863024 I13 0.999820 0.999820
6_58402674 I9 1.000000 1.000000
1156330297 I0 0.999961 0.999961
2118566044 I2 1.000000 1.000000
3_11525827 I9 1.000000 1.000000
7_94726603 I13 0.999959 0.999959
1957897992 I0 0.983173 0.983173
5_34785405 I13 0.998071 0.998071
4_3983115 I2 1.000000 1.000000
X_88846022 I0 0.999988 0.999988
NT.1/14430 I13 0.999942 0.999942
1951809147 I11 1.000000 1.000000
1935576100 I2 1.000000 1.000000
1923853705 I9 1.000000 1.000000
Y_7958216 I10 1.000000 1.000000
1_19999129 I13 0.999097 0.999097
NT/2490310 I13 0.999547 0.999547
2_18114110 I13 0.999886 0.999886
7_55241487 I13 0.999903 0.999903
219151622 I13 0.999875 0.999875
1630621442 I11 1.000000 1.000000
1480466862 I14 1.000000 1.000000
2_99275212 I13 0.999598 0.999598
9_93753643 I13 0.999987 0.999987
7_56147253 I13 0.998719 0.998719
2218942121 I2 1.000000 1.000000
NT1/154012 I2 1.000000 1.000000
3_28922509 I0 0.994495 0.994495
NT1/134810 I11 1.000000 1.000000
6_10501572 I13 0.999976 0.999976
1_05893093 I13 0.999963 0.999963
NT/3940321 I0 0.999996 0.999996
5_1582700 I13 0.999977 0.999977
1_13029764 I13 0.999984 0.999984
Y_22253359 I14 1.000000 1.000000
2_19925416 I13 0.999328 0.999328
1727697208 I13 0.999986 0.999986
X_18297935 I0 0.999995 0.999995
Y_9276236 I3 0.561488 0.561488
Y_9276236 I1 0.209773 0.771261
Y_9276236 I2 0.198676 0.969937
Y_11236852 I13 0.999977 0.999977
1159925920 I13 0.999968 0.999968
X_01187074 I0 0.999997 0.999997
1115067633 I9 0.258225 0.258225
1115067633 I12 0.137253 0.395477
1115067633 I14 0.102608 0.498085
1115067633 I6 0.097466 0.595551
1115067633 I7 0.097383 0.692934
1115067633 I13 0.090015 0.782949
1115067633 I4 0.040539 0.823488
1115067633 I5 0.039198 0.862686
1115067633 I11 0.036058 0.898744
1115067633 I8 0.035883 0.934627
1115067633 I10 0.034060 0.968687
1619398875 I3 0.999999 0.999999
2_84474596 I0 0.993106 0.993106
4_97100780 I13 0.999992 0.999992
6_45237151 I13 0.999941 0.999941
5_15040364 I13 0.999984 0.999984
3_49229585 I13 0.999900 0.999900
2_56721394 I13 0.999287 0.999287
1912453148 I0 0.999339 0.999339
NT1/136947 I13 0.996153 0.996153
Y_16679872 I13 0.999920 0.999920
2025399666 I11 1.000000 1.000000
4_30942151 I13 0.999932 0.999932
3_85017087 I13 0.999993 0.999993
7_38341669 I0 0.999993 0.999993
5_244539 I13 0.999991 0.999991
4_10301517 I13 0.999947 0.999947
9_36785933 I2 0.424027 0.424027
9_36785933 I3 0.092056 0.516083
9_36785933 I1 0.092045 0.608128
9_36785933 I0 0.073825 0.681953
9_36785933 I4 0.073687 0.755639
9_36785933 I13 0.037298 0.792937
9_36785933 I12 0.036075 0.829012
9_36785933 I6 0.034923 0.863935
9_36785933 I7 0.034017 0.897952
9_36785933 I14 0.026402 0.924354
9_36785933 I5 0.024741 0.949095
9_36785933 I8 0.013025 0.962121
NT/4356398 I14 1.000000 1.000000
6_61291550 I13 0.999968 0.999968
6_47314613 I13 0.997658 0.997658
6_32564430 I11 1.000000 1.000000
9_90905460 I5 0.999984 0.999984
5_44987962 I13 0.999938 0.999938
4_9125291 I2 1.000000 1.000000
4_76346134 I13 0.999903 0.999903
1920711750 I0 0.957455 0.957455
NT3/175769 I2 1.000000 1.000000
1923575284 I13 0.999928 0.999928
1162379054 I2 1.000000 1.000000
2_82025656 I3 0.999991 0.999991
4_73359537 I13 0.999969 0.999969
5_18785081 I1 0.126890 0.126890
5_18785081 I0 0.126099 0.252989
5_18785081 I4 0.125567 0.378556
5_18785081 I14 0.116523 0.495079
5_18785081 I12 0.077812 0.572890
5_18785081 I13 0.077772 0.650663
5_18785081 I3 0.074559 0.725221
5_18785081 I2 0.069118 0.794340
5_18785081 I6 0.068912 0.863251
5_18785081 I5 0.068120 0.931371
5_18785081 I7 0.028284 0.959654
2_49322173 I0 0.999994 0.999994
1927643659 I2 1.000000 1.000000
205305634 I13 0.999820 0.999820
1068866117 I13 0.999949 0.999949
NT.1/45424 I13 0.999880 0.999880
NW.2/31925 I13 0.999743 0.999743
NT/4295241 I14 1.000000 1.000000
1_55632084 I2 1.000000 1.000000
NT/2492688 I13 0.999610 0.999610
8_46280434 I13 0.999704 0.999704
1_54048999 I13 0.999988 0.999988
4_77397262 I11 1.000000 1.000000
NT/2577601 I13 0.999409 0.999409
NT/3978144 I11 1.000000 1.000000
6_10918446 I13 0.999916 0.999916
8_43894987 I14 0.431300 0.431300
8_43894987 I13 0.209109 0.640409
8_43894987 I12 0.131120 0.771529
8_43894987 I7 0.043262 0.814791
8_43894987 I8 0.042912 0.857704
8_43894987 I11 0.042906 0.900610
8_43894987 I10 0.028837 0.929447
8_43894987 I9 0.028631 0.958078
NT1/623747 I13 0.999952 0.999952
Y_8201519 I14 1.000000 1.000000
1053338993 I13 0.999925 0.999925
199456520 I13 0.930965 0.930965
199456520 I12 0.036858 0.967823
NT1/186685 I2 1.000000 1.000000
Y_26179291 I14 1.000000 1.000000
1294357958 I13 0.999971 0.999971
2_48386811 I13 0.999687 0.999687
Y_13173987 I13 0.999751 0.999751
3_48564816 I2 1.000000 1.000000
1576265435 I0 0.952158 0.952158
X_02178860 I14 1.000000 1.000000
X_57207196 I13 0.999961 0.999961
4_85049001 I13 0.999931 0.999931
6_58302806 I9 1.000000 1.000000
2_71390644 I14 1.000000 1.000000
1_54632658 I13 0.999955 0.999955
1743344089 I5 1.000000 1.000000
Y_21967441 I13 0.858912 0.858912
Y_21967441 I12 0.074636 0.933548
Y_21967441 I14 0.065778 0.999326
X_16036646 I13 0.999978 0.999978
1_12782048 I2 1.000000 1.000000
6_34602532 I0 0.994555 0.994555
8_12464744 I2 1.000000 1.000000
1921886017 I5 1.000000 1.000000
2_33916800 I13 0.999800 0.999800
105037580 I0 0.999693 0.999693
6_13266635 I13 0.998356 0.998356
8_17913150 I2 0.996768 0.996768
3_85567963 I2 1.000000 1.000000
1234625683 I2 1.000000 1.000000
1_60694289 I2 1.000000 1.000000
X_62757021 I13 0.999881 0.999881
1_60701633 I9 1.000000 1.000000
1921342583 I13 0.985988 0.985988
6_26293113 I11 1.000000 1.000000
NT/3817264 I11 1.000000 1.000000
X_95106560 I13 0.999881 0.999881
1921416328 I13 0.999921 0.999921
Y_9241504 I13 0.999883 0.999883
1042508739 I13 0.999110 0.999110
105043428 I5 1.000000 1.000000
2211792267 I13 0.999888 0.999888
5_56663124 I2 1.000000 1.000000
1118726415 I2 1.000000 1.000000
5_54502716 I13 0.999758 0.999758
NT.1/95545 I13 0.999858 0.999858
1234524757 I9 1.000000 1.000000
1927709337 I9 1.000000 1.000000
8_30149191 I13 0.999974 0.999974
1354918644 I13 0.999882 0.999882
7_4596640 I2 1.000000 1.000000
6_42899425 I2 1.000000 1.000000
1589238334 I13 0.999834 0.999834
2023469444 I13 0.999906 0.999906
8_48964678 I13 0.999934 0.999934
7_54450564 I13 0.999973 0.999973
Y_21627525 I13 0.999962 0.999962
1_09706272 I9 1.000000 1.000000
4_53692682 I13 0.999978 0.999978
4_99489594 I13 0.999987 0.999987
1727692057 I9 1.000000 1.000000
Y_18669300 I3 0.999998 0.999998
6_78135424 I14 1.000000 1.000000
4_91699303 I13 0.999872 0.999872
6_70446909 I13 0.999987 0.999987
5_24651957 I11 1.000000 1.000000
4_74987671 I13 0.999954 0.999954
X_65441147 I13 0.999941 0.999941
8_52982242 I13 0.999990 0.999990
1403172572 I0 0.994650 0.994650
3_9850836 I2 1.000000 1.000000
1952476604 I11 1.000000 1.000000
1033605238 I0 0.991400 0.991400
1551284226 I0 0.999807 0.999807
9_12396128 I9 1.000000 1.000000
NT1/131788 I13 0.999932 0.999932
1042489141 I13 0.998291 0.998291
1920319071 I0 0.937517 0.937517
1920319071 I1 0.033652 0.971168
1854605951 I14 0.999998 0.999998
1110398607 I13 0.999928 0.999928
1944633467 I13 0.999971 0.999971
8_12222222 I2 1.000000 1.000000
5_19704141 I13 0.999722 0.999722
2219938408 I9 1.000000 1.000000
5_71574838 I11 1.000000 1.000000
Y_21062490 I11 1.000000 1.000000
1937112312 I2 1.000000 1.000000
3_03211313 I13 0.999952 0.999952
Y_15978916 I10 1.000000 1.000000
Y_9148615 I13 0.999875 0.999875
6_70596025 I13 0.999988 0.999988
X_73322432 I13 0.999957 0.999957
8_43699325 I3 0.999989 0.999989
1_13018098 I2 1.000000 1.000000
9_31774259 I9 1.000000 1.000000
6_58417003 I13 0.999919 0.999919
1063849826 I13 0.999764 0.999764
1523699926 I13 0.999413 0.999413
1_75380533 I13 0.116956 0.116956
1_75380533 I12 0.105486 0.222442
1_75380533 I14 0.099838 0.322280
1_75380533 I2 0.093914 0.416194
1_75380533 I6 0.087647 0.503841
1_75380533 I7 0.087059 0.590901
1_75380533 I8 0.067672 0.658573
1_75380533 I11 0.067278 0.725851
1_75380533 I9 0.055510 0.781361
1_75380533 I10 0.055498 0.836859
1_75380533 I4 0.035579 0.872438
1_75380533 I1 0.035474 0.907912
1_75380533 I0 0.035446 0.943357
1_75380533 I3 0.029299 0.972657
4_243993 I2 1.000000 1.000000
4_33994375 I14 1.000000 1.000000
199512194 I11 1.000000 1.000000
9_35583953 I13 0.999923 0.999923
3_26093815 I13 0.999973 0.999973
1721077642 I13 0.947527 0.947527
1721077642 I12 0.030044 0.977571
NW1/106340 I11 1.000000 1.000000
6_65460472 I13 0.999973 0.999973
1_78558299 I13 0.999989 0.999989
1150510785 I13 0.999305 0.999305
1320683424 I13 0.999983 0.999983
1924006562 I13 0.999917 0.999917
2_83051910 I13 0.999954 0.999954
Y_21449111 I3 0.978558 0.978558
4_69194983 I9 1.000000 1.000000
1631541241 I13 0.999938 0.999938
1631662686 I0 0.997042 0.997042
1101217351 I9 1.000000 1.000000
2223541355 I2 0.999998 0.999998
1921623942 I14 1.000000 1.000000
7_46042457 I13 0.999947 0.999947
176878831 I13 0.999829 0.999829
NT1/119248 I13 0.999869 0.999869
1549841038 I14 1.000000 1.000000
1635072821 I13 0.999965 0.999965
3_29902671 I13 0.999957 0.999957
3_21397706 I13 0.999937 0.999937
1921235744 I11 1.000000 1.000000
6_48876515 I3 0.933511 0.933511
6_48876515 I1 0.034868 0.968378
NW1/113351 I11 0.973147 0.973147
1951978583 I11 0.999367 0.999367
Y_13617747 I0 0.988337 0.988337
Y_21788098 I13 0.999428 0.999428
117903270 I11 1.000000 1.000000
6_77722613 I2 1.000000 1.000000
113453162 I2 1.000000 1.000000
5_21858925 I13 0.999636 0.999636
163079581 I13 0.999838 0.999838
1065112294 I9 1.000000 1.000000
5_54640790 I2 1.000000 1.000000
1030293186 I13 0.999991 0.999991
1_896690 I13 0.999388 0.999388
1924323325 I9 1.000000 1.000000
1442805460 I14 1.000000 1.000000
1_13356298 I2 1.000000 1.000000
1_05860239 I0 0.996621 0.996621
8_46878252 I13 0.999990 0.999990
8_46584653 I9 1.000000 1.000000
199715832 I13 0.999985 0.999985
1952411816 I11 1.000000 1.000000
3_14227089 I11 1.000000 1.000000
1442311488 I13 0.999986 0.999986
NT/3914487 I11 1.000000 1.000000
2_27372359 I14 1.000000 1.000000
8_75045492 I13 0.999935 0.999935
7_49649319 I13 0.999987 0.999987
1_46904365 I9 1.000000 1.000000
1424012265 I2 1.000000 1.000000
NT/3791660 I11 1.000000 1.000000
4_07330587 I0 0.999211 0.999211
NT.1/45993 I13 0.999837 0.999837
4_27275717 I13 0.999928 0.999928
Y_13254926 I13 0.999856 0.999856
1150441732 I9 1.000000 1.000000
X_80044084 I13 0.999834 0.999834
6_76492718 I9 1.000000 1.000000
2212075717 I13 0.999837 0.999837
X_62713437 I10 0.999973 0.999973
1452166111 I13 0.999981 0.999981
4_26132284 I13 0.999982 0.999982
Y_22618622 I13 0.858912 0.858912
Y_22618622 I12 0.074636 0.933548
Y_22618622 I14 0.065778 0.999326
NW.1/48619 I0 0.957002 0.957002
1112927173 I11 1.000000 1.000000
NW.1/71586 I2 1.000000 1.000000
1323007955 I13 0.999976 0.999976
1545239800 I3 0.999957 0.999957
1_25797828 I0 0.994339 0.994339
NW1/141052 I0 0.999958 0.999958
4_99368587 I13 0.999956 0.999956
X_77079571 I13 0.999893 0.999893
