# Supplementary material for: Related Endogenous Retrovirus-K Elements Harbor Distinct Protease Active Site Motifs
Source: Front Microbiol. 2018 Jul 18;9:1577. doi: 10.3389/fmicb.2018.01577 (PMC6058741; doi:10.3389/fmicb.2018.01577)
Supplement: FILE 1 in FASTA (fa) format — Aligned translated genomic protease BLAST results. The sequences found by BLAST for the HK2 protease in the human genome aligned and translated by MACSE. [file Data_Sheet_1.zip › Additional file 26.nwk]

(ERVKHML5/2:1.34295142129628253258[I0],ERVHML8/26:0.18665325046748418303[I1],(ERVKHML7/2:0.28858559869570693523[I3],(ERVKHML6/2:1.06456614806030436249[I5],(ERVKHML3/1:0.33240890990886862166[I7],((ERVKHML2/2:0.29762981015125095086[I10],(ERVKHML1/2:0.11184151372522044277[I12],ERVK14C/23:0.25069475105177918550[I13]):0.03076947948615941369[I11]):0.11172315806674547323[I9],ERVKHML4/2:0.51906875030724242137[I14]):0.06199167565368282617[I8]):0.06165641845881555949[I6]):0.08524129560925451654[I4]):0.08084478034683599545[I2]);
