# Supplementary material for: Related Endogenous Retrovirus-K Elements Harbor Distinct Protease Active Site Motifs
Source: Front Microbiol. 2018 Jul 18;9:1577. doi: 10.3389/fmicb.2018.01577 (PMC6058741; doi:10.3389/fmicb.2018.01577)
Supplement: FILE 1 in FASTA (fa) format — Aligned translated genomic protease BLAST results. The sequences found by BLAST for the HK2 protease in the human genome aligned and translated by MACSE. [file Data_Sheet_1.zip › Additional file 24.txt]

1635272598 I34 1.000000 1.000000
1115067382 I13 1.000000 1.000000
Y.21158326 I32 0.283713 0.283713
Y.21158326 I33 0.150444 0.434157
Y.21158326 I37 0.148322 0.582480
Y.21158326 I36 0.142975 0.725454
Y.21158326 I31 0.094465 0.819919
Y.21158326 I41 0.086021 0.905940
Y.21158326 I38 0.085260 0.991200
8._7503243 I19 1.000000 1.000000
1936262071 I47 1.000000 1.000000
1.19176588 I5 1.000000 1.000000
6.40693396 I11 1.000000 1.000000
1.55697004 I23 1.000000 1.000000
1225310446 I11 1.000000 1.000000
X.31380900 I47 1.000000 1.000000
2218943287 I19 1.000000 1.000000
5.54640297 I19 1.000000 1.000000
Y.15978469 I15 1.000000 1.000000
1545239234 I24 1.000000 1.000000
6.64028905 I5 1.000000 1.000000
8._7157251 I13 1.000000 1.000000
1150634934 I13 1.000000 1.000000
6.77722271 I19 1.000000 1.000000
4._4046731 I13 1.000000 1.000000
1938938782 I29 1.000000 1.000000
12_8808231 I47 0.999992 0.999992
Y._7995805 I13 1.000000 1.000000
1.72982333 I47 1.000000 1.000000
8.12221880 I19 1.000000 1.000000
1355058923 I6 1.000000 1.000000
1027422674 I32 0.220516 0.220516
1027422674 I37 0.183501 0.404017
1027422674 I38 0.138882 0.542899
1027422674 I41 0.119275 0.662174
1027422674 I33 0.115011 0.777185
1027422674 I36 0.112697 0.889881
1027422674 I31 0.099036 0.988918
1.54675761 I5 1.000000 1.000000
8.45026410 I19 1.000000 1.000000
4._9662628 I19 1.000000 1.000000
4._4169038 I35 1.000000 1.000000
1.20000162 I29 1.000000 1.000000
X.34799403 I13 1.000000 1.000000
1258854945 I6 1.000000 1.000000
1594757862 I47 0.999984 0.999984
1234525922 I13 1.000000 1.000000
4.72929193 I6 1.000000 1.000000
9.28852671 I19 1.000000 1.000000
4._3982740 I19 1.000000 1.000000
1061036545 I6 1.000000 1.000000
1238125199 I15 1.000000 1.000000
1033606392 I21 1.000000 1.000000
8.46270091 I19 1.000000 1.000000
1924245855 I13 1.000000 1.000000
2.47104857 I5 1.000000 1.000000
6.28771409 I34 1.000000 1.000000
1.13017752 I19 1.000000 1.000000
9.93753302 I29 1.000000 1.000000
6.21044463 I15 1.000000 1.000000
5.56662782 I19 1.000000 1.000000
1143166745 I15 1.000000 1.000000
8.12535468 I13 1.000000 1.000000
8.48247422 I29 1.000000 1.000000
1921885675 I30 1.000000 1.000000
3.13959682 I32 0.231816 0.231816
3.13959682 I37 0.176122 0.407937
3.13959682 I33 0.123197 0.531134
3.13959682 I36 0.119937 0.651071
3.13959682 I31 0.112108 0.763179
3.13959682 I41 0.110530 0.873709
3.13959682 I38 0.109621 0.983330
5.30492009 I19 1.000000 1.000000
4._9126458 I19 1.000000 1.000000
1202665137 I29 1.000000 1.000000
4.76046428 I5 1.000000 1.000000
3.25894895 I19 1.000000 1.000000
1163206575 I12 0.288340 0.288340
1163206575 I9 0.208674 0.497014
1163206575 I8 0.204934 0.701949
1163206575 I38 0.040812 0.742761
1163206575 I41 0.036132 0.778894
1163206575 I37 0.035629 0.814523
1163206575 I7 0.033591 0.848114
1163206575 I31 0.033560 0.881673
1163206575 I40 0.021395 0.903068
1163206575 I32 0.013679 0.916748
1163206575 I39 0.013581 0.930329
1163206575 I4 0.009135 0.939464
1163206575 I3 0.009120 0.948584
1163206575 I6 0.007191 0.955775
1214491692 I11 1.000000 1.000000
8.29309250 I5 1.000000 1.000000
1258332812 I19 1.000000 1.000000
1.13029303 I29 1.000000 1.000000
8._8201790 I19 1.000000 1.000000
6.29879477 I29 1.000000 1.000000
1123937567 I5 1.000000 1.000000
10_6829427 I19 1.000000 1.000000
1233094534 I19 1.000000 1.000000
X.57826411 I38 0.354222 0.354222
X.57826411 I41 0.264120 0.618342
X.57826411 I37 0.253520 0.871862
X.57826411 I32 0.038198 0.910060
X.57826411 I33 0.026787 0.936846
X.57826411 I36 0.026565 0.963412
1014993200 I35 1.000000 1.000000
1.19544205 I29 1.000000 1.000000
3.01696356 I19 1.000000 1.000000
4.91184514 I29 1.000000 1.000000
19_9715490 I29 1.000000 1.000000
1631542321 I29 1.000000 1.000000
4.71808517 I27 1.000000 1.000000
3.48575095 I5 1.000000 1.000000
4.76347271 I29 1.000000 1.000000
X.16047314 I47 1.000000 1.000000
X.76552781 I2 0.999999 0.999999
1203225195 I47 0.999378 0.999378
3.79056446 I13 1.000000 1.000000
3.11526753 I13 0.949857 0.949857
3.11526753 I14 0.029400 0.979257
1.60695455 I19 1.000000 1.000000
5.72398632 I13 1.000000 1.000000
8.43698849 I24 1.000000 1.000000
1.55631742 I19 1.000000 1.000000
2.5_156615 I6 0.999999 0.999999
1927708850 I13 1.000000 1.000000
1422241567 I6 1.000000 1.000000
2.80238117 I6 1.000000 1.000000
1.13211709 I19 1.000000 1.000000
X.66466287 I19 1.000000 1.000000
1037280768 I5 1.000000 1.000000
11_3452838 I19 1.000000 1.000000
4.90111299 I19 1.000000 1.000000
1101699676 I19 1.000000 1.000000
3.33432724 I47 1.000000 1.000000
8._8130584 I13 1.000000 1.000000
1173944147 I21 1.000000 1.000000
6.16459954 I5 1.000000 1.000000
7.92473176 I6 0.999907 0.999907
3.70685917 I47 1.000000 1.000000
1.69666299 I5 1.000000 1.000000
2.01240219 I15 1.000000 1.000000
5.60663875 I6 1.000000 1.000000
X.35756997 I37 0.192735 0.192735
X.35756997 I38 0.189904 0.382639
X.35756997 I41 0.177448 0.560088
X.35756997 I32 0.158065 0.718152
X.35756997 I31 0.084862 0.803015
X.35756997 I33 0.077585 0.880600
X.35756997 I36 0.076898 0.957498
5.14148345 I15 1.000000 1.000000
1142879248 I5 1.000000 1.000000
8.52958930 I5 1.000000 1.000000
3.30449035 I13 1.000000 1.000000
2.52277489 I29 1.000000 1.000000
1470442389 I36 1.000000 1.000000
1.73372147 I5 1.000000 1.000000
1053026546 I4 0.336857 0.336857
1053026546 I6 0.323887 0.660744
1053026546 I5 0.321193 0.981937
1406202423 I34 1.000000 1.000000
5.50374614 I5 1.000000 1.000000
1727691641 I13 1.000000 1.000000
3.13029341 I19 1.000000 1.000000
1589237995 I29 1.000000 1.000000
2.58868387 I35 1.000000 1.000000
4.25242624 I5 1.000000 1.000000
4.60273883 I11 1.000000 1.000000
3.46365457 I47 1.000000 1.000000
4.41824216 I36 0.184958 0.184958
4.41824216 I33 0.178003 0.362961
4.41824216 I32 0.177025 0.539986
4.41824216 I9 0.106274 0.646260
4.41824216 I12 0.095625 0.741885
4.41824216 I8 0.094632 0.836516
4.41824216 I35 0.032169 0.868686
4.41824216 I34 0.025409 0.894095
4.41824216 I37 0.014309 0.908404
4.41824216 I31 0.014305 0.922710
4.41824216 I7 0.010179 0.932888
4.41824216 I5 0.005007 0.937895
4.41824216 I4 0.004491 0.942386
4.41824216 I3 0.004483 0.946869
4.41824216 I1 0.004078 0.950947
1448257990 I47 1.000000 1.000000
9.36784231 I19 1.000000 1.000000
1101236904 I5 1.000000 1.000000
1118726076 I19 1.000000 1.000000
3.38292509 I6 1.000000 1.000000
2.87203881 I11 1.000000 1.000000
8.12464378 I19 1.000000 1.000000
18_4693690 I39 0.166399 0.166399
18_4693690 I27 0.130424 0.296823
18_4693690 I28 0.107468 0.404291
18_4693690 I26 0.107033 0.511325
18_4693690 I38 0.083405 0.594729
18_4693690 I40 0.050319 0.645048
18_4693690 I15 0.049103 0.694152
18_4693690 I12 0.031039 0.725190
18_4693690 I41 0.023949 0.749139
18_4693690 I37 0.023938 0.773077
18_4693690 I23 0.023527 0.796604
18_4693690 I31 0.013373 0.809977
18_4693690 I32 0.013327 0.823304
18_4693690 I14 0.012635 0.835938
18_4693690 I16 0.012426 0.848365
18_4693690 I13 0.012203 0.860567
18_4693690 I21 0.011155 0.871722
18_4693690 I22 0.008269 0.879991
18_4693690 I20 0.008250 0.888241
18_4693690 I24 0.008064 0.896305
18_4693690 I6 0.007746 0.904051
18_4693690 I4 0.007725 0.911777
18_4693690 I5 0.007556 0.919332
18_4693690 I19 0.007145 0.926478
18_4693690 I18 0.007144 0.933622
18_4693690 I36 0.006845 0.940466
18_4693690 I3 0.006733 0.947199
18_4693690 I1 0.006725 0.953924
1851115104 I5 1.000000 1.000000
1.11226476 I5 1.000000 1.000000
4.01634526 I5 1.000000 1.000000
6.50851322 I5 1.000000 1.000000
Y.14510599 I5 1.000000 1.000000
3.85567624 I19 1.000000 1.000000
1192948228 I15 1.000000 1.000000
1.13357457 I19 1.000000 1.000000
7.29641733 I34 1.000000 1.000000
5.46005063 I19 1.000000 1.000000
6.42899084 I19 1.000000 1.000000
1079967238 I43 0.088490 0.088490
1079967238 I47 0.085223 0.173713
1079967238 I6 0.056014 0.229726
1079967238 I46 0.053525 0.283251
1079967238 I45 0.049286 0.332537
1079967238 I8 0.042627 0.375164
1079967238 I7 0.041097 0.416261
1079967238 I31 0.041086 0.457346
1079967238 I44 0.038538 0.495885
1079967238 I48 0.037415 0.533300
1079967238 I42 0.037111 0.570410
1079967238 I0 0.036386 0.606797
1079967238 I1 0.036068 0.642864
1079967238 I9 0.030814 0.673678
1079967238 I12 0.030694 0.704373
1079967238 I4 0.024325 0.728697
1079967238 I3 0.022545 0.751242
1079967238 I2 0.021850 0.773092
1079967238 I5 0.020767 0.793859
1079967238 I32 0.013907 0.807767
1079967238 I37 0.013662 0.821429
1079967238 I38 0.012576 0.834005
1079967238 I34 0.012258 0.846263
1079967238 I41 0.011262 0.857525
1079967238 I33 0.008038 0.865563
1079967238 I36 0.008020 0.873583
1079967238 I26 0.007059 0.880642
1079967238 I29 0.007059 0.887701
1079967238 I25 0.007058 0.894759
1079967238 I18 0.006579 0.901338
1079967238 I17 0.006572 0.907910
1079967238 I13 0.006202 0.914112
1079967238 I30 0.006187 0.920300
1079967238 I16 0.006187 0.926487
1079967238 I14 0.006121 0.932608
1079967238 I35 0.006058 0.938666
1079967238 I40 0.005586 0.944252
1079967238 I39 0.005586 0.949838
1079967238 I15 0.005423 0.955261
1743329529 I30 1.000000 1.000000
7._4587794 I19 1.000000 1.000000
5.40107729 I13 1.000000 1.000000
