# Supplementary material for: Related Endogenous Retrovirus-K Elements Harbor Distinct Protease Active Site Motifs
Source: Front Microbiol. 2018 Jul 18;9:1577. doi: 10.3389/fmicb.2018.01577 (PMC6058741; doi:10.3389/fmicb.2018.01577)
Supplement: FILE 1 in FASTA (fa) format — Aligned translated genomic protease BLAST results. The sequences found by BLAST for the HK2 protease in the human genome aligned and translated by MACSE. [file Data_Sheet_1.zip › Additional file 6.fa]

>6_106232697
---------------------------------------------------------------------------------------------------------------------------------------------------------------------------------------------------------------------------------------------------------------------------------------------------------------------------------------------------------------------------------------------------------------------------------------------------------------------------------------------------------------------------------------------------------------------------------------------------------------------------------------------------------------------------------------------------------------------------------------------------------------------------------------------------------------------------------------------------------------------------------------------------------------------------------------------------------------------------------------GTA------------------------------CAG------AAA---------CCC---------------AGT------------------------GGA---------------------------------------------------------------------------------------------CAG---TGG---------------------------------AGG------------------------------------------------------------------------------------------------------------------------TTA---------------GTG------------------------------------------CAA---------GAT------------------CTC---------------------AGG------------------------ATT---------------ATC------------------------------------------------------------------------------------------------AAT------------GAG------------------------------------------GTC------ACT------------------------------------------GTC------------------CCT------------CTA------------------------------------------------------------------------------TAC---------------CTA---------GCT---------------------GTA------------------------------------------CCT------AAC---------------------------CCT---------------------------------------------------------------------------------------------------------------------------------------------------TATATT------CTG------CTT---------------------TCC---------------------------------------CAA---------ATA---------CCA---------------GAG---GAA------GCAGAG---------------------------------------------------------------------------------------------------------------TGG------------------------------------------------------------------------------------------------------------------------------------------------------------------------------------------------------------------------------------------------------------------------------------------------------------------------TTTACAGAC------------------------------CTG------------------GAC---------------------------------CTT---------------------------------------------------------------------------------------------------------------------------------------------------------------------------------------------------------------------------------------------------------------------------------------------------------------AAG---------------------------GAT---------------------------GCC------------------------------------------------------------------------------------------------------------------------------------------------------------------------------------------------------------------------------------------------------------------------------------------------------------------------------------------------------------------------------------------------------------------------------------------------------------------------------------------TTT---------------------TTC------------------------------------------------------------------------------------------TGC------------------------------ATC------------------------------------------------------------------------------------------------CCT---------------------------------------------------------------------------------------------------------------GTACAT---------CCT---------GAC---TCT------------------CAA------------------------------------------------------TTC------------TTA---------------------------------TTT------------------------------GCC---TTT------------------------------------------------------------------------------GAAGAT---------------------------------------------------------CCTTCA---------------AAC------CCA------ATGTCT---------------------------------------------------------------------------------------------CAA------CTC---------ACC------------------------------------TGG------------------------ACT------------------GTT------TCA---CCC------------------------------------------------CAA---GGG---------------TTC---------AGG---------------------------GAT------------AGC---------------------------------------------CCC------------------CAT------------------------------CTA---------TTT---GGC------------------------CAG------------GCA------------TTA------------------------------GCC------------------CAA------------------------------------------GAC---------------TTG------AGCCGGTTC------------------------------------------------------------------TCATAC---------------------CTGGGCACT---CTT---GTC---CTT------------------------------------------------------------TGG---------------------------------------TAT------------------------------------------GTG---------------------GAT---------------------------------GAT!TT---------------TTA------------------CTT------------------------TTA------GCC---------GCCAGT------------TCA---------------GAA---------ACC---------TTG---------------TGC------------CAT---------CAA---------GTC------------ACC---------------------------------------CAA------------------GTG------------------------------------------------------------------------CTC---------------TTA---------------------------------------AAT---------------------TTT------------------------------------------------CTC---------------------------------------------------------------------------GCT------ACC---------TGT------------------------GGC------------TAC------------------------------------------AAG------------------GTT---------------------------------------------------------------------------TCC---------------------AAA---------------------------------CCA------------------------------------------AAG------------------------GCT------------------CAGCTC---------------------TGCTCA------------------------------------CAG------------------------------------------------------CAGGTT---------------------AAA------------------------------------------------------------TAC------------------------TTA------------------------------GGG------CTA---------------------------AAA---------------------TTA---------------------------------TCC------------------------------------------------------------------------AAAGGC!!A------------------------------------------------------------------------------------------------------------------------------------------------------------------------------------------------------------------
>4_163175341
---------------------------------------------------------------------------------------------------------------------------------------------------------------------------------------------------------------------------------------------------------------------------------------------------------------------------------------------------------------------------------------------------------------------------------------------------------------------------------------------------------------------------------------------------------------------------------------------------------------------------------------------------------------------------------------------------------------------------------------------------------------------------------------------------------------------------------------------------------------------------------------------------------------------------------------------------------------------------------------GTG------------------------------CAA------AAA---------TCC---------------AAT------------------------GGG---------------------------------------------------------------------------------------------GAA---TGG---------------------------------AGA------------------------------------------------------------------------------------------------------------------------CTA---------------GTT------------------------------------------CAG---------GAC------------------CTC---------------------TGC------------------------CTC---------------ATT------------------------------------------------------------------------------------------------AAT------------GAA------------------------------------------GCC------ATA------------------------------------------GTC------------------CCA------------ATT------------------------------------------------------------------------------CAT---------------CTG---------ATA---------------------ATT------------------------------------------CCT------AAT---------------------------CCC---------------------------------------------------------------------------------------------------------------------------------------------------TGCACC------TTG------GTA---------------------ATC---------------------------------------CAA---------ATA---------CCT---------------GAG---GGA------ACAGAA---------------------------------------------------------------------------------------------------------------TGG------------------------------------------------------------------------------------------------------------------------------------------------------------------------------------------------------------------------------------------------------------------------------------------------------------------------TTTATAGTC------------------------------CTA------------------GAT---------------------------------TTA---------------------------------------------------------------------------------------------------------------------------------------------------------------------------------------------------------------------------------------------------------------------------------------------------------------AAG---------------------------GAT---------------------------GCC------------------------------------------------------------------------------------------------------------------------------------------------------------------------------------------------------------------------------------------------------------------------------------------------------------------------------------------------------------------------------------------------------------------------------------------------------------------------------------------TTT---------------------TTC------------------------------------------------------------------------------------------TGC------------------------------ACA------------------------------------------------------------------------------------------------CTG---------------------------------------------------------------------------------------------------------------TTACAT---------CTT---------GAC---TCT------------------CAA------------------------------------------------------TAC------------CTA---------------------------------TTT------------------------------GCC---TTT------------------------------------------------------------------------------GAGGAT---------------------------------------------------------CCCTCT---------------GGC------CAA------ACTTCC---------------------------------------------------------------------------------------------CAG------TGA---------ACC------------------------------------TGG------------------------ATG------------------GTG------CTG---CCT------------------------------------------------CAG---GGA---------------TTT---------CGA---------------------------GAC------------AGT---------------------------------------------CCT------------------CAC------------------------------TTG---------TTT---GGA------------------------CAG------------GCA------------CTG------------------------------TCT------------------CAT---------------------------------------------------------------------------------------------------------------------------------------------------------------------------CCTCAGACC---!AG---GTC---TTG------------------------------------------------------------CAA---------------------------------------TAT------------------------------------------GTA---------------------GAT---------------------------------GAT------------------CTT------------------CTG------------------------TTC------TGT---------GCCCCA------------AGT---------------GAG---------GAA---------GAT---------------TCC------------CAG---------GAA---------GGC------------ACT---------------------------------------GAA------------------GCT------------------------------------------------------------------------CTT---------------CAT---------------------------------------AAT---------------------TTC------------------------------------------------TTA---------------------------------------------------------------------------GCT------GAC---------AGA------------------------GGA------------TAC------------------------------------------AAG------------------GTT---------------------------------------------------------------------------TCA---------------------AAA---------------------------------TCT------------------------------------------AAG------------------------ACC------------------CAGCTT---------------------TGCCAG------------------------------------ACT------------------------------------------------------TTAGTA---------------------AAG------------------------------------------------------------TAA------------------------CTG------------------------------AGT------TTA---------------------------CTG---------------------CTG---------------------------------TCT------------------------------------------------------------------------GAGGAAACCAGAGCATTAGAGAAAGAAAGGGTTAAGCCCATTTCTTCCTTCCCCCTCCCC!!A------------------------------------------------------------------------------------------------------------------------------------------------------------
>3_170674649
---------------------------------------------------------------------------------------------------------------------------------------------------------------------------------------------------------------------------------------------------------------------------------------------------------------------------------------------------------------------------------------------------------------------------------------------------------------------------------------------------------------------------------------------------------------------------------------------------------------------------------------------------------------------------------------------------------------------------------------------------------------------------------------------------------------------------------------------------------------------------------------------------------------------------------------------------------------------------------------GTC------------------------------CTA------AAA---------CCA---------------GAC------------------------AAG---------------------------------------------------------------------------------------------CCT---TAC---------------------------------AAG------------------------------------------------------------------------------------------------------------------------TTA---------------GTT------------------------------------------TAG---------GAT------------------CTA---------------------TGC------------------------CTT---------------ATC------------------------------------------------------------------------------------------------AAC------------CAA------------------------------------------ATT------GTT------------------------------------------TTG------------------CTT------------ATC------------------------------------------------------------------------------CAC---------------CCT---------GTA---------------------GTG------------------------------------------CCC------AAC---------------------------CCG---------------------------------------------------------------------------------------------------------------------------------------------------TACACT------CTT------TTG---------------------TCC---------------------------------------TCA---------ATA---------CCT---------------TCC---TCC------ACAACT---------------------------------------------------------------------------------------------------------------CAC------------------------------------------------------------------------------------------------------------------------------------------------------------------------------------------------------------------------------------------------------------------------------------------------------------------------TATTCCGTT------------------------------CTT------------------GAT---------------------------------CTT---------------------------------------------------------------------------------------------------------------------------------------------------------------------------------------------------------------------------------------------------------------------------------------------------------------AAA---------------------------GAT---------------------------GGT------------------------------------------------------------------------------------------------------------------------------------------------------------------------------------------------------------------------------------------------------------------------------------------------------------------------------------------------------------------------------------------------------------------------------------------------------------------------------------------TTT---------------------TTC------------------------------------------------------------------------------------------ACT------------------------------ATT------------------------------------------------------------------------------------------------CCC---------------------------------------------------------------------------------------------------------------CTGAAC---------CTC---------TCG---TCC------------------CAG------------------------------------------------------CCT------------CTC---------------------------------TTT------------------------------GCT---TTC---ATC------------------TGG---------------------------------------------------ACTGAC---------------------------------------------------------CCTGAC---------------ACC------CAT------CAGCCC------------------------------------------------------------------------------CAG------------CAG------CTT---------ACC------------------------------------TGG------------------------GCT------------------GTG------CTG---CCA------------------------------------------------CAA---GGT---------------TTC---------AGG---------------------------GAC------------AGT---------------------------------------------CCT------------------TAT------------------------------TAC---------TTC---AGC------------------------CAA------------GCT------------CTT------------------------------TCT------------------CAT------------------------------------------GAT---------------TTA------TTTTCTTTC------------------------------------------------------------------CACCCC---------------------TCTGCTTCT---CAC---CTT---ATT------------------------------------------------------------CAG---------------------------------------TAT------------------------------------------ATT---------------------GAT---------------------------------GAC------------------CTT------------------CTT------------------------TGT------------------AGCCCC------------TCC---------------TTT---------GAA---------TCT---------------TCT------------CAA---------CAA---------GAC------------ACA---------------------------------------CTT------------------CTG------------------------------------------------------------------------CTC---------------CTT---------------------------------------CAG---------------------CAT------------------------------------------------TTA---------------------------------------------------------------------------TTC------TCC---------AAA------------------------GGA------------TAT------------------------------------------CGG------------------GTA---------------------------------------------------------------------------TCC---------------------CCC---------------------------------TCC------------------------------------------AAA------------------------GCT------------------CAAATT---------------------TCTTCT---------------------------------------------------------------------------------------------!GCATC---------------------CGT------------------------------------------------------------TAC------------------------CTC------------------------------GGC------ATA---------------------------ATT---------------------CTT---------------------------------CAC------------------------------------------------------------------------!!A------------------------------------------------------------------------------------------------------------------------------------------------------------------------------------------------------------------------
>116071950
---------------------------------------------------------------------------------------------------------------------------------------------------------------------------------------------------------------------------------------------------------------------------------------------------------------------------------------------------------------------------------------------------------------------------------------------------------------------------------------------------------------------------------------------------------------------------------------------------------------------------------------------------------------------------------------------------------------------------------------------------------------------------------------------------------------------------------------------------------------------------------------------------------------------------------------------------------------------------------------GTC------------------------------CTA------AAA---------CCA---------------GAC------------------------AAG---------------------------------------------------------------------------------------------CCT---TTC---------------------------------AAG------------------------------------------------------------------------------------------------------------------------TTA---------------GTT------------------------------------------CAG---------GAT------------------CTG---------------------TGC------------------------CTT---------------ATC------------------------------------------------------------------------------------------------AAC------------CAA------------------------------------------ATT------GTT------------------------------------------TTG------------------CCT------------ATC------------------------------------------------------------------------------CAC---------------CCT---------GTG---------------------GTG------------------------------------------CCC------AAC---------------------------CCA---------------------------------------------------------------------------------------------------------------------------------------------------TACACT------CTT------TTG---------------------TCC---------------------------------------TCA---------ATA---------CCT---------------TCC---TCC------ACAATT---------------------------------------------------------------------------------------------------------------CAC------------------------------------------------------------------------------------------------------------------------------------------------------------------------------------------------------------------------------------------------------------------------------------------------------------------------TATTGCGTG------------------------------CTT------------------GAT---------------------------------CTT---------------------------------------------------------------------------------------------------------------------------------------------------------------------------------------------------------------------------------------------------------------------------------------------------------------AAA---------------------------GAT---------------------------GCT------------------------------------------------------------------------------------------------------------------------------------------------------------------------------------------------------------------------------------------------------------------------------------------------------------------------------------------------------------------------------------------------------------------------------------------------------------------------------------------TTT---------------------TTC------------------------------------------------------------------------------------------ACT------------------------------ATT------------------------------------------------------------------------------------------------CCC---------------------------------------------------------------------------------------------------------------CTGCAC---------CCC---------TCT---TCC------------------CAG------------------------------------------------------CCT------------CTC---------------------------------TTT------------------------------GCT---TTC---ACT------------------!!T------------------------------AGA------------------CTGACC---------------------------------------------------------CTGACA---------------CCC------ATT------!AGGCT------------------------------------------------------------------------------CAG------------CAA------ATT---------ACC------------------------------------TGG------------------------GCT------------------GTA------CTG---CCG------------------------------------------------CAA---GGC---------------TTC---------ATA---------------------------GAC------------AGC---------------------------------------------CCC------------------CAT------------------------------TAC---------TTC---AAT------------------------CAA------------GCCCAA---------ATT------------------------------TCA------------------TCC------------------------------------------!TC---------------ATC------TGTTACCTA---------------------ACT---------------------------------------CGGCATAAT---------------------TCTCATAAA---AAC---ATA---CGT------------------------------------------------------------GCT---------------------------------------TTC---------------------------------------CCTGCT---------------------GAT---------------------------------GGT------------------GTC------------------CGA------------------------TTA------ATC---------TCCCAA------------ACC---------------TCA---------ATC---------CCT---------------TAC------------AAA---------AGA---------GCA------------ACT---------------------------------------CCT------------------TTC------------------------------------------------------------------------CTT---------------CCT---------------------------------------AGG---------------------!!C------------------------------------------------ATG---------------------------------------------------------------------------GTT------AGT---------GCA------------------------GTC------------AGA------------------------------------------ATT------------------CTT---------------------------------------------------------------------------ACA---------------------CAA---------------------------------GAG------------------------------------------CCA------------------------GGA------------------CCACAC------------------------------------------------------------------------------------------------------------------------CGTGTA---------------------GCC------------------------------------------------------------TTT------------------------CTG------------------------------TCC------AAA---------------------------CAA---------------------GTT---------------------------------GAC------------------------------------------------------------------------CTTACT---------------------------------------------------------------------------------------------------------------------------------------------------------------------------------------------------------------------
>6_40866333
---------------------------------------------------------------------------------------------------------------------------------------------------------------------------------------------------------------------------------------------------------------------------------------------------------------------------------------------------------------------------------------------------------------------------------------------------------------------------------------------------------------------------------------------------------------------------------------------------------------------------------------------------------------------------------------------------------------------------------------------------------------------------------------------------------------------------------------------------------------------------------------------------------------------------------------------------------------------------------------GTC------------------------------CAA------AAA---------CCG---------------GAC------------------------AAG---------------------------------------------------------------------------------------------TCT---TAC---------------------------------AGG------------------------------------------------------------------------------------------------------------------------TTA---------------GTT------------------------------------------CAG---------GAT------------------CTG---------------------CAC------------------------CTT---------------ATC------------------------------------------------------------------------------------------------AAC------------CAA------------------------------------------ATT------GTT------------------------------------------TTG------------------CCT------------ATC------------------------------------------------------------------------------CAC---------------CCT---------GTA---------------------GTG------------------------------------------CCC------AAT---------------------------CTG---------------------------------------------------------------------------------------------------------------------------------------------------TACACT------CTT------TTG---------------------TCC---------------------------------------TCA---------ATA---------CCT---------------TCC---TCC------ACAACT---------------------------------------------------------------------------------------------------------------CAC------------------------------------------------------------------------------------------------------------------------------------------------------------------------------------------------------------------------------------------------------------------------------------------------------------------------TATTCTGTT------------------------------CTT------------------GAT---------------------------------CTT---------------------------------------------------------------------------------------------------------------------------------------------------------------------------------------------------------------------------------------------------------------------------------------------------------------AAA---------------------------GAT---------------------------GCT------------------------------------------------------------------------------------------------------------------------------------------------------------------------------------------------------------------------------------------------------------------------------------------------------------------------------------------------------------------------------------------------------------------------------------------------------------------------------------------TTT---------------------TTC------------------------------------------------------------------------------------------ACT------------------------------ATT------------------------------------------------------------------------------------------------CCC---------------------------------------------------------------------------------------------------------------CTGCAC---------CCC---------TTG---TCC------------------CAG------------------------------------------------------CCT------------CTC---------------------------------TTT------------------------------GCT---TTT---ACC------------------TGG---------------------------------------------------ACTGAC---------------------------------------------------------CCTGAC---------------ACC------CAT------CAGTCC------------------------------------------------------------------------------CAG------------CAG------CTT---------ACC------------------------------------TGG------------------------GCC------------------GTA------CTG---CTG------------------------------------------------CAA---GGC---------------TTC---------AGG---------------------------GAC------------AGC---------------------------------------------CCT------------------CAT------------------------------TAC---------TTC---AGC------------------------CAA------------ACT------------CTT------------------------------TCT------------------CAT------------------------------------------GAT---------------TTA------CTTTCTTTC------------------------------------------------------------------CACCCC---------------------TCTGCTTCT---CAC---CTG---ATT------------------------------------------------------------CAA---------------------------------------TAT------------------------------------------ATT---------------------GAT---------------------------------GAC------------------CTT------------------CTA------------------------CTT------TGT---------AGCCCC------------TCC---------------TTT---------GAA---------TCT---------------TCT------------CAA---------CAA---------GAC------------ACC---------------------------------------CTC------------------CTG------------------------------------------------------------------------CTC---------------CTT---------------------------------------CAA---------------------CAT------------------------------------------------TTA---------------------------------------------------------------------------TTC------TCC---------AAA------------------------GGA------------TAT------------------------------------------TGG------------------GTATCA------------------------------------------------------------------------TCC---------------------CCC---------------------------------TCC------------------------------------------AAA------------------------GCT------------------CAAATT---------------------TCTTCT------------------------------------CCA------------------------------------------------------TCTGTT---------------------ACC------------------------------------------------------------TAC------------------------CTC------------------------------AGC------ATA---------------------------ATT---------------------------------------------------------------------------------------------------------------------------------------------------------------------------------------------------------------------------------------------------------------------------------------------------------------------------------------------------------------
>8_53072822
---------------------------------------------------------------------------------------------------------------------------------------------------------------------------------------------------------------------------------------------------------------------------------------------------------------------------------------------------------------------------------------------------------------------------------------------------------------------------------------------------------------------------------------------------------------------------------------------------------------------------------------------------------------------------------------------------------------------------------------------------------------------------------------------------------------------------------------------------------------------------------------------------------------------------------------------------------------------------------------GTA------------------------------CAA------AAA---------TCG---------------AAT------------------------GGT---------------------------------------------------------------------------------------------CAC---TGG---------------------------------AAA------------------------------------------------------------------------------------------------------------------------CTA---------------GTG------------------------------------------TAA---------GAT------------------CTT---------------------AGA------------------------CTC---------------ATT------------------------------------------------------------------------------------------------AAT------------GAG------------------------------------------TCA------ATA------------------------------------------ATT------------------CCT------------CTA------------------------------------------------------------------------------TAT---------------CCA---------GTT---------------------GTA------------------------------------------CCC------AAC---------------------------CCC---------------------------------------------------------------------------------------------------------------------------------------------------TATACC------CTG------CTC---------------------TCT---------------------------------------CAA---------ATA---------CCA---------------AAG---GAA------GCAGAA---------------------------------------------------------------------------------------------------------------TGG------------------------------------------------------------------------------------------------------------------------------------------------------------------------------------------------------------------------------------------------------------------------------------------------------------------------TTCAGTGTT------------------------------CTG------------------GAC---------------------------------CTC---------------------------------------------------------------------------------------------------------------------------------------------------------------------------------------------------------------------------------------------------------------------------------------------------------------AAA---------------------------GAT---------------------------GTC------------------------------------------------------------------------------------------------------------------------------------------------------------------------------------------------------------------------------------------------------------------------------------------------------------------------------------------------------------------------------------------------------------------------------------------------------------------------------------------TTC------------------------------------------------------------------------------------------------------------------TGT------------------------------TTT------------------------------------------------------------------------------------------------CCC---------------------------------------------------------------------------------------------------------------CTGCAC---------TCT---------GAC---TCC------------------TAG------------------------------------------------------TTT------------CTC---------------------------------TTT------------------------------GCC---TTT------------------------------------------------------------------------------GAGGAT---------------------------------------------------------CCCACA---------------GAC------CAC------ATTTCC---------------------------------------------------------------------------------------------CAA------CTT---------ATG------------------------------------TGG------------------------ACA------------------GTC------TTG---CCC------------------------------------------------CAA---GGG---------------TTT---------ACG---------------------------GAT------------AGC---------------------------------------------CCT------------------CAC------------------------------CTG---------TTT---GGT------------------------CAG------------GCA------------CTG------------------------------GCC------------------CAA------------------------------------------GAC---------------CTA------GGCCACTTC------------------------------------------------------------------TCAAGT---------------------CCAGGCACT---CTG---ATC---CTT------------------------------------------------------------CAG---------------------------------------TAT------------------------------------------GTG---------------------GAT---------------------------------GAT------------------TTA------------------CTT------------------------TTG------GCT---------ACCAAT------------TTG---------------GAC---------ACC---------TCA---------------TGC------------CAG---------CAG---------GCT------------ACT---------------------------------------CTA------------------GAT------------------------------------------------------------------------CTC---------------TTG---------------------------------------AAC---------------------TTT------------------------------------------------CCA---------------------------------------------------------------------------GCT------AAT---------CAA------------------------GGG------------TAC------------------------------------------AAG------------------GTG---------------------------------------------------------------------------TCT---------------------AGG---------------------------------TCA------------------------------------------AAG------------------------GCT------------------CAGCTT---------------------TGCCTA------------------------------------CAG------------------------------------------------------CAGGTC---------------------AAA------------------------------------------------------------TAT------------------------CTA------------------------------GGC------CTA---------------------------ATC---------------------TTA---------------------------------GCC------------------------------------------------------------------------AGAGGGACCAGG---------------------------------------------------------------------------------------------------------------------------------------------------------------------------------------------------------------
>8_5801393
---------------------------------------------------------------------------------------------------------------------------------------------------------------------------------------------------------------------------------------------------------------------------------------------------------------------------------------------------------------------------------------------------------------------------------------------------------------------------------------------------------------------------------------------------------------------------------------------------------------------------------------------------------------------------------------------------------------------------------------------------------------------------------------------------------------------------------------------------------------------------------------------------------------------------------------------------------------------------------------TTG------------------------------CAT---------------------------------------------------------------GGC------------------------------------------------------------------------------------------------------------------------------------------------------------------------------------------------------------------------------------------------------------------------------------------------------------------------------------------------------------------TTA---------------------CAT------------------------GCT---------------ATC------------------------------------------------------------------------------------------------AGT------------GCT------------------------------------------AAT------TTG------------------------------------------CAA------------------CCT------------ATG------------------------------------------------------------------------------GGG---------------CCC---------CTT---------------------!TA------------------------------------------ACA------GGG---------------------------------------------------------------------------------------------------------------------------------------------------------------------------------ACTCCC------TTC------CCC---------------------TGC---------------------------------GGC---AAT---------TCC---------TTG---------------!!A---GAT------TGGCCA------------------------------------------------------------------------------------------------------------------------------------------------------------------------------------------------------------------------------------------------------------------------------------------------------------------------------------------------------------------------------------------------------------------------------------------ACAGTCATG------------------------------ATT------------------GAC---------------------------------TTG---------------------------------------------------------------------------------------------------------------------------------------------------------------------------------------------------------------------------------------------------------------------------------------------------------------AAA---------------------------GAC---------------------------TGC------------------------------------------------------------------------------------------------------------------------------------------------------------------------------------------------------------------------------------------------------------------------------------------------------------------------------------------------------------------------------------------------------------------------------------------------------------------------------------------TTT---------------------TAT------------------------------------------------------------------------------------------ATT------------------------------ATT------------------------------------------------------------------------------------------------CCC---------------------------------------------------------------------------------------------------------------CTTGCA---------AAA---------CAG---GAC------------------AGA------------------------------------------------------GAA------------AAA---------------------------------TTT------------------------------GCA---TTT---ACA------------------ATA------------------------------CCA------------------ACTATT---------------------------------------------------------AATAAT---------------GAA------AGG------CCACCT------------------------------------------------------------------------------TGC------------CAA------TTT---------CAT------------------------------------TGG------------------------GAA------------------GTA------CTT---CCT------------------------------------------------CAA---GGA---------------ATG---------CTG---------------------------AAC------------AGT---------------------------------------------CCT------------------ACC------------------------------ATG---------TGT---CAG------------------------TAT------------CAT------------GTA------------------------------AAT------------------CAG------------------------------------------CTT---------------CCA------TCCCCAGTA---------------------GAA---------------------------------------AATTTCCTA---------------------ATTGAA!!A---GAT---GAT---CCA------------------------------------------------------------TTA---------------------------------------!!A------------------------------------------ATG---------------------GAT---------------------------------GAC------------------ATC------------------TTA------------------------CTT------GCA---------GCCCCA------------ATG---------------GAG---------CTG---------ATA---------------CTT------------TTG---------AAT---------TTA------------TAT---------------------------------------GCC------------------TCT------------------------------------------------------------------------ATC---------------AAA---------------------------------------AGG---------------------AAT------------------------------------------------ACA---------------------------------------------------------------------------CAC------TTA---------AGA------------------------GGT------------TTA------------------------------------------ATC------------------ATA---------------------------------------------------------------------------GCA---------------------CCT---------------------------------GAA------------------------------------------AAA------------------------GTA------------------CAGCTG---------------------TCCTCT---------------------------------------------------------------------------------------------CCTTGG---------------------AAA------------------------------------------------------------TAT------------------------CTT------------------------------GGA------TAC---------------------------ATA---------------------CTA---------------------------------ACT------------------------------------------------------------------------TCCCAATCAGTAAGACCTCAAAAGGTTAAA!!C------------------------------------------------------------------------------------------------------------------------------------------------------------------------------------------
>1094836710
------------------------------------------------------------------------------------------------------------------------------------------------------------------------------------------------------------------------------------------------------------------------------------------------------------------------------------------------------------------------------------------------------------------------------------------------------------------------------------------------------------------------------------------------------------------------------------------------------------------------------------------------------------------------------------------------------------------------------------------------------------------------------------------------------------------------------------------------------------------------------------------------------------------------------------------------------------------------------------------------------------------------AGG------AGT---------ACA---------------GAA------------------------ACC---------------------------------------------------------------------------------------------CAA---TGG---------------------------------ACA------------------------------------------------------------------------------------------------------------------------GTGGAG------------GTT------------------------------------------AGT---------GAA------------------ATA------------------TCTAGG------------------------ATT---------------ATC------------------------------------------------------------------------------------------------AGT------------GAG------------------------------------------GCT------GTT------------------------------------------GTC------------------CCT------------CTA------------------------------------------------------------------------------TAC---------------CCA---------GCT---------------------GTA------------------------------------------CCC------AGC---------------------------CCT---------------------------------------------------------------------------------------------------------------------------------------------------TATACT------CTG------CTT---------------------TCC---------------------------------------CAA---------ATA---------CCA---------------GAG---GAA------GCAGAG---------------------------------------------------------------------------------------------------------------TGG------------------------------------------------------------------------------------------------------------------------------------------------------------------------------------------------------------------------------------------------------------------------------------------------------------------------TTTACAGTC------------------------------CTG------------------GAC---------------------------------CTT---------------------------------------------------------------------------------------------------------------------------------------------------------------------------------------------------------------------------------------------------------------------------------------------------------------AAG---------------------------GAT---------------------------GAC------------------------------------------------------------------------------------------------------------------------------------------------------------------------------------------------------------------------------------------------------------------------------------------------------------------------------------------------------------------------------------------------------------------------------------------------------------------------------------------TTT---------------------TTC------------------------------------------------------------------------------------------TGC------------------------------ATC------------------------------------------------------------------------------------------------CCT---------------------------------------------------------------------------------------------------------------GTACAT---------CCT---------GAC---TCT------------------CAA------------------------------------------------------TTC------------TTG---------------------------------TTT------------------------------GCC---TTT------------------------------------------------------------------------------GAAGAT---------------------------------------------------------CTTTGA---------------AAC------CCA------ACATCT---------------------------------------------------------------------------------------------CAA------CTC---------ACC------------------------------------TGG------------------------ACT------------------GTT------TTA---CCC------------------------------------------------CAA---GGG---------------TTC---------AAG---------------------------GAT------------AGC---------------------------------------------CCC------------------CAT------------------------------CTA---------TTT---GGC------------------------CAG------------GCA------------TTA------------------------------GCC------------------CAA------------------------------------------GAC---------------TTG------AGTCAATTC------------------------------------------------------------------TCATAC---------------------CTGGACACT---CTT---GTC---CTT------------------------------------------------------------CAG---------------------------------------TAC------------------------------------------GTG---------------------GAT---------------------------------GAT------------------TTA------------------CTT------------------------TTA------GCT---------GCCTGT------------TCA---------------GAA---------ACC---------TTG---------------TGC------------CAT---------CAA---------GCC------------ACC---------------------------------------CAA------------------GCG------------------------------------------------------------------------CTC---------------TTA---------------------------------------AAT---------------------TTC------------------------------------------------CTC---------------------------------------------------------------------------ACT------ACC---------TGT------------------------GGC------------TAC------------------------------------------AAG------------------ATT---------------------------------------------------------------------------TCC---------------------AAA---------------------------------CCA------------------------------------------AAG------------------------GCT------------------CAGCTC---------------------TGCTCA------------------------------------CAG------------------------------------------------------CAGGTT---------------------AAA------------------------------------------------------------TGC------------------------TTA------------------------------GGG------CTA---------------------------AAA---------------------TTA---------------------------------------------------------------------------------------------------------------------------------------------------------------------------------------------------------------------------------------------------------------------------------------------------------------------------------------
>3_113028832
---------------------------------------------------------------------------------------------------------------------------------------------------------------------------------------------------------------------------------------------------------------------------------------------------------------------------------------------------------------------------------------------------------------------------------------------------------------------------------------------------------------------------------------------------------------------------------------------------------------------------------------------------------------------------------------------------------------------------------------------------------------------------------------------------------------------------------------------------------------------------------------------------------------------------------------------------------------------------------------ATT------------------------------CAG------AAG---------AAA---------------TCA------------------------GGC---------------------------------------------------------------------------------------------AAA---TGG---------------------------------CGT------------------------------------------------------------------------------------------------------------------------ATG---------------TTA------------------------------------------ACT---------AAC------------------TTA---------------------AGG------------------------GCC---------------GTA------------------------------------------------------------------------------------------------AAC------------GCC------------------------------------------GTA------ATT------------------------------------------CAA------------------CCC------------ATG------------------------------------------------------------------------------GGG---------------CCT---------CTC---------------------CAA------------------------------------------CCC------GGG---------------------------------------------------------------------------------------------------------------------------------------------------------------------------------TTGCCC------TCT------CCG---------------------GCC---------------------------------------ATG---------ATC---------CCA---------------AAA---GAT------TGGCCT------------------------------------------------------------------------------------------------------------------------------------------------------------------------------------------------------------------------------------------------------------------------------------------------------------------------------------------------------------------------------------------------------------------------------------------TTAATTATA------------------------------ATT------------------GAT---------------------------------CTA---------------------------------------------------------------------------------------------------------------------------------------------------------------------------------------------------------------------------------------------------------------------------------------------------------------AAG---------------------------GAT---------------------------TGC------------------------------------------------------------------------------------------------------------------------------------------------------------------------------------------------------------------------------------------------------------------------------------------------------------------------------------------------------------------------------------------------------------------------------------------------------------------------------------------TTT---------------------TTT------------------------------------------------------------------------------------------ACC------------------------------ATC------------------------------------------------------------------------------------------------CCT---------------------------------------------------------------------------------------------------------------CTGGCA---------GAG---------CAG---GAT------------------TGT------------------------------------------------------GAA------------AAA---------------------------------TTT------------------------------GCC---TTT---ACT------------------ATA------------------------------CCA------------------GCCATA---------------------------------------------------------AATAAT---------------AAA------GAA------CCAGCC------------------------------------------------------------------------------ACC------------AGG------TTT---------CAG------------------------------------TGG------------------------AAA------------------GTG------TTA---CCT------------------------------------------------CAG---GGA---------------ATG---------CTT---------------------------AAT------------AGT---------------------------------------------CCA------------------ACT------------------------------ATT---------TGT---CAG------------------------ACT------------TTT------------GTA------------------------------GGT------------------CGA------------------------------------------GCT---------------CTT------CAACCAGTT---------------------AGA---------------------------------------GAAAAGTTT---------------------TCAGACTGT---TAT---ATT---ATT------------------------------------------------------------CAT---------------------------------------TAT------------------------------------------ATT---------------------GAT---------------------------------GAT------------------ATT------------------TTA------------------------TGT------GCT---------GCAGAA------------ACG---------------AAA---------GAT---------AAA---------------TTA------------ATT---------GAC---------TGT------------TAT---------------------------------------ACA------------------TTT------------------------------------------------------------------------CTG---------------CAA---------------------------------------GCA---------------------GAG------------------------------------------------GTT---------------------------------------------------------------------------GCC------AAT---------GCT------------------------GGA------------CTG------------------------------------------GCA------------------ATA---------------------------------------------------------------------------GCA---------------------TCT---------------------------------GAT------------------------------------------AAG------------------------ATC------------------CAAACC---------------------TCTACT---------------------------------------------------------------------------------------------CCTTTT---------------------CAT------------------------------------------------------------TAT------------------------TTA------------------------------GGG------ATG---------------------------CAG---------------------ATA---------------------------------------------------------------------------------------------------------------------------------------------------------------------------------------------------------------------------------------------------------------------------------------------------------------------------------------
>1487237163
---------------------------------------------------------------------------------------------------------------------------------------------------------------------------------------------------------------------------------------------------------------------------------------------------------------------------------------------------------------------------------------------------------------------------------------------------------------------------------------------------------------------------------------------------------------------------------------------------------------------------------------------------------------------------------------------------------------------------------------------------------------------------------------------------------------------------------------------------------------------------------------------------------------------------------------------------------------------------------------GTC------------------------------CAA------AAA---------CCA---------------GAC------------------------AAA---------------------------------------------------------------------------------------------TCT---TAC---------------------------------AGA------------------------------------------------------------------------------------------------------------------------TTA---------------GTT------------------------------------------CAG---------GAT------------------CTG---------------------CGC------------------------CTT---------------ATC------------------------------------------------------------------------------------------------AAC------------CAA------------------------------------------ATT------GTT------------------------------------------TTG------------------CCT------------ATC------------------------------------------------------------------------------CAC---------------CCT---------GTG---------------------GTG------------------------------------------CCC------AAA---------------------------CCA---------------------------------------------------------------------------------------------------------------------------------------------------TACACT------CTT------TTG---------------------TCC---------------------------------------TCA---------ATA---------CCT---------------TCC---TCC------ATAACT---------------------------------------------------------------------------------------------------------------CAC------------------------------------------------------------------------------------------------------------------------------------------------------------------------------------------------------------------------------------------------------------------------------------------------------------------------TATTCTGTT------------------------------CTT------------------GAT---------------------------------CTT---------------------------------------------------------------------------------------------------------------------------------------------------------------------------------------------------------------------------------------------------------------------------------------------------------------AAA---------------------------GAT---------------------------GCT------------------------------------------------------------------------------------------------------------------------------------------------------------------------------------------------------------------------------------------------------------------------------------------------------------------------------------------------------------------------------------------------------------------------------------------------------------------------------------------TTT---------------------TTC------------------------------------------------------------------------------------------ACT------------------------------ATT------------------------------------------------------------------------------------------------CCC---------------------------------------------------------------------------------------------------------------CTGCAC---------CCC---------TCA---TCC------------------CAG------------------------------------------------------CCT------------CTC---------------------------------TTT------------------------------GCT---TTC---ACC------------------TGG---------------------------------------------------ACTGAC---------------------------------------------------------CCTGAC---------------ACC------CAT------CAGTCC------------------------------------------------------------------------------CAG------------CAG------CTT---------ACC------------------------------------TGG------------------------GCT------------------GTG------CTG---CCG------------------------------------------------CAA---GGT---------------TTC---------AGG---------------------------GAC------------AGT---------------------------------------------CCT------------------CTT------------------------------TAC---------TTC---AGC------------------------CAA------------GCT------------CTT------------------------------TCT------------------CAT------------------------------------------GAT---------------TTA------CTTTCTTTC------------------------------------------------------------------CACCCC---------------------TCCGCTTCT---CAC---CTT---ATT------------------------------------------------------------CAA---------------------------------------TAT------------------------------------------ATT---------------------CAT---------------------------------GAC------------------CTT------------------CTT------------------------CTT------TGT---------AGTCCC------------TCC---------------TTT---------GAA---------TCT---------------TCT------------CAA---------CAA---------GAC------------ACA---------------------------------------CTT------------------CTG------------------------------------------------------------------------CTC---------------CTT---------------------------------------CAG---------------------CAT------------------------------------------------TTA---------------------------------------------------------------------------TTC------TCC---------AAA------------------------GGA------------TAT------------------------------------------CAG------------------GTA---------------------------------------------------------------------------TCC---------------------CCC---------------------------------TCC------------------------------------------AAA------------------------GCT------------------CAAATT---------------------TCTTCT------------------------------------CCA------------------------------------------------------TCTGTT---------------------ACC------------------------------------------------------------TAC------------------------CTC------------------------------GGC------ATA---------------------------ATT---------------------CTT---------------------------------------------------------------------------------------------------------------------------------------------------------------------------------------------------------------------------------------------------------------------------------------------------------------------------------------
>2_30518589
---------------------------------------------------------------------------------------------------------------------------------------------------------------------------------------------------------------------------------------------------------------------------------------------------------------------------------------------------------------------------------------------------------------------------------------------------------------------------------------------------------------------------------------------------------------------------------------------------------------------------------------------------------------------------------------------------------------------------------------------------------------------------------------------------------------------------------------------------------------------------------------------------------------------------------------------------------------------------------------GTG------------------------------CAG------AAG---------CCC---------------AAC------------------------GGA---------------------------------------------------------------------------------------------CAG---TGG---------------------------------AGG------------------------------------------------------------------------------------------------------------------------TTA---------------GTG------------------------------------------CAA---------GAT------------------CTC---------------------AGG------------------------ATT---------------ATC------------------------------------------------------------------------------------------------AAT------------GAG------------------------------------------GCC------GTT------------------------------------------GTC------------------CCT------------CTA------------------------------------------------------------------------------TAC---------------CCA---------GCT---------------------GTA------------------------------------------CCT------AAC---------------------------CCT---------------------------------------------------------------------------------------------------------------------------------------------------TATACT------CTA------CTT---------------------TCC---------------------------------------CAA---------ATA---------CCA---------------GAG---GAA------GCAGAA---------------------------------------------------------------------------------------------------------------TGG------------------------------------------------------------------------------------------------------------------------------------------------------------------------------------------------------------------------------------------------------------------------------------------------------------------------TTTACAGTC------------------------------CTG------------------GAC---------------------------------CTT---------------------------------------------------------------------------------------------------------------------------------------------------------------------------------------------------------------------------------------------------------------------------------------------------------------AAG---------------------------GAT---------------------------GCC------------------------------------------------------------------------------------------------------------------------------------------------------------------------------------------------------------------------------------------------------------------------------------------------------------------------------------------------------------------------------------------------------------------------------------------------------------------------------------------TTT---------------------TTC------------------------------------------------------------------------------------------TGT------------------------------ATC------------------------------------------------------------------------------------------------CCT---------------------------------------------------------------------------------------------------------------GTACAT---------CCT---------GAC---TCT------------------CAA------------------------------------------------------TTC------------TTG---------------------------------TTT------------------------------GCC---TTT------------------------------------------------------------------------------GATGAT---------------------------------------------------------CCTTCG---------------AAC------CAA------!CATCT---------------------------------------------------------------------------------------------CAA------CTC---------ACC------------------------------------TGG------------------------ACT------------------GTT------TTA---CCC------------------------------------------------CAA---GGG---------------TTC---------AGG---------------------------GCT------------AGC---------------------------------------------CCC------------------CAT------------------------------CTA---------TTT---GGC------------------------CAG------------GCA------------TTA------------------------------GCC------------------CAA------------------------------------------GAC---------------TTG------AGTCAGTTC------------------------------------------------------------------TCATAC---------------------TTGGACACT---CTT---GTC---CTT------------------------------------------------------------TGG---------------------------------------TAT------------------------------------------GTG---------------------GAT---------------------------------GAT------------------TTA------------------GTT------------------------TTA------GCC---------ACCTGT------------TCA---------------GAA---------ACC---------TTG---------------TGC------------CAT---------TAA---------GCC------------ACC---------------------------------------CAA------------------ACA------------------------------------------------------------------------CTC---------------TTA---------------------------------------AAG---------------------TTC------------------------------------------------CTC---------------------------------------------------------------------------GCC------ACC---------TGT------------------------GGC------------TAC------------------------------------------AAG------------------GTT---------------------------------------------------------------------------TCC---------------------AAA---------------------------------CCA------------------------------------------AAG------------------------GCT------------------TACCTC---------------------TACTCA------------------------------------CAG------------------------------------------------------CAGGTT---------------------AAA------------------------------------------------------------TAC------------------------!!T---------------------------------------------------------------------------------------------------------------------------------------------------------------------------------------------------------------------------------------------------------------------------------------------------------------------------------------------------------------------------------------------------------------------------------------
>6_32475553
---------------------------------------------------------------------------------------------------------------------------------------------------------------------------------------------------------------------------------------------------------------------------------------------------------------------------------------------------------------------------------------------------------------------------------------------------------------------------------------------------------------------------------------------------------------------------------------------------------------------------------------------------------------------------------------------------------------------------------------------------------------------------------------------------------------------------------------------------------------------------------------------------------------------------------------------------------------------------------------CAG------------------------------TGT------TTG---------TTA---------------TTC------------------------CAA---------------------------------------------------------------------------------------------AAA---AGT---------------------------------CCG------------------------------------------------------------------------------------------------------------------------GAA---------------GGT------------------------------------------GGT---------GAC------------------TGC---------------------TGC------------------------ATGTTTGGA---------GTT------------------------------------------------------------------------------------------------AAT------------GCA------------------------------------------CAA------ATT------------------------------------------GAA------------------CCA------------ATG------------------------------------------------------------------------------GGT---------------CCA---------TTA---------------------CAG------------------------------------------CAA------GGT---------------------------------------------------------------------------------------------------------------------------------------------------------------------------------TTGCCA------ACT------CCA---------------------GTG---------------------------------------GTC---------ATT---------CCT---------------AGA---GAT------TGGCTT------------------------------------------------------------------------------------------------------------------------------------------------------------------------------------------------------------------------------------------------------------------------------------------------------------------------------------------------------------------------------------------------------------------------------------------CTTGTAGTA------------------------------ATA------------------CAT---------------------------------CTT---------------------------------------------------------------------------------------------------------------------------------------------------------------------------------------------------------------------------------------------------------------------------------------------------------------AAG---------------------------GAT---------------------------TGT------------------------------------------------------------------------------------------------------------------------------------------------------------------------------------------------------------------------------------------------------------------------------------------------------------------------------------------------------------------------------------------------------------------------------------------------------------------------------------------TTC---------------------TTC------------------------------------------------------------------------------------------ACT------------------------------ATA------------------------------------------------------------------------------------------------CCA---------------------------------------------------------------------------------------------------------------TTACAC---------AAG---------AAG---GAT------------------AAG------------------------------------------------------CCT------------CGA---------------------------------TTT------------------------------GCC---CTC---TCT------------------GTG------------------------------CCT------------------TCTATT---------------------------------------------------------AATCAA---------------AAA------GAA------CCTGTT------------------------------------------------------------------------------TCT------------TGC------TAT---------CAA------------------------------------TGG------------------------AGA------------------GTT------TTA---TCC------------------------------------------------CAA---GGC---------------ATG---------CTT---------------------------AAC------------AGT---------------------------------------------CCT------------------ACG------------------------------TTA---------TGT---CAG------------------------CAT------------TTT------------GTA------------------------------GGA------------------CAG------------------------------------------GCA---------------TTA------AAGGAGCCT---------------------CGA---------------------------------------AATATGTTT---------------------CCTACTGCT---TAC---ATC---ATT------------------------------------------------------------CAT---------------------------------------TTT------------------------------------------ATG---------------------GAT---------------------------------GAC------------------ATT------------------CTT------------------------TTG------GCC---------ACTCCT------------ACA---------------GAT---------CAA---------ATC---------------TTA------------CAT---------CGG---------!!T------------TAT---------------------------------------TCT------------------AAG------------------------------------------------------------------------AAA---------------CAA---------------------------------------AGT---------------------AGG------------------------------------------------CTT---------------------------------------------------------------------------!TA------ACT---------AAATGG---------------------AAT------------GTC------------------------------------------AAA------------------ATA---------------------------------------------------------------------------GCT---------------------CCA---------------------------------GAA------------------------------------------AAG------------------------GTA------------------GAAACA---------------------ACTTTG---------------------------------------------------------------------------------------------CCATAC---------------------CAT------------------------------------------------------------TAC------------------------TTA------------------------------GAC------AAT---------------------------ATT---------------------GTT---------------------------------------------------------------------------------------------------------------------------------------------------------------------------------------------------------------------------------------------------------------------------------------------------------------------------------------
>8_145020169
---------------------------------------------------------------------------------------------------------------------------------------------------------------------------------------------------------------------------------------------------------------------------------------------------------------------------------------------------------------------------------------------------------------------------------------------------------------------------------------------------------------------------------------------------------------------------------------------------------------------------------------------------------------------------------------------------------------------------------------------------------------------------------------------------------------------------------------------------------------------------------------------------------------------------------------------------------------------------------------ATA------------------------------AAG------AAA---------AAA---------------TCC------------------------AGC---------------------------------------------------------------------------------------------AGA---TGG---------------------------------CGC------------------------------------------------------------------------------------------------------------------------ATG---------------CTA------------------------------------------ACC---------GAC------------------TTA---------------------CGT------------------------GTG---------------GTG------------------------------------------------------------------------------------------------AAC------------ACA------------------------------------------TTC------ATT------------------------------------------CAG------------------CTG------------ATT------------------------------------------------------------------------------GGG---------------GCC---------CTG---------------------CAG------------------------------------------CTG------GGG---------------------------------------------------------------------------------------------------------------------------------------------------------------------------------CTTCTA------TCC------CCC---------------------ACC---------------------------------------ATG---------ATT---------CCT---------------AGA---GAC------TGGCCA------------------------------------------------------------------------------------------------------------------------------------------------------------------------------------------------------------------------------------------------------------------------------------------------------------------------------------------------------------------------------------------------------------------------------------------TTAGTAATT------------------------------ATA------------------GAT---------------------------------TTG---------------------------------------------------------------------------------------------------------------------------------------------------------------------------------------------------------------------------------------------------------------------------------------------------------------AAG---------------------------GAT---------------------------TGC------------------------------------------------------------------------------------------------------------------------------------------------------------------------------------------------------------------------------------------------------------------------------------------------------------------------------------------------------------------------------------------------------------------------------------------------------------------------------------------TTT---------------------TTA------------------------------------------------------------------------------------------AAT------------------------------ATT------------------------------------------------------------------------------------------------CTT---------------------------------------------------------------------------------------------------------------CTAGCA---------GAG---------TCT---GAT------------------TTT------------------------------------------------------GTG------------AAA---------------------------------TTT------------------------------GCT---TTT---ACT------------------ATT------------------------------CCT------------------GCTATG---------------------------------------------------------AACAAC---------------AAG------GAA------CCAGCA------------------------------------------------------------------------------GCC------------AGA------TAT---------CAT------------------------------------TGG------------------------AAA------------------GTC------CTG---CTG------------------------------------------------CAG---GAT---------------ATG---------TTG---------------------------AAT------------AGT---------------------------------------------CCT------------------ACT------------------------------ATT---------TGT---CAA------------------------ACT------------TTT------------GTG------------------------------GGG------------------AAG------------------------------------------GCT---------------ATT------CCACCTGTG---------------------AGA---------------------------------------GATCAGTTT---------------------CCTGATTCA---TAT---ATC---ATT------------------------------------------------------------CAT---------------------------------------TTT------------------------------------------ATG---------------------GAT---------------------------------GAC------------------ATA------------------TTG------------------------!!G------GTA------CGGTCAAAA------------GTT---------------AAG---------ACT---------!GA---------------CTT------------ATC---------CAG---------TGT------------TAT---------------------------------------TCA------------------TAT------------------------------------------------------------------------TTA---------------CAG---------------------------------------GAG---------------------GTG------------------------------------------------GTA---------------------------------------------------------------------------GCC------AAT---------GCT------------------------GGA------------TTG------------------------------------------CTC------------------ATA---------------------------------------------------------------------------GCA---------------------CCA---------------------------------GAT------------------------------------------AAA------------------------ATT------------------CAAACA---------------------TCCACT---------------------------------------------------------------------------------------------CCTTTC---------------------CAA------------------------------------------------------------TAT------------------------TTG------------------------------GGA------ATG---------------------------CAG---------------------GAT---------------------------------------------------------------------------------------------------------------------------------------------------------------------------------------------------------------------------------------------------------------------------------------------------------------------------------------
>6_58403327
---------------------------------------------------------------------------------------------------------------------------------------------------------------------------------------------------------------------------------------------------------------------------------------------------------------------------------------------------------------------------------------------------------------------------------------------------------------------------------------------------------------------------------------------------------------------------------------------------------------------------------------------------------------------------------------------------------------------------------------------------------------------------------------------------------------------------------------------------------------------------------------------------------------------------------------------------------------------------------------AGT------------------------------AAA------ATG---------AAA---------------TCA------------------------GGC---------------------------------------------------------------------------------------------AAG---TAG---------------------------------CGG------------------------------------------------------------------------------------------------------------------------ATG---------------GTA------------------------------------------ACT---------GAT------------------TTA---------------------AGG------------------------GCC---------------ATT------------------------------------------------------------------------------------------------AAC------------ACT------------------------------------------GTA------ATT------------------------------------------AAA------------------CCT------------ATG------------------------------------------------------------------------------GGG---------------TCC---------ATC---------------------CAA------------------------------------------CAT------GGC---------------------------------------------------------------------------------------------------------------------------------------------------------------------------------ATGCCT------GCC------CTT---------------------GCT---------------------------------------TTA---------GTA---------CCT---------------AAA---AAT------TGGCCT------------------------------------------------------------------------------------------------------------------------------------------------------------------------------------------------------------------------------------------------------------------------------------------------------------------------------------------------------------------------------------------------------------------------------------------CTCATAGTT------------------------------ATT------------------GAT---------------------------------CCT---------------------------------------------------------------------------------------------------------------------------------------------------------------------------------------------------------------------------------------------------------------------------------------------------------------AAA---------------------------GAT---------------------------TGT------------------------------------------------------------------------------------------------------------------------------------------------------------------------------------------------------------------------------------------------------------------------------------------------------------------------------------------------------------------------------------------------------------------------------------------------------------------------------------------TTT---------------------TTC------------------------------------------------------------------------------------------!AT------------------------------ATT------------------------------------------------------------------------------------------------GCT---------------------------------------------------------------------------------------------------------------TTACAT---------AAA---------TTG---GAT------------------TGT------------------------------------------------------GAA------------AAA---------------------------------TTT------------------------------GTT---TTT---ACT------------------GTA------------------------------CTA------------------TCTATT---------------------------------------------------------AATAAT---------------CAG------GAG------CCTGCA------------------------------------------------------------------------------CCT------------TGT------TAT---------CAA------------------------------------TGG------------------------AAA------------------GTA------CTT---CCT------------------------------------------------CAG---GGA---------------ATG---------CTG---------------------------AAT------------AGC---------------------------------------------CCT------------------ACA------------------------------AAC---------TGC---CAG------------------------CAT------------TAT------------GTT------------------------------GGA------------------CAA------------------------------------------GTG---------------CTT------TCACCAGTT---------------------CGA---------------------------------------GCCCAATTC---------------------CCCCAGGCC---TAT---ATT---ATT------------------------------------------------------------TAT---------------------------------------TAT------------------------------------------ATT---------------------GAT---------------------------------GAT------------------ATT------------------TTA------------------------ATT------GCT---------GCCCCC---------!!AACT---------------GAT---------AAA---------GAA---------------TTA------------ATT---------GTT---------TGT------------AAT---------------------------------------CAA------------------ATT------------------------------------------------------------------------TTG---------------AGC---------------------------------------CGC---------------------TGT------------------------------------------------GTT---------------------------------------------------------------------------ACA------GAG---------GCT------------------------GGA------------TTA------------------------------------------CAC------------------ATT---------------------------------------------------------------------------GCT---------------------CAG---------------------------------GAT------------------------------------------AAA------------------------ATT------------------CAACAG---------------------ACCACT---------------------------------------------------------------------------------------------CCTGTT---------------------CAA------------------------------------------------------------AAT------------------------TTA------------------------------GGA------GTG---------------------------GTG---------------------GTC---------------------------------AAT------------------------------------------------------------------------AAACAATGTATT!CA------------------------------------------------------------------------------------------------------------------------------------------------------------------------------------------------------------
>14101307817
---------------------------------------------------------------------------------------------------------------------------------------------------------------------------------------------------------------------------------------------------------------------------------------------------------------------------------------------------------------------------------------------------------------------------------------------------------------------------------------------------------------------------------------------------------------------------------------------------------------------------------------------------------------------------------------------------------------------------------------------------------------------------------------------------------------------------------------------------------------------------------------------------------------------------------------------------------------------------------------GTC------------------------------CAA------AAA---------CCA---------------GAC------------------------AAG---------------------------------------------------------------------------------------------CCT---TAC---------------------------------AGG------------------------------------------------------------------------------------------------------------------------TTA---------------GTT------------------------------------------CAG---------GAT------------------CCG---------------------CAC------------------------CTT---------------ATC------------------------------------------------------------------------------------------------AAC------------CAA------------------------------------------ATT------GTT------------------------------------------TTG------------------CCT------------ATC------------------------------------------------------------------------------CCC---------------CCC---------ATG---------------------GTG------------------------------------------CCA------AAC---------------------------CCA---------------------------------------------------------------------------------------------------------------------------------------------------TATACT------CTC------CTA---------------------TCC---------------------------------------TCA---------ATA---------CCT---------------CCC---TCC------ACAACC---------------------------------------------------------------------------------------------------------------CGT------------------------------------------------------------------------------------------------------------------------------------------------------------------------------------------------------------------------------------------------------------------------------------------------------------------------TATTCTGTT------------------------------CTG------------------GAT---------------------------------CTC---------------------------------------------------------------------------------------------------------------------------------------------------------------------------------------------------------------------------------------------------------------------------------------------------------------AAA---------------------------CAT---------------------------GCT------------------------------------------------------------------------------------------------------------------------------------------------------------------------------------------------------------------------------------------------------------------------------------------------------------------------------------------------------------------------------------------------------------------------------------------------------------------------------------------TTC---------------------TTT------------------------------------------------------------------------------------------ACT------------------------------ATT------------------------------------------------------------------------------------------------CCT---------------------------------------------------------------------------------------------------------------TTGCAC---------CCT---------TCA---TCC------------------CAG------------------------------------------------------TCT------------TTC---------------------------------TTC------------------------------GCT---TTC---ACT------------------TGG---------------------------------------------------ACTGAC---------------------------------------------------------CCTGAC---------------ACC------CAT------CAGGCT------------------------------------------------------------------------------CAG------------CAA------ATT---------ACC------------------------------------TGG------------------------GCT------------------GTA------CTC---CCG------------------------------------------------CAA---GGC---------------TTC---------ACA---------------------------GAC------------AGC---------------------------------------------CCC------------------CAT------------------------------TAC---------TTC---AGT------------------------CAA------------GCC------------CAA------------------------------ATT------------------TCT------------------------------------------TCC---------------TCA------TGTGTTACC------------------------------------------------------------------TATCTC---------------------GACATAGTT---CTC---ATA---AAA------------------------------------------------------------ACA---------------------------------------CAC------------------------------------------GTG---------------------CTC---------------------------------TCC------------------CTG------------------CTG------------------------ATC------GTG---------!!TCCA------------GCT---------------AAT---------CTC---------CCA---------------AAC------------CCT---------GAC---------CCC------------TTC---------------------------------------TAC------------------AAA------------------------------------------------------------------------ATG---------------!!A---------------------------------------CAA---------------------CTC------------------------------------------------CTT---------------------------------------------------------------------------TCC------TTC---------CTA------------------------GGCATGGTTAGGTACTTC------------------------------------------CAC------------------CTT---------------------------------------------------------------------------TGG---------------------ATA---------------------------------CCT------------------------------------------CGT------------------------TTT------------------TCCATC---------------------CTGACT------------------------------------AAA------------------------------------------------------CCATTA---------------------TAT------------------------------------------------------------AAA------------------------CTC------------------------------ACA------AAA---------------------------GCA---------------------AAC---------------------------------CTG------------------------------------------------------------------------GCTGACCCC!!A---------------------------------------------------------------------------------------------------------------------------------------------------------------------------------------------------------------
>1156329452
---------------------------------------------------------------------------------------------------------------------------------------------------------------------------------------------------------------------------------------------------------------------------------------------------------------------------------------------------------------------------------------------------------------------------------------------------------------------------------------------------------------------------------------------------------------------------------------------------------------------------------------------------------------------------------------------------------------------------------------------------------------------------------------------------------------------------------------------------------------------------------------------------------------------------------------------------------------------------------------ATT------------------------------AAG------AAA---------AAA---------------TCA------------------------GGG---------------------------------------------------------------------------------------------AAA---TGG---------------------------------AGA------------------------------------------------------------------------------------------------------------------------ATG---------------TTA------------------------------------------ACA---------GAT------------------TTA---------------------AGG------------------------GCT---------------GCT------------------------------------------------------------------------------------------------AAT------------GCT------------------------------------------GTG------ATT------------------------------------------CAA------------------CCC------------ATG------------------------------------------------------------------------------GGT---------------GTT---------CTA---------------------CAA------------------------------------------CCA------GGG---------------------------------------------------------------------------------------------------------------------------------------------------------------------------------CTGCCC------TCC------CCA---------------------GCA---------------------------------------ATG---------ATA---------CCA---------------AAA---!TA------GTGACC---------------------------------------------------------------------------------------------------------------TCT------------------------------------------------------------------------------------------------------------------------------------------------------------------------------------------------------------------------------------------------------------------------------------------------------------------------CATAGTGAT------------------------------AGA------------------TCT---------------------------------AAA---------------------------------------------------------------------------------------------------------------------------------------------------------------------------------------------------------------------------------------------------------------------------------------------------------------GGA---------------------------TTG---------------------------CTT------------------------------------------------------------------------------------------------------------------------------------------------------------------------------------------------------------------------------------------------------------------------------------------------------------------------------------------------------------------------------------------------------------------------------------------------------------------------------------------TTT---------------------TTT------------------------------------------------------------------------------------------ACC------------------------------ATT------------------------------------------------------------------------------------------------CCT---------------------------------------------------------------------------------------------------------------TTAGCT---------GCC---------CAA---AAT------------------TAT------------------------------------------------------GAA------------AAA---------------------------------TTT------------------------------GCT---TTT---ATT------------------GTT------------------------------CCC------------------ACCATA---------------------------------------------------------AATAAT---------------GAA------GAA------CCAGTG------------------------------------------------------------------------------GAC------------AGC------TAC---------CAT------------------------------------TGG------------------------AAA------------------GTA------TTA---CCA------------------------------------------------CAA---GGC---------------ACG---------CTA---------------------------AAT------------AGC---------------------------------------------CCG------------------ACT------------------------------ATT---------TGT---CAA------------------------ACT------------TAT------------GTG------------------------------GGA------------------AAG------------------------------------------!CT---------------ATT------AAGCCAGTT---------------------AGA---------------------------------------AGACAGTTT---------------------AAAAAATGT---TAT---ATC---ATC------------------------------------------------------------CAT---------------------------------------TAC------------------------------------------ATG---------------------GAT---------------------------------GAT------------------ATT------------------CTG------------------------TGT------ACA---------GCTGAG------------ACT---------------AGG---------GAA---------GAA---------------TTG------------ATG---------TTG---------TGC------------TAC---------------------------------------AAA------------------CAG------------------------------------------------------------------------TTA---------------TAA---------------------------------------AAG---------------------ACT------------------------------------------------GTA---------------------------------------------------------------------------AAT------GCG---------GCA------------------------GGG------------TTA------------------------------------------ATT------------------ATA---------------------------------------------------------------------------GCC---------------------CCC---------------------------------AAT------------------------------------------AAA------------------------ATC------------------AAAACT---------------------TCTACT---------------------------------------------------------------------------------------------CCCTTT---------------------CAT------------------------------------------------------------TAT------------------------CTT------------------------------GGA------ATG---------------------------AAG---------------------GTA---------------------------------------------------------------------------------------------------------------------------------------------------------------------------------------------------------------------------------------------------------------------------------------------------------------------------------------
>7_141752382
---------------------------------------------------------------------------------------------------------------------------------------------------------------------------------------------------------------------------------------------------------------------------------------------------------------------------------------------------------------------------------------------------------------------------------------------------------------------------------------------------------------------------------------------------------------------------------------------------------------------------------------------------------------------------------------------------------------------------------------------------------------------------------------------------------------------------------------------------------------------------------------------------------------------------------------------------------------------------------------ATT------------------------------CAG------AAA---------AGA---------------TCC------------------------AGC---------------------------------------------------------------------------------------------AGA---TGG---------------------------------CGT------------------------------------------------------------------------------------------------------------------------ATG---------------TTA------------------------------------------ACG---------GAC------------------TTA---------------------AGG------------------------GCC---------------ATA------------------------------------------------------------------------------------------------AAT------------GCC------------------------------------------GTA------ATT------------------------------------------CAA------------------CCC------------ATG------------------------------------------------------------------------------CGA---------------CCT---------ATC---------------------CAA------------------------------------------ACC------GGG---------------------------------------------------------------------------------------------------------------------------------------------------------------------------------TTGCCC------TCT------CCG---------------------GCC---------------------------------------ATG---------ATC---------CCA---------------AAC---GCC------GGGCCT------------------------------------------------------------------------------------------------------------------------------------------------------------------------------------------------------------------------------------------------------------------------------------------------------------------------------------------------------------------------------------------------------------------------------------------TTAATTATA------------------------------ATT------------------GAT---------------------------------CTG---------------------------------------------------------------------------------------------------------------------------------------------------------------------------------------------------------------------------------------------------------------------------------------------------------------AAG---------------------------GAC---------------------------TAC------------------------------------------------------------------------------------------------------------------------------------------------------------------------------------------------------------------------------------------------------------------------------------------------------------------------------------------------------------------------------------------------------------------------------------------------------------------------------------------GTT---------------------TTT------------------------------------------------------------------------------------------ACC------------------------------ATT------------------------------------------------------------------------------------------------CCT---------------------------------------------------------------------------------------------------------------CTGGCG---------GAG---------CAG---GAT------------------TGT------------------------------------------------------GAA------------AAA---------------------------------TTT------------------------------GCC---TTT---ACT------------------ATA------------------------------CCA------------------GCCATA---------------------------------------------------------AATAAT---------------AAC------CAG------CCA!CC---------------------------------------------------------------------------------------------AGG------TTT---------CAG------------------------------------TGG------------------------AAA------------------GTG------TTA---CCT------------------------------------------------CAG---GGA---------------ATG---------CTT---------------------------AAT------------AGT---------------------------------------------CCA------------------ACT------------------------------ATT---------TGT---CAG------------------------ACT------------TTC------------ATA------------------------------GGT------------------CGA------------------------------------------GCT---------------CTT------CAACCAGTT---------------------AGA---------------------------------------GACAAGTTT---------------------TCAGACTGT---TAT---ATC---ATT------------------------------------------------------------CAT---------------------------------------TAT------------------------------------------GCT---------------------GAT---------------------------------GAT------------------ATT------------------TTA------------------------TGT------GCT---------ACAGAA------------ACA---------------AGA---------CAA---------!!A---------------TTA------------ATT---------GAC---------TTA------------CAC---------------------------------------ATT------------------TCT------------------------------------------------------------------------GTA---------------AGC---------------------------------------AGA---------------------!!G------------------------------------------------GTT---------------------------------------------------------------------------GCC------AAC---------GCA------------------------GGA------------CTG------------------------------------------GCA------------------ATA---------------------------------------------------------------------------GTA---------------------TCT---------------------------------GAT------------------------------------------AAG------------------------ATT------------------CAAACC---------------------TCTACT---------------------------------------------------------------------------------------------CCTTTT---------------------CAT------------------------------------------------------------TAT------------------------GTA------------------------------GGG------ATG---------------------------CAG---------------------ATA---------------------------------------------------------------------------------------------------------------------------------------------------------------------------------------------------------------------------------------------------------------------------------------------------------------------------------------
>11131256608
---------------------------------------------------------------------------------------------------------------------------------------------------------------------------------------------------------------------------------------------------------------------------------------------------------------------------------------------------------------------------------------------------------------------------------------------------------------------------------------------------------------------------------------------------------------------------------------------------------------------------------------------------------------------------------------------------------------------------------------------------------------------------------------------------------------------------------------------------------------------------------------------------------------------------------------------------------------------------------------GTC------------------------------CTA------AAA---------CCA---------------GAC------------------------AAG---------------------------------------------------------------------------------------------GCT---TAC---------------------------------AGG------------------------------------------------------------------------------------------------------------------------TTA---------------GTT------------------------------------------CAG---------GAT------------------CTG---------------------CAC------------------------CTT---------------ATC------------------------------------------------------------------------------------------------AAC------------CAA------------------------------------------ATT------GTT------------------------------------------TTG------------------CCT------------ATC------------------------------------------------------------------------------CAC---------------CCC---------GTG---------------------GTG------------------------------------------CCA------AAC---------------------------CCA---------------------------------------------------------------------------------------------------------------------------------------------------TATACT------CTC------CTA---------------------TCC---------------------------------------TCA---------ATA---------CCT---------------CCT---CCT------ACAACC---------------------------------------------------------------------------------------------------------------CAT------------------------------------------------------------------------------------------------------------------------------------------------------------------------------------------------------------------------------------------------------------------------------------------------------------------------TATTCTGTT------------------------------CTG------------------GAT---------------------------------CTC---------------------------------------------------------------------------------------------------------------------------------------------------------------------------------------------------------------------------------------------------------------------------------------------------------------AAA---------------------------CAT---------------------------GCT------------------------------------------------------------------------------------------------------------------------------------------------------------------------------------------------------------------------------------------------------------------------------------------------------------------------------------------------------------------------------------------------------------------------------------------------------------------------------------------TTC---------------------TTT------------------------------------------------------------------------------------------ACT------------------------------ATT------------------------------------------------------------------------------------------------CCT---------------------------------------------------------------------------------------------------------------TTGCAC---------CCC---------TCA---TCC------------------CAG------------------------------------------------------CTT------------CTC---------------------------------TTC------------------------------GCT---TTC---ACT------------------TGG---------------------------------------------------ACTGAC---------------------------------------------------------CCTGAC---------------ACC------CAT------TAGGCT------------------------------------------------------------------------------CCG------------CAA------ATT---------ACC------------------------------------TGG------------------------GCT------------------GTA------CTG---CCA------------------------------------------------CAA---GGC---------------TTC---------ACA---------------------------GAC------------AGC---------------------------------------------CCC------------------CAT------------------------------TAC---------TTC---AGT------------------------CAA------------GCC------------CAA------------------------------ATT------------------TCA------------------------------------------TCC---------------TCA------TCTGTTACC---------------------------------------------------------------TATCTCGGC---------------------ATAATGCTC---ATA---AAA---ACA------------------------------------------------------------CAC---------------------------------------GTG------------------------------------------CTC---------------------TCC---------------------------------CAG------------------CTG------------------ATC------------------------GTG------TCC---------GAC!TA------------ATC---------------TCC---------CAA---------CCT---------------CAA------------TCC---------CTT---------ACA------------AAA---------------------------------------CAA------------------CAA------------------------------------------------------------------------CTC---------------CTT---------------------------------------TCC---------------------TTC------------------------------------------------CTA---------------------------------------------------------------------------GGC------ATG---------GTT------------------------AGT------------GTG------------------------------------------GAA------------------AGA---------------------------------------------------------------------------ATT---------------------CTT---------------------------------ACA------------------------------------------CAA------------------------GAG------------------CTGGGA---------------------CCGCAC---------------------------------------------------------------------------------------------CCTGTA---------------------GCC------------------------------------------------------------TTT------------------------CTG------------------------------TCC------AAA---------------------------CAA---------------------CTT---------------------------------GAC------------------------------------------------------------------------CTTACT!!G------------------------------------------------------------------------------------------------------------------------------------------------------------------------------------------------------------------
>4_9125948
---------------------------------------------------------------------------------------------------------------------------------------------------------------------------------------------------------------------------------------------------------------------------------------------------------------------------------------------------------------------------------------------------------------------------------------------------------------------------------------------------------------------------------------------------------------------------------------------------------------------------------------------------------------------------------------------------------------------------------------------------------------------------------------------------------------------------------------------------------------------------------------------------------------------------------------------------------------------------------------TTC------------------------------AGA------AAA---------AAA---------------TCA------------------------GGC---------------------------------------------------------------------------------------------AGA---TGG---------------------------------CGC------------------------------------------------------------------------------------------------------------------------ATG---------------TTA------------------------------------------ACT---------GAT------------------TTA---------------------AGA------------------------GCT---------------GTT------------------------------------------------------------------------------------------------AAT------------GCA------------------------------------------GTA------ATT------------------------------------------CAA------------------CCC------------ATG------------------------------------------------------------------------------GGG---------------TCT---------CTC---------------------CAA------------------------------------------CCT------GGG---------------------------------------------------------------------------------------------------------------------------------------------------------------------------------CTGCCC------TGT------CCA---------------------GCC---------------------------------------ATC---------ATC---------CCC---------------AAA---GAT------TGGCCT------------------------------------------------------------------------------------------------------------------------------------------------------------------------------------------------------------------------------------------------------------------------------------------------------------------------------------------------------------------------------------------------------------------------------------------TTAATTACA------------------------------GTT------------------GAT---------------------------------CTG---------------------------------------------------------------------------------------------------------------------------------------------------------------------------------------------------------------------------------------------------------------------------------------------------------------AAG---------------------------TAT---------------------------TGC------------------------------------------------------------------------------------------------------------------------------------------------------------------------------------------------------------------------------------------------------------------------------------------------------------------------------------------------------------------------------------------------------------------------------------------------------------------------------------------TTT---------------------TTT------------------------------------------------------------------------------------------ACC------------------------------ATT------------------------------------------------------------------------------------------------CCT---------------------------------------------------------------------------------------------------------------CTGGCA---------AAA---------CAG---GAT------------------TTT------------------------------------------------------GAA------------AAA---------------------------------TTT------------------------------GCT---TTT---ACT------------------ATA------------------------------CCA------------------GCCATA---------------------------------------------------------AATATT---------------AAA------GAA------CCAGCC------------------------------------------------------------------------------ACT------------AGA------TTT---------CTG------------------------------------TGG------------------------AAA------------------GTG------TTG---CCC------------------------------------------------CAG---GGA---------------ATG---------CTT---------------------------AAT------------AGT---------------------------------------------CCA------------------ACT------------------------------ATT---------TGT---CAG------------------------ACT------------TTT------------GTA------------------------------GCT------------------CAA------------------------------------------GTT---------------CTT------CAACCAGTT---------------------AGA---------------------------------------GACAAGTTT---------------------TCAGACTGT---TAT---ATC---ATT------------------------------------------------------------CAT---------------------------------------TAT------------------------------------------GTT---------------------GAT---------------------------------GAT------------------ATT------------------TTG------------------------TGT------GCT---------TCAGAA------------ACA---------------AGA---------GAC---------AAA---------------TTA------------ATT---------GAC---------TGT------------TAC---------------------------------------ACA------------------TTT------------------------------------------------------------------------CTG---------------CAG---------------------------------------ACA---------------------GAG------------------------------------------------GTT---------------------------------------------------------------------------GCA------AAC---------GCA------------------------GGC------------CTG------------------------------------------ACA------------------ATA---------------------------------------------------------------------------GCA---------------------TCT---------------------------------GAT------------------------------------------AAG------------------------ATT------------------CAGACC---------------------TCCACT---------------------------------------------------------------------------------------------CCTTTT---------------------CAT------------------------------------------------------------TAT------------------------TTG------------------------------GGA------ATG---------------------------CAG---------------------GTA---------------------------------------------------------------------------------------------------------------------------------------------------------------------------------------------------------------------------------------------------------------------------------------------------------------------------------------
>113452329
---------------------------------------------------------------------------------------------------------------------------------------------------------------------------------------------------------------------------------------------------------------------------------------------------------------------------------------------------------------------------------------------------------------------------------------------------------------------------------------------------------------------------------------------------------------------------------------------------------------------------------------------------------------------------------------------------------------------------------------------------------------------------------------------------------------------------------------------------------------------------------------------------------------------------------------------------------------------------------------ATT------------------------------CAG------AAA---------AAA---------------TCA------------------------TGC---------------------------------------------------------------------------------------------AGA---TGG---------------------------------CAC------------------------------------------------------------------------------------------------------------------------ATG---------------CTA------------------------------------------ACT---------GAT------------------TTA---------------------AGA------------------------GCT---------------GTT------------------------------------------------------------------------------------------------AAT------------GCA------------------------------------------ATA------ATT------------------------------------------CAA------------------CCC------------ATG------------------------------------------------------------------------------GGG---------------CCT---------CTC---------------------CAA------------------------------------------CCT------GGG---------------------------------------------------------------------------------------------------------------------------------------------------------------------------------CTGCCC------TCT------CCA---------------------GCC---------------------------------------ATG---------ATC---------CCC---------------AAA---GAT------TGGCCT------------------------------------------------------------------------------------------------------------------------------------------------------------------------------------------------------------------------------------------------------------------------------------------------------------------------------------------------------------------------------------------------------------------------------------------TTGATTATA------------------------------ATT------------------GAT---------------------------------CTG---------------------------------------------------------------------------------------------------------------------------------------------------------------------------------------------------------------------------------------------------------------------------------------------------------------AAG---------------------------TAT---------------------------TGC------------------------------------------------------------------------------------------------------------------------------------------------------------------------------------------------------------------------------------------------------------------------------------------------------------------------------------------------------------------------------------------------------------------------------------------------------------------------------------------TTT---------------------TTT------------------------------------------------------------------------------------------ACC------------------------------ATT------------------------------------------------------------------------------------------------CTT---------------------------------------------------------------------------------------------------------------CTGGCA---------AAA---------CAG---GAT------------------TTT------------------------------------------------------GAA------------AAA---------------------------------TTT------------------------------GCT---TTT---ACT------------------ATA------------------------------CCA------------------GCCATA---------------------------------------------------------AATAAT---------------AAA------GAA------CGAGCC------------------------------------------------------------------------------ACT------------AGA------TTT---------CAG------------------------------------TGG------------------------AAA------------------CTG------TTG---CCT------------------------------------------------CAG---GGA---------------ATG---------CTT---------------------------AAT------------AGT---------------------------------------------CCA------------------ACT------------------------------ATT---------TGT---CAG------------------------ACT------------TTT------------GTA------------------------------GCT------------------CAA------------------------------------------GTT---------------CTT------CAACCAGTT---------------------AGA---------------------------------------GACAAGTTT---------------------TCAGACTGT---TAT---ATC---ATT------------------------------------------------------------CAT---------------------------------------TAT------------------------------------------GTT---------------------GAT---------------------------------GAT------------------ATT------------------TTG------------------------TGT------GCT---------GCAGAA------------ACA---------------AGA---------GAC---------AAA---------------TTA------------ATT---------GAC---------TGT------------TAC---------------------------------------ACA------------------TTT------------------------------------------------------------------------CTG---------------CAG---------------------------------------ACA---------------------GAG------------------------------------------------GTT---------------------------------------------------------------------------GCA------AAC---------GCA------------------------GGC------------CTG------------------------------------------ACA------------------ATA---------------------------------------------------------------------------GCA---------------------TCT---------------------------------GAT------------------------------------------AAG------------------------ATC------------------CAGACC---------------------TCCACT---------------------------------------------------------------------------------------------CCTTTT---------------------CAT------------------------------------------------------------TAT------------------------TTG------------------------------GGA------ATG---------------------------CAG---------------------GTA---------------------------------------------------------------------------------------------------------------------------------------------------------------------------------------------------------------------------------------------------------------------------------------------------------------------------------------
>NW_003315964.2_15313
---------------------------------------------------------------------------------------------------------------------------------------------------------------------------------------------------------------------------------------------------------------------------------------------------------------------------------------------------------------------------------------------------------------------------------------------------------------------------------------------------------------------------------------------------------------------------------------------------------------------------------------------------------------------------------------------------------------------------------------------------------------------------------------------------------------------------------------------------------------------------------------------------------------------------------------------------------------------------------------ATT------------------------------CAG------AAG---------AAA---------------TCA------------------------GGC---------------------------------------------------------------------------------------------AAA---TGG---------------------------------CGT------------------------------------------------------------------------------------------------------------------------ATG---------------TTA------------------------------------------ACT---------GAC------------------TTA---------------------AGG------------------------GCT---------------GTA------------------------------------------------------------------------------------------------AAC------------GCC------------------------------------------GTA------ATT------------------------------------------CAA------------------CCC------------ATG------------------------------------------------------------------------------GGG---------------CCT---------CTC---------------------CAA------------------------------------------CCT------GGG---------------------------------------------------------------------------------------------------------------------------------------------------------------------------------TTGCCC------TCT------CCA---------------------GCC---------------------------------------ATG---------ATC---------CCA---------------AAA---GAT------TGGCCT------------------------------------------------------------------------------------------------------------------------------------------------------------------------------------------------------------------------------------------------------------------------------------------------------------------------------------------------------------------------------------------------------------------------------------------TTAATTATA------------------------------ATT------------------GAT---------------------------------CTA---------------------------------------------------------------------------------------------------------------------------------------------------------------------------------------------------------------------------------------------------------------------------------------------------------------AAG---------------------------GAT---------------------------TGC------------------------------------------------------------------------------------------------------------------------------------------------------------------------------------------------------------------------------------------------------------------------------------------------------------------------------------------------------------------------------------------------------------------------------------------------------------------------------------------TTT---------------------TTT------------------------------------------------------------------------------------------ACC------------------------------ATC------------------------------------------------------------------------------------------------CCT---------------------------------------------------------------------------------------------------------------CTGGCA---------GAG---------CAG---GAT------------------TGT------------------------------------------------------GAA------------AAA---------------------------------TTT------------------------------GCC---TTT---ACT------------------ATA------------------------------CCA------------------GCCATA---------------------------------------------------------AATAAT---------------AAA------GAA------CCAGCC------------------------------------------------------------------------------ACC------------AGG------TTT---------CAG------------------------------------TGG------------------------AAA------------------GTG------TTA---CCT------------------------------------------------CAG---GGA---------------ATG---------CTT---------------------------AAT------------AGT---------------------------------------------CCA------------------ACT------------------------------ATT---------TGT---CAG------------------------ACT------------TTT------------GTA------------------------------GGT------------------CGA------------------------------------------GCT---------------CTT------CAACCAGTT---------------------AGA---------------------------------------GACAAGTTT---------------------TCAGACTGT---TAT---ATC---ATT------------------------------------------------------------CAT---------------------------------------TAT------------------------------------------ATT---------------------GAT---------------------------------GAT------------------ATT------------------TTA------------------------TGT------GCT---------GCAGAA------------ACG---------------AAA---------GAT---------AAA---------------TTA------------ATT---------GAC---------TGT------------TAT---------------------------------------ACA------------------TTT------------------------------------------------------------------------CTG---------------CAA---------------------------------------GCA---------------------GAG------------------------------------------------GTT---------------------------------------------------------------------------GCC------AAT---------GCT------------------------GGA------------CTG------------------------------------------GCA------------------ATA---------------------------------------------------------------------------GCA---------------------TCT---------------------------------GAT------------------------------------------AAG------------------------ATC------------------CAAACC---------------------TCTACT---------------------------------------------------------------------------------------------CCTTTT---------------------CAT------------------------------------------------------------TAT------------------------TTA------------------------------GGG------ATG---------------------------CAG---------------------ATA---------------------------------------------------------------------------------------------------------------------------------------------------------------------------------------------------------------------------------------------------------------------------------------------------------------------------------------
>6_168679108
---------------------------------------------------------------------------------------------------------------------------------------------------------------------------------------------------------------------------------------------------------------------------------------------------------------------------------------------------------------------------------------------------------------------------------------------------------------------------------------------------------------------------------------------------------------------------------------------------------------------------------------------------------------------------------------------------------------------------------------------------------------------------------------------------------------------------------------------------------------------------------------------------------------------------------------------------------------------------------------GCC------------------------------CAA------AAA---------CTG---------------GAC------------------------GAG---------------------------------------------------------------------------------------------TCT---TAC---------------------------------AGG------------------------------------------------------------------------------------------------------------------------TTA---------------GTT------------------------------------------CAA---------GAT------------------CTG---------------------CAC------------------------CTT---------------ATC------------------------------------------------------------------------------------------------GAC------------CAA------------------------------------------ATT------GTT------------------------------------------TTG------------------CCT------------ATC------------------------------------------------------------------------------CAC---------------CCT---------GTG---------------------GTG------------------------------------------CCC------AAC---------------------------CCG---------------------------------------------------------------------------------------------------------------------------------------------------TACACT------CTT------TTG---------------------TCC---------------------------------------TCA---------ATA---------CCT---------------TCC---TCC------ACAACT---------------------------------------------------------------------------------------------------------------CAC------------------------------------------------------------------------------------------------------------------------------------------------------------------------------------------------------------------------------------------------------------------------------------------------------------------------TATTCTGTT------------------------------CTT------------------GAT---------------------------------CTT---------------------------------------------------------------------------------------------------------------------------------------------------------------------------------------------------------------------------------------------------------------------------------------------------------------AAA---------------------------GAC---------------------------ACC------------------------------------------------------------------------------------------------------------------------------------------------------------------------------------------------------------------------------------------------------------------------------------------------------------------------------------------------------------------------------------------------------------------------------------------------------------------------------------------CTT---------------------TTC------------------------------------------------------------------------------------------ACT------------------------------ATT------------------------------------------------------------------------------------------------CCC---------------------------------------------------------------------------------------------------------------CTGCAC---------CCC---------TCA---TCC------------------CAG------------------------------------------------------CCT------------CTC---------------------------------TTT------------------------------GCT---TTT---ACC------------------TGG---------------------------------------------------ACTGAC---------------------------------------------------------CCTGAC---------------ACC------CAT------CAGTCC------------------------------------------------------------------------------CAG------------CAG------CTT---------ACC------------------------------------TGG------------------------GCT------------------GTA------CTG---CCT------------------------------------------------CAA---GGC---------------TTC---------AGG---------------------------TAC------------AGC---------------------------------------------CCT------------------!CG------------------------------TTA------------------------------------------------------------------------TTA------------------------------TCT------------------CAT------------------------------------------GAT---------------TTA------CTTTCTTTC------------------------------------------------------------------CGCCCC---------------------TCTGCTTCT---TAC---CTT---ATT------------------------------------------------------------CAA---------------------------------------TAT------------------------------------------ATT---------------------GAT---------------------------------GAC------------------CTT------------------CTA------------------------CTT------TGT---------AGCCGC------------TCC---------------TTT---------GAA---------TCT---------------!TC------------TTA---------GCA---------AGA------------TAC---------------------------------------TCT------------------CCT------------------------------------------------------------------------GCT---------------CCT---------------------------------------CCA---------------------ACA------------------------------------------------TTT---------------------------------------------------------------------------ATT------CTC---------CAA------------------------GGG------------ATA------------------------------------------TTG------------------GAT---------------------------------------------------------------------------ATC---------------------CCC---------------------------------TCC------------------------------------------AAA------------------------GCT------------------CAAATT---------------------TCTTCT------------------------------------CCA------------------------------------------------------TCTGTT---------------------ACC------------------------------------------------------------TAC------------------------CTC------------------------------GGC------ATA---------------------------ATT---------------------CTT---------------------------------CAT------------------------------------------------------------------------AAAAAC!!A------------------------------------------------------------------------------------------------------------------------------------------------------------------------------------------------------------------
>4_184738217
---------------------------------------------------------------------------------------------------------------------------------------------------------------------------------------------------------------------------------------------------------------------------------------------------------------------------------------------------------------------------------------------------------------------------------------------------------------------------------------------------------------------------------------------------------------------------------------------------------------------------------------------------------------------------------------------------------------------------------------------------------------------------------------------------------------------------------------------------------------------------------------------------------------------------------------------------------------------------------------GTA------------------------------TAA------AAA---------CTG---------------AAT------------------------GGT---------------------------------------------------------------------------------------------CAG---TGG---------------------------------AGA------------------------------------------------------------------------------------------------------------------------CTA---------------GTG------------------------------------------CAA---------GAT------------------CTT---------------------AGA------------------------CTC---------------ATC------------------------------------------------------------------------------------------------AAT------------GAG------------------------------------------GCA------GTA------------------------------------------ATT------------------CCT------------CTA------------------------------------------------------------------------------TAT---------------CCA---------GTT---------------------GTA------------------------------------------CCC------AAC---------------------------CCC---------------------------------------------------------------------------------------------------------------------------------------------------TATACT------GTG------CTC---------------------TCT---------------------------------------CAA---------ATA---------CCA---------------GAG---GAA------GCAGAA---------------------------------------------------------------------------------------------------------------TGG------------------------------------------------------------------------------------------------------------------------------------------------------------------------------------------------------------------------------------------------------------------------------------------------------------------------TTCACGGTT------------------------------CTG------------------GAG---------------------------------CTC---------------------------------------------------------------------------------------------------------------------------------------------------------------------------------------------------------------------------------------------------------------------------------------------------------------AAG---------------------------GAT---------------------------GCC------------------------------------------------------------------------------------------------------------------------------------------------------------------------------------------------------------------------------------------------------------------------------------------------------------------------------------------------------------------------------------------------------------------------------------------------------------------------------------------TGC---------------------TTC------------------------------------------------------------------------------------------TGT------------------------------ATT------------------------------------------------------------------------------------------------CCC---------------------------------------------------------------------------------------------------------------CTGCAC---------TCT---------GAC---TCC------------------CAG------------------------------------------------------TTT------------CTC---------------------------------TTT------------------------------GCC---TTT------------------------------------------------------------------------------GAGGAT---------------------------------------------------------CCCACA---------------GAC------CAC------ACGTCC---------------------------------------------------------------------------------------------CGA------CTT---------ACA------------------------------------TGG------------------------ACA------------------GTC------TTG---CCC------------------------------------------------CAA---GGG---------------TTT---------GGG---------------------------GAT------------AGA---------------------------------------------CCT------------------CAT------------------------------CTG---------TTT---GGT------------------------CAG------------GCA------------CTG------------------------------GCC------------------CAA------------------------------------------GAT---------------CTA------TGCCACTTC------------------------------------------------------------------TCAAGT---------------------CCAGGCACT---CTG---GTC---CTT------------------------------------------------------------CAG---------------------------------------TAT------------------------------------------GTG---------------------GAT---------------------------------GAT------------------TTA------------------CTT------------------------TTG------GCT---------ACCAGT------------TCG---------------GAA---------GCC---------TCA---------------TGC------------CAG---------CAG---------GCT------------ACT---------------------------------------CTA------------------GAG------------------------------------------------------------------------CTC---------------TTG---------------------------------------AAA---------------------TTT------------------------------------------------CTA---------------------------------------------------------------------------GCT------AAT---------CAA------------------------GGG------------TAC------------------------------------------AAG------------------GTG---------------------------------------------------------------------------TCT---------------------AGG---------------------------------TCA------------------------------------------AAG------------------------GCC------------------CAGCCT---------------------TGCCTA------------------------------------CAA------------------------------------------------------CAGGTC---------------------AAG------------------------------------------------------------TAT------------------------CTA------------------------------GGC------CTA---------------------------ATC---------------------TTA---------------------------------------------------------------------------------------------------------------------------------------------------------------------------------------------------------------------------------------------------------------------------------------------------------------------------------------
>8_39881236
---------------------------------------------------------------------------------------------------------------------------------------------------------------------------------------------------------------------------------------------------------------------------------------------------------------------------------------------------------------------------------------------------------------------------------------------------------------------------------------------------------------------------------------------------------------------------------------------------------------------------------------------------------------------------------------------------------------------------------------------------------------------------------------------------------------------------------------------------------------------------------------------------------------------------------------------------------------------------------------GTA------------------------------CAA------AAA---------CTG---------------AAT------------------------GGT---------------------------------------------------------------------------------------------CAG---TGG---------------------------------AAA------------------------------------------------------------------------------------------------------------------------CTA---------------GTG------------------------------------------CAA---------GAT------------------CTT---------------------AGA------------------------CTA---------------ATC------------------------------------------------------------------------------------------------AAT------------GAG------------------------------------------GCG------GTA------------------------------------------ATT------------------CCT------------CTG------------------------------------------------------------------------------TAT---------------CCA---------GTT---------------------GTA------------------------------------------CCG------AAC---------------------------CCC---------------------------------------------------------------------------------------------------------------------------------------------------TATATC------CTG------CTC---------------------TCT---------------------------------------CAA---------ATA---------CCA---------------GAG---GAA------GAAGAA---------------------------------------------------------------------------------------------------------------TCG------------------------------------------------------------------------------------------------------------------------------------------------------------------------------------------------------------------------------------------------------------------------------------------------------------------------TTCACGGTT------------------------------CTG------------------AAC---------------------------------CTC---------------------------------------------------------------------------------------------------------------------------------------------------------------------------------------------------------------------------------------------------------------------------------------------------------------AAG---------------------------GAT---------------------------GCC------------------------------------------------------------------------------------------------------------------------------------------------------------------------------------------------------------------------------------------------------------------------------------------------------------------------------------------------------------------------------------------------------------------------------------------------------------------------------------------TTC---------------------TTC------------------------------------------------------------------------------------------TGT------------------------------ATT------------------------------------------------------------------------------------------------ACC---------------------------------------------------------------------------------------------------------------CTGCAC---------TCT---------GAC---TCC------------------CAG------------------------------------------------------TTT------------CTC---------------------------------TTT------------------------------GCC---TTT------------------------------------------------------------------------------GAGGAT---------------------------------------------------------CCCACA---------------GAC------CAC------ACATCC---------------------------------------------------------------------------------------------CAA------CTT---------ACA------------------------------------TGG------------------------ACA------------------GTC------TTG---CCC------------------------------------------------CAA---GGG---------------TTT---------AGG---------------------------AAT------------AGC---------------------------------------------CCT------------------CAT------------------------------CTG---------TTT---GGT------------------------CAG------------GCA------------CTG------------------------------GCA------------------CAA------------------------------------------GAT---------------CTA------GGCCACTTC------------------------------------------------------------------TTAAGT---------------------CCAGGCATT---CTG---GTC---CTT------------------------------------------------------------CAG---------------------------------------TAT------------------------------------------GTG---------------------GAT---------------------------------TAT------------------TTA------------------CTT------------------------TTG------GCT---------ACCAGT------------TCG---------------GAA---------GCC---------TCG---------------TAT------------CAG---------CAG---------ACT------------ACT---------------------------------------CTA------------------GAT------------------------------------------------------------------------CTC---------------TTG---------------------------------------AAC---------------------TTT------------------------------------------------CTA---------------------------------------------------------------------------GTT------AAT---------CAA------------------------GGA------------TAT------------------------------------------GAG------------------GCG---------------------------------------------------------------------------TCT---------------------AGG---------------------------------TCG------------------------------------------AAG------------------------GCC------------------CAGCTT---------------------TGCCTA------------------------------------CAG------------------------------------------------------CAGGTC---------------------AAA------------------------------------------------------------TAT------------------------CTA------------------------------GGC------CTA---------------------------ATC---------------------TTA---------------------------------------------------------------------------------------------------------------------------------------------------------------------------------------------------------------------------------------------------------------------------------------------------------------------------------------
>1248510203
---------------------------------------------------------------------------------------------------------------------------------------------------------------------------------------------------------------------------------------------------------------------------------------------------------------------------------------------------------------------------------------------------------------------------------------------------------------------------------------------------------------------------------------------------------------------------------------------------------------------------------------------------------------------------------------------------------------------------------------------------------------------------------------------------------------------------------------------------------------------------------------------------------------------------------------------------------------------------------------AGT------------------------------AAG------AAA---------AAA---------------TCA------------------------GGG---------------------------------------------------------------------------------------------AAA---TGG---------------------------------AGA------------------------------------------------------------------------------------------------------------------------ATG---------------TTA------------------------------------------ACA---------GAT------------------TTA---------------------CAA------------------------GCT---------------GTT------------------------------------------------------------------------------------------------AAT------------GCT------------------------------------------GTA------ATT------------------------------------------CAA------------------CCC------------ATG------------------------------------------------------------------------------GGT---------------GCA---------CTG---------------------CAA------------------------------------------CCA------AGG---------------------------------------------------------------------------------------------------------------------------------------------------------------------------------CTGCCC------GCC------CCC---------------------AGC---------------------------------------CAT---------GAT---------TCC---------------AAA---AAT------ACTAGC---------------------------------------------------------------------------------------------------------------!CT------------------------------------------------------------------------------------------------------------------------------------------------------------------------------------------------------------------------------------------------------------------------------------------------------------------------CTTATAGTA------------------------------ATA------------------GAT---------------------------------CTA---------------------------------------------------------------------------------------------------------------------------------------------------------------------------------------------------------------------------------------------------------------------------------------------------------------AAG---------------------------TAT---------------------------TGC------------------------------------------------------------------------------------------------------------------------------------------------------------------------------------------------------------------------------------------------------------------------------------------------------------------------------------------------------------------------------------------------------------------------------------------------------------------------------------------TTT---------------------TTT------------------------------------------------------------------------------------------GCC------------------------------ATT------------------------------------------------------------------------------------------------CCT---------------------------------------------------------------------------------------------------------------TTAGCT---------ACC---------CAA---GAT------------------TAT------------------------------------------------------GAA------------AAA---------------------------------TTT------------------------------GCT---TTT---ACT------------------GTT------------------------------CCT------------------GCCATA---------------------------------------------------------AATAAC---------------AAA------GAA------CCAGCA------------------------------------------------------------------------------GAC------------AGA------TAC---------CAT------------------------------------TGG------------------------AAG------------------GTA------CTA---CCA------------------------------------------------CAG---GGC---------------ATG---------TTA---------------------------AAT------------AGC---------------------------------------------CCA------------------ACT------------------------------ATT---------TGT---CAA------------------------ACC------------TAT------------GTT------------------------------GGG------------------AAA------------------------------------------GTT---------------ATT------AAGCCAGTT---------------------AGA---------------------------------------GAACAGTTT---------------------TAAAAATGT---TAT---AGT---ATT------------------------------------------------------------CAT---------------------------------------TAC------------------------------------------ATG---------------------GAT---------------------------------GAT------------------ATT------------------CTA------------------------TGT------GCA---------GCTGAA------------ACT---------------AGG---------GAA---------GAA---------------TTA------------ATG---------TTA---------TGC------------TAC---------------------------------------AAA------------------CAG------------------------------------------------------------------------TTA---------------GAA---------------------------------------AAG---------------------ACT------------------------------------------------ATA---------------------------------------------------------------------------ACT------GCA---------GCA------------------------GGG------------TTA------------------------------------------ATT------------------ATA---------------------------------------------------------------------------GCC---------------------CCT---------------------------------GAT------------------------------------------AAA------------------------ATT------------------CAAACT---------------------TCTACT---------------------------------------------------------------------------------------------CCCTTT---------------------CAA------------------------------------------------------------TAT------------------------TTA------------------------------GGG------ATG---------------------------AAA---------------------GTA---------------------------------------------------------------------------------------------------------------------------------------------------------------------------------------------------------------------------------------------------------------------------------------------------------------------------------------
>NT_167249.2_558841
---------------------------------------------------------------------------------------------------------------------------------------------------------------------------------------------------------------------------------------------------------------------------------------------------------------------------------------------------------------------------------------------------------------------------------------------------------------------------------------------------------------------------------------------------------------------------------------------------------------------------------------------------------------------------------------------------------------------------------------------------------------------------------------------------------------------------------------------------------------------------------------------------------------------------------------------------------------------------------------CTC------------------------------CAG------AAA---------CTG---------------GAC------------------------AAG---------------------------------------------------------------------------------------------TCT---TAC---------------------------------AGG------------------------------------------------------------------------------------------------------------------------TTG---------------GTT------------------------------------------CAG---------GAT------------------CTT---------------------CAC------------------------CTT---------------GTT------------------------------------------------------------------------------------------------AAT------------CAA------------------------------------------ATT------GTC------------------------------------------CTT------------------CCC------------ATC------------------------------------------------------------------------------CAT---------------CCT---------ATA---------------------GTG------------------------------------------CCA------AAC---------------------------CTG---------------------------------------------------------------------------------------------------------------------------------------------------TACACC------CTC------CTA---------------------TCT---------------------------------------TCA---------ATA---------ACC---------------CTT---TCC------ACAACT---------------------------------------------------------------------------------------------------------------CAC------------------------------------------------------------------------------------------------------------------------------------------------------------------------------------------------------------------------------------------------------------------------------------------------------------------------TATTCTGTT------------------------------ATC------------------GAC---------------------------------CTC---------------------------------------------------------------------------------------------------------------------------------------------------------------------------------------------------------------------------------------------------------------------------------------------------------------AAA---------------------------GAT---------------------------GCT------------------------------------------------------------------------------------------------------------------------------------------------------------------------------------------------------------------------------------------------------------------------------------------------------------------------------------------------------------------------------------------------------------------------------------------------------------------------------------------TTC---------------------TTT------------------------------------------------------------------------------------------ACT------------------------------ATC------------------------------------------------------------------------------------------------CCC---------------------------------------------------------------------------------------------------------------TTGCAT---------CCC---------TCC---TCC------------------CAG------------------------------------------------------CCT------------CTT---------------------------------TTT------------------------------GCC---TTT---ACT------------------TGG---------------------------------------------------ACTGAC---------------------------------------------------------CCTGAC---------------ACC------CAC------TAATCC------------------------------------------------------------------------------CAA------------CAA------CTC---------ACC------------------------------------TGG------------------------ACT------------------GTT------CTG---CCC------------------------------------------------CAA---GGC---------------TTC---------AGG---------------------------GAC------------AGC---------------------------------------------CCA------------------CAC------------------------------TAC---------TTT---GGC------------------------CAG------------GCC------------CCT------------------------------TCT------------------CAT------------------------------------------GAT---------------CTG------CTTTCTTCT------------------------------------------------------------------TCCCCA---------------------TCTGCCTCT---CAC---CTT---ATT------------------------------------------------------------CAA---------------------------------------TAT------------------------------------------TTT---------------------GAT---------------------------------GAT------------------CTC------------------CTT------------------------!!T------GCA---------GCCCCT------------------------------------------------------------------------------------------------------------------------------------------------------------------------------------------------------------------------------------------------------------------------CTT---------------ACT---------------------------------------AAT------------------------------------------------------------------------CTT------------------------------------------------------------------------------------------------------------------------------------------------------------------------------------------------------------------------------------------------------------------------------------------------------------------CCC---------------------------------AGC------------------------------------------AGG------------------------ACA------------------!CT------------------------------------------------------------------------------------------------------------------------------------------------------------------------------------------------------------------------------------------------------------------------------------------------------------------------------------------------------------------------------------------------------------------------------------------------------------------------------------------------------------------------------------------------------------------------------------------------------------------------------------------------------------------------------------------
>8_119875350
---------------------------------------------------------------------------------------------------------------------------------------------------------------------------------------------------------------------------------------------------------------------------------------------------------------------------------------------------------------------------------------------------------------------------------------------------------------------------------------------------------------------------------------------------------------------------------------------------------------------------------------------------------------------------------------------------------------------------------------------------------------------------------------------------------------------------------------------------------------------------------------------------------------------------------------------------------------------------------------GTC------------------------------CCA------AAA---------CTG---------------GAC------------------------AAG---------------------------------------------------------------------------------------------TCT---TAC---------------------------------AGG------------------------------------------------------------------------------------------------------------------------TTA---------------GTT------------------------------------------CAG---------GTT------------------CTG---------------------CAC------------------------CTT---------------ATC------------------------------------------------------------------------------------------------AAC------------CAA------------------------------------------ATT------GTT------------------------------------------TTG------------------CCT------------ATC------------------------------------------------------------------------------CAC---------------CCT---------GTG---------------------GTG------------------------------------------CCA------AAC---------------------------CTG---------------------------------------------------------------------------------------------------------------------------------------------------TACACT------CTT------TTG---------------------TCC---------------------------------------TCA---------ATA---------CCT---------------TCC---TCC------ACAACT---------------------------------------------------------------------------------------------------------------CAC------------------------------------------------------------------------------------------------------------------------------------------------------------------------------------------------------------------------------------------------------------------------------------------------------------------------TATTCCATT------------------------------CTT------------------GAT---------------------------------CTT---------------------------------------------------------------------------------------------------------------------------------------------------------------------------------------------------------------------------------------------------------------------------------------------------------------AAA---------------------------GAT---------------------------GCC------------------------------------------------------------------------------------------------------------------------------------------------------------------------------------------------------------------------------------------------------------------------------------------------------------------------------------------------------------------------------------------------------------------------------------------------------------------------------------------TTT---------------------TTC------------------------------------------------------------------------------------------ACT------------------------------ATT------------------------------------------------------------------------------------------------CCC---------------------------------------------------------------------------------------------------------------CTGCAC---------CCC---------TCG---TCC------------------CAG------------------------------------------------------CCT------------CTC---------------------------------TTT------------------------------GCT---TTT---ACC------------------TGG---------------------------------------------------ACTGAC---------------------------------------------------------CCTGAC---------------ACC------CAT------CAGTCC------------------------------------------------------------------------------CAG------------CAG------CTT---------ACC------------------------------------TGG------------------------GCT------------------GTA------CTG---CCG------------------------------------------------CAA---GTC---------------TTC---------AGG---------------------------AAC------------AGC---------------------------------------------CCT------------------CAT------------------------------TAC---------TTC---AGC------------------------CAA------------GCC------------CTT------------------------------TCT------------------CAT------------------------------------------GAT---------------TTA------CTTTCTTTC------------------------------------------------------------------TACCCC---------------------TCTGCTTCT---CAC---CTT---ATT------------------------------------------------------------CAA---------------------------------------TAT------------------------------------------ATT---------------------GAT---------------------------------GAC------------------CTT------------------CTA------------------------CTT------TGT---------AGCCTC------------TCC---------------TTT---------GAA---------TCT---------------TCT------------CAG---------CAA---------GAC------------ACC---------------------------------------CTC------------------CTG------------------------------------------------------------------------CTC---------------CTT---------------------------------------CAA---------------------CAT------------------------------------------------TTA---------------------------------------------------------------------------TTC------TCC---------AAG------------------------GGA------------TAT------------------------------------------CAG------------------GTC---------------------------------------------------------------------------TCT---------------------TCT---------------------------------TCC------------------------------------------TTA------------------------CTC------------------TACTCT---------------------TTACAA------------------------------------CAGGGCTTTATGAAGTCACCC------------------------------------CCGCCT---------------------TCT------------------------------------------------------------TGG------------------------ACT------------------------------GCA------CCT---------------------------CAC---------------------AAA---------------------------------------------------------------------------------------------------------------------------------------------------------------------------------------------------------------------------------------------------------------------------------------------------------------------------------------
>7_138446467
---------------------------------------------------------------------------------------------------------------------------------------------------------------------------------------------------------------------------------------------------------------------------------------------------------------------------------------------------------------------------------------------------------------------------------------------------------------------------------------------------------------------------------------------------------------------------------------------------------------------------------------------------------------------------------------------------------------------------------------------------------------------------------------------------------------------------------------------------------------------------------------------------------------------------------------------------------------------------------------GTC------------------------------AAG------AAA---------TCA---------------GGT------------------------GGG---------------------------------------------------------------------------------------------TCA---TAC---------------------------------TGG------------------------------------------------------------------------------------------------------------------------CTA---------------GTA------------------------------------------CAG---------GAC------------------CTT---------------------AGA------------------------GCT---------------ATC------------------------------------------------------------------------------------------------AAC------------CAA------------------------------------------ATA------GTC------------------------------------------CAG------------------ACT------------ACC------------------------------------------------------------------------------CAC---------------CCT---------ATT---------------------GTC------------------------------------------CCC------AAT---------------------------ACT---------------------------------------------------------------------------------------------------------------------------------------------------TTCACC------ATT------CTT---------------------AGC---------------------------------------AAG---------ATT---------GCA---------------TAT---AAT------CATCAA---------------------------------------------------------------------------------------------------------------TGG------------------------------------------------------------------------------------------------------------------------------------------------------------------------------------------------------------------------------------------------------------------------------------------------------------------------TTTGCTGTA------------------------------ATA------------------GAT---------------------------------TTG---------------------------------------------------------------------------------------------------------------------------------------------------------------------------------------------------------------------------------------------------------------------------------------------------------------AAG---------------------------GAT---------------------------GCT------------------------------------------------------------------------------------------------------------------------------------------------------------------------------------------------------------------------------------------------------------------------------------------------------------------------------------------------------------------------------------------------------------------------------------------------------------------------------------------TTT---------------------TGG------------------------------------------------------------------------------------------GCA------------------------------TGT------------------------------------------------------------------------------------------------GCC---------------------------------------------------------------------------------------------------------------CTGGCT---------GAA---------GAT---AGC------------------CGA------------------------------------------------------GAT------------ATA---------------------------------TTT------------------------------GCT---TTT---GAG------------------TGG---------------------------------------------------GAGGAT---------------------------------------------------------CCCCAC---------------TCA------GGG------CGGAAA------------------------------------------------------------------------------CAA------------CAA------TAT---------CGA------------------------------------TGG------------------------ACA------------------ATC------TTG---CCC------------------------------------------------CAA---GGG---------------TTC---------ACA---------------------------GAC------------TCC---------------------------------------------CCT------------------AAT------------------------------CTT---------TTT---GGC------------------------CAA------------ATT------------TTA------------------------------GAA------------------CAA------------------------------------------GTA---------------CTA------GAAAGAATT---------------------------------------------------------------GTCATCCCA---------------------GAACAAATA---TGC---CTT---CTT------------------------------------------------------------CAG---------------------------------------TAT------------------------------------------GTG---------------------GAC---------------------------------GAC------------------ATT------------------CTT------------------------ATA------TCT---------GGTGAA------------GAT---------------ATA---------GAG---------AAG---------------GTA------------ACT---------GAC---------TTC------------TCT---------------------------------------ACA------------------CAT------------------------------------------------------------------------ATT---------------CCT---------------------------------------AAA---------------------CAT------------------------------------------------CTG---------------------------------------------------------------------------CAG------TTT---------GAA------------------------GGG------------CTA------------------------------------------!CA------------------GTC---------------------------------------------------------------------------TCA---------------------AAA---------------------------------AGA------------------------------------------AAG------------------------CTT------------------CAGTAT---------------------GTAGAG------------------------------------CCT------------------------------------------------------GAAGTT---------------------AAA------------------------------------------------------------TAT------------------------TTA------------------------------GGC------CAC---------------------------TTA---------------------ATA---------------------------------!!A---------------------------------------------------------------------------------------------------------------------------------------------------------------------------------------------------------------------------------------------------------------------------------------------------
>2234837413
---------------------------------------------------------------------------------------------------------------------------------------------------------------------------------------------------------------------------------------------------------------------------------------------------------------------------------------------------------------------------------------------------------------------------------------------------------------------------------------------------------------------------------------------------------------------------------------------------------------------------------------------------------------------------------------------------------------------------------------------------------------------------------------------------------------------------------------------------------------------------------------------------------------------------------------------------------------------------------------GTC------------------------------CTA------AAA---------CCA---------------GAC------------------------AAG---------------------------------------------------------------------------------------------GCT---TAC---------------------------------AGG------------------------------------------------------------------------------------------------------------------------TTA---------------CTT------------------------------------------CAG---------GAT------------------CTG---------------------CGC------------------------CTT---------------ATC------------------------------------------------------------------------------------------------AAC------------CAA------------------------------------------ATT------GTT------------------------------------------TTG------------------TCT------------ATC------------------------------------------------------------------------------CAC---------------CCC---------GTG---------------------TTG------------------------------------------CCA------AAA---------------------------CCA---------------------------------------------------------------------------------------------------------------------------------------------------AATACT------CTC------CTA---------------------TCC---------------------------------------TCA---------ATA---------CCT---------------CCC---TCC------ACAACC---------------------------------------------------------------------------------------------------------------CAT------------------------------------------------------------------------------------------------------------------------------------------------------------------------------------------------------------------------------------------------------------------------------------------------------------------------TACTCTGTT------------------------------CTG------------------GAT---------------------------------CTC---------------------------------------------------------------------------------------------------------------------------------------------------------------------------------------------------------------------------------------------------------------------------------------------------------------AAA---------------------------CAT---------------------------GCT------------------------------------------------------------------------------------------------------------------------------------------------------------------------------------------------------------------------------------------------------------------------------------------------------------------------------------------------------------------------------------------------------------------------------------------------------------------------------------------TTC---------------------TTT------------------------------------------------------------------------------------------ACT------------------------------ATT------------------------------------------------------------------------------------------------CCT---------------------------------------------------------------------------------------------------------------TTGCAC---------CTT---------TCA---TCC------------------CAG------------------------------------------------------CCT------------CTC---------------------------------TTC------------------------------GCT---TTC---ACT------------------TGG---------------------------------------------------ACTGAC---------------------------------------------------------CCTGAC---------------ACC------CAT------CAGGCT------------------------------------------------------------------------------CAG------------CAA------ATT---------ACG------------------------------------TGG------------------------GCT------------------GTA------CTG---CCA------------------------------------------------CAA---GGC---------------TTC---------ACA---------------------------GAC------------AGC---------------------------------------------CCC------------------CAT------------------------------TAC---------TTC---AAT------------------------CAA------------GCC------------CAA------------------------------ATT------------------TCT------------------------------------------TCC---------------TCA------TCTGTTACC------------------------------------------------------------------TATCTC---------------------GGCATAATT---CTC---ATG---AAA------------------------------------------------------------ACC---------------------------------------CAC------------------------------------------GTG---------------------CTC---------------------------------TCC------------------CTG------------------CTG------------------------ATC------GTG---------TCT!GG------CTAATCTCC---------------CAA---------ACC---------CCA---------------ATC------------CCT---------TCT---------ACA------------AAA---------------------------------------CAA------------------CAA------------------------------------------------------------------------CTC---------------CTT---------------------------------------TCC---------------------TTC------------------------------------------------CTA---------------------------------------------------------------------------GGC------ATG---------GTT------------------------AGT------------AAG------------------------------------------GTC------------------AAA---------------------------------------------------------------------------ATT---------------------CTT---------------------------------ACA------------------------------------------CAA------------------------GTG------------------CCAGGA---------------------CTGCGT---------------------------------------------------------------------------------------------CCTGCA---------------------GCC------------------------------------------------------------TTT------------------------CTG------------------------------TCC------AAA---------------------------CAA---------------------CTT---------------------------------GAC------------------------------------------------------------------------!!C------------------------------------------------------------------------------------------------------------------------------------------------------------------------------------------------------------------------
>1452168671
---------------------------------------------------------------------------------------------------------------------------------------------------------------------------------------------------------------------------------------------------------------------------------------------------------------------------------------------------------------------------------------------------------------------------------------------------------------------------------------------------------------------------------------------------------------------------------------------------------------------------------------------------------------------------------------------------------------------------------------------------------------------------------------------------------------------------------------------------------------------------------------------------------------------------------------------------------------------------------------ATT------------------------------AAG------AAA---------AAA---------------TCA------------------------GGT---------------------------------------------------------------------------------------------AAA---TGG---------------------------------AGA------------------------------------------------------------------------------------------------------------------------ATG---------------TTA------------------------------------------ACT---------GAT------------------TTA---------------------AGA------------------------GCC---------------ATT------------------------------------------------------------------------------------------------AAT------------TCA------------------------------------------GTT------ATA------------------------------------------CCA------------------CCT------------ATG------------------------------------------------------------------------------GGA---------------GCA---------TTA---------------------CAG------------------------------------------CCA------!TA------------------------------------------------------------------------------------------------------------------------------------------------------------------------------------GCA------TCT------CCT---------------------GCT---------------------------------------ATG---------ATT---------CTA---------------AAA---AAT------TGGCCT------------------------------------------------------------------------------------------------------------------------------------------------------------------------------------------------------------------------------------------------------------------------------------------------------------------------------------------------------------------------------------------------------------------------------------------TTAATAGTC------------------------------ATA------------------GAT---------------------------------TTA---------------------------------------------------------------------------------------------------------------------------------------------------------------------------------------------------------------------------------------------------------------------------------------------------------------AAA---------------------------GAC---------------------------TGT------------------------------------------------------------------------------------------------------------------------------------------------------------------------------------------------------------------------------------------------------------------------------------------------------------------------------------------------------------------------------------------------------------------------------------------------------------------------------------------TTC---------------------TTT------------------------------------------------------------------------------------------ACT------------------------------ATC------------------------------------------------------------------------------------------------CCC---------------------------------------------------------------------------------------------------------------TTAGCT---------GAG---------CAA---AAC------------------!!T------------------------------------------------------GAA------------CGG---------------------------------TTT------------------------------ACA---TTT---ACA------------------ATT------------------------------CCT------------------GCAGTA---------------------------------------------------------AACAAC---------------CTG------CAG------CCTGCT------------------------------------------------------------------------------AAG------------CAT------TTT---------CAT------------------------------------TGG------------------------AAA------------------!GG------TTG---CCA------------------------------------------------CAA---GGC---------------ATG---------TTA---------------------------AAC------------AGT---------------------------------------------CCA------------------ACA------------------------------ATT---------TGC---CAG------------------------ACT------------TAT------------GTA------------------------------GGG------------------CAA------------------------------------------GCA---------------ATT------GAACCTACT---------------------CAT---------------------------------------AAAAAATTT---------------------TCA!TGTGT---TAC---ATT---ATT------------------------------------------------------------CAT---------------------------------------TAT------------------------------------------ATA---------------------GAC---------------------------------AAT------------------ATA------------------CTT------------------------TGT------GCT---------GCCCCC------------ACT---------------TGA---------GAA---------ATA---------------TTA------------CTC---------CAA---------TGT------------TAT---------------------------------------GAT------------------CAC------------------------------------------------------------------------ATG---------------CAA---------------------------------------AAT---------------------TTG------------------------------------------------ATT---------------------------------------------------------------------------TCT------CAT---------GCT------------------------GGT------------TTA------------------------------------------ATT------------------ATA---------------------------------------------------------------------------GCT---------------------CCT---------------------------------GAC------------------------------------------AAA------------------------ATT------------------CATACT---------------------ACTAAT---------------------------------------------------------------------------------------------CCTTAC---------------------TCC------------------------------------------------------------TAA------------------------TTG------------------------------GGG------ACC---------------------------TTA---------------------GTT---------------------------------AAT---------------------------------------------------------------------------------------------------------------------------------------------------------------------------------------------------------------------------------------------------------------------------------------------------
>1299718597
---------------------------------------------------------------------------------------------------------------------------------------------------------------------------------------------------------------------------------------------------------------------------------------------------------------------------------------------------------------------------------------------------------------------------------------------------------------------------------------------------------------------------------------------------------------------------------------------------------------------------------------------------------------------------------------------------------------------------------------------------------------------------------------------------------------------------------------------------------------------------------------------------------------------------------------------------------------------------------------GTC------------------------------CTA------GAA---------CCA---------------GAC------------------------AAG---------------------------------------------------------------------------------------------CCT---TAC---------------------------------AAG------------------------------------------------------------------------------------------------------------------------TTA---------------GTT------------------------------------------CAG---------GAT------------------CTG---------------------CGC------------------------CTT---------------ATC------------------------------------------------------------------------------------------------AAC------------CAA------------------------------------------ATT------GTT------------------------------------------TTG------------------CCT------------ATC------------------------------------------------------------------------------CAC---------------CCC---------ATG---------------------GTG------------------------------------------CCA------AAC---------------------------CCA---------------------------------------------------------------------------------------------------------------------------------------------------TATACT------CTC------CTA---------------------TCT---------------------------------------TCA---------ATA---------CCT---------------CCC---TCA------ACAACC---------------------------------------------------------------------------------------------------------------CAT------------------------------------------------------------------------------------------------------------------------------------------------------------------------------------------------------------------------------------------------------------------------------------------------------------------------TATTCTGTT------------------------------CTG------------------GAT---------------------------------CTC---------------------------------------------------------------------------------------------------------------------------------------------------------------------------------------------------------------------------------------------------------------------------------------------------------------AAA---------------------------CAT---------------------------GCT------------------------------------------------------------------------------------------------------------------------------------------------------------------------------------------------------------------------------------------------------------------------------------------------------------------------------------------------------------------------------------------------------------------------------------------------------------------------------------------TTC---------------------TTT------------------------------------------------------------------------------------------ACT------------------------------ATG------------------------------------------------------------------------------------------------CCT---------------------------------------------------------------------------------------------------------------TTGCAC---------CCT---------TCA---TCC------------------CAG------------------------------------------------------CCT------------TTC---------------------------------TTC------------------------------GCT---TTC---ACT------------------TAG---------------------------------------------------ACTGAC---------------------------------------------------------CCTGAC---------------ACC------CAT------CAGGCT------------------------------------------------------------------------------CAG------------CAA------ATT---------ACC------------------------------------TGG------------------------GCT------------------GTA------CTG---CCA------------------------------------------------CAA---GGC---------------TTC---------ACA---------------------------GAC------------AGC---------------------------------------------CCC------------------CAT------------------------------TAC---------TTC---AGT------------------------CAA------------GAC------------CAA------------------------------GTT------------------TCA------------------------------------------TCC---------------TCA------TCTGTTACC------------------------------------------------------------------AATCTT---------------------GGCATAATT---CTT---ATA---!!A------------------------------------------------------------AAA---------------------------------------CAC------------------------------------------ACA---------------------CGT---------------------------------GCT------------------CTCCCT---------GCTGATTGT------------------------GTC------CGA---------CTAATC------------TCC---------------CAA---------ACC---------TCA---------------ATC------------CCT---------!!T---------ACA------------AAA---------------------------------------CAA------------------CAA------------------------------------------------------------------------CTC---------------CTT---------------------------------------TCC---------------------TTC------------------------------------------------CTA---------------------------------------------------------------------------GGC------ATG---------GTT------------------------AGT------------GCA------------------------------------------GTC------------------AGA---------------------------------------------------------------------------ATT---------------------CTT---------------------------------ACA------------------------------------------GAA------------------------GAG------------------CCAGGA---------------------CTGCAC---------------------------------------------------------------------------------------------CCTGTA---------------------GCC------------------------------------------------------------TTT------------------------CTG------------------------------TCC------AAA---------------------------CAA---------------------CTT---------------------------------GAC------------------------------------------------------------------------CTTACTGTTTTAGCC!!TAGCCCT---------------------------------------------------------------------------------------------------------------------------------------------------------------------------------------------------
>2025398808
---------------------------------------------------------------------------------------------------------------------------------------------------------------------------------------------------------------------------------------------------------------------------------------------------------------------------------------------------------------------------------------------------------------------------------------------------------------------------------------------------------------------------------------------------------------------------------------------------------------------------------------------------------------------------------------------------------------------------------------------------------------------------------------------------------------------------------------------------------------------------------------------------------------------------------------------------------------------------------------ATT------------------------------ACA------AAA---------AAG---------------TCC------------------------AGA---------------------------------------------------------------------------------------------AGA---TGG---------------------------------CGA------------------------------------------------------------------------------------------------------------------------CTG---------------CTA------------------------------------------CAT---------GAT------------------TTA---------------------AGA------------------------GCT---------------ATT------------------------------------------------------------------------------------------------AAT------------GCA------------------------------------------CAT------ATA------------------------------------------AAA------------------CTG------------ATG------------------------------------------------------------------------------GGT---------------GCC---------TTA---------------------CAA------------------------------------------AAA------GGT---------------------------------------------------------------------------------------------------------------------------------------------------------------------------------TTACCA------TCT------CCA---------------------GTG---------------------------------------GCT---------ATT---------CCA---------------AGA---GAC------AGGCCT------------------------------------------------------------------------------------------------------------------------------------------------------------------------------------------------------------------------------------------------------------------------------------------------------------------------------------------------------------------------------------------------------------------------------------------CTTGCAGCA------------------------------ATA------------------GAT---------------------------------CTT---------------------------------------------------------------------------------------------------------------------------------------------------------------------------------------------------------------------------------------------------------------------------------------------------------------AAG---------------------------GAT---------------------------TGT------------------------------------------------------------------------------------------------------------------------------------------------------------------------------------------------------------------------------------------------------------------------------------------------------------------------------------------------------------------------------------------------------------------------------------------------------------------------------------------TTC---------------------TTT------------------------------------------------------------------------------------------ACT------------------------------ATG------------------------------------------------------------------------------------------------CCC---------------------------------------------------------------------------------------------------------------TTACAC---------GGC---------AAG---GAC------------------GAG------------------------------------------------------CCT------------CGG---------------------------------TTT------------------------------ACC---TTC---TCT------------------GTG------------------------------CCT------------------TCTATT---------------------------------------------------------AATCAA---------------AGA------GAA------TCTGTT------------------------------------------------------------------------------TCT------------CAT------TAT---------CAA------------------------------------TGG------------------------AGA------------------GTT------TTA---CCC------------------------------------------------CAA---GGC---------------ATG---------CTT---------------------------AAC------------AGT---------------------------------------------CCT------------------ATG------------------------------CTA---------TGT---CAG------------------------CCT------------TTC------------GTA------------------------------GGG------------------CAG------------------------------------------GCA---------------TTA------GAGCCTCGG---------------------------------------------------------------AATACGTTT---------------------CCTACTGCT---TAC---ATC---ATT------------------------------------------------------------CAT---------------------------------------TTT------------------------------------------ATG---------------------GAT---------------------------------GAT------------------ATT------------------CTT------------------------TTG------GCT---------GCTCCT------------ACA---------------GAT---------CAA---------ATC---------------CTA------------CAA---------CAG---------TTA------------TTC---------------------------------------AGA------------------GAA------------------------------------------------------------------------ACA---------------AAG---------------------------------------AAG---------------------GCT------------------------------------------------TTG---------------------------------------------------------------------------ACT------AAA---------TGG------------------------AGT------------CTC------------------------------------------CAA------------------ATA---------------------------------------------------------------------------GCT---------------------CCA---------------------------------GAA------------------------------------------ATG------------------------GTA------------------CAAACA---------------------ACTTCC---------------------------------------------------------------------------------------------CCATTC---------------------CAA------------------------------------------------------------TAC------------------------TTA------------------------------GGA------ACT---------------------------ATT---------------------GTT---------------------------------AGA------------------------------------------------------------------------GAGAAGTTTACGGCC------------------------------------------------------------------------------------------------------------------------------------------------------------------------------------------------------------
>9_2278660
---------------------------------------------------------------------------------------------------------------------------------------------------------------------------------------------------------------------------------------------------------------------------------------------------------------------------------------------------------------------------------------------------------------------------------------------------------------------------------------------------------------------------------------------------------------------------------------------------------------------------------------------------------------------------------------------------------------------------------------------------------------------------------------------------------------------------------------------------------------------------------------------------------------------------------------------------------------------------------------GTC------------------------------CTA------AAA---------CCA---------------GAC------------------------GAG---------------------------------------------------------------------------------------------GCT---TAC---------------------------------AGG------------------------------------------------------------------------------------------------------------------------TTA---------------GTT------------------------------------------CAG---------GAT------------------CTG---------------------CAC------------------------TTT---------------ATC------------------------------------------------------------------------------------------------AAC------------CAG------------------------------------------ATT------GTT------------------------------------------TTG------------------CCT------------ATC------------------------------------------------------------------------------CAC---------------CCC---------ATG---------------------GTG------------------------------------------CCA------AAC---------------------------CCA---------------------------------------------------------------------------------------------------------------------------------------------------TATACT------CTC------CTA---------------------TCC---------------------------------------TCA---------ATA---------CCT---------------CCC---TCC------ACAATC---------------------------------------------------------------------------------------------------------------CAT------------------------------------------------------------------------------------------------------------------------------------------------------------------------------------------------------------------------------------------------------------------------------------------------------------------------TATTCTGTT------------------------------CTG------------------GAT---------------------------------CTC---------------------------------------------------------------------------------------------------------------------------------------------------------------------------------------------------------------------------------------------------------------------------------------------------------------AAA---------------------------CAT---------------------------GCT------------------------------------------------------------------------------------------------------------------------------------------------------------------------------------------------------------------------------------------------------------------------------------------------------------------------------------------------------------------------------------------------------------------------------------------------------------------------------------------TTC---------------------TTT------------------------------------------------------------------------------------------ACT------------------------------ATT------------------------------------------------------------------------------------------------CCT---------------------------------------------------------------------------------------------------------------TTGCAC---------CCT---------TCA---TCC------------------CAG------------------------------------------------------CCT------------CTC---------------------------------TTC------------------------------GCT!!TTTC---ACT------------------TGG---------------------------------------------------ACTGAC---------------------------------------------------------CCTGAC---------------ACC------CAT------CAGGCT------------------------------------------------------------------------------CAG------------CAA------ATT---------ACC------------------------------------TGG------------------------GCC------------------GTA------CTG---CCG------------------------------------------------CAA---GGC---------------TTC---------ACA---------------------------GAC------------AGC---------------------------------------------CCC------------------CAT------------------------------TAC---------TTC---AGT------------------------CAA------------GCC------------CAA------------------------------------------------------------------------------------------------------------------ATT---------------------------------------------------------------------------------------------------------------TCTTCC---TCA---TCT---GTT------------------------------------------------------------ACC---------------------------------------TAT------------------------------------------CTC---------------------GGC---------------------------------ATA------------------ATT------------------CTC------------------------ATA------AAA---------ACACAC------------------------------------------------------------------------------------------------------------------------------------------------------------------------------------------------------------------------------------------------------------------------------------------GTG---------------------------------------CTC---------------------TCC------------------------------------------------CTG---------------------------------------------------------------------------CCG------ATG---------GTG------------------------TCC------------ACT------------------------------------------GAT------------------CTC---------------------------------------------------------------------------TCA---------------------AAC---------------------------------CCC------------------------------------------AGC------------------------ACC------------------TTCTAC---------------------AAAACA------------------------------------ACA------------------------------------------------------ACTCCT---------------------TTC------------------------------------------------------------TTC------------------------CTA------------------------------GGC------ATG---------------------------------------------------------------------------------------------------------------------------------------------------------------------------------------------------------------------------------------------------------------------------------------------------------------------------------------------------------------------------------------------
>1122314275
---------------------------------------------------------------------------------------------------------------------------------------------------------------------------------------------------------------------------------------------------------------------------------------------------------------------------------------------------------------------------------------------------------------------------------------------------------------------------------------------------------------------------------------------------------------------------------------------------------------------------------------------------------------------------------------------------------------------------------------------------------------------------------------------------------------------------------------------------------------------------------------------------------------------------------------------------------------------------------------GTA------------------------------CAG------AGA---------CCC---------------AAT------------------------GGA---------------------------------------------------------------------------------------------GAG---TGG---------------------------------AGG------------------------------------------------------------------------------------------------------------------------TTA---------------GTG------------------------------------------CAA---------GAT------------------CTC---------------------AGG------------------------ATT---------------ATC------------------------------------------------------------------------------------------------AAT------------GAG------------------------------------------GCC------ATT------------------------------------------GTC------------------CCT------------CTA------------------------------------------------------------------------------TAC---------------TCA---------GCT---------------------GTA------------------------------------------CCT------AAC---------------------------CCT---------------------------------------------------------------------------------------------------------------------------------------------------TATACT------CTG------CTT---------------------TCC---------------------------------------CAA---------ATA---------CCA---------------GAG---GAA------GCAGAG---------------------------------------------------------------------------------------------------------------TGG------------------------------------------------------------------------------------------------------------------------------------------------------------------------------------------------------------------------------------------------------------------------------------------------------------------------TTTACAGTC------------------------------CTG------------------GAC---------------------------------CTT---------------------------------------------------------------------------------------------------------------------------------------------------------------------------------------------------------------------------------------------------------------------------------------------------------------AAG---------------------------GAT---------------------------GAC------------------------------------------------------------------------------------------------------------------------------------------------------------------------------------------------------------------------------------------------------------------------------------------------------------------------------------------------------------------------------------------------------------------------------------------------------------------------------------------TTT---------------------TTC------------------------------------------------------------------------------------------TGC------------------------------ATC------------------------------------------------------------------------------------------------CCT---------------------------------------------------------------------------------------------------------------GTACAT---------CCT---------GAC---TCT------------------CAA------------------------------------------------------TTC------------TTG---------------------------------TTT------------------------------TCC---TTT------------------------------------------------------------------------------GAAGAT---------------------------------------------------------CCTTCG---------------AAC------CCA------ATGTCT---------------------------------------------------------------------------------------------GAA------CTC---------ACC------------------------------------TGG------------------------ACT------------------GTT------TTA---CCC------------------------------------------------CAA---GGG---------------TTC---------AGG---------------------------GAT------------AGC---------------------------------------------CCC------------------CAT------------------------------CTA---------TTT---GGC------------------------CAG------------GCA------------TTA------------------------------GCC------------------CAA------------------------------------------GAC---------------TTG------AGTCAATTC------------------------------------------------------------------TCATAC---------------------CTGGACACT---TTT---GTC---CAT------------------------------------------------------------CGG---------------------------------------TAC------------------------------------------GTG---------------------GAT---------------------------------GAT------------------TTA------------------CTT------------------------TTA------GCT---------GCCAAT------------TCA---------------GAA---------ACC---------TTG---------------TGC------------CAT---------CCA---------GCC------------ACC---------------------------------------CAA------------------GTG------------------------------------------------------------------------CTC---------------TTA---------------------------------------AAT---------------------TTC------------------------------------------------CTT---------------------------------------------------------------------------GCT------ACC---------TGT------------------------GGC------------TAC------------------------------------------AAG------------------GTT---------------------------------------------------------------------------TCC---------------------AAA---------------------------------CCA------------------------------------------AAG------------------------GCT------------------CAGCTC---------------------TGCTCA------------------------------------CAG------------------------------------------------------CAGGTT---------------------AAA------------------------------------------------------------TAC------------------------TTA------------------------------GGG------CTA---------------------------AAA---------------------TTA---------------------------------------------------------------------------------------------------------------------------------------------------------------------------------------------------------------------------------------------------------------------------------------------------------------------------------------
>3_196523409
---------------------------------------------------------------------------------------------------------------------------------------------------------------------------------------------------------------------------------------------------------------------------------------------------------------------------------------------------------------------------------------------------------------------------------------------------------------------------------------------------------------------------------------------------------------------------------------------------------------------------------------------------------------------------------------------------------------------------------------------------------------------------------------------------------------------------------------------------------------------------------------------------------------------------------------------------------------------------------------GTG------------------------------CAA------AAC---------CTC---------------AAT------------------------AAG---------------------------------------------------------------------------------------------GAA---TGG---------------------------------AGA------------------------------------------------------------------------------------------------------------------------CTA---------------GTT------------------------------------------CAG---------GAC------------------CTC---------------------TGC------------------------CTC---------------ATT------------------------------------------------------------------------------------------------AAT------------GAA------------------------------------------GCT------GTC------------------------------------------GTT------------------CCA------------ATC------------------------------------------------------------------------------CAT---------------CCA---------ATG---------------------GTA------------------------------------------CCT------AAT---------------------------CCC---------------------------------------------------------------------------------------------------------------------------------------------------TTTACA------CTG------TTA---------------------ACT---------------------------------------CAA---------ATA---------CCT---------------GAG---GGA------ACTAAA---------------------------------------------------------------------------------------------------------------TGG------------------------------------------------------------------------------------------------------------------------------------------------------------------------------------------------------------------------------------------------------------------------------------------------------------------------TTTACAGTC------------------------------CTA------------------GGT---------------------------------TTA---------------------------------------------------------------------------------------------------------------------------------------------------------------------------------------------------------------------------------------------------------------------------------------------------------------AAG---------------------------GAT---------------------------GCC------------------------------------------------------------------------------------------------------------------------------------------------------------------------------------------------------------------------------------------------------------------------------------------------------------------------------------------------------------------------------------------------------------------------------------------------------------------------------------------TTT---------------------TTC------------------------------------------------------------------------------------------TGC------------------------------ATA------------------------------------------------------------------------------------------------CCG---------------------------------------------------------------------------------------------------------------TTACAT---------CCT---------GAC---TCT------------------CAA------------------------------------------------------TAC------------CTG---------------------------------TTT------------------------------GCC---TTC------------------------------------------------------------------------------AAAGAT---------------------------------------------------------CCCTCC---------------AGC------CAG------ACCACC---------------------------------------------------------------------------------------------CAG------TTA---------ACA------------------------------------TGG------------------------ACG------------------TTG------CTG---CCT------------------------------------------------CAG---GGA---------------TTT---------TGA---------------------------GAT------------AGG---------------------------------------------CCT------------------CAT------------------------------CTG---------TTT---GGA------------------------CAG------------GCA------------CTG------------------------------TCA------------------AAA------------------------------------------GAT---------------GTC------TCTGAGTGT------------------------------------------------------------------TCCCAT---------------------CCTCAAATT---AGG---GTC---TTG------------------------------------------------------------CAG---------------------------------------TAC------------------------------------------GTT---------------------GAT---------------------------------GAT------------------ACT------------------CTG------------------------CTC------TGT---------GCCCCA------------ACT---------------AAG---------GAA---------GCT---------------CCT------------CAG---------GAA---------GGC------------ACT---------------------------------------GAA------------------GCT------------------------------------------------------------------------CTT---------------CTT---------------------------------------AAC---------------------TTC------------------------------------------------TTA---------------------------------------------------------------------------GCT------AAC---------AGA------------------------GGA------------TAT------------------------------------------AAG------------------GAT---------------------------------------------------------------------------TCA---------------------AAA---------------------------------CCC------------------------------------------AAG------------------------GCC------------------CAGCTT---------------------TGCAAA------------------------------------ACC------------------------------------------------------TCGGTG---------------------AAG------------------------------------------------------------TAC------------------------CTG------------------------------GGT------TTA---------------------------GTG---------------------CTG---------------------------------------------------------------------------------------------------------------------------------------------------------------------------------------------------------------------------------------------------------------------------------------------------------------------------------------
>1258854448
---------------------------------------------------------------------------------------------------------------------------------------------------------------------------------------------------------------------------------------------------------------------------------------------------------------------------------------------------------------------------------------------------------------------------------------------------------------------------------------------------------------------------------------------------------------------------------------------------------------------------------------------------------------------------------------------------------------------------------------------------------------------------------------------------------------------------------------------------------------------------------------------------------------------------------------------------------------------------------------GTA------------------------------TAG------AAA---------CCC---------------AAC------------------------GGA---------------------------------------------------------------------------------------------CAG---TGG---------------------------------AGG------------------------------------------------------------------------------------------------------------------------TTA---------------GTG------------------------------------------CAA---------GAT------------------CTC---------------------AGG------------------------ATT---------------ATC------------------------------------------------------------------------------------------------AAT------------GAG------------------------------------------GCT------GTT------------------------------------------GTT------------------CCT------------CTA------------------------------------------------------------------------------TAC---------------CCA---------GCT---------------------GTA------------------------------------------CCT------AAC---------------------------CCT---------------------------------------------------------------------------------------------------------------------------------------------------TACACT------CTG------CTT---------------------TCC---------------------------------------CAA---------ATA---------CCA---------------GAG---AAA------GCAGAG---------------------------------------------------------------------------------------------------------------TGG------------------------------------------------------------------------------------------------------------------------------------------------------------------------------------------------------------------------------------------------------------------------------------------------------------------------TTTATACTC------------------------------CTG------------------GAC---------------------------------CTT---------------------------------------------------------------------------------------------------------------------------------------------------------------------------------------------------------------------------------------------------------------------------------------------------------------AAG---------------------------GAT---------------------------GCC------------------------------------------------------------------------------------------------------------------------------------------------------------------------------------------------------------------------------------------------------------------------------------------------------------------------------------------------------------------------------------------------------------------------------------------------------------------------------------------CTT---------------------TTC------------------------------------------------------------------------------------------TTC------------------------------ATC------------------------------------------------------------------------------------------------CCT---------------------------------------------------------------------------------------------------------------GTACAT---------CCT---------GAC---TCT------------------CAA------------------------------------------------------TTC------------TTG---------------------------------TTT------------------------------GCC---TTT------------------------------------------------------------------------------GAAGAT---------------------------------------------------------CCTTCA---------------AAC------TCA------ACATCT---------------------------------------------------------------------------------------------CAA------CTC---------ACC------------------------------------TGG------------------------ACT------------------GTT------TTA---CCC------------------------------------------------CTA---GCG---------------TTC---------AGG---------------------------AAT------------GGC---------------------------------------------CCC------------------CAT------------------------------CTA---------TTT---GGC------------------------CAG------------GCA------------TCA------------------------------ACC------------------CAA------------------------------------------GAC---------------TTG------AGCCAGCTC------------------------------------------------------------------TCATAC---------------------CTGGACACT---CTT---GTC---CTT------------------------------------------------------------TGG---------------------------------------CAT------------------------------------------GTG---------------------GAT---------------------------------GAT------------------TTA------------------CTT------------------------TTA------GCT---------GCCTGT------------TCA---------------GAA---------ACC---------TTG---------------TGC------------CAT---------CAA---------GCC------------ACC---------------------------------------CAA------------------GCA------------------------------------------------------------------------CTC---------------TTA---------------------------------------AAT---------------------TTC------------------------------------------------CTC---------------------------------------------------------------------------ACT------ACC---------TGT------------------------GGT------------TAC------------------------------------------AAG------------------GTT---------------------------------------------------------------------------TCC---------------------AAA---------------------------------CCA------------------------------------------AAG------------------------GCT------------------CAACTC---------------------TGCTCA------------------------------------CAG------------------------------------------------------CAGGTT---------------------AAA------------------------------------------------------------TAC------------------------TTA------------------------------GGG------CTA---------------------------AAA---------------------TTA---------------------------------CCC---------------------------------------------------------------------------------------------------------------------------------------------------------------------------------------------------------------------------------------------------------------------------------------------------
>115931586
---------------------------------------------------------------------------------------------------------------------------------------------------------------------------------------------------------------------------------------------------------------------------------------------------------------------------------------------------------------------------------------------------------------------------------------------------------------------------------------------------------------------------------------------------------------------------------------------------------------------------------------------------------------------------------------------------------------------------------------------------------------------------------------------------------------------------------------------------------------------------------------------------------------------------------------------------------------------------------------GTA------------------------------CGA------AAA---------GCC---------------TCT------------------------GGG---------------------------------------------------------------------------------------------ACT---TAC---------------------------------CGT------------------------------------------------------------------------------------------------------------------------CTA---------------GTA------------------------------------------CAA---------GAT------------------CTT---------------------CGC------------------------CTC---------------ATC------------------------------------------------------------------------------------------------AAC------------GAG------------------------------------------GCA------GTC------------------------------------------ATC------------------CCT------------ACA------------------------------------------------------------------------------GTC---------------CCG---------GTA---------------------GTT------------------------------------------CCT------AAT---------------------------CCA---------------------------------------------------------------------------------------------------------------------------------------------------TACACA------CTC------CTC---------------------TCT---------------------------------------CGC---------ATC---------CCC---------------CCC---AAC------AGGTCT---------------------------------------------------------------------------------------------------------------CAC------------------------------------------------------------------------------------------------------------------------------------------------------------------------------------------------------------------------------------------------------------------------------------------------------------------------TTCACTGTT------------------------------CTG------------------GAC---------------------------------CTT---------------------------------------------------------------------------------------------------------------------------------------------------------------------------------------------------------------------------------------------------------------------------------------------------------------AAA---------------------------GAT---------------------------GCC------------------------------------------------------------------------------------------------------------------------------------------------------------------------------------------------------------------------------------------------------------------------------------------------------------------------------------------------------------------------------------------------------------------------------------------------------------------------------------------TTT---------------------TTC------------------------------------------------------------------------------------------TCT------------------------------ATC------------------------------------------------------------------------------------------------CCA---------------------------------------------------------------------------------------------------------------CTAGAC---------CCC---------GCT---TGT------------------TAC------------------------------------------------------TTC------------CTC---------------------------------TTT------------------------------GCT---TTC---ACA------------------TGG---------------------------------------------------GAGGAC---------------------------------------------------------CCAGAC---------------ACT------GGC------GTCTCT------------------------------------------------------------------------------AAA------------CAA------CTC---------ACC------------------------------------TGG------------------------ACG------------------GTT------CTG---CTA------------------------------------------------CAG---GGG---------------TTT---------AGA---------------------------GAC------------AGC---------------------------------------------CCT------------------CAT------------------------------TTC---------TTT---GGA------------------------CAG------------GCA------------CTG------------------------------GCC------------------CAA------------------------------------------GAC---------------CTC------GCTCGCTGC------------------------------------------------------------------CCTTTG---------------------GAGGCCAGT---ACT---GTT---ATC------------------------------------------------------------CAA---------------------------------------TAT------------------------------------------GTT---------------------GAT---------------------------------GAC------------------CTG------------------CTC------------------------CTT------TGC---------AGCCCC------------TCT---------------GAG---------ACA---------GAT---------------TGC------------CTT---------AAG---------GAC------------ACT---------------------------------------TGT------------------ACT------------------------------------------------------------------------CTC---------------TTA---------------------------------------AAC---------------------TTC------------------------------------------------CTA---------------------------------------------------------------------------GGA------AAC---------TGA------------------------GGC------------TAT------------------------------------------AGA------------------GTC---------------------------------------------------------------------------ACC---------------------CCG---------------------------------TCC------------------------------------------AAA------------------------GCC------------------CAACTA---------------------TGTACC------------------------------------TCT------------------------------------------------------AAAGTC---------------------ACC------------------------------------------------------------TAC------------------------TTA------------------------------GGT------ATA---------------------------CGT---------------------CTC---------------------------------------------------------------------------------------------------------------------------------------------------------------------------------------------------------------------------------------------------------------------------------------------------------------------------------------
>2139741428
---------------------------------------------------------------------------------------------------------------------------------------------------------------------------------------------------------------------------------------------------------------------------------------------------------------------------------------------------------------------------------------------------------------------------------------------------------------------------------------------------------------------------------------------------------------------------------------------------------------------------------------------------------------------------------------------------------------------------------------------------------------------------------------------------------------------------------------------------------------------------------------------------------------------------------------------------------------------------------------GTA------------------------------CAG------AAA---------CCC---------------AAA------------------------AGA---------------------------------------------------------------------------------------------CAG---TGG---------------------------------AGG------------------------------------------------------------------------------------------------------------------------TTA---------------GTG------------------------------------------CAA---------GAT------------------CTC---------------------AGG------------------------ATT---------------ATC------------------------------------------------------------------------------------------------AAT------------GAG------------------------------------------GCT------GTT------------------------------------------TTT------------------CCT------------CTA------------------------------------------------------------------------------TAC---------------CCA---------GCT---------------------ATA------------------------------------------CCT------AGC---------------------------CCT---------------------------------------------------------------------------------------------------------------------------------------------------TATACT------CTG------CTT---------------------TCC---------------------------------------CAA---------ATA---------CCA---------------GAG---GAA------GCAGAG---------------------------------------------------------------------------------------------------------------TGG------------------------------------------------------------------------------------------------------------------------------------------------------------------------------------------------------------------------------------------------------------------------------------------------------------------------TTTACAGTC------------------------------CTG------------------GAT---------------------------------CTT---------------------------------------------------------------------------------------------------------------------------------------------------------------------------------------------------------------------------------------------------------------------------------------------------------------AAG---------------------------GAT---------------------------GCC------------------------------------------------------------------------------------------------------------------------------------------------------------------------------------------------------------------------------------------------------------------------------------------------------------------------------------------------------------------------------------------------------------------------------------------------------------------------------------------TTT---------------------TTC------------------------------------------------------------------------------------------TGC------------------------------ATC------------------------------------------------------------------------------------------------CCT---------------------------------------------------------------------------------------------------------------GTACAT---------CCT---------GAC---TCT------------------CAA------------------------------------------------------TTC------------TTG---------------------------------TTT------------------------------GCA---TTT------------------------------------------------------------------------------GAAGAT---------------------------------------------------------CCTTCA---------------AAC------CCA------ACATCT---------------------------------------------------------------------------------------------CAA------CTC---------ACC------------------------------------TGG------------------------ACT------------------GTT------TTA---CCC------------------------------------------------CAA---GGG---------------TTC---------AGG---------------------------GAT------------AGT---------------------------------------------CCC------------------CAT------------------------------CTA---------TTT---GGC------------------------CAG------------GCA------------TTA------------------------------GCC------------------CAA------------------------------------------GAC---------------TTG------AGCCAGTTC------------------------------------------------------------------TCATAC---------------------CTGGACACT---CCT---GTC---CTT------------------------------------------------------------CAG---------------------------------------TGC------------------------------------------ATG---------------------GAT---------------------------------GAT------------------TTA------------------CTT------------------------TTA------GCT---------GCCCGT------------TCA---------------GAA---------ACC---------TTG---------------TGC------------CAT---------CAA---------GCC------------ACC---------------------------------------CAA------------------GCG------------------------------------------------------------------------CTC---------------TTA---------------------------------------AAT---------------------TTC------------------------------------------------CTC---------------------------------------------------------------------------ACT------ACC---------TGT------------------------GGC------------TAC------------------------------------------AAG------------------GTT---------------------------------------------------------------------------TCC---------------------AAA---------------------------------CCA------------------------------------------AAG------------------------GCT------------------CAGCTC---------------------TGCTCA------------------------------------CAG------------------------------------------------------CAGGTT---------------------AAA------------------------------------------------------------TGC------------------------TTA------------------------------GGG------CTA---------------------------AAA---------------------------------------------------------------------------------------------------------------------------------------------------------------------------------------------------------------------------------------------------------------------------------------------------------------------------------------------------------------
>7_144420662
---------------------------------------------------------------------------------------------------------------------------------------------------------------------------------------------------------------------------------------------------------------------------------------------------------------------------------------------------------------------------------------------------------------------------------------------------------------------------------------------------------------------------------------------------------------------------------------------------------------------------------------------------------------------------------------------------------------------------------------------------------------------------------------------------------------------------------------------------------------------------------------------------------------------------------------------------------------------------------------GTA------------------------------CAA------AAA---------CCG---------------AAT------------------------GGT---------------------------------------------------------------------------------------------CAG---TGG---------------------------------GGA------------------------------------------------------------------------------------------------------------------------CTA---------------GTG------------------------------------------CAA---------GAT------------------CTT---------------------AGA------------------------CTC---------------ATC------------------------------------------------------------------------------------------------AAT------------GAG------------------------------------------GCA------GTA------------------------------------------ATT------------------CCT------------CTA------------------------------------------------------------------------------TAT---------------CCA---------GTT---------------------GTA------------------------------------------CCC------AAC---------------------------CCC---------------------------------------------------------------------------------------------------------------------------------------------------TATACC------CTG------CTC---------------------TCT---------------------------------------CAA---------ATA---------CCA---------------GAG---GAA------GCAGAA---------------------------------------------------------------------------------------------------------------TGG------------------------------------------------------------------------------------------------------------------------------------------------------------------------------------------------------------------------------------------------------------------------------------------------------------------------TTCATGGTT------------------------------CTG------------------GAC---------------------------------CTC---------------------------------------------------------------------------------------------------------------------------------------------------------------------------------------------------------------------------------------------------------------------------------------------------------------AAG---------------------------GAT---------------------------GCC------------------------------------------------------------------------------------------------------------------------------------------------------------------------------------------------------------------------------------------------------------------------------------------------------------------------------------------------------------------------------------------------------------------------------------------------------------------------------------------TTC---------------------TTC------------------------------------------------------------------------------------------TGT------------------------------ATT------------------------------------------------------------------------------------------------CCC---------------------------------------------------------------------------------------------------------------CTGCAC---------TCT---------GAC---TCC------------------CAG------------------------------------------------------TTT------------CTC---------------------------------TTT------------------------------GCC---TTT------------------------------------------------------------------------------GAGGAT---------------------------------------------------------CCCACA---------------GAC------CAC------ACGTCC---------------------------------------------------------------------------------------------CAA------CTT---------ATG------------------------------------TGG------------------------ATG------------------GTC------TTG---TGC------------------------------------------------CAA---GGG---------------TTT---------AGG---------------------------GAT------------AGC---------------------------------------------CCT------------------CAT------------------------------ATG---------TTT---GGT------------------------CAG------------GCA------------CTG------------------------------GCC------------------CAA------------------------------------------GAT---------------CTA------GGCCACTTC------------------------------------------------------------------TGAAGT---------------------CCAGGCACT---CTG---GTC---CTT------------------------------------------------------------CAA---------------------------------------TAT------------------------------------------GTG---------------------GAT---------------------------------GAT------------------TTA------------------CTC------------------------TTG------GCT---------ACCAGT------------TCA---------------GAA---------GCC---------TCG---------------TCC------------CAG---------CAG---------GCT------------ACT---------------------------------------GTA------------------GAT------------------------------------------------------------------------CTC---------------TTG---------------------------------------AAC---------------------TTT------------------------------------------------CTA---------------------------------------------------------------------------GCT------AAT---------CAA------------------------GGG------------TAC------------------------------------------AAG------------------GTG---------------------------------------------------------------------------TCT---------------------AGG---------------------------------TCG------------------------------------------AAG------------------------GCC------------------CAGCTT---------------------TGCCTA------------------------------------CAG------------------------------------------------------CAGGTC---------------------AAA------------------------------------------------------------TAT------------------------CTA------------------------------GGC------CTA---------------------------ATC---------------------TTT---------------------------------------------------------------------------------------------------------------------------------------------------------------------------------------------------------------------------------------------------------------------------------------------------------------------------------------
>X_151557956
---------------------------------------------------------------------------------------------------------------------------------------------------------------------------------------------------------------------------------------------------------------------------------------------------------------------------------------------------------------------------------------------------------------------------------------------------------------------------------------------------------------------------------------------------------------------------------------------------------------------------------------------------------------------------------------------------------------------------------------------------------------------------------------------------------------------------------------------------------------------------------------------------------------------------------------------------------------------------------------GTG------------------------------CAA------AAA---------CCG---------------AAT------------------------GGT---------------------------------------------------------------------------------------------CAG---TGG---------------------------------AGA------------------------------------------------------------------------------------------------------------------------CTA---------------GTG------------------------------------------CAA---------GAT------------------CTT---------------------AGA------------------------CTC---------------ATC------------------------------------------------------------------------------------------------AAT------------GAG------------------------------------------GCA------GTA------------------------------------------ATT------------------CCT------------CTA------------------------------------------------------------------------------TAT---------------CCA---------GTT---------------------GTA------------------------------------------CCC------AAT---------------------------CCC---------------------------------------------------------------------------------------------------------------------------------------------------TATACC------CTG------CTC---------------------TCT---------------------------------------CAA---------ATA---------CCA---------------GAG---GAA------GCAGAA---------------------------------------------------------------------------------------------------------------TGG------------------------------------------------------------------------------------------------------------------------------------------------------------------------------------------------------------------------------------------------------------------------------------------------------------------------TTCACGGCT------------------------------CTG------------------GAC---------------------------------CTC---------------------------------------------------------------------------------------------------------------------------------------------------------------------------------------------------------------------------------------------------------------------------------------------------------------AAG---------------------------GAT---------------------------GCC------------------------------------------------------------------------------------------------------------------------------------------------------------------------------------------------------------------------------------------------------------------------------------------------------------------------------------------------------------------------------------------------------------------------------------------------------------------------------------------TTC---------------------TTC------------------------------------------------------------------------------------------TGT------------------------------ATT------------------------------------------------------------------------------------------------CCC---------------------------------------------------------------------------------------------------------------CTGCAC---------TCT---------GAC---TCC------------------CAG------------------------------------------------------TTC------------CTC---------------------------------TTT------------------------------GCC---TTT------------------------------------------------------------------------------GAGGAT---------------------------------------------------------CCCACA---------------GAC------CAC------ACGTCC---------------------------------------------------------------------------------------------CAA------CTT---------ATG------------------------------------TGG------------------------ACG------------------GTC------TTG---CCC------------------------------------------------CAA---GGG---------------TTT---------AGG---------------------------GAT------------AGC---------------------------------------------CCT------------------CAT------------------------------CTG---------TTT---GGT------------------------CAG------------GCA------------CTG------------------------------GCC------------------CAA------------------------------------------GAT---------------CTA------GGCCACTTC------------------------------------------------------------------TTAAGT---------------------CCAGGCACT---GAG---GTC---CTT------------------------------------------------------------CAA---------------------------------------TAT------------------------------------------GTG---------------------GAT------------------------------------------------------TTA------------------CTT------------------------TTG------GCT---------ACCAGT------------TCA---------------GAA---------GCC---------TCA---------------TGC------------CAG---------CAG---------GCT------------ACT---------------------------------------CTA------------------GCT------------------------------------------------------------------------CTC---------------TTG---------------------------------------AAC---------------------TTT------------------------------------------------CTA---------------------------------------------------------------------------GCT------AAT---------CAA------------------------GGG------------TAC------------------------------------------AAG------------------GTG---------------------------------------------------------------------------TCT---------------------AGG---------------------------------CCG------------------------------------------AAG------------------------GCC------------------CAGCTT---------------------TGCCTA------------------------------------CAG------------------------------------------------------CAGGTC---------------------AAA------------------------------------------------------------TAT------------------------CTA------------------------------GGC------CTA---------------------------ATC---------------------TTA---------------------------------GCC---------------------------------------------------------------------------------------------------------------------------------------------------------------------------------------------------------------------------------------------------------------------------------------------------
>5_32555603
---------------------------------------------------------------------------------------------------------------------------------------------------------------------------------------------------------------------------------------------------------------------------------------------------------------------------------------------------------------------------------------------------------------------------------------------------------------------------------------------------------------------------------------------------------------------------------------------------------------------------------------------------------------------------------------------------------------------------------------------------------------------------------------------------------------------------------------------------------------------------------------------------------------------------------------------------------------------------------------GTA------------------------------CAA------AAA---------CCA---------------AAC------------------------GGT---------------------------------------------------------------------------------------------TAG---TGG---------------------------------AGA------------------------------------------------------------------------------------------------------------------------CTA---------------GTG------------------------------------------CAA---------GAT------------------CTT---------------------AGA------------------------CTC---------------ATC------------------------------------------------------------------------------------------------AAT------------GAG------------------------------------------GCA------GAA------------------------------------------ATT------------------CCT------------CTA------------------------------------------------------------------------------TAT---------------CCA---------GTT---------------------GTA------------------------------------------CCC------AAC---------------------------CCC---------------------------------------------------------------------------------------------------------------------------------------------------TATACC------CTG------CTC---------------------TCT---------------------------------------CAA---------ATA---------CCA---------------GAG---GAA------GCAAAA---------------------------------------------------------------------------------------------------------------TGG------------------------------------------------------------------------------------------------------------------------------------------------------------------------------------------------------------------------------------------------------------------------------------------------------------------------TTCTCTGTT------------------------------CTG------------------GAC---------------------------------CTC---------------------------------------------------------------------------------------------------------------------------------------------------------------------------------------------------------------------------------------------------------------------------------------------------------------AAG---------------------------GAT---------------------------GCC------------------------------------------------------------------------------------------------------------------------------------------------------------------------------------------------------------------------------------------------------------------------------------------------------------------------------------------------------------------------------------------------------------------------------------------------------------------------------------------TTC---------------------TTC------------------------------------------------------------------------------------------TGT------------------------------ATT------------------------------------------------------------------------------------------------CCC---------------------------------------------------------------------------------------------------------------CTGCAC---------TCT---------GAC---TCC------------------TGG------------------------------------------------------TTT------------CTC---------------------------------TTT------------------------------GCC---TTT------------------------------------------------------------------------------GAGGAT---------------------------------------------------------CCCACA---------------GAC------CAC------ACATCC---------------------------------------------------------------------------------------------CAA------CTT---------AGG------------------------------------TGG------------------------AAG------------------GTC------TTG---CCC------------------------------------------------CAG---GTG---------------TTT---------AGG---------------------------CAT------------AGC---------------------------------------------CCT------------------CAC------------------------------CTG---------TTT---GGT------------------------CAG------------GCA------------CTG------------------------------GCC------------------CAA------------------------------------------GAT---------------CTA------GGCCACTTC------------------------------------------------------------------TCAAGT---------------------CCAGGCACT---CTG---GTC---CTT------------------------------------------------------------CAG---------------------------------------TAT------------------------------------------GTG---------------------GAT---------------------------------GAT------------------TTA------------------CTT------------------------TTG------GCT---------ACCAGT------------TCA---------------GAA---------GCC---------TCA---------------TGC------------CAG---------CAG---------GCT------------ACT---------------------------------------CTA------------------GAT------------------------------------------------------------------------CTC---------------TTG---------------------------------------AAC---------------------TTT------------------------------------------------CTA---------------------------------------------------------------------------GCT------AAT---------CAA------------------------GGG------------TAC------------------------------------------AAG------------------GTA---------------------------------------------------------------------------TCT---------------------AGG---------------------------------TCG------------------------------------------AAG------------------------GCC------------------CAGGTT---------------------TGCCTA------------------------------------CAG------------------------------------------------------CAGGTC---------------------AAA------------------------------------------------------------TAT------------------------CTA------------------------------GGC------CTA---------------------------ATC---------------------TTA---------------------------------------------------------------------------------------------------------------------------------------------------------------------------------------------------------------------------------------------------------------------------------------------------------------------------------------
>X_104886536
---------------------------------------------------------------------------------------------------------------------------------------------------------------------------------------------------------------------------------------------------------------------------------------------------------------------------------------------------------------------------------------------------------------------------------------------------------------------------------------------------------------------------------------------------------------------------------------------------------------------------------------------------------------------------------------------------------------------------------------------------------------------------------------------------------------------------------------------------------------------------------------------------------------------------------------------------------------------------------------GTA------------------------------CAA------AAA---------CTA---------------AAT------------------------GGT---------------------------------------------------------------------------------------------CAG---TGG---------------------------------AGA------------------------------------------------------------------------------------------------------------------------CTA---------------GTG------------------------------------------CAA---------GAT------------------CTT---------------------AGA------------------------CTC---------------ATC------------------------------------------------------------------------------------------------AGT------------GAG------------------------------------------GCA------GTA------------------------------------------ATT------------------CCT------------GTA------------------------------------------------------------------------------TAT---------------CCA---------GTT---------------------GTA------------------------------------------CCC------AAC---------------------------CCC---------------------------------------------------------------------------------------------------------------------------------------------------TATACT------CTG------CTC---------------------TCT---------------------------------------CAA---------ATA---------CCA---------------GAG---GAA------GCAGAA---------------------------------------------------------------------------------------------------------------TGG------------------------------------------------------------------------------------------------------------------------------------------------------------------------------------------------------------------------------------------------------------------------------------------------------------------------TTCACTGTT------------------------------CTG------------------GAC---------------------------------CTC---------------------------------------------------------------------------------------------------------------------------------------------------------------------------------------------------------------------------------------------------------------------------------------------------------------AAG---------------------------GAT---------------------------GCC------------------------------------------------------------------------------------------------------------------------------------------------------------------------------------------------------------------------------------------------------------------------------------------------------------------------------------------------------------------------------------------------------------------------------------------------------------------------------------------TTC---------------------TTC------------------------------------------------------------------------------------------TGT------------------------------ATT------------------------------------------------------------------------------------------------CCC---------------------------------------------------------------------------------------------------------------CTGCAC---------TCT---------GAC---TCC------------------CAG------------------------------------------------------TTT------------CTC---------------------------------TTT------------------------------GCC---TTT------------------------------------------------------------------------------GAGGAT---------------------------------------------------------CCCACA---------------GAC------CAC------ACATCC---------------------------------------------------------------------------------------------CAA------CTT---------ATG------------------------------------TGG------------------------ACG------------------GTC------TTG---CCC------------------------------------------------CAA---AGG---------------TTT---------AGG---------------------------GAT------------AGC---------------------------------------------CCT------------------CAT------------------------------CCG---------TTT---GGT------------------------CAG------------GCA------------CTG------------------------------GCC------------------CAG------------------------------------------GAT---------------CTA------GGCCACTTC------------------------------------------------------------------TCAAGT---------------------CCAGGCACT---CTG---GCC---CTT------------------------------------------------------------CAG---------------------------------------TAT------------------------------------------GTG---------------------GAT---------------------------------GAA------------------TTA------------------CTT------------------------TTG------GCT---------ACCAGT------------TTG---------------GAA---------ACC---------TCA---------------TGC------------AAG---------CAG---------GCT------------ACT---------------------------------------CTA------------------GAT------------------------------------------------------------------------CTG---------------CTG---------------------------------------AAC---------------------TTT------------------------------------------------CTA---------------------------------------------------------------------------GCT------AAT---------CAA------------------------GGG------------TAC------------------------------------------AAG------------------GTG---------------------------------------------------------------------------TCT---------------------AGG---------------------------------TTG------------------------------------------AAG------------------------GCC------------------CAGCTT---------------------TTCCTA------------------------------------CAG------------------------------------------------------CAGGTC---------------------AAA------------------------------------------------------------TAT------------------------CTA------------------------------GGC------CTA---------------------------ATC---------------------TTA---------------------------------------------------------------------------------------------------------------------------------------------------------------------------------------------------------------------------------------------------------------------------------------------------------------------------------------
>8_52958435
---------------------------------------------------------------------------------------------------------------------------------------------------------------------------------------------------------------------------------------------------------------------------------------------------------------------------------------------------------------------------------------------------------------------------------------------------------------------------------------------------------------------------------------------------------------------------------------------------------------------------------------------------------------------------------------------------------------------------------------------------------------------------------------------------------------------------------------------------------------------------------------------------------------------------------------------------------------------------------------ATA------------------------------CAA------AAC---------CTG---------------AAT------------------------GGT---------------------------------------------------------------------------------------------CAG---TGG---------------------------------AGA------------------------------------------------------------------------------------------------------------------------CTA---------------GTG------------------------------------------CAA---------GAT------------------CTT---------------------AGA------------------------CTC---------------ATC------------------------------------------------------------------------------------------------AAT------------GAG------------------------------------------GCA------GTA------------------------------------------ATT------------------CCT------------CTA------------------------------------------------------------------------------CAT---------------CGA---------GTT---------------------ATA------------------------------------------CCC------AAC---------------------------CCC---------------------------------------------------------------------------------------------------------------------------------------------------TATACC------CTG------CTC---------------------TCT---------------------------------------CAG---------ATA---------CCA---------------GAG---GAA------GCAGAA---------------------------------------------------------------------------------------------------------------TGG------------------------------------------------------------------------------------------------------------------------------------------------------------------------------------------------------------------------------------------------------------------------------------------------------------------------TTCACAGTT------------------------------CTG------------------GAC---------------------------------CTC---------------------------------------------------------------------------------------------------------------------------------------------------------------------------------------------------------------------------------------------------------------------------------------------------------------AAG---------------------------GAT---------------------------TCC------------------------------------------------------------------------------------------------------------------------------------------------------------------------------------------------------------------------------------------------------------------------------------------------------------------------------------------------------------------------------------------------------------------------------------------------------------------------------------------TTC------------------------------------------------------------------------------------------------------------------TGT------------------------------ATT------------------------------------------------------------------------------------------------CCC---------------------------------------------------------------------------------------------------------------CTGCAC---------TCT---------GAC---TCC------------------CAG------------------------------------------------------TTT------------CTC---------------------------------TTT------------------------------GCC---TTT------------------------------------------------------------------------------GAGGAT---------------------------------------------------------CCCACA---------------GAC------CAA------ACATCC---------------------------------------------------------------------------------------------CAA------CTT---------ATG------------------------------------TGG------------------------ACG------------------GTC------TTG---CCC------------------------------------------------CAA---GGG---------------TTT---------AGG---------------------------GAT------------AGC---------------------------------------------CCT------------------CAT------------------------------CTG---------TTT---GAT------------------------CAG------------GCA------------CTG------------------------------GCC------------------CAA------------------------------------------GAT---------------CTA------GGCCACTTC------------------------------------------------------------------TCAAGT---------------------CCAGGCAGT---CTG---GTC---CTT------------------------------------------------------------CAG---------------------------------------TAT------------------------------------------GTG---------------------GAT---------------------------------GAT------------------TTA------------------CTT------------------------TTG------GCT---------ACCAGT------------TCG---------------GAA---------GCC---------TCC---------------TGC------------CAG---------CAG---------GCT------------ACT---------------------------------------CTA------------------GAT------------------------------------------------------------------------CTC---------------TTG---------------------------------------AAC---------------------TTT------------------------------------------------CTA---------------------------------------------------------------------------GCT------AAT---------CAA------------------------GGG------------TAT------------------------------------------AAG------------------GTG---------------------------------------------------------------------------TCT---------------------AGG---------------------------------TCA------------------------------------------AAG------------------------GCC------------------CAGCTT---------------------TGCCTA------------------------------------CAG------------------------------------------------------CAGGCC---------------------AAA------------------------------------------------------------TAT------------------------CTA------------------------------GGC------TTA---------------------------ATC---------------------TTA---------------------------------------------------------------------------------------------------------------------------------------------------------------------------------------------------------------------------------------------------------------------------------------------------------------------------------------
>1037280382
---------------------------------------------------------------------------------------------------------------------------------------------------------------------------------------------------------------------------------------------------------------------------------------------------------------------------------------------------------------------------------------------------------------------------------------------------------------------------------------------------------------------------------------------------------------------------------------------------------------------------------------------------------------------------------------------------------------------------------------------------------------------------------------------------------------------------------------------------------------------------------------------------------------------------------------------------------------------------------------GTA------------------------------CAA------AAA---------CCA---------------AAC------------------------CAT---------------------------------------------------------------------------------------------CAG---TGG---------------------------------AGA------------------------------------------------------------------------------------------------------------------------CTA---------------GTG------------------------------------------TAA---------GAT------------------CTT---------------------AGA------------------------CTC---------------ATC------------------------------------------------------------------------------------------------AAT------------AAG------------------------------------------GCA------GTA------------------------------------------ATT------------------CCT------------CTA------------------------------------------------------------------------------TAT---------------CCA---------GTT---------------------GTA------------------------------------------CCC------AAC---------------------------CCC---------------------------------------------------------------------------------------------------------------------------------------------------TATACC------CTG------CTC---------------------TCT---------------------------------------CAA---------ATA---------CCA---------------AAG---GAA------GCAGAA---------------------------------------------------------------------------------------------------------------TGG------------------------------------------------------------------------------------------------------------------------------------------------------------------------------------------------------------------------------------------------------------------------------------------------------------------------TTCATGGTT------------------------------TTG------------------GAC---------------------------------CTC---------------------------------------------------------------------------------------------------------------------------------------------------------------------------------------------------------------------------------------------------------------------------------------------------------------AAG---------------------------GAT---------------------------GCC------------------------------------------------------------------------------------------------------------------------------------------------------------------------------------------------------------------------------------------------------------------------------------------------------------------------------------------------------------------------------------------------------------------------------------------------------------------------------------------TTC---------------------TTC------------------------------------------------------------------------------------------TGT------------------------------ATT------------------------------------------------------------------------------------------------CCC---------------------------------------------------------------------------------------------------------------CTGCAT---------TCT---------GAC---TCC------------------CAG------------------------------------------------------TTT------------CTC---------------------------------TTT------------------------------GCC---TTT------------------------------------------------------------------------------GAGGAT---------------------------------------------------------CCCACA---------------GAT------CAC------ATGTCC---------------------------------------------------------------------------------------------CAA------CTT---------ACA------------------------------------TGG------------------------ATG------------------GTC------TTG---CCC------------------------------------------------CAA---GGG---------------TTT---------AGG---------------------------GAT------------AGC---------------------------------------------CCT------------------CAC------------------------------CTG---------TTT---TGT------------------------GAG------------GCA------------CTG------------------------------GCA------------------CAA------------------------------------------GAT---------------CTC------GGCCACTTC------------------------------------------------------------------TCAAGT---------------------CCAGGCACT---CTG---GTG---CTT------------------------------------------------------------CAG---------------------------------------TAT------------------------------------------GTG---------------------GAT---------------------------------GAT------------------TTA------------------CTT------------------------TTG------GCT---------ACCAGT------------TCG---------------GAA---------GCA---------TCA---------------TGC------------CAG---------CAG---------GCT------------ACT---------------------------------------CTA------------------GAT------------------------------------------------------------------------CTC---------------TTG---------------------------------------AAC---------------------TTT------------------------------------------------CTA---------------------------------------------------------------------------GCT------AAT---------CAA------------------------GGG------------TAC------------------------------------------AAG------------------GTG---------------------------------------------------------------------------TCT---------------------AGG---------------------------------TCG------------------------------------------AAG------------------------GCC------------------CAGCTT---------------------TGCCAA------------------------------------CAG------------------------------------------------------CAGGTC---------------------AAA------------------------------------------------------------TAT------------------------CTA------------------------------GGC------CTA---------------------------ATC---------------------TTA---------------------------------------------------------------------------------------------------------------------------------------------------------------------------------------------------------------------------------------------------------------------------------------------------------------------------------------
>6_115236891
---------------------------------------------------------------------------------------------------------------------------------------------------------------------------------------------------------------------------------------------------------------------------------------------------------------------------------------------------------------------------------------------------------------------------------------------------------------------------------------------------------------------------------------------------------------------------------------------------------------------------------------------------------------------------------------------------------------------------------------------------------------------------------------------------------------------------------------------------------------------------------------------------------------------------------------------------------------------------------------GTA------------------------------CAA------AAA---------CCA---------------AAT------------------------GGT---------------------------------------------------------------------------------------------CAC---TGG---------------------------------AGA------------------------------------------------------------------------------------------------------------------------CTA---------------GTG------------------------------------------CAA---------GAT------------------CTT---------------------AGA------------------------CTC---------------ATC------------------------------------------------------------------------------------------------AAT------------GAG------------------------------------------GCA------GTA------------------------------------------ATT------------------CCT------------CTA------------------------------------------------------------------------------TAT---------------CCA---------GTT---------------------GTA------------------------------------------CCC------AAC---------------------------CCC---------------------------------------------------------------------------------------------------------------------------------------------------TATACC------CTG------CTT---------------------TCT---------------------------------------CAA---------ATA---------CCA---------------GAG---GAA------GCAGAA---------------------------------------------------------------------------------------------------------------TGG------------------------------------------------------------------------------------------------------------------------------------------------------------------------------------------------------------------------------------------------------------------------------------------------------------------------TTCATGGTT------------------------------CTG------------------GAC---------------------------------CTC---------------------------------------------------------------------------------------------------------------------------------------------------------------------------------------------------------------------------------------------------------------------------------------------------------------AAG---------------------------GAT---------------------------GCC------------------------------------------------------------------------------------------------------------------------------------------------------------------------------------------------------------------------------------------------------------------------------------------------------------------------------------------------------------------------------------------------------------------------------------------------------------------------------------------TTC---------------------TTC------------------------------------------------------------------------------------------TGT------------------------------!TT------------------------------------------------------------------------------------------------CCC---------------------------------------------------------------------------------------------------------------CTGCAC---------TCT---------GAC---TCC------------------CAG------------------------------------------------------TTT------------CTG---------------------------------TTT------------------------------GCC---TTT------------------------------------------------------------------------------GAGGAT---------------------------------------------------------CCCACA---------------GAC------CAC------ACGTCC---------------------------------------------------------------------------------------------CAA------CTT---------ACA------------------------------------TGG------------------------ATG------------------GTC------TTG---CCA------------------------------------------------CAA---GGG---------------TTT---------AGG---------------------------GAT------------AGC---------------------------------------------CCT------------------CAC------------------------------CTG---------TTT---GGT------------------------CAG------------GCA------------CTG------------------------------GCC------------------CAA------------------------------------------GAT---------------CTA------GGCCACTTC------------------------------------------------------------------TCAAGT---------------------CCAGGCACT---TTG---GTC---CTT------------------------------------------------------------CAG---------------------------------------TAT------------------------------------------GTG---------------------GAT---------------------------------GAT------------------TTA------------------CTT------------------------TTG------GCT---------ACCAGT------------TCA---------------GAA---------GCC---------TCA---------------TGC------------CAG---------CAG---------GCT------------ACT---------------------------------------CTA------------------GAT------------------------------------------------------------------------CTC---------------TTG---------------------------------------AAC---------------------TTT------------------------------------------------CTA---------------------------------------------------------------------------CCT------AAT---------CAA------------------------GGG------------TAC------------------------------------------AAG------------------GCA---------------------------------------------------------------------------TCT---------------------AGG---------------------------------TCA------------------------------------------AAG------------------------GTG------------------CAGCTT---------------------TGCTTA------------------------------------CAG------------------------------------------------------CAGGCT---------------------AAA------------------------------------------------------------TAT------------------------CTA------------------------------GGC------CTA---------------------------ATC---------------------TTA---------------------------------------------------------------------------------------------------------------------------------------------------------------------------------------------------------------------------------------------------------------------------------------------------------------------------------------
>6_99264548
---------------------------------------------------------------------------------------------------------------------------------------------------------------------------------------------------------------------------------------------------------------------------------------------------------------------------------------------------------------------------------------------------------------------------------------------------------------------------------------------------------------------------------------------------------------------------------------------------------------------------------------------------------------------------------------------------------------------------------------------------------------------------------------------------------------------------------------------------------------------------------------------------------------------------------------------------------------------------------------GTA------------------------------TAA------AAA---------CAG---------------AAT------------------------GGT---------------------------------------------------------------------------------------------CAG---TGG---------------------------------AAA------------------------------------------------------------------------------------------------------------------------CTA---------------GTG------------------------------------------CAA---------GAT------------------CTT---------------------GGA------------------------CTC---------------ATC------------------------------------------------------------------------------------------------AAT------------GAG------------------------------------------GCA------GTA------------------------------------------ATT------------------CCT------------CTA------------------------------------------------------------------------------TAT---------------CCA---------GTT---------------------GTA------------------------------------------CCC------AAC---------------------------CCC---------------------------------------------------------------------------------------------------------------------------------------------------TATACC------CTG------CTT---------------------TCT---------------------------------------CAA---------ATA---------CCA---------------GAG---GAA------GCAGAA---------------------------------------------------------------------------------------------------------------TGG------------------------------------------------------------------------------------------------------------------------------------------------------------------------------------------------------------------------------------------------------------------------------------------------------------------------TTCAGTGTT------------------------------CTG------------------GAC---------------------------------CTC---------------------------------------------------------------------------------------------------------------------------------------------------------------------------------------------------------------------------------------------------------------------------------------------------------------AAG---------------------------GAT---------------------------GCC------------------------------------------------------------------------------------------------------------------------------------------------------------------------------------------------------------------------------------------------------------------------------------------------------------------------------------------------------------------------------------------------------------------------------------------------------------------------------------------TTC---------------------TTC------------------------------------------------------------------------------------------TGT------------------------------ATT------------------------------------------------------------------------------------------------CCC---------------------------------------------------------------------------------------------------------------CTGCAC---------TCT---------GAC---TCC------------------CAG------------------------------------------------------TTT------------CTC---------------------------------TTT------------------------------GCC---TTT------------------------------------------------------------------------------GAGGAT---------------------------------------------------------CCCACA---------------GAC------CAC------ACATCC---------------------------------------------------------------------------------------------CAA------CTT---------ACG------------------------------------TGG------------------------ACC------------------GTC------TTG---CCT------------------------------------------------CAT---GGG---------------TTT---------AGG---------------------------GAT------------AGC---------------------------------------------CCT------------------CCT------------------------------CTG---------TTT---GGT------------------------CAG------------GCA------------CTG------------------------------GCC------------------CAA------------------------------------------GAT---------------CTA------GGCCACTTC------------------------------------------------------------------TCAAGT---------------------CCAGGCACT---CTG---GTC---CTT------------------------------------------------------------CAG---------------------------------------TAT------------------------------------------GTG---------------------GAT---------------------------------GAT------------------TTA------------------CTT------------------------TTG------GCT---------ACCAGT------------TCA---------------GAA---------GCC---------TCA---------------TGC------------CAG---------CAG---------GCT------------ACT---------------------------------------CTA------------------GAT------------------------------------------------------------------------CTC---------------TTG---------------------------------------AAC---------------------TTT------------------------------------------------CTA---------------------------------------------------------------------------GCT------AAT---------CAA------------------------GGG------------TAC------------------------------------------AAG------------------ACA---------------------------------------------------------------------------TCT---------------------AGG---------------------------------TTG------------------------------------------AAG------------------------GCC------------------CAGCTT---------------------TGCCTA------------------------------------CAG------------------------------------------------------CGGGTC---------------------AGA------------------------------------------------------------TAT------------------------CTA------------------------------GGC------CTA---------------------------ATC---------------------TTA---------------------------------------------------------------------------------------------------------------------------------------------------------------------------------------------------------------------------------------------------------------------------------------------------------------------------------------
>4_76045928
---------------------------------------------------------------------------------------------------------------------------------------------------------------------------------------------------------------------------------------------------------------------------------------------------------------------------------------------------------------------------------------------------------------------------------------------------------------------------------------------------------------------------------------------------------------------------------------------------------------------------------------------------------------------------------------------------------------------------------------------------------------------------------------------------------------------------------------------------------------------------------------------------------------------------------------------------------------------------------------GTA------------------------------CAA------AAA---------CCG---------------AAC------------------------AGT---------------------------------------------------------------------------------------------CAG---TGG---------------------------------AGA------------------------------------------------------------------------------------------------------------------------CTA---------------GTG------------------------------------------CAA---------GAT------------------CTT---------------------AGA------------------------CTC---------------ATT------------------------------------------------------------------------------------------------AAT------------GAG------------------------------------------GCA------GTA------------------------------------------ATT------------------CCT------------CTA------------------------------------------------------------------------------TAT---------------CCA---------GTT---------------------GTA------------------------------------------CCC------AAC---------------------------CCC---------------------------------------------------------------------------------------------------------------------------------------------------TATACC------CTG------CTC---------------------TCT---------------------------------------CAA---------ATA---------CCA---------------GGG---GAA------GCAGAA---------------------------------------------------------------------------------------------------------------TGG------------------------------------------------------------------------------------------------------------------------------------------------------------------------------------------------------------------------------------------------------------------------------------------------------------------------TTCACGGTT------------------------------CTG------------------GAC---------------------------------CTC---------------------------------------------------------------------------------------------------------------------------------------------------------------------------------------------------------------------------------------------------------------------------------------------------------------AAG---------------------------GAT---------------------------GCC------------------------------------------------------------------------------------------------------------------------------------------------------------------------------------------------------------------------------------------------------------------------------------------------------------------------------------------------------------------------------------------------------------------------------------------------------------------------------------------TTC---------------------TTC------------------------------------------------------------------------------------------TTT------------------------------ATT------------------------------------------------------------------------------------------------CCC---------------------------------------------------------------------------------------------------------------CTGCAC---------TCT---------GAC---TCC------------------CAG------------------------------------------------------TTT------------CTC---------------------------------TTT------------------------------GCT---TTT------------------------------------------------------------------------------GAGGAT---------------------------------------------------------CCCACA---------------GAC------CAC------ACGTCC---------------------------------------------------------------------------------------------CAA------CTT---------ACA------------------------------------CAG------------------------ATG------------------GTC------TTG---CCC------------------------------------------------CAA---GGG---------------TTT---------AGG---------------------------GAT------------AGC---------------------------------------------CCT------------------CAT------------------------------CTG---------TTT---GGT------------------------CAG------------GCA------------CTG------------------------------GCC------------------CAG------------------------------------------GAT---------------CTA------GGCCACTTC------------------------------------------------------------------TCAAGT---------------------CCAGGCACT---CTG---GTC---CTT------------------------------------------------------------CAA---------------------------------------TAT------------------------------------------GTG---------------------GAT---------------------------------GAT------------------TTA------------------CTT------------------------TTG------GCT---------ACCAGT------------TTG---------------GAA---------GCC---------TCG---------------TGC------------CAG---------CAG---------GCT------------ACT---------------------------------------CTG------------------GAT------------------------------------------------------------------------CTC---------------TTG---------------------------------------AAC---------------------TTT------------------------------------------------CTG---------------------------------------------------------------------------GCT------AAT---------CAA------------------------GGG------------TAC------------------------------------------AAG------------------GTG---------------------------------------------------------------------------TCT---------------------AGG---------------------------------TCG------------------------------------------AAG------------------------GCC------------------CAGCTT---------------------TGCCTA------------------------------------CAG------------------------------------------------------CAGGTT---------------------AAA------------------------------------------------------------TAT------------------------CTA------------------------------AGC------CTA---------------------------ATC---------------------TTA---------------------------------------------------------------------------------------------------------------------------------------------------------------------------------------------------------------------------------------------------------------------------------------------------------------------------------------
>6_150850827
---------------------------------------------------------------------------------------------------------------------------------------------------------------------------------------------------------------------------------------------------------------------------------------------------------------------------------------------------------------------------------------------------------------------------------------------------------------------------------------------------------------------------------------------------------------------------------------------------------------------------------------------------------------------------------------------------------------------------------------------------------------------------------------------------------------------------------------------------------------------------------------------------------------------------------------------------------------------------------------GTA------------------------------CAA------AAA---------CCA---------------AAC------------------------GGT---------------------------------------------------------------------------------------------CAG---TGG---------------------------------AGA------------------------------------------------------------------------------------------------------------------------CTA---------------GTG------------------------------------------CAA---------GAT------------------CTT---------------------AGA------------------------CTC---------------ATC------------------------------------------------------------------------------------------------AAT------------GAG------------------------------------------GCA------GTA------------------------------------------ATT------------------CAT------------CTA------------------------------------------------------------------------------TAT---------------CCA---------GTT---------------------GTA------------------------------------------CCC------AAA---------------------------CCC---------------------------------------------------------------------------------------------------------------------------------------------------TATACC------CTG------CTC---------------------TCT---------------------------------------CAA---------ATA---------CCA---------------GAG---GAA------GCAGAA---------------------------------------------------------------------------------------------------------------TGG------------------------------------------------------------------------------------------------------------------------------------------------------------------------------------------------------------------------------------------------------------------------------------------------------------------------TTCACTGTT------------------------------CTG------------------GAC---------------------------------CTC---------------------------------------------------------------------------------------------------------------------------------------------------------------------------------------------------------------------------------------------------------------------------------------------------------------AAG---------------------------GAT---------------------------GCC------------------------------------------------------------------------------------------------------------------------------------------------------------------------------------------------------------------------------------------------------------------------------------------------------------------------------------------------------------------------------------------------------------------------------------------------------------------------------------------TTC------------------------------------------------------------------------------------------------------------------TGT------------------------------ATT------------------------------------------------------------------------------------------------CCC---------------------------------------------------------------------------------------------------------------CTGCAC---------TCT---------GAC---TCC------------------CAG------------------------------------------------------TTT------------CTC---------------------------------TTT------------------------------GCC---TTT------------------------------------------------------------------------------GAGGAT---------------------------------------------------------CCCACA---------------GAC------CAC------ATGTCC---------------------------------------------------------------------------------------------CAA------CTT---------ACG------------------------------------TGG------------------------ACG------------------GTC------TTG---CCC------------------------------------------------CAA---GGT---------------TTT---------AGG---------------------------GAT------------AGC---------------------------------------------CCT------------------CAT------------------------------CTG---------TTT---GGT------------------------CAG------------GCA------------CTG------------------------------GCC------------------CAA------------------------------------------GAT---------------CTA------GGCCATGTC------------------------------------------------------------------TCAAGT---------------------CCAGGCACT---CTG---TTC---CTT------------------------------------------------------------CAG---------------------------------------TAT------------------------------------------CTG---------------------GAT---------------------------------GAT------------------TTA------------------CTT------------------------TTG------GCT---------ACCAGT------------TCA---------------GAA---------GCC---------TCG---------------TGC------------CAG---------CAG---------GCC------------ACT---------------------------------------GTA------------------GAT------------------------------------------------------------------------CTC---------------TTG---------------------------------------AAC---------------------TTT------------------------------------------------CTA---------------------------------------------------------------------------GCT------AAT---------CAA------------------------GGG------------TAC------------------------------------------AAG------------------GTG---------------------------------------------------------------------------TCT---------------------AGG---------------------------------TCA------------------------------------------AAG------------------------GCC------------------CAGCTT---------------------TGCCTA------------------------------------CAA------------------------------------------------------CAGGTC---------------------AAA------------------------------------------------------------TAT------------------------CTA------------------------------GGC------CTA---------------------------ATC---------------------TTA---------------------------------------------------------------------------------------------------------------------------------------------------------------------------------------------------------------------------------------------------------------------------------------------------------------------------------------
>1185610275
---------------------------------------------------------------------------------------------------------------------------------------------------------------------------------------------------------------------------------------------------------------------------------------------------------------------------------------------------------------------------------------------------------------------------------------------------------------------------------------------------------------------------------------------------------------------------------------------------------------------------------------------------------------------------------------------------------------------------------------------------------------------------------------------------------------------------------------------------------------------------------------------------------------------------------------------------------------------------------------GTA------------------------------CAA------AAA---------CTG---------------AAT------------------------GGT---------------------------------------------------------------------------------------------CAG---TGG---------------------------------AGA------------------------------------------------------------------------------------------------------------------------CTA---------------GTG------------------------------------------CAA---------GAT------------------CTT---------------------GGA------------------------CTC---------------ATC------------------------------------------------------------------------------------------------AAT------------AAG------------------------------------------GCA------ATA------------------------------------------ATT------------------CCT------------CTA------------------------------------------------------------------------------TAT---------------CCA---------GTT---------------------GTA------------------------------------------CCC------AAC---------------------------CCC---------------------------------------------------------------------------------------------------------------------------------------------------TATACC------CTG------CTC---------------------TCT---------------------------------------CAA---------ATA---------TCA---------------GAG---GAA------GCAGAA---------------------------------------------------------------------------------------------------------------TGG------------------------------------------------------------------------------------------------------------------------------------------------------------------------------------------------------------------------------------------------------------------------------------------------------------------------TTCACTGTT------------------------------CTG------------------GAC---------------------------------CTC---------------------------------------------------------------------------------------------------------------------------------------------------------------------------------------------------------------------------------------------------------------------------------------------------------------AAG---------------------------GAT---------------------------GCC------------------------------------------------------------------------------------------------------------------------------------------------------------------------------------------------------------------------------------------------------------------------------------------------------------------------------------------------------------------------------------------------------------------------------------------------------------------------------------------TTC---------------------TTC------------------------------------------------------------------------------------------TGT------------------------------ATT------------------------------------------------------------------------------------------------CCC---------------------------------------------------------------------------------------------------------------CTGCAC---------TCT---------GAC---TCC------------------CAG------------------------------------------------------TTT------------CTC---------------------------------TTT------------------------------GCC---TGT------------------------------------------------------------------------------GAGGAC---------------------------------------------------------CCCACA---------------GAC------CAC------ACATCC---------------------------------------------------------------------------------------------CAA------CTT---------ACA------------------------------------CAG------------------------ACG------------------ATC------TTG---CCC------------------------------------------------CAC---GGG---------------TTT---------AGG---------------------------GAT------------AGC---------------------------------------------CCT------------------TAC------------------------------CTG---------TTT---GGT------------------------CAG------------GCA------------CTG------------------------------GCC------------------CAA------------------------------------------GAT---------------CTA------GGCCACTTC------------------------------------------------------------------TCAAGT---------------------TCAGGCACT---CTG---GCC---CTT------------------------------------------------------------CAG---------------------------------------TAT------------------------------------------GTG---------------------GAT---------------------------------GAT------------------TTA------------------CCT------------------------TTG------GCT---------ACCAGT------------TTG---------------GAA---------GCC---------TCA---------------TGC------------CAA---------CAG---------GCT------------ACT---------------------------------------CTA------------------GAT------------------------------------------------------------------------CTC---------------TTG---------------------------------------AAC---------------------TTT------------------------------------------------CTA---------------------------------------------------------------------------GCT------AAT---------CAA------------------------GGG------------TAC------------------------------------------AAG------------------GCA---------------------------------------------------------------------------TCT---------------------AGG---------------------------------TCA------------------------------------------AAG------------------------GCC------------------CAGCTT---------------------TGCCTA------------------------------------CAG------------------------------------------------------CAGGTC---------------------GAA------------------------------------------------------------TAT------------------------CTA------------------------------GGC------TTA---------------------------ATC---------------------TTA---------------------------------GCC---------------------------------------------------------------------------------------------------------------------------------------------------------------------------------------------------------------------------------------------------------------------------------------------------
>5_76911279
---------------------------------------------------------------------------------------------------------------------------------------------------------------------------------------------------------------------------------------------------------------------------------------------------------------------------------------------------------------------------------------------------------------------------------------------------------------------------------------------------------------------------------------------------------------------------------------------------------------------------------------------------------------------------------------------------------------------------------------------------------------------------------------------------------------------------------------------------------------------------------------------------------------------------------------------------------------------------------------GTA------------------------------CAA------AAA---------CCG---------------AAC------------------------GGT---------------------------------------------------------------------------------------------CAG---TGG---------------------------------AGA------------------------------------------------------------------------------------------------------------------------CTA---------------GTG------------------------------------------GAA---------GAT------------------CTT---------------------AGA------------------------CTC---------------ATC------------------------------------------------------------------------------------------------AAA------------AAG------------------------------------------GCA------GTA------------------------------------------ATT------------------CCT------------CTA------------------------------------------------------------------------------TAT---------------CCA---------GTT---------------------GTA------------------------------------------CCC------AAC---------------------------CCC---------------------------------------------------------------------------------------------------------------------------------------------------TATAGC------CTG------CTC---------------------TCC---------------------------------------CAA---------ACA---------CCA---------------GAG---GAA------GCAGAA---------------------------------------------------------------------------------------------------------------TGG------------------------------------------------------------------------------------------------------------------------------------------------------------------------------------------------------------------------------------------------------------------------------------------------------------------------TTCACTGTT------------------------------CTG------------------GAC---------------------------------CTC---------------------------------------------------------------------------------------------------------------------------------------------------------------------------------------------------------------------------------------------------------------------------------------------------------------AAG---------------------------GAT---------------------------GCC------------------------------------------------------------------------------------------------------------------------------------------------------------------------------------------------------------------------------------------------------------------------------------------------------------------------------------------------------------------------------------------------------------------------------------------------------------------------------------------TTC---------------------TTC------------------------------------------------------------------------------------------TGT------------------------------ATT------------------------------------------------------------------------------------------------CCC---------------------------------------------------------------------------------------------------------------CTGCAC---------TCT---------GAC---TCC------------------CAG------------------------------------------------------TTT------------CTC---------------------------------TTT------------------------------GCC---TTT------------------------------------------------------------------------------GAGGAT---------------------------------------------------------CCCACA---------------GAC------CAC------ACATCT---------------------------------------------------------------------------------------------CAA------CTT---------ATG------------------------------------TGG------------------------ACC------------------GTC------TTG---CCC------------------------------------------------CAA---GGG---------------TTT---------AGG---------------------------GAT------------AGC---------------------------------------------CCT------------------CAC------------------------------CTG---------TTT---GGT------------------------CAG------------GCA------------CTG------------------------------GTC------------------CAA------------------------------------------GAT---------------CTA------GGCCATTTC------------------------------------------------------------------TCAAGT---------------------CCAGGCACT---CTG---GTC---CTT------------------------------------------------------------CAG---------------------------------------TAT------------------------------------------GTG---------------------GAT---------------------------------AAT------------------TTA------------------CTT------------------------TTG------GCT---------ACCAGT------------TCT---------------GAA---------GCC---------TCA---------------TGC------------CAG---------CAG---------ACT------------ACT---------------------------------------CTA------------------GAT------------------------------------------------------------------------CTC---------------TTG---------------------------------------AAC---------------------TTT------------------------------------------------CTA---------------------------------------------------------------------------GCT------AAT---------CAA------------------------GGG------------TAC------------------------------------------AAG------------------GTG---------------------------------------------------------------------------CCT---------------------AGA---------------------------------TCG------------------------------------------AAG------------------------GCC------------------CAGCTT---------------------TGCCTA------------------------------------TAG------------------------------------------------------CAGGTC---------------------AAA------------------------------------------------------------TAT------------------------CTA------------------------------GGC------CTG---------------------------ATC---------------------TTA---------------------------------------------------------------------------------------------------------------------------------------------------------------------------------------------------------------------------------------------------------------------------------------------------------------------------------------
>5_24390937
---------------------------------------------------------------------------------------------------------------------------------------------------------------------------------------------------------------------------------------------------------------------------------------------------------------------------------------------------------------------------------------------------------------------------------------------------------------------------------------------------------------------------------------------------------------------------------------------------------------------------------------------------------------------------------------------------------------------------------------------------------------------------------------------------------------------------------------------------------------------------------------------------------------------------------------------------------------------------------------GTA------------------------------CAA------AAC---------CCG---------------AAT------------------------GGT---------------------------------------------------------------------------------------------CAG---TGG---------------------------------AGA------------------------------------------------------------------------------------------------------------------------CTA---------------GTG------------------------------------------CAA---------GAT------------------CTT---------------------AGA------------------------CTT---------------ATC------------------------------------------------------------------------------------------------AAT------------GAG------------------------------------------GCA------GTA------------------------------------------ATT------------------CCT------------CTA------------------------------------------------------------------------------TAT---------------CCA---------GTT---------------------GTA------------------------------------------CCC------AAC---------------------------CCC---------------------------------------------------------------------------------------------------------------------------------------------------TCTACC------CTG------GTC---------------------TCT---------------------------------------CAA---------ATA---------CCA---------------GAG---GAA------GCAGAA---------------------------------------------------------------------------------------------------------------TGG------------------------------------------------------------------------------------------------------------------------------------------------------------------------------------------------------------------------------------------------------------------------------------------------------------------------TTCACTGTT------------------------------CTG------------------GAC---------------------------------CTC---------------------------------------------------------------------------------------------------------------------------------------------------------------------------------------------------------------------------------------------------------------------------------------------------------------AAG---------------------------GAT---------------------------GCC------------------------------------------------------------------------------------------------------------------------------------------------------------------------------------------------------------------------------------------------------------------------------------------------------------------------------------------------------------------------------------------------------------------------------------------------------------------------------------------TTC---------------------TTC------------------------------------------------------------------------------------------TGT------------------------------ATT------------------------------------------------------------------------------------------------CCC---------------------------------------------------------------------------------------------------------------CTCCAC---------TCT---------GAC---TCC------------------CAG------------------------------------------------------TTT------------CTC---------------------------------TTT------------------------------GCC---TTT------------------------------------------------------------------------------GAGGAT---------------------------------------------------------CCCACA---------------GAC------CAC------ATGTCC---------------------------------------------------------------------------------------------CAA------CTT---------ATG------------------------------------TGG------------------------ACT------------------GTC------TTG---CCC------------------------------------------------CAA---AGG---------------TTT---------AGG---------------------------GAT------------AGC---------------------------------------------CCT------------------CAT------------------------------CTC---------TTT---GGT------------------------CAG------------GCA------------CTA------------------------------GCC------------------CAA------------------------------------------GAA---------------CTA------GGCCACTTC------------------------------------------------------------------TGAAGT---------------------CCAGGCCCT---CTG---TTC---CTT------------------------------------------------------------CAG---------------------------------------TAT------------------------------------------GTG---------------------GAT---------------------------------GAT------------------TTA------------------CTT------------------------TTG------GCT---------ACCAAT------------TCA---------------GAA---------GCT---------TCA---------------TGC------------CAG---------CAG---------GCT------------ACT---------------------------------------CTA------------------GAT------------------------------------------------------------------------CTC---------------TTG---------------------------------------AAC---------------------TTT------------------------------------------------CTA---------------------------------------------------------------------------GCT------AAT---------CAA------------------------GGG------------TAC------------------------------------------AAG------------------GTG---------------------------------------------------------------------------TCT---------------------AGG---------------------------------TCA------------------------------------------AAG------------------------GCC------------------CAGCTT---------------------TGCCTA------------------------------------CAG------------------------------------------------------CAGGTC---------------------AAC------------------------------------------------------------TAT------------------------CTA------------------------------AGC------CTA---------------------------ATC---------------------TTA---------------------------------------------------------------------------------------------------------------------------------------------------------------------------------------------------------------------------------------------------------------------------------------------------------------------------------------
>5_113621547
---------------------------------------------------------------------------------------------------------------------------------------------------------------------------------------------------------------------------------------------------------------------------------------------------------------------------------------------------------------------------------------------------------------------------------------------------------------------------------------------------------------------------------------------------------------------------------------------------------------------------------------------------------------------------------------------------------------------------------------------------------------------------------------------------------------------------------------------------------------------------------------------------------------------------------------------------------------------------------------GTA------------------------------CAA------AAA---------CCA---------------AAT------------------------GGT---------------------------------------------------------------------------------------------CAG---TGG---------------------------------AGA------------------------------------------------------------------------------------------------------------------------CTA---------------GTG------------------------------------------CAA---------GAT------------------CTT---------------------AGA------------------------CTC---------------ATC------------------------------------------------------------------------------------------------AGT------------GAG------------------------------------------GCA------GTA------------------------------------------ATT------------------CCT------------CTA------------------------------------------------------------------------------TAT---------------CCA---------GTT---------------------ATA------------------------------------------CCC------AAC---------------------------CCC---------------------------------------------------------------------------------------------------------------------------------------------------TATACC------TTG------CTC---------------------TCT---------------------------------------CAA---------ATA---------CCA---------------GAG---GAA------CCAGAA---------------------------------------------------------------------------------------------------------------TGG------------------------------------------------------------------------------------------------------------------------------------------------------------------------------------------------------------------------------------------------------------------------------------------------------------------------TTCACTGTT------------------------------CTG------------------GAC---------------------------------CTC---------------------------------------------------------------------------------------------------------------------------------------------------------------------------------------------------------------------------------------------------------------------------------------------------------------AAG---------------------------GAT---------------------------GCC------------------------------------------------------------------------------------------------------------------------------------------------------------------------------------------------------------------------------------------------------------------------------------------------------------------------------------------------------------------------------------------------------------------------------------------------------------------------------------------TTC---------------------TTC------------------------------------------------------------------------------------------TGT------------------------------ATT------------------------------------------------------------------------------------------------CCC---------------------------------------------------------------------------------------------------------------CTGCAC---------TCT---------GAC---TCC------------------CAG------------------------------------------------------TTT------------CTC---------------------------------TTT------------------------------GCC---TTT------------------------------------------------------------------------------GAGGAT---------------------------------------------------------CCCACA---------------GAC------CAC------ACGTCC---------------------------------------------------------------------------------------------CAA------CTT---------ACG------------------------------------TGG------------------------ACA------------------ATC------TTG---CCC------------------------------------------------CAA---GGG---------------TTT---------AGG---------------------------GAT------------AGT---------------------------------------------CCT------------------CAC------------------------------CTG---------TTT---GGT------------------------CAG------------GTG------------CTG------------------------------GCC------------------CAA------------------------------------------GAT---------------CTA------GGCCACTTC------------------------------------------------------------------TCAAGT---------------------CCAGGCACT---CTG---GAC---CTT------------------------------------------------------------CAG---------------------------------------TAT------------------------------------------GTG---------------------GAT---------------------------------GAT------------------TTA------------------CTT------------------------TTG------GCT---------ACCAAT------------TCA---------------GAA---------GCC---------TCA---------------TGC------------CAG---------CAG---------GCT------------ACT---------------------------------------CTA------------------GAT------------------------------------------------------------------------CTC---------------TTG---------------------------------------AAC---------------------TTT------------------------------------------------GTA---------------------------------------------------------------------------GCT------AAT---------CAA------------------------GGA------------TAC------------------------------------------AAG------------------GCA---------------------------------------------------------------------------CCT---------------------AGG---------------------------------TCA------------------------------------------AAC------------------------ACC------------------CAGCTT---------------------TGCCTA------------------------------------CAG------------------------------------------------------CAGGTT---------------------AAA------------------------------------------------------------TAT------------------------CTA------------------------------GGC------CTA---------------------------ATC---------------------TTA---------------------------------------------------------------------------------------------------------------------------------------------------------------------------------------------------------------------------------------------------------------------------------------------------------------------------------------
>12127614017
---------------------------------------------------------------------------------------------------------------------------------------------------------------------------------------------------------------------------------------------------------------------------------------------------------------------------------------------------------------------------------------------------------------------------------------------------------------------------------------------------------------------------------------------------------------------------------------------------------------------------------------------------------------------------------------------------------------------------------------------------------------------------------------------------------------------------------------------------------------------------------------------------------------------------------------------------------------------------------------GTA------------------------------CAA------AAA---------CTG---------------AAT------------------------GGT---------------------------------------------------------------------------------------------CAG---TGG---------------------------------AGA------------------------------------------------------------------------------------------------------------------------CTA---------------ATG------------------------------------------CAA---------GAT------------------CTT---------------------AGA------------------------CTC---------------ATC------------------------------------------------------------------------------------------------AAT------------GAG------------------------------------------GCA------GTA------------------------------------------ATT------------------CCT------------CTA------------------------------------------------------------------------------TAT---------------CCA---------GTT---------------------GTA------------------------------------------CCC------AAC---------------------------CCT---------------------------------------------------------------------------------------------------------------------------------------------------TACACC------CTG------CTC---------------------TCT---------------------------------------CAA---------!AA---------AGA---------------GAA---GAA------GCAGAA---------------------------------------------------------------------------------------------------------------TGG------------------------------------------------------------------------------------------------------------------------------------------------------------------------------------------------------------------------------------------------------------------------------------------------------------------------TTCACAGTT------------------------------CCA------------------GAC---------------------------------CTC---------------------------------------------------------------------------------------------------------------------------------------------------------------------------------------------------------------------------------------------------------------------------------------------------------------AAG---------------------------GAT---------------------------GCT------------------------------------------------------------------------------------------------------------------------------------------------------------------------------------------------------------------------------------------------------------------------------------------------------------------------------------------------------------------------------------------------------------------------------------------------------------------------------------------TTC---------------------TTC------------------------------------------------------------------------------------------TGC------------------------------ATT------------------------------------------------------------------------------------------------CCC---------------------------------------------------------------------------------------------------------------CTGCAC---------TCT---------GAC---TCC------------------CAG------------------------------------------------------TTT------------CTC---------------------------------TTT------------------------------GCC---TTT------------------------------------------------------------------------------GAGGAT---------------------------------------------------------CCCACA---------------GAC------CAC------ACAACC---------------------------------------------------------------------------------------------CAA------CTT---------ACA------------------------------------TGG------------------------ACA------------------GTC------TTG---CCT------------------------------------------------TAA---GGG---------------TTT---------AGC---------------------------AAT------------AGC---------------------------------------------CCT------------------CAT------------------------------CTG---------TTT---GGT------------------------CAG------------GCA------------CTG------------------------------GTC------------------CAA------------------------------------------GAT---------------CTA------GGCCACTTC------------------------------------------------------------------TCAAGT---------------------CCAGGCACT---CTG---ATC---CTT------------------------------------------------------------CAG---------------------------------------TAT------------------------------------------GTG---------------------AAT---------------------------------GAT------------------TTA------------------CTT------------------------TTG------GCT---------ACCAGC------------TCA---------------GAA---------GCC---------TCA---------------TGC------------CAG---------CAG---------GCT------------ACT---------------------------------------TTA------------------GAT------------------------------------------------------------------------CTC---------------TTG---------------------------------------AAC---------------------TTT------------------------------------------------CTA---------------------------------------------------------------------------ACT------AAT---------CAA------------------------GGG------------TAC------------------------------------------AAA------------------GTG---------------------------------------------------------------------------TCT---------------------AAA---------------------------------TTG------------------------------------------AAG------------------------GCC------------------CAGCTC---------------------TGCCTA------------------------------------CAA------------------------------------------------------CAAGTC---------------------AAA------------------------------------------------------------TAT------------------------CTA------------------------------GGC------CTA---------------------------GTC---------------------TTA---------------------------------GCC---------------------------------------------------------------------------------------------------------------------------------------------------------------------------------------------------------------------------------------------------------------------------------------------------
>3_51746100
---------------------------------------------------------------------------------------------------------------------------------------------------------------------------------------------------------------------------------------------------------------------------------------------------------------------------------------------------------------------------------------------------------------------------------------------------------------------------------------------------------------------------------------------------------------------------------------------------------------------------------------------------------------------------------------------------------------------------------------------------------------------------------------------------------------------------------------------------------------------------------------------------------------------------------------------------------------------------------------GTA------------------------------CAA------AAA---------CCG---------------AAT------------------------TGT---------------------------------------------------------------------------------------------CAG---TGG---------------------------------AGA------------------------------------------------------------------------------------------------------------------------CTA---------------GTG------------------------------------------CAA---------GAT------------------CTT---------------------AGA------------------------CTC---------------ATC------------------------------------------------------------------------------------------------AAT------------GAG------------------------------------------GGA------GTA------------------------------------------ATT------------------CCT------------CTA------------------------------------------------------------------------------TAT---------------CCG---------GTT---------------------GTA------------------------------------------CCC------AAT---------------------------CCC---------------------------------------------------------------------------------------------------------------------------------------------------TATACC------CTG------CTC---------------------TCT---------------------------------------CAA---------ATA---------CCA---------------TGG---GAG------GCAGAA---------------------------------------------------------------------------------------------------------------GGG------------------------------------------------------------------------------------------------------------------------------------------------------------------------------------------------------------------------------------------------------------------------------------------------------------------------TTCATGGTT------------------------------CTG------------------GAC---------------------------------CTC---------------------------------------------------------------------------------------------------------------------------------------------------------------------------------------------------------------------------------------------------------------------------------------------------------------AAG---------------------------GAT---------------------------GCC------------------------------------------------------------------------------------------------------------------------------------------------------------------------------------------------------------------------------------------------------------------------------------------------------------------------------------------------------------------------------------------------------------------------------------------------------------------------------------------TCC---------------------TTC------------------------------------------------------------------------------------------TGT------------------------------ATT------------------------------------------------------------------------------------------------CCT---------------------------------------------------------------------------------------------------------------CTGCAC---------TCT---------GAC---TCC------------------CAG------------------------------------------------------TTT------------CTC---------------------------------TTT------------------------------GCC---TTC------------------------------------------------------------------------------AAGGAT---------------------------------------------------------CCCACA---------------GAC------CAC------ACGTCC---------------------------------------------------------------------------------------------CAA------CTT---------ACA------------------------------------TGG------------------------ATG------------------GTC------TTG---CCC------------------------------------------------CAA---GGG---------------TTT---------AGG---------------------------GAT------------AGC---------------------------------------------CCT------------------CAT------------------------------CTG---------TTT---GGT------------------------CAA------------ACA------------CTG------------------------------GCC------------------CAA------------------------------------------GAT---------------CTA------GGCCACTTC------------------------------------------------------------------TCAAGT---------------------CCAGGCACT---CTG---GTC---CTT------------------------------------------------------------CAG---------------------------------------TAT------------------------------------------ATG---------------------AAT---------------------------------GAT------------------TTA------------------ATT------------------------TTG------GCT---------ACAAGT------------TCA---------------GAA---------GAC---------TCA---------------TGC------------CAG---------CAG---------ACT------------ACT---------------------------------------CTA------------------GAT------------------------------------------------------------------------CTC---------------TTG---------------------------------------AAC---------------------TTT------------------------------------------------CTA---------------------------------------------------------------------------GCT------AAC---------CAA------------------------GGT------------TAC------------------------------------------AAG------------------GCA---------------------------------------------------------------------------TCT---------------------AAA---------------------------------TCG------------------------------------------AAG------------------------GCC------------------CAGCTC---------------------TGCCTA------------------------------------CAA------------------------------------------------------CAAGTT---------------------AAA------------------------------------------------------------TAT------------------------CTA------------------------------GGC------CTA---------------------------ATC---------------------TTA---------------------------------------------------------------------------------------------------------------------------------------------------------------------------------------------------------------------------------------------------------------------------------------------------------------------------------------
>X_26501252
---------------------------------------------------------------------------------------------------------------------------------------------------------------------------------------------------------------------------------------------------------------------------------------------------------------------------------------------------------------------------------------------------------------------------------------------------------------------------------------------------------------------------------------------------------------------------------------------------------------------------------------------------------------------------------------------------------------------------------------------------------------------------------------------------------------------------------------------------------------------------------------------------------------------------------------------------------------------------------------GTA------------------------------CAA------AAA---------CCA---------------AAT------------------------GGT---------------------------------------------------------------------------------------------CAG---TGG---------------------------------AGA------------------------------------------------------------------------------------------------------------------------CTA---------------GTG------------------------------------------CAA---------GAT------------------CTT---------------------AGA------------------------CTC---------------ATC------------------------------------------------------------------------------------------------AAC------------GAG------------------------------------------GTA------GTA------------------------------------------ATT------------------CCT------------TTA------------------------------------------------------------------------------TAT---------------CCA---------GTT---------------------GTA------------------------------------------CCC------AAC---------------------------CCC---------------------------------------------------------------------------------------------------------------------------------------------------TATACC------CTG------CTC---------------------TCT---------------------------------------CAA---------ATA---------CTA---------------GAA---GAA------GCAAAA---------------------------------------------------------------------------------------------------------------TGG------------------------------------------------------------------------------------------------------------------------------------------------------------------------------------------------------------------------------------------------------------------------------------------------------------------------CTCACTGTT------------------------------CTG------------------GAC---------------------------------CTC---------------------------------------------------------------------------------------------------------------------------------------------------------------------------------------------------------------------------------------------------------------------------------------------------------------AAG---------------------------GAT---------------------------GCC------------------------------------------------------------------------------------------------------------------------------------------------------------------------------------------------------------------------------------------------------------------------------------------------------------------------------------------------------------------------------------------------------------------------------------------------------------------------------------------TTC---------------------TTC------------------------------------------------------------------------------------------TGT------------------------------ATT------------------------------------------------------------------------------------------------CCC---------------------------------------------------------------------------------------------------------------CTGCAC---------TCT---------GAC---TCC------------------CAG------------------------------------------------------TTT------------CTC---------------------------------TTT------------------------------GCC---TTC------------------------------------------------------------------------------AAGAAT---------------------------------------------------------CCCACA---------------GAC------CAC------ATGTCC------------------------------------------------------------------------------!!T------------AAC------TTA---------!!A------------------------------------TGG------------------------ACA------------------ATC------TTG---CCC------------------------------------------------CAA---GGG---------------TTC---------AAG---------------------------GAT------------AGC---------------------------------------------CCT------------------CAT------------------------------CTG---------TTT---GGT------------------------CAG------------GCA------------CTG------------------------------GCC------------------CAA------------------------------------------GAT---------------CTA------GGCCACTTC------------------------------------------------------------------TCAAAT---------------------CCAGGCACT---CTA---GTC---CTT------------------------------------------------------------CAG---------------------------------------TAT------------------------------------------ATG---------------------AAG------------------------------------------------------TTA------------------CTT------------------------TTG------GCT---------ACCAGT------------GCA---------------GAA---------GCC---------TCA---------------TGC------------CAG---------CAG---------GCT------------ACT---------------------------------------CTA------------------GAT------------------------------------------------------------------------CTC---------------TTA---------------------------------------AAC---------------------TTT------------------------------------------------CTA---------------------------------------------------------------------------GCT------AAT---------CAA------------------------GGG------------TAC------------------------------------------AAG------------------GCA---------------------------------------------------------------------------TCT---------------------AAA---------------------------------TCA------------------------------------------AAG------------------------GCC------------------CAGCTC---------------------TGCCTA------------------------------------CAA------------------------------------------------------CAAGTC---------------------AAA------------------------------------------------------------TAT------------------------CTA------------------------------GGC------CTA---------------------------ATC---------------------TTA---------------------------------------------------------------------------------------------------------------------------------------------------------------------------------------------------------------------------------------------------------------------------------------------------------------------------------------
>2117300545
---------------------------------------------------------------------------------------------------------------------------------------------------------------------------------------------------------------------------------------------------------------------------------------------------------------------------------------------------------------------------------------------------------------------------------------------------------------------------------------------------------------------------------------------------------------------------------------------------------------------------------------------------------------------------------------------------------------------------------------------------------------------------------------------------------------------------------------------------------------------------------------------------------------------------------------------------------------------------------------ATA------------------------------CAA------AAA---------CAA---------------AAT------------------------GGT---------------------------------------------------------------------------------------------CGG---TGG---------------------------------AGA------------------------------------------------------------------------------------------------------------------------CTA---------------GTG------------------------------------------CAA---------GAT------------------CTT---------------------AGA------------------------CTC---------------ATC------------------------------------------------------------------------------------------------AAT------------GAG------------------------------------------GCA------GTA------------------------------------------ATT------------------CCT------------CTA------------------------------------------------------------------------------TAT---------------CCA---------CCT---------------------GTA------------------------------------------GCC------AAC---------------------------CCC---------------------------------------------------------------------------------------------------------------------------------------------------TATACA------CTG------CTC---------------------TCT---------------------------------------CAA---------ATA---------CCA---------------GAG---TCA------GCAGAA---------------------------------------------------------------------------------------------------------------TGG------------------------------------------------------------------------------------------------------------------------------------------------------------------------------------------------------------------------------------------------------------------------------------------------------------------------TTCACTGTT------------------------------CTG------------------ATC---------------------------------CTC---------------------------------------------------------------------------------------------------------------------------------------------------------------------------------------------------------------------------------------------------------------------------------------------------------------AAG---------------------------GAT---------------------------GCC------------------------------------------------------------------------------------------------------------------------------------------------------------------------------------------------------------------------------------------------------------------------------------------------------------------------------------------------------------------------------------------------------------------------------------------------------------------------------------------TTC------------------------------------------------------------------------------------------------------------------TGT------------------------------ATT------------------------------------------------------------------------------------------------CTC---------------------------------------------------------------------------------------------------------------CTGCAC---------TCT---------GAC---TCC------------------CAG------------------------------------------------------TTT------------CTC---------------------------------TTT------------------------------GCC---TTT------------------------------------------------------------------------------GAGGAT---------------------------------------------------------CCCACA---------------GAC------CAC------ACGTCC---------------------------------------------------------------------------------------------CAA------CTT---------ACA------------------------------------TGG------------------------ACA------------------GTC------TTG---CCT------------------------------------------------CAA---GAT---------------TTT---------AGG---------------------------GAT------------AGC---------------------------------------------CCT------------------CAT------------------------------CTC---------TTT---GGT------------------------CAG------------GCA------------CTG------------------------------GCC------------------CAA------------------------------------------AAT---------------CTA------GGCCACTTC------------------------------------------------------------------TCAAGC---------------------CCAGGCACT---CTG---GTC---CTT------------------------------------------------------------CAG---------------------------------------TAT------------------------------------------GTG---------------------GAT---------------------------------GAT------------------TTA------------------CTT------------------------TTG------GCT---------ACCAGT------------TTG---------------GAA---------GCC---------TCA---------------TGC------------CAG---------CAG---------GCT------------ACT---------------------------------------CTA------------------GAT------------------------------------------------------------------------CTC---------------TTG---------------------------------------AAC---------------------TTT------------------------------------------------GAA---------------------------------------------------------------------------GCT------AAT---------CAA------------------------AGG------------TAC------------------------------------------AAG------------------GTG---------------------------------------------------------------------------TGT---------------------AAA---------------------------------TCA------------------------------------------AAG------------------------GCC------------------CAGCTC---------------------TGCCTA------------------------------------CAA------------------------------------------------------CAAGTC---------------------AAA------------------------------------------------------------TAT------------------------CTA------------------------------GGT------CTA---------------------------GTC---------------------------------------------------------------------------------------------------------------------------------------------------------------------------------------------------------------------------------------------------------------------------------------------------------------------------------------------------------------
>X_73662712
---------------------------------------------------------------------------------------------------------------------------------------------------------------------------------------------------------------------------------------------------------------------------------------------------------------------------------------------------------------------------------------------------------------------------------------------------------------------------------------------------------------------------------------------------------------------------------------------------------------------------------------------------------------------------------------------------------------------------------------------------------------------------------------------------------------------------------------------------------------------------------------------------------------------------------------------------------------------------------------ATT------------------------------CCC------CAA---------AAG---------------TCC------------------------GGT---------------------------------------------------------------------------------------------AAA---TGG---------------------------------AGA------------------------------------------------------------------------------------------------------------------------CTT---------------TTG------------------------------------------CAT---------GAT------------------CTA---------------------TGG------------------------GCT---------------ATC------------------------------------------------------------------------------------------------AAT------------GCT------------------------------------------AAT------TTG------------------------------------------CAA------------------CCT------------ATG------------------------------------------------------------------------------GGA---------------CCC---------CTT---------------------CAA------------------------------------------CAG------GGC---------------------------------------------------------------------------------------------------------------------------------------------------------------------------------CTCCCT------TCC------CCC---------------------ATG---------------------------------------GTG---------ATT---------CCT---------------CAA---GAT------TGGCCT------------------------------------------------------------------------------------------------------------------------------------------------------------------------------------------------------------------------------------------------------------------------------------------------------------------------------------------------------------------------------------------------------------------------------------------!TAGTTGTT------------------------------ATT------------------GAC---------------------------------TTA---------------------------------------------------------------------------------------------------------------------------------------------------------------------------------------------------------------------------------------------------------------------------------------------------------------AAA---------------------------GAC---------------------------TGT------------------------------------------------------------------------------------------------------------------------------------------------------------------------------------------------------------------------------------------------------------------------------------------------------------------------------------------------------------------------------------------------------------------------------------------------------------------------------------------TTT---------------------TAT------------------------------------------------------------------------------------------ACT------------------------------ATT------------------------------------------------------------------------------------------------CCC---------------------------------------------------------------------------------------------------------------GTTGCA---------GAA---------CAG---GAC------------------AGA------------------------------------------------------GAA------------AAA---------------------------------TTT------------------------------CTG---TTT---ACA------------------ATA------------------------------CCA------------------GCTATC---------------------------------------------------------AATAAT---------------GAA------AGG------CCAGCT------------------------------------------------------------------------------CGC------------CAA------TTT---------CAC------------------------------------TGG------------------------AAA------------------GTG------CTT---CTT------------------------------------------------CAA---GGA---------------ATG---------CTG---------------------------AAC------------AGT---------------------------------------------CCT------------------ACC------------------------------ACG---------TGT---CAG------------------------TAT------------CAT------------GTA------------------------------AAT------------------CAA------------------------------------------GCT---------------TTG------ATCCCCAAT---------------------GGA---------------------------------------AAATAATTT---------------------CCTAATTGC---ACA---ATT---ATT------------------------------------------------------------CAT---------------------------------------TTT------------------------------------------ATG---------------------GAT---------------------------------GAT------------------ATT------------------CTA------------------------CTA------GCA---------GCCCCA------------ATA---------------AGC---------CAG---------!TA---------------TTT------------TTA---------AGT---------TTA------------TAC---------------------------------------GCC------------------CCT------------------------------------------------------------------------GTT---------------GTA---------------------------------------AAG---------------------!!A------------------------------------------------ATA---------------------------------------------------------------------------CAG------TTA---------AGA------------------------GGT------------TTA------------------------------------------ATC------------------ATA---------------------------------------------------------------------------GCA---------------------CCT---------------------------------GAA------------------------------------------AAA------------------------CTA------------------CAAATG---------------------TTCTCT---------------------------------------------------------------------------------------------CCTTGG---------------------AAA------------------------------------------------------------TAT------------------------CTC------------------------------AGG------TAC---------------------------ATA---------------------CTA---------------------------------------------------------------------------------------------------------------------------------------------------------------------------------------------------------------------------------------------------------------------------------------------------------------------------------------
>6_45237807
[truncated: 9,882,718 more chars]
