# Supplementary material for: Related Endogenous Retrovirus-K Elements Harbor Distinct Protease Active Site Motifs
Source: Front Microbiol. 2018 Jul 18;9:1577. doi: 10.3389/fmicb.2018.01577 (PMC6058741; doi:10.3389/fmicb.2018.01577)
Supplement: FILE 1 in FASTA (fa) format — Aligned translated genomic protease BLAST results. The sequences found by BLAST for the HK2 protease in the human genome aligned and translated by MACSE. [file Data_Sheet_1.zip › Additional file 37.nwk]

(((ERVKHML3:0.20293226421893792444,(ERVKHML1:0.07177760683478115467,(ERVK14C:0.11802407134745952766,(ERVKHML4:0.47366360018368269813,ERVKHML2:0.09145150815814816203):0.09722752087886647743[40]):0.06514544373490487039[28]):0.13619394635148421302[64]):0.06675084860776650530[43],ERVKHML7:0.21114700153637877555):0.02020530854496659437[24],(ERVHML8:0.17153907187875305773,(ERVKHML5:0.47510936509120044180,((ERVS:0.62003606658023269205,ERVL:1.04725733562804901311):1.27664075519263220393[99],((ERVI:0.67777287155617227388,ERVADP:0.20684018300417678082):0.83331677309908391837[97],((ERVRB:0.35778121572897092495,((ERVP:0.28593642778595357301,(ERVW:0.07177730854444276665,ERV9:0.25862186055928149120):0.08707926280648387030[75]):0.22753815822116330025[85],(ERVF:0.38710285890580847790,((ERVFB:0.03424173702518146928,ERVFXA:0.02031450128385842505):0.16091823353375961370[75],(ERVFC:0.17281157751305542547,ERVH:0.18411507654325717787):0.24179951724950987657[68]):0.23417818727723038741[77]):0.31813151615704460262[89]):0.35047042615975593227[85]):0.08707951070100500290[42],((ERV3:0.30857887853786847288,ERVE:0.33961869070073091859):0.07354603399841687372[71],ERVT:0.57008838896674962626):0.20036978302873220681[50]):0.14558582620046317535[32]):0.61543532625503183375[81]):0.38573607729003306366[84]):0.30572883447901683107[60]):0.02856174467212134124[25],ERVKHML6:0.72428911441585686060);
