# Supplementary material for: Related Endogenous Retrovirus-K Elements Harbor Distinct Protease Active Site Motifs
Source: Front Microbiol. 2018 Jul 18;9:1577. doi: 10.3389/fmicb.2018.01577 (PMC6058741; doi:10.3389/fmicb.2018.01577)
Supplement: FILE 1 in FASTA (fa) format — Aligned translated genomic protease BLAST results. The sequences found by BLAST for the HK2 protease in the human genome aligned and translated by MACSE. [file Data_Sheet_1.zip › Additional file 3.fa]

>hs_ref_GRCh38_chr11.ltrdigest.gff3.fused_LTR_retrotransposon124_50510800_50510878
TDKRPTCEITIQGNKFKGLVDTGADI!------------------------------------------------------------------------------
>hs_ref_GRCh38_chr22.ltrdigest.gff3.fused_LTR_retrotransposon351_18942136_18942400
SENRPVCKAIIQGKQFEGLVDTGADVSIIALNQWPKNWPK--QKAVTGLVGIGTASEVYQSTEILHCLGPDNQESTV-QPMITSIPLNLWG!-------------
>hs_ref_GRCh38_chr3.ltrdigest.gff3.fused_LTR_retrotransposon648_185567965_185568262
SENRPVCKAIIQGKQFEGLVDTGADVSIIALNQWPKNWPK--QKAVTGLVGIGTASEVYQSTEILYCLGPDNQESTV-QPMITSIPLNLWGRDLLQQWGAEI-!-
>hs_ref_GRCh38_chr3.ltrdigest.gff3.fused_LTR_retrotransposon572_125893756_125894011
SENRPVCKAIIQGKQFERLVDTGADVSIIALNQWPKNWPK--QKAVTGLVGIGTASEVYQSTEILHCLGPDNQESTV-QPMITSIPLN!----------------
>hs_ref_GRCh38_chr10.ltrdigest.gff3.fused_LTR_retrotransposon24_6829882_6830179
SENRPVCKAIIQGKQFEGLVDTGADVSIIALNQWPKNWPK--QKAVTGLVGVGTASEVYQSTEILHCLGPDNQESTV-QPMITSTPLNLWGQDLLQQWGVEI-!-
>hs_ref_GRCh38_chr5.ltrdigest.gff3.fused_LTR_retrotransposon52_30492353_30492650
SENRPVCKAIIQGKQFEGLVDTEADVSIIALNQWPKNWPK--QKAVTGLVGIGTASEVYQSTEILHCLGPDNQESTV-QPMITSIPLNLWGQDLLQQWGVEI-!-
>hs_ref_GRCh38_chr4.ltrdigest.gff3.fused_LTR_retrotransposon587_164999132_164999354
SENRPVRKAIIQGKQFEGLVNTGADVSIIALNQWPKNWPK--QKAVTGLVSIGTASEVYHSTMILHCSGPDNQEST!----------------------------
>hs_ref_GRCh38_chr5.ltrdigest.gff3.fused_LTR_retrotransposon82_46005557_46005743
SENRPVCKAIIQGKHFEGLVDTGADVSIIALNQCPKNWPK--QKAVRGAVGIGTLLEVYQSTEI!----------------------------------------
>hs_ref_GRCh38_chr12.ltrdigest.gff3.fused_LTR_retrotransposon58_34625685_34625980
SESRPGCKAVIQGKQFEGLVDTGADVSII!LNQWPKNWPK--QKAVTGLVGIGTFSEVYQSTMILHCLGLDNQENTV-QQMITSIPVSLWGRDLLQKWGAEI-!-
>hs_ref_GRCh38_chr8.ltrdigest.gff3.fused_LTR_retrotransposon67_12464746_12465043
SENRSVCTVTIHGKQFEGLVDTGSDVSIIALNQWPKNWPK--QKPVTGLVGVGTASEVYQSARILHCLGPDNQESTV-QPMITSIPINLWGRDLLEQWHAEI-!-
>hs_ref_GRCh38_chr8.ltrdigest.gff3.fused_LTR_retrotransposon65_12222224_12222521
SENRSVCTVTIHGKQFEGLVDTGSDVSIIALNQWPKNWPK--QKPVTGLVGVGTASEVYQSARILHCLGPDNQESTV-QPMITSIPINLWGRDLLEQWHAEI-!-
>hs_ref_GRCh38_chr8.ltrdigest.gff3.fused_LTR_retrotransposon59_8200639_8200936
SENRSVCTVTIHGKQFEGLVDTGSDVSIIALNQWPKNWPK--QKPVTGLVGVGTASEVYQSARILHCLGPDNQESTV-QPMITSIPINLWGRDLLEQWHAEI-!-
>hs_ref_GRCh38_chr11.ltrdigest.gff3.fused_LTR_retrotransposon19_3453167_3453464
SENRPVCTVTIQGKQFEGLVDTGADVSIIALNQRPKNRPK--QKPVTGLVGVGTASEVYQSSRILHCLGPDNQESTV-QPMITSIPINLWGRDLLEQWHAEI-!-
>hs_ref_GRCh38_chr4.ltrdigest.gff3.fused_LTR_retrotransposon17_3983117_3983414
SENRPVCTVTIQGKQFEGLVDTGADVSLIALNQWPKNRPK--QKPVTGIVVVGTASEVYQSARISHRLGPDNQESTV-QPMITSIPINLRGQDLLEQWHAEI-!-
>hs_ref_GRCh38_chr4.ltrdigest.gff3.fused_LTR_retrotransposon35_9661477_9661774
SENRPVCTVTIQGKQFEGLVDTGADVSLIALNQ*PKNQPK--QKPVTGLVGVGTASEVYQSARILHRLGPDNQESTV-QPMITSIPINLWGQDLLEQWHAEI-!-
>hs_ref_GRCh38_chr4.ltrdigest.gff3.fused_LTR_retrotransposon30_9125306_9125603
SENRPVCTVTIQGKQFEGLVDTGADVSIIALNQWQKNQPK--QKPVTGFVGVGTASEVYQSARILHCLGPDNQETTV-QPMITSILINLWGRDLLEQWHAEI-!-
>hs_ref_GRCh38_chr5.ltrdigest.gff3.fused_LTR_retrotransposon797_154640792_154641086
-ENRSVCTVTIQGKQFERLVDTGADVSIITLNQWPKNWPK--QKSVTGLVGVGATSEVYQSAMILHCLGPNNQESTV-QPMITSIPINLWGRDLLQEWHAEI-!-
>hs_ref_GRCh38_chr1.ltrdigest.gff3.fused_LTR_retrotransposon42_13018100_13018397
SENRPVCTVTIQGKQFIGLLDTDADVSIIALNQWPKNWPK--QKPVTGLVGVGSASKVYQSTMILHCLGPDNQESTV-QPMITAIPINLWGRDLLQQWHAEM-!-
>hs_ref_GRCh38_chr1.ltrdigest.gff3.fused_LTR_retrotransposon49_13356313_13356610
SENRSVCTVTIQGKQFIGLVDTDADVSIIALNQWPKNWPK--QKPVTGLVGVGSASKVYQSTMILHCLGPDNQESTV-QPMITAIPINLWGRDLLQQWHAEM-!-
>hs_ref_GRCh38_chr6.ltrdigest.gff3.fused_LTR_retrotransposon52_42899427_42899646
--------------------------AIIALNQWPQNWPK--QKPVTGLVGVGTASEVYQSAMSLHCLGPDDQESTV-QPMITSIPINLWGRDLLQQWHAAI-!-
>hs_ref_GRCh38_chr3.ltrdigest.gff3.fused_LTR_retrotransposon533_101695421_101695598
---------------------TQADVSII---------------------GIGTASEVYQSAMILHCLGSDNQESTV-QPMITSIPINLWGRDLLQQWHAEI-!-
>hs_ref_GRCh38_chr5.ltrdigest.gff3.fused_LTR_retrotransposon63_40106596_40106896
SKQRPTCTIHIQGRKFEGLVDTGADVSVISSSLWPSSWLK--HPTNMGLVGVGKAEEVYGSTFILPCTGLDGQKGTI-QPYIMTIPINIWGRDLLAQWGAEIN!-
>hs_ref_GRCh38_chr19.ltrdigest.gff3.fused_LTR_retrotransposon490_27709336_27709636
AKQQPTCTIHIEGRKFEGLVDTGGDVSLISSSLWPSSWLK--HPTNMGLVGVGKAKEVYESTFILPCTGPDGQKGKI-QPYIMPIPIDLWGRDLLAQWRAEIN!-
>hs_ref_GRCh38_chr12.ltrdigest.gff3.fused_LTR_retrotransposon56_34524775_34525066
-KQWPTCTIHIQGRKFEGLVDTVADVSVISSSLWPSSWFK--PPANMGIVGVGKANEVYESVFILPCTGPDGQKCTI-QPYIMPIPINLWGRDLLAQWVAE!---
>hs_ref_GRCh38_chr19.ltrdigest.gff3.fused_LTR_retrotransposon47_21886019_21886313
-DTRPVCSMHIQGKKFEGMIDTGADVSIIALHQWPRHWPK--EHASTALVGVGQASQVYESSIILHCTGPEGQIGTI-RPLITPIPVNL*GRDLFYQWGAQI-!-
>hs_ref_GRCh38_chr17.ltrdigest.gff3.fused_LTR_retrotransposon592_43329873_43330167
-DTRPVCSVHIQGRKFEGMIDTGADVSIIALHQWPRHWPK--EHASTALVGVGQASEVYESSTILHCTGPEEQIGTI-CPLITPIPVNLWGRELLQQRGAQI-!-
>hs_ref_GRCh38_chrY.ltrdigest.gff3.fused_LTR_retrotransposon137_15978921_15979176
--------------KFAGLVDTGADISIITANQWPSSWPK--QPSSTNLVGVGKSSDVYQSSLIFPCTGPDDQMGTV-QHYITPIPINL*GCDLLQQWGAEM-!-
>hs_ref_GRCh38_chrY.ltrdigest.gff3.fused_LTR_retrotransposon67_7958224_7958497
-------SIKISGKMFESLVNTGADLSINIANQWPFSWPK--QPSSTNLVGVGKSFDIYGSSLMLPSTGPDDQICTI-QPFITPITVNLQGHDLLQQWGTE!---
>hs_ref_GRCh38_chr12.ltrdigest.gff3.fused_LTR_retrotransposon480_58333153_58333453
SENRPVCKAIIQGKQFEGLVDTGADVSIIALNQWPKNWPK--QKAVTGLVGIGTASEVYQSTEILHCLGPDNQESTV-QPMITSIPLNLWGRDLLQQWGAEI-T!
>hs_ref_GRCh38_chr1.ltrdigest.gff3.fused_LTR_retrotransposon659_155632083_155632383
SENRPVCKAIIQGKQFEGLVDTGADVSIIALNQWPKNWPK--QKAVTGLVGIGTASEVYQSTEILHCLGPDNQESTV-QPMITSIPLNLWGRDLLQQWGAEI-T!
>hs_ref_GRCh38_chr11.ltrdigest.gff3.fused_LTR_retrotransposon378_101698525_101698825
SENRPVCKAIIQGKQFEGLVDTGADVSIIALNQWPKNWPK--QKAVTGLVGVGTASEVYQSTEILHCLGPDNQESTV-QPMITSIPLNLWGRDLLQQWGAEI-T!
>hs_ref_GRCh38_chr6.ltrdigest.gff3.fused_LTR_retrotransposon338_77722612_77722912
SENRPVCKAIIQGKQFEGLVDTGADVSIIALNQWPKNWPK--QKAVTGLVGIGTASEVYQSMEILHCLGPDNQESTV-QPMITSIPLNLWGRDLLQQWGAEI-T!
>hs_ref_GRCh38_chr5.ltrdigest.gff3.fused_LTR_retrotransposon803_156663123_156663423
SENRPVCKAIIQGKQFEGLVDTGADVSIIALNQWPKNWPK--QKAVTGLVGIGTASEVYQSMEILHCLGPDNQESTV-QPMITSIPLNLWGRDLLQQWGAEI-T!
>hs_ref_GRCh38_chr3.ltrdigest.gff3.fused_LTR_retrotransposon554_113029685_113029982
SENRPVCKAIIQGKQFEGLVDTGADVSIIALNQWPKNWPK--QKAVTGLVGIGTASEVYQSMEILHCLGPDNQESTV-QPMIT*IPLNLWGRDLLQQGGAEI-!-
>hs_ref_GRCh38_chr11.ltrdigest.gff3.fused_LTR_retrotransposon397_118726420_118726717
SKNRPVCKAIIQGKQFEGLVDTGADVSIIALNQWPKNWPK--QKAVTGFVGIGTASEVYQSTEILHCLGPDNQESTV-QPMITSIPLNLWGRDLLQQWGVEI-!-
>hs_ref_GRCh38_chr1.ltrdigest.gff3.fused_LTR_retrotransposon53_19543061_19543355
TDKRPTCEITIQGQKFKGLVDTGADISIISLQHWPSAWPI--QPTQFNIVGVGKAPEVYQSSYILHCEGPDGQPGTI-PPIITSVSVNL*WRDLLQQWGAQ!---
>hs_ref_GRCh38_chr19.ltrdigest.gff3.fused_LTR_retrotransposon34_9715837_9716125
K--CPACEITIQGKKFKGLVDTGDDISIISLQHWPSTWPI--QPAQFNIVGVGNAPEVYQSSYILHCEGPDGQPGTI-QPIITYVPINLWGRDLLQQWGAQ!---
>hs_ref_GRCh38_chr13.ltrdigest.gff3.fused_LTR_retrotransposon249_19628195_19628486
DKH-PTCEVTIQGKKFKGLVDTGVDISIVSLQHWPSAWPI--PPTQFNRVGVGKAPEVYQSSYILHCEGPDGQPETI-QPIITSVPINL*GRNLLQQWGAQ!---
>hs_ref_GRCh38_chr3.ltrdigest.gff3.fused_LTR_retrotransposon645_185107064_185107358
TNKHPTCEITIQGKKFKGLVDTGADISIISL*HWPSTWPI--QPTQFNIAGVGKAPEVYQSSYILHCEGPDGQPGTI-QPIITSVPINLWGRDLLQQWGAQ!---
>hs_ref_GRCh38_chr12.ltrdigest.gff3.fused_LTR_retrotransposon530_102665484_102665778
TDKRPTCEITIQGKKFIGLIDTGVDISIISLQHMPSMWPV--QPTQFNIVGAGKAPEVYQSSYILHCEGLNGQPGTI-QPIIISVPINLWGRDLLQQWGAQ!---
>hs_ref_GRCh38_chr15.ltrdigest.gff3.fused_LTR_retrotransposon335_89238363_89238630
DE-RPTCEITTQGKKFKGLIDTGADISIISLWHWPSAWPI--QPAQFNIVGGGKASEVYQSSYILHYEGPDGQPGTI-QSIVTSVPKNLWGRD!-----------
>hs_ref_GRCh38_chr12.ltrdigest.gff3.fused_LTR_retrotransposon463_51738239_51738533
TDKRPTCEIIIQGRKCKGLGDTGTDISIISL*HWLSTWPI--QSAQLNIVGVGKATEVYQSSYILHCEGPDG*PGTI-QPIITSVPINLWGRDLLQQWGAQ!---
>hs_ref_GRCh38_chr16.ltrdigest.gff3.fused_LTR_retrotransposon30_31541271_31541562
DKH-PTYEITIQGKKFKGLIDTGVDISIISLQHWPSMWPI--QLAKFNIVGFGKAPEVYQSSYILHCEGPDGLPGTI-QPIITSVPINL*GRDLLQQWGAQ!---
>hs_ref_GRCh38_chr1.ltrdigest.gff3.fused_LTR_retrotransposon54_19999144_19999438
TDKRPTCEITIQGKKFKGLVDTGVDISIISLQHWPSAWPI--QPTQFNIVGVGKVPEVYQSSYILHCEGPDGQHGTI-QPIITSVPINLWGRDLLQQWGAK!---
>hs_ref_GRCh38_chr4.ltrdigest.gff3.fused_LTR_retrotransposon595_176346155_176346446
K--CPTCEITIQGKKFKGLVVTGVDTSIISLQHWPSMWPI--PPAQFNIVGVGKAPEVYQSSYILHCEGPDGQPGTI-QPIITSVPINLWGRDLLQQRGAQI-!-
>hs_ref_GRCh38_chr1.ltrdigest.gff3.fused_LTR_retrotransposon47_13210563_13210860
SENRPVCTVTIQGKQFIGLVDTDADVSIIALNQWPKNWPK--QKPVTGLVGVGSASKVYQSTMILHCLGPDKQESTV-QPMITFIPINLWGRDLLQQWHAEM-!-
>hs_ref_GRCh38_chr8.ltrdigest.gff3.fused_LTR_retrotransposon294_48247750_48248044
TDKRPTCEITIQGKKFKGLVDTGVDISIISLQHWPSRWPI--QPAQYNIVGVGKAPEVFQSNYILHCEGPDGQPGII-QAIITSVPINLWGRDLLQQGGAK!---
>hs_ref_GRCh38_chr8.ltrdigest.gff3.fused_LTR_retrotransposon298_48964708_48964987
-----TCEITIQGKKFKGLVDTGADVSIISLQHWPSMWPI--QSTQFNIVGVGKAPEVYQSSYILHCEGPNGQPGTI-*PIITSVPINLWGRDLLQQWGAQ!---
>hs_ref_GRCh38_chr19.ltrdigest.gff3.fused_LTR_retrotransposon50_22578387_22578606
SENRTVCKAVIQGKQFEGLVDTGPDVSIIALNQWPKNWPK--QKVVTGLVSIGTASEVYQSTRILHCLGPDNQES!-----------------------------
>hs_ref_GRCh38_chr7.ltrdigest.gff3.fused_LTR_retrotransposon19_4588135_4588435
SENRPVCKAIIQGKQFEGLVDTGADVSIIALNQWPKNWPK--QKAVTGLVGIGTASEVYQSTEILHCLGPDNQESTV-QPMITSIPLNLWGRDLLQQWGAEI-T!
>hs_ref_GRCh38_chr8.ltrdigest.gff3.fused_LTR_retrotransposon47_7503584_7503884
SENRPVCKAIIQGKQFEGLVDTGADVSIIALNQWPKNWPK--QKAVIGLVGIGTASEVYQSMEILHCLGPDNQESTV-QPMITSIPLNLWGRDLLQQWGAEI-T!
>hs_ref_GRCh38_chr1.ltrdigest.gff3.fused_LTR_retrotransposon671_160694304_160694604
SENRPVCKAVIQGKQLEGLVDTGADVSIIALNQWPKNWPK--QKTVTGLVGIVTASEVYQSTEILHCLGPHNQESTV-QPMITSIPLNLWGRDLLQQWGAEI-T!
>hs_ref_GRCh38_chr15.ltrdigest.gff3.fused_LTR_retrotransposon297_45239802_45240096
-DNSPICMVTIQGKQFEGLVDTGADVSIIALYQWPKNWPK--QKAPVGLVGVRTASEVFQSTFILPCLGPEEQEGTI-QPLITSIPVNLWGRDLLHKWGREI-!-
>hs_ref_GRCh38_chrX.ltrdigest.gff3.fused_LTR_retrotransposon163_56944122_56944359
---------------------TEADVSVISSSLWPSSWLK--HRANMGLVGVRKAEEVYESTFILPCTGPDGQKGTI-QPYIMPIPINLWGRDLLAQCRAEIN!-
>hs_ref_GRCh38_chr3.ltrdigest.gff3.fused_LTR_retrotransposon574_130449379_130449676
SKQRPTCTIHIRGKKSEGLVDTGADVSVISSSLWPSSWLK--HPANMGLVGVGKAEEVYESTFILPCTGPDGQKGTI-QPYIMPIPINLWGRDLLAQRGTEI-!-
>hs_ref_GRCh38_chr3.ltrdigest.gff3.fused_LTR_retrotransposon549_111525842_111526142
SKQQPTCTIHIQGKKFDGLVDTGADVSIISSNLWPSSWLK--HPANMGLVGVGKADEFHQSTFILPCTGADGQKGTI-QPYITPTPINIWGRDLLAQWGAEIN!-
>hs_ref_GRCh38_chr1.ltrdigest.gff3.fused_LTR_retrotransposon70_46904383_46904679
-KQWPTCTIHIQGKKFEGLVDTGADVSIISSNLWPSSWLK--HPTNI!LVGVGKADEVYQSTFILPCTGPDGQKGKI-QSYIMPIPINLWGRDLLAQWGAEIN!-
>hs_ref_GRCh38_chr17.ltrdigest.gff3.fused_LTR_retrotransposon574_27692056_27692341
-----MAHVHIQGKKFEGLVDTGADVSIISSNLWPSSWLK--HPSNMGLVGVGKADEVYKSTFILPCTGPDGEKGTI-QPYIMPIPINLWGRDLLAQWETEIN!-
>hs_ref_GRCh38_chr4.ltrdigest.gff3.fused_LTR_retrotransposon477_91184879_91185158
-DKHPTCAITIQGKKFRGLVDTGVDISIISLQHWLSTWTI--QPAQFNIVGVGKGPEVYQRSYILHCEGPDGQPGTI-QPIITSVPINLWGRDLLQQ!-------
>hs_ref_GRCh38_chr1.ltrdigest.gff3.fused_LTR_retrotransposon50_16106126_16106402
-DKHPTYEITIQGKKFKGLVDTGVDSSIISLQHWPSTWPI--QPAQLNIVGVGKAPEVYQSSYILHCEGPDGQPGTI-QPIITSVPINLWGRDLLQ!--------
>hs_ref_GRCh38_chr8.ltrdigest.gff3.fused_LTR_retrotransposon286_46878270_46878561
-DKHPTYEITTQENKFKVLVDTGADISIISLQHWLSTWPI--QPTQFNIVGVGKAPEVYQSSYILHCEGTNGQPGTI-QPIITSVPINLWGRDLLQQWEAQ!---
>hs_ref_GRCh38_chr6.ltrdigest.gff3.fused_LTR_retrotransposon41_29879801_29880092
NE-HPTCEITIQGKKCKGLVDTGADISIISLQHWPSMWPI--QPAQFNIVGVGKAAEVYQNSYILHCEGPDGQPGTI-QPVITSVPIHLWGRDLLQQWRAQ!---
>hs_ref_GRCh38_chr8.ltrdigest.gff3.fused_LTR_retrotransposon355_92238983_92239226
-------GITIQGKKFKGLVDKGADISIISLQHWLSTWPV--QPTQFNIVGVGKAPEVYQSSYILHCEGPDVQPGTI-QPIVTSVIIHI-----------NI-!-
>hs_ref_GRCh38_chr2.ltrdigest.gff3.fused_LTR_retrotransposon505_180236482_180236749
---EPWVCLIIEGQEVNCLLDTGMPFSVLLYWPGQLS------SRSVTI*GVLGQAVTRYFSQPLSCDWGTLVFSHA-FLIMPETPTPLLGRDILAKAG!-----
>hs_ref_GRCh38_chr18.ltrdigest.gff3.fused_LTR_retrotransposon5_4688849_4689125
---KPRVCLTIEGQEANCVLDIGVAFSVLLSCPGQLS------SRSVTIRGVLGQPVTSYFSQPLSCDWGTLLFSHA-FLIMPESPTPLLGRDILAKAGVII-!-
>hs_ref_GRCh38_chr3.ltrdigest.gff3.fused_LTR_retrotransposon100_80310563_80310821
---------TVEG*EVDFLLDTGVAFSVLVSCPEQLS------SKSVTIRGILRQPVTRYFSRFLSCNWETVLFSRA-FLVMPESPTPLLGKDVLDKAGAII-!-
>hs_ref_GRCh38_chr11.ltrdigest.gff3.fused_LTR_retrotransposon47_23938089_23938368
---EPRVCLTIEGQEIDFLLDTGAAFSALISCPGQLS------SRSITI*EILGQPVTRYFSHLLSCNWETLLFSHA-FLVMPESPTPLLGRDILAKAGATI-Y!
>hs_ref_GRCh38_chr12.ltrdigest.gff3.fused_LTR_retrotransposon501_76694172_76694445
----PWVSLTIEGQGVDFLLDTGTAFSVLISCLEQLP------SKFVTT*GILGKPVTRYFSHLLHCNWETLVFSHA-FLVVPKSPTPLLGRDILANAGAII-!-
>hs_ref_GRCh38_chr1.ltrdigest.gff3.fused_LTR_retrotransposon695_173380005_173380281
---ERRVRLTIEGQEIDFLLDTGVAFSVLISCPR*LS------SRSVTIRGILGQPVTRYFSCLLSCNWETLLFSHA-FLLMPESPTPLLGRDILAKVGAII-!-
>hs_ref_GRCh38_chr8.ltrdigest.gff3.fused_LTR_retrotransposon385_124901864_124902128
-----RVCLTIEGQEVNYLLDAGMAF*VLLSCPRQLS------SRSVKIQGVLGQPVTRYFSRSLSCD*GTLLFSHG-FLILPERPTPVLGRDILAKAGA!----
>hs_ref_GRCh38_chr10.ltrdigest.gff3.fused_LTR_retrotransposon492_84527055_84527337
SQ-SPRVCLTIKGQEVNCLLDTGAAFSVFLSCPGQLS------SRSVTIRGVLGQAVTRYFSQPLSCDWGTLLFSHA-FLIMPESPTPLLGRDILAKAGAII-!-
>hs_ref_GRCh38_chr10.ltrdigest.gff3.fused_LTR_retrotransposon475_61037069_61037348
T--EPRVCLTIEGQEVNHLLDIGVAFLVLLSCPGQLS------SRSVTI*GVLGQPVTRCFSQPLSCNWGTLLFSHA-FLIMPESPTPLLGRDILAKAEAII-!-
>hs_ref_GRCh38_chr17.ltrdigest.gff3.fused_LTR_retrotransposon596_50400656_50400934
T--EPWVCLTIEGQEVNCLLETGVAFSVLLSCPGQLS------SRSVTIRGVLGQPVTRYFSQPLRCDWGT!LFSHA-FLIMPESPTPLLGRDILAKAGAII-!-
>hs_ref_GRCh38_chr2.ltrdigest.gff3.fused_LTR_retrotransposon2_156887_157130
--------------EVNYLLDTGAAFSVLLSCPGQLS------SRSVTIRGVLGQPVTGYFSQPLSCDWGTLFFSHA-FLIMPESPTPLLGRDILAKAGAII-!-
>hs_ref_GRCh38_chr3.ltrdigest.gff3.fused_LTR_retrotransposon50_38292788_38293058
---EPWVCLTIEGQEVNCLLDTGTAFSVLLSCPGQLS------SRSVTIRGLLGQPVTRYFSQPLSCDWGTLLFSHD-FLIMPESPISLLGRDILAKAGA!----
>hs_ref_GRCh38_chr14.ltrdigest.gff3.fused_LTR_retrotransposon274_22240520_22240793
---EPWVCLTIEGQEVHCLLDTGVAFSVLLSCPGQLS------FRSVTIRGVLGQPVTRYFSQPLSCDWGTLLFSHA-FLIMRESPTPLLGRDILAKAWAI!---
>hs_ref_GRCh38_chr4.ltrdigest.gff3.fused_LTR_retrotransposon442_72929466_72929745
T--EPRVRLTIEGQEVNCLLDTGVAFSVLLSCPGQLS------SRSVTIRAVLGQPVTRYFSQPLTCDWRTLLFPHA-FLIMPESPTPLLGRDILAKAGAII-!-
>hs_ref_GRCh38_chrY.ltrdigest.gff3.fused_LTR_retrotransposon252_24954646_24954925
T--EPRVCLTIEGPEIDFILDTGAAFSVLISGPGRLS------SRSVTI*GILGQPVTRYFSHLLSCNWETLVFSHP-FLVMPESPTPLLGRGILAKAGAII-!-
>hs_ref_GRCh38_chrY.ltrdigest.gff3.fused_LTR_retrotransposon245_24715182_24715461
T--EPRVCLTIEGPEIDFILDTGAAFSVLISGPGRLS------SRSVTI*GILGQPVTRYFSHLLSCNWETLVFSHP-FLVMPESPTPLLGRGILAKAGAII-!-
>hs_ref_GRCh38_chrY.ltrdigest.gff3.fused_LTR_retrotransposon236_23338987_23339266
T--EPRVCLTIEGPEIDFILDTGAAFSVLISGPGRLS------SRSVTI*GILGQPVTRYFSHLLSCNWETLVFSHP-FLVMPESPTPLLGRGILAKAGAII-!-
>hs_ref_GRCh38_chr18.ltrdigest.gff3.fused_LTR_retrotransposon576_51115377_51115656
T--EPRVCLTIEGQEIDFLLDTGMAFLVLISCPGRLS------SRSVTIRGILGQPVTRYFSYLLSCKWETLLFSHA-FLVMPESPTPLLGKDILAKAGAII-!-
>hs_ref_GRCh38_chr13.ltrdigest.gff3.fused_LTR_retrotransposon280_55057886_55058165
T--EPLICLNIEGQEVNCLLDTGTAFSVLLSCPGQLS------SRSVTILGVLGQPVTRYFSHPPSCDRGALLFSHV-FLITPESPTPLLGRDIPAKAGAII-!-
>hs_ref_GRCh38_chrX.ltrdigest.gff3.fused_LTR_retrotransposon523_101861281_101861524
---EPWVAMMVGNQLLDFLVDSGASYSILNTWLSKLS------SRTMKVTEVLGKILTRSFLQPLDFQLGQAQLKHS-FLYMLECLIPLLG!-------------
>hs_ref_GRCh38_chr2.ltrdigest.gff3.fused_LTR_retrotransposon56_40675376_40675652
---EPWVRLTIEGQEIDFLLDTGAAFSVLIFCPRQLS------SRSITN*GILGQPVTKYFSHFLSCNWEILLFSHA-FLVMPKSPIPLLGRDIIAKAGAII-!-
>hs_ref_GRCh38_chr19.ltrdigest.gff3.fused_LTR_retrotransposon498_36262424_36262700
----ILVTLTVEGKSVPFLINTEATHSTLLSFQRPVS------LASITVVGIDSQASKPLKTPQLWCQLRQYSFMHS-FLVIPLCPVPLLGRDILTKLSASL-T!
>hs_ref_GRCh38_chr3.ltrdigest.gff3.fused_LTR_retrotransposon627_170686298_170686532
------VTLTVESKSVPFLINTEATHPTLPYFQRPVS------LASITAVGIDGQAFKPVKTPQLWCQLRQYSFKHS-FLVIPTCPVPLLG!-------------
>hs_ref_GRCh38_chr16.ltrdigest.gff3.fused_LTR_retrotransposon17_8835972_8836233
A--EHRVTLTVEGKSIPFLINTEATHSTLPSFQGPVS------LASVTVVGIDGQASKPLKTPQLWCQFRHYSFKHS-FSVIPTCPVPLLGRDTLN!--------
>hs_ref_GRCh38_chrX.ltrdigest.gff3.fused_LTR_retrotransposon99_31380032_31380254
------VTLTVEGKSVPFLINTEATHSTLPSFQGPVS------LTSITVVGIDGQASKPLKTPKLWCQLRRYSFKHS-FLVIPTCPV!-----------------
>hs_ref_GRCh38_chr12.ltrdigest.gff3.fused_LTR_retrotransposon531_103225647_103225893
A--ELRVTLTVEGKPIPFLINMEATHSTLPSFQGPVS------LASITVVGIDGQASKPLKTPQLWCQLRQYSFKHS-FLVIPTCPVPLLG!-------------
>hs_ref_GRCh38_chr5.ltrdigest.gff3.fused_LTR_retrotransposon758_136542580_136542817
-----WVTLTVEGKPVPFLINTEATHATLPSFQGPVS------LASITVVGIDGQASKPLKTPQLWCQLRQYSFKHS-FLVIPICPVPLLG!-------------
>hs_ref_GRCh38_chr8.ltrdigest.gff3.fused_LTR_retrotransposon366_104288464_104288698
------VTLTVEGKPVPFLINTEATHSTLPSFQGPVS------LASITVVGIDGQASKPLKTPQLWCQLRQYSFKHS-FLVIPTCPVPLLG!-------------
>hs_ref_GRCh38_chr14.ltrdigest.gff3.fused_LTR_retrotransposon324_48258350_48258584
------VTLTVEGKSIPFLINTEATHSPLPSFQGPVS------LASITVVGIDGQASKPLKTPQLWCQLRQYSFKHS-FLVIPTCPVPLLG!-------------
>hs_ref_GRCh38_chr1.ltrdigest.gff3.fused_LTR_retrotransposon97_72982807_72983032
---------TVEGKSVPFLINTEATHSTLPSFQGSVS------LASITVVGIDGQASKPLKTPQLWCQLRQYSFKHS-FLVIPTCPVLLLG!-------------
>hs_ref_GRCh38_chrX.ltrdigest.gff3.fused_LTR_retrotransposon78_16047694_16047895
-----HVTLTVESKSVPFLINTEATHSTLPYFQGPVS------LASITVVGIDSQASKPLKTPQLWCQLRQYSFKHS-F!-------------------------
>hs_ref_GRCh38_chr15.ltrdigest.gff3.fused_LTR_retrotransposon339_94757007_94757235
--------LTVEGKSVPFLINMEATHSTLPSFQGPVS------LASITVVGIDGQASKPLKSPQLWCQLRQ*SFKHS-FLVIPTCPAPLLG!-------------
>hs_ref_GRCh38_chr5.ltrdigest.gff3.fused_LTR_retrotransposon810_161251017_161251293
----LRVTFTVEGKSVPFLINTEATHSTLPSFQGPVS------LASKTVVGIDVQASKPLKRPQI*CQLRQYFFKHS-FLVIPTCPVPLLGRDTLTKLSASL-T!
>hs_ref_GRCh38_chrX.ltrdigest.gff3.fused_LTR_retrotransposon62_4894110_4894383
-----QVTLTVEGKSVPFLINMEATHSALPSFQRPVS------LASITVVGIDSQASKPLKTPPLWCQLRQYSFTHS-FLVIPTCPVPLLGRDTLTKLSASL-T!
>hs_ref_GRCh38_chr3.ltrdigest.gff3.fused_LTR_retrotransposon580_133431702_133431900
-----------------------ATHSTLPSFQGSIS------LASITVVGIDSQASKPLKTPQLWCQLRQYPFKHS-FLVIPTCPVPLLGRDTLN!--------
>hs_ref_GRCh38_chr11.ltrdigest.gff3.fused_LTR_retrotransposon343_83434578_83434797
------VTLTVEDKSVPFLINTEATHSTLPSFQGPVS------LASVTVVGIEGQASKPLKTPQLWCQLRQYAFKHS-FSVIPTSP!------------------
>hs_ref_GRCh38_chr3.ltrdigest.gff3.fused_LTR_retrotransposon49_38073591_38073864
-----QVTLTVESKSIPCLIDTGATHSMLPSFQRPVS------LAPITVVGTDGQASKPLKTPPLWCQLGQHSFMHS-FSVIPTCPVPLLGRDILTKLSASL-T!
>hs_ref_GRCh38_chr12.ltrdigest.gff3.fused_LTR_retrotransposon14_8807634_8807724
------------------------------------------------------------------------TLMHS-FLVIPTCPVPLLGQDILTKLSASL-T!
>hs_ref_GRCh38_chrY.ltrdigest.gff3.fused_LTR_retrotransposon130_14593906_14594185
T--EPQVCLTIDDQEIDFLLDTGTAFSVLISCPGRLS------SRSVTI*GILGQPVIRYFSHLLSCNWETLLFSHA-FLVMPESPTPLLGRDILAKAGAII-!-
>hs_ref_GRCh38_chr11.ltrdigest.gff3.fused_LTR_retrotransposon377_101237180_101237456
---EPWVCLTIEGQEIDFLLDTRADFSVLISCPGRLS------SRSITI*GILGQPVTRYFSHLLSCNWETLLFSHA-FLVMPESPTPLLGRDILAKAGAII-!-
>hs_ref_GRCh38_chrY.ltrdigest.gff3.fused_LTR_retrotransposon129_14509696_14509828
---------------------------------------------------------TRNFSHLLSCNWETLLFSYA-FLVVSESPTPLLGRDILAKAEAII-!-
>hs_ref_GRCh38_chr4.ltrdigest.gff3.fused_LTR_retrotransposon492_101634799_101635033
-----------------FLPDTGAAFSVLISCPG*LS------SRSVTIRGILGQPVTRQFSHLLSCNWETLLFSLA-FLVMPESSTPLLGRDILGKAGATV-!-
>hs_ref_GRCh38_chr11.ltrdigest.gff3.fused_LTR_retrotransposon70_39563911_39564148
---EPWVCITVEGQETDFLLDTGATFSVLISCPGRLS------SRSVTI*GIVGLPVTRYFSHLLSCNWETLFFSHA-FLIIPESPIPL!---------------
>hs_ref_GRCh38_chr10.ltrdigest.gff3.fused_LTR_retrotransposon33_14993534_14993813
K--EPLVRMTIGGGDIDFLVDSGAEHSLVTAPVAPLS------KKTVDVIGATGVSAKQAFCSPRTCTVGGHKVIHQ-FWYMPDCPLTFSRRDLLSKLRTTI-!-
>hs_ref_GRCh38_chr4.ltrdigest.gff3.fused_LTR_retrotransposon20_4163460_4163739
K--EPVVRMTVGGGDIDFLVDSGAEHSLVTAPVAPLS------KKTIDVIGAMRVSTKQAFCLSWTCTVGGHSVIHQ-FWYMRDCPLTFLGKDLLSKLRATI-!-
>hs_ref_GRCh38_chr6.ltrdigest.gff3.fused_LTR_retrotransposon34_28771908_28772187
Q--EPTVTATVRGQPVRFLVATGAEHSVLQTPLGSVS------NKRVAVQRSTGAIQEYPVTHSREVSLGQKRVRQS-FLVVPECPFPLLGGDLLHKLQASI-!-
>hs_ref_GRCh38_chr7.ltrdigest.gff3.fused_LTR_retrotransposon42_29642114_29642393
Q--EPMVTVTVGGQPVHFLIDTGVEQSVLQTPLGSVS------NNKVAVQGATGAIQEYPVTHSREVSLGQKRVTHS-FLVVPECPFPLLGQDLLHKLKASI-!-
>hs_ref_GRCh38_chr11.ltrdigest.gff3.fused_LTR_retrotransposon322_63210657_63210933
---EPMVSMEVGGRLMDFLVDTGADYSVVTHPISPST------KNCATIVGATGAKEKKPLCKSRGCVIGAQKVQHE-FLYMPNCPVLLLGRDLLQKLQAQI-!-
>hs_ref_GRCh38_chr11.ltrdigest.gff3.fused_LTR_retrotransposon329_68636236_68636446
------ITLTVESKSIPFLINTEAIHSTSPSFQGLVS------LASITVVGIHGQASKPLKTPQLWCQIRQYSFKHS-FYLSP!---------------------
>hs_ref_GRCh38_chr18.ltrdigest.gff3.fused_LTR_retrotransposon561_35218298_35218568
------VIITVEGKSIPFLINMEATHSTLPSFQGPVS------LASITVVGIDGQASKSLKTPQLWCQLRQYSFKHS-FLVIPTCPVPLLGRDTLTKLSASLT!-
>hs_ref_GRCh38_chr5.ltrdigest.gff3.fused_LTR_retrotransposon46_18540840_18541110
------VTLTVESKPIPFLINTEATHSMLPSFQGPVS------LASITVVGIDGQASKPLKTPQL*CQLRQHSFMHS-FLVIPTCPVPLLGRDTLTKLSASLT!-
>hs_ref_GRCh38_chr7.ltrdigest.gff3.fused_LTR_retrotransposon661_125920135_125920366
------VTLTVEGKSIPFLVNMESTHSTLPSFQGPIS------LASITVVGIDGQASKSLKTPQLWCQLRQHSFMQS-FLVIPTCPVPLL-------------!-
>hs_ref_GRCh38_chr2.ltrdigest.gff3.fused_LTR_retrotransposon469_150960825_150961104
A--KPWVTLTVEGKSVPCLINMGATHSTLPSFQRPVS------LAPITVMGIDSQASKPLKTPPLWCQLGQHSFMHS-FLVIPTCPVPLLGRDILTKLSASL-!-
>hs_ref_GRCh38_chr4.ltrdigest.gff3.fused_LTR_retrotransposon514_107293358_107293514
--------------------------------------------------GIDGQASKPLKTPQLWCQFRQYSFIHS-FLVIPTCPAPLLTQDILTKLSASLT!-
>hs_ref_GRCh38_chr14.ltrdigest.gff3.fused_LTR_retrotransposon383_106202804_106203083
Q--EPMVTATVGGQPVCFLVDTGAEHSVLETPLGSVS------NKKIAVQGVTGAIQEYPVTHT*EVNLGQKRVTHS-FLVVPECPIPLLGRDLLHKLQASI-!-
>hs_ref_GRCh38_chr16.ltrdigest.gff3.fused_LTR_retrotransposon78_35273013_35273295
-PQEPMVTATVGGQHTRFLVDTGAEHLVLHTPLSSVS------NKKVAVQGATGAIQEYPVTHSQEVSLGQKRVTLS-FLVVPECPIPLLRQDLLHKLQASI-!-
>hs_ref_GRCh38_chr2.ltrdigest.gff3.fused_LTR_retrotransposon485_158867260_158867539
K--EPLVRMTVGGRDIDFLVDSGAEHSLVTAAVAPLS------KKTIDVIGATGVSAKQASCLPRTCTVGGYQVIHQ-FWYMPDCPLPFWGRDLLSKLRATI-!-
>hs_ref_GRCh38_chr10.ltrdigest.gff3.fused_LTR_retrotransposon466_53026865_53027093
---EPQVSLTIEGHKVDFLLDTGAAFSVLISCPG*LS------SKSVAIQGILGQSVTRYFSRLLSCN!RRLCSFHMPFLLCPKLP-------------------
>hs_ref_GRCh38_chrX.ltrdigest.gff3.fused_LTR_retrotransposon410_75175273_75175552
T--EPQVCLTIEGQEIDFLLDTGAAFSVLISCPRQLS------SRSVTIRGILGQPVIRYFSHLISCNWETLLFSHA-FFVMPESPTLLLGRDILAKAGAII-!-
>hs_ref_GRCh38_chr2.ltrdigest.gff3.fused_LTR_retrotransposon60_47103813_47104092
T--EPRVCLTIEGQEIDFLLDTGTAFSVLISCPGRLS------SRSITI*GILGQSVTRYFSHLLSCNWETLLFSHA-FLVMPESPTPLLGRDILAKAGAII-!-
>hs_ref_GRCh38_chr6.ltrdigest.gff3.fused_LTR_retrotransposon309_64027855_64028131
T--EPRVCLTIEGQEIDFLLDTGTAFSLLISCPGRLS------SRSITI*GILGQPVTRYFSHLLSCNWETLLFSHA-FLVMPESPTPLLGRDILAKAGAI!---
>hs_ref_GRCh38_chr1.ltrdigest.gff3.fused_LTR_retrotransposon657_154674729_154675008
T--EPRVCLTIEGQEIDFLLDTGAAFSVLIS*PGRLS------SRSITIQGILGQLVTRYFSHLLSCNWETLLFSHA-FLVMPESPTPLLGRDILAKAGAII-!-
>hs_ref_GRCh38_chr5.ltrdigest.gff3.fused_LTR_retrotransposon625_50373568_50373844
---EPRVCLIIEGQEIDFLLDTGAAFSVLISCPGRLS------SRSITIRGILGQPVTRYFSHLLSCNWETLLFSHA-FLVMPESPTPLLGRDILAKAGAII-!-
>hs_ref_GRCh38_chr11.ltrdigest.gff3.fused_LTR_retrotransposon76_42878202_42878478
---EPQVCLTTEGQEIDFLLDTGMAFSVLISCPG*LS------SRSITIRGILGQPVTRYFSHLLSCNWETLLFSHA-FFVMPESPPPLLGRDILAKAGAII-!-
>hs_ref_GRCh38_chr4.ltrdigest.gff3.fused_LTR_retrotransposon50_25242900_25243176
---EPWVCLTIEGQEIDFILDTGAAFSVLISCPGRLS------SRSTTI*GILGQPVTRYFSHLLSCNWETLLFSHA-FLVMPESPTPLLGRDILAKAGAVI-!-
>hs_ref_GRCh38_chr8.ltrdigest.gff3.fused_LTR_retrotransposon81_29308212_29308491
T--EPQVCLTIEGQEIDFLLDSGTAFSVLISCPGQLS------SRSVTIRGILGQPVTRYFSHLFSCNWETLLCSHA-FLVMPESPTRLLGRDILAKAGAII-!-
>hs_ref_GRCh38_chr4.ltrdigest.gff3.fused_LTR_retrotransposon449_76046701_76046980
T--EPRVCLTIEGQEIAFLLDTGAAFSGLISCPG*LS------SRSVTTRGILGQPVTRYFSHILSCN*ETLLFSHA-FFVIPESPTPLLRRDILAKAGAII-!-
>hs_ref_GRCh38_chr3.ltrdigest.gff3.fused_LTR_retrotransposon597_148574053_148574332
T--EPQVCLIIEGQEIDFLLDNGGAFSVLISCPRQLS------SRSITIQGILGQPVTSYFSHLLHCNWGTLLFSHA-FLVIPESPTPLLGRDILAKDGAII-!-
>hs_ref_GRCh38_chr6.ltrdigest.gff3.fused_LTR_retrotransposon20_16458915_16459182
---EPWASLAIEGQEIDFLLDTGMAFSVLISCPRQLS------SRSITIQGILGQPVTRYFSHLLSCNWETLLFSHA-F-LMPESPTPLLGRDILAKAGA---!-
>hs_ref_GRCh38_chr1.ltrdigest.gff3.fused_LTR_retrotransposon720_211225427_211225682
T--EPRVCITIECQEIDFLLDTGLTFSVLISCPGQLS------SRSVSIRRILGQPVTRYFSHLLSCNWETLLFSHA-FLVMPESPTPLLGRDI---------!-
>hs_ref_GRCh38_chr8.ltrdigest.gff3.fused_LTR_retrotransposon304_52957884_52958154
S--EPRVPLTINGQEIDFLLDTGIAFSVLISCPGQLS------SRSVTI*GILGQPVTTYFSHLLRCIWGTLPFSHA-FLVMPESPTPLLGKDILAK--AE!---
>hs_ref_GRCh38_chr12.ltrdigest.gff3.fused_LTR_retrotransposon33_20779809_20780082
----PQVCSTIEGQEIDFLLDTGAAFSVLISCPG*LS------SRSVTIQRILGQPVTRYFSHLLSCN*ETLLFSLA-FLVMPESPTPLLRKDILAKARAII-!-
>hs_ref_GRCh38_chr4.ltrdigest.gff3.fused_LTR_retrotransposon432_69379454_69379733
T--EPRVSLTIEGQEVDFLLGTGAAFSVLTSCPRRLS------PKSVTIRGILGQPVTRYFSCLLSCSWETLLFSHA-FLIMPESPIPFLGKNILAKAGAII-!-
>hs_ref_GRCh38_chr4.ltrdigest.gff3.fused_LTR_retrotransposon431_69270474_69270753
T--EPRVSLTIEGQEVDFLLGTGAAFSVLTSCPRRLS------PKSVTIRGILGQPVTRYFSCLLSCSWETLLFSHA-FLIMPESPIPFLGKNILAKAGAII-!-
>hs_ref_GRCh38_chr12.ltrdigest.gff3.fused_LTR_retrotransposon481_58855223_58855499
---EPPVCLAIEGQEVNCLLDTGVAFSVLLSCPGQLS------SRSVIIRGVLGQPVTRYFSQPLSCDWGTLLFSHA-FLIMPESPTPLLGRDILAKAGAVI-!-
>hs_ref_GRCh38_chr5.ltrdigest.gff3.fused_LTR_retrotransposon639_60662826_60663057
T--EPQVCLTIEGQEVNCLLDTDVAFSVLLSCPGQLS------SRSVTIRGVLEQAVTKYFS*PLSYDWGTSLFSHA-FLIMPESP!------------------
>hs_ref_GRCh38_chrX.ltrdigest.gff3.fused_LTR_retrotransposon569_116246727_116246913
T--EPQVCIAVEGQEIDFLLDNGAAFSVLISCPRQLS------SRSVTIRGILGQPVTRYFSHLLSCNWE!----------------------------------
>hs_ref_GRCh38_chr3.ltrdigest.gff3.fused_LTR_retrotransposon591_144906380_144906530
---------------------------------------------------ILGQPVARYFSHLLSCNWETLLFSHA-LLVMPENPIPLLGRDILAKAGAII-!-
>hs_ref_GRCh38_chr16.ltrdigest.gff3.fused_LTR_retrotransposon12_3079586_3079877
-DKRPTCEITIQGKKCKGLVDTGADISIISLQHWPSAWPS--QPAQFNIVGVGKAPEVYQSSYILHCEGPDGQPGNI-QPIITSVPINLWRRDLLQQWGAQ!---
>hs_ref_GRCh38_chr8.ltrdigest.gff3.fused_LTR_retrotransposon93_43699327_43699586
--------DTIQGKQFEVLVNTGADVSIIALYQWPKNWPK--EKALVGLFGVRTASEVY!----LPCLGPEEQEGTI-QPLIMPTPVNLWGRDLLQQWGTGI-!-
>hs_ref_GRCh38_chr14.ltrdigest.gff3.fused_LTR_retrotransposon388_106842424_106842703
---RAYVQIRSGGQLVDFMVDTGAEHSAVTRPIGPLS------KNCATIAGATGVSEKRPFCQSKRRVIGGQGVQQE-FLYLPNCPVPSLERDPFQKLQAQIT!-
>hs_ref_GRCh38_chr11.ltrdigest.gff3.fused_LTR_retrotransposon339_73944609_73944738
SDKRPICTVTIRGKDFEGLVDTGDDVSIIALDQWCQHWPK--QKA!-----------------------------------------------------------
>hs_ref_GRCh38_chr1.ltrdigest.gff3.fused_LTR_retrotransposon721_213029903_213030059
-NKCPTCEITIQGEKFKGLVDTGADISVISLQHWPPMWPI--QPSQFNIVGTGKA!-------------------------------------------------
>hs_ref_GRCh38_chr9.ltrdigest.gff3.fused_LTR_retrotransposon514_93753776_93753935
K--CPPCEITVQGKKFKGLVDTGADISIISLQHWPSVWPI--QPTQFNIDGVGK-------------------------------PLK!----------------
>hs_ref_GRCh38_chr5.ltrdigest.gff3.fused_LTR_retrotransposon31_7266270_7266384
----------------------------------------------------------------TLCQLRQYSFKHS-FLVIPTCPVPLLGRDTLTKLSASLT!-
>hs_ref_GRCh38_chr19.ltrdigest.gff3.fused_LTR_retrotransposon507_38939325_38939421
TDKRPTCEITIQGKKYKGLVDTGADISFL--------------------------------------------YSN!----------------------------
>hs_ref_GRCh38_chr1.ltrdigest.gff3.fused_LTR_retrotransposon687_169665252_169665528
---EPQVCFTIEGHEIDFLLGTGMAFSVLISC!WMTVLKVRYHPRNPGIA!V-----TRYFSHLLSCNWETLLFSHG-FLVMPESPAPLLGRDILAKAGAII-!-
