# Supplementary material for: Related Endogenous Retrovirus-K Elements Harbor Distinct Protease Active Site Motifs
Source: Front Microbiol. 2018 Jul 18;9:1577. doi: 10.3389/fmicb.2018.01577 (PMC6058741; doi:10.3389/fmicb.2018.01577)
Supplement: FILE 1 in FASTA (fa) format — Aligned translated genomic protease BLAST results. The sequences found by BLAST for the HK2 protease in the human genome aligned and translated by MACSE. [file Data_Sheet_1.zip › Additional file 29.nwk]

(ERVHML8:0.17557933610278228520[I0],(ERVKHML5:0.50773703119018798180[I2],((ERVS:1.09369056474749970498[I5],ERVL:1.38800669012697563964[I6]):1.09849258690512230352[I4],((ERVI:0.71564049246676630922[I9],ERVADP:0.46817830146242717104[I10]):0.81295155372334992894[I8],((ERVRB:0.38422846083897821412[I13],((ERVP:0.28690424751103588141[I16],(ERVW:0.07930238601831619827[I18],ERV9:0.26664813757394212335[I19]):0.09121946426839928901[I17]):0.21345643167826483522[I15],(ERVF:0.38960969043187931860[I21],((ERVFB:0.03562999619144192193[I24],ERVFXA:0.01996398187095983767[I25]):0.15748064560358890351[I23],(ERVFC:0.18924256933643895939[I27],ERVH:0.18551155954513981472[I28]):0.25799985754932747151[I26]):0.26393571538040733193[I22]):0.35251498586569884885[I20]):0.31897353079664986231[I14]):0.05775981750505601586[I12],((ERV3:0.32297105870648745718[I31],ERVE:0.33873794038166898934[I32]):0.06040194185338155358[I30],ERVT:0.61567539842000418293[I33]):0.25880062739296433305[I29]):0.21092685190641424775[I11]):0.66695590605470411738[I7]):0.43908624171332794051[I3]):0.30838966453865274131[I1],(ERVKHML6:0.74705359661525483350[I35],((ERVKHML3:0.21164342564978400052[I38],(ERVKHML1:0.07514293516842547593[I40],(ERVK14C:0.12322741111256958757[I42],(ERVKHML4:0.47745399210127786871[I44],ERVKHML2:0.10058699551032294905[I45]):0.09135831705264593761[I43]):0.06457147316180024410[I41]):0.13784733623143821668[I39]):0.06865462737134681026[I37],ERVKHML7:0.21617540405199114906[I46]):0.02137048595874126156[I36]):0.03002536356686555732[I34]);
