# Supplementary material for: Related Endogenous Retrovirus-K Elements Harbor Distinct Protease Active Site Motifs
Source: Front Microbiol. 2018 Jul 18;9:1577. doi: 10.3389/fmicb.2018.01577 (PMC6058741; doi:10.3389/fmicb.2018.01577)
Supplement: FILE 1 in FASTA (fa) format — Aligned translated genomic protease BLAST results. The sequences found by BLAST for the HK2 protease in the human genome aligned and translated by MACSE. [file Data_Sheet_1.zip › Additional file 15.nwk]

(((((((((3.85567624:0.00000104733278176111,5.56662782:0.00000104733278176111):0.00000104733278176111[14],((7._4587794:0.00558324722505033812,(1.60695455:0.01687858832829267769,(8._7503243:0.01120171382879889960,6.77722271:0.00000104733278176111):0.00000104733278176111[25]):0.00000104733278176111[4]):0.00000104733278176111[0],1101699676:0.00000104733278176111):0.00000104733278176111[0]):0.00000104733278176111[1],((10_6829427:0.00000104733278176111,(2218943287:0.01127274631539148739,(5.30492009:0.01683380790394673268,1258332812:0.00563338634808051471):0.00000104733278176111[36]):0.00202645193984789121[31]):0.00351086596281133170[17],3.25894895:0.03458955914592303643):0.00000104733278176111[6]):0.00000104733278176111[3],3.13029341:0.00557917917256926538):0.00557934298236305044[24],1.55631742:0.00000104733278176111):0.01575830274545905046[43],5.46005063:0.16295137515943425299):0.00000104733278176111[8],1118726076:0.04584004781443339754):0.01228163864290775925[55],((((1.13357457:0.01134536510781805965,(1.13211709:0.00000104733278176111,1.13017752:0.00556894888106062181):0.01684489073732213169[100]):0.04662251416710556234[100],(4.90111299:0.04658649465031926284,9.28852671:0.05887607766820909805):0.00000104733278176111[24]):0.01648148735328924808[39],(((4._9126458:0.05158910861551089383,((8._8201790:0.00000104733278176111,8.12221880:0.00000104733278176111):0.00555162236882889796[98],8.12464378:0.00000104733278176111):0.01112573700620742359[88]):0.00000104733278176111[31],11_3452838:0.03391856481247122745):0.00554745747968210957[30],((5.54640297:0.08199493518186366792,(4._3982740:0.03048784148394105553,4._9662628:0.03658237282733962231):0.02485586144740784334[84]):0.00550254412214950736[20],(X.66466287:0.09003403192438881597,1233094534:0.07590453966726483370):0.00000104733278176111[5]):0.00000104733278176111[0]):0.00000104733278176111[3]):0.00583192013982569268[2],(6.42899084:0.09079434066564633088,(8.45026410:0.35906347537975857875,(3.01696356:0.09272462334206471590,8.46270091:0.09377335209784122549):0.00000104733278176111[54]):0.01034180525412028810[43]):0.00000104733278176111[2]):0.02846724445037902146[32]):0.01201677184421704944[41],(((((1938938782:0.01944223441999129096,((1589237995:0.05375514209294991047,4.76347271:0.05773993581471423969):0.00000104733278176111[14],((9.93753302:0.02867294347345421268,(((8.48247422:0.02951178653359738321,1.19544205:0.05883749917445440375):0.02316980658395560722[53],6.29879477:0.02855116600890935177):0.00000104733278176111[13],(((2.52277489:0.06034099395890456241,(1631542321:0.11872249317857595796,19_9715490:0.10165645999411988820):0.00763152700110102718[33]):0.00000104733278176111[10],1.20000162:0.10440597569793645671):0.00000104733278176111[8],1.13029303:0.07009680289170708289):0.01132560516435557503[8]):0.00754640855693646667[3]):0.00684371709169865998[2],(4.91184514:0.04813292500438929450,1202665137:0.05066442609671865938):0.00000104733278176111[18]):0.02020996260757115456[3]):0.01707641573060232967[28]):0.17188308276365779625[92],(4.71808517:0.71287272087260411535,(1743329529:0.09193653861080007539,1921885675:0.03917292808812879168):0.08941379489994849550[82]):0.06386078627709163014[53]):0.03592846500851267638[36],(1173944147:0.15696378836718186123,1033606392:0.17096689715841595358):0.07953282008140957760[85]):0.05116964717711688926[50],(1.55697004:0.10143035697069752166,(1545239234:0.06481067418403488323,8.43698849:0.08359454688202029582):0.05953860621482848919[98]):0.05417253743480075767[93]):0.02036237919844361907[28],((((3.30449035:0.06279580783111872455,(5.40107729:0.03730886063210484688,((((8._8130584:0.00000104733278176111,8.12535468:0.00000104733278176111):0.00764360323888520123[93],8._7157251:0.00000104733278176111):0.02242849874907150085[96],4._4046731:0.02508440814462895366):0.03103772689739800125[87],3.11526753:0.30397040639608213786):0.00740057977556461601[49]):0.00000104733278176111[16]):0.00548618047010975083[8],((((1727691641:0.05036292152423671453,1150634934:0.06327344452527994267):0.01554444917828323725[36],(1924245855:0.10015105218933105513,((5.72398632:0.05220749427648983809,1115067382:0.07978981572960477942):0.01918079553987792063[40],(X.34799403:0.08205784664129224526,3.79056446:0.06513995094914661055):0.00000104733278176111[11]):0.00678800264138428554[6]):0.00812643955550355207[3]):0.01006564185038794426[10],Y._7995805:0.10734709263171085536):0.00788800975412294603[3],((((6.40693396:0.35937124984225227164,2.87203881:0.04409519526036628778):0.08664649638491100925[61],((1214491692:0.14326629239763261081,1225310446:0.08507675774430874249):0.15359423093242544067[55],4.60273883:0.13978121067512433440):0.01562469250404876879[23]):0.66740107037606133389[100],(((1203225195:0.23595464442493582768,((12_8808231:0.07794716590825770397,3.33432724:0.09515867019883940403):0.00000104733278176111[28],((X.16047314:0.08910897543554952005,1448257990:0.06667098735697388201):0.02115609826923618708[62],((3.70685917:0.10735557661531668072,((1594757862:0.07188460684730502148,X.31380900:0.05455994632547246648):0.00000104733278176111[29],(1936262071:0.08904101927337110256,3.46365457:0.05420969347171053498):0.01320599284423068509[22]):0.00000104733278176111[7]):0.00000104733278176111[25],1.72982333:0.01899666257922934948):0.04511699968024253382[64]):0.06244225321001809631[79]):0.06311725761325362449[70]):0.23770326504829014658[89],((((4.72929193:0.08641679079914862949,2.80238117:0.09042395742586212259):0.03332822805226571400[75],(5.60663875:0.04673865332171250886,(1355058923:0.06079098826634569269,((1422241567:0.03653972988026967655,1258854945:0.08196419097269572185):0.02364649566053326352[84],(((7.92473176:0.06313262768526937962,2.5_156615:0.05928680523589883317):0.04774865171434335837[85],3.38292509:0.03043780819099575763):0.00000104733278176111[32],1061036545:0.06411783697070536081):0.01239583673427352602[30]):0.00607698738665134360[28]):0.00637032157533290542[47]):0.01062461262249734043[35]):0.08562198030830282802[46],((((6.16459954:0.08830559596046159976,1.73372147:0.06254728611493083623):0.00936940751122372281[39],(((6.50851322:0.03638188588277734697,((2.47104857:0.04290558673668544432,((((1037280768:0.02245447831029460592,4.01634526:0.09207660835912179209):0.00732014830159796129[42],(8.29309250:0.02751152332218158303,1142879248:0.03327600980461654229):0.00893136945945221215[19]):0.00000104733278176111[3],6.64028905:0.04869829578204741549):0.00590715230676905692[5],1.69666299:0.03602847464296701774):0.00000104733278176111[1]):0.00589856849304770496[1],1.54675761:0.03790244436184018323):0.00000104733278176111[0]):0.00589804413026072567[1],((4.76046428:0.03665813077396103820,(((4.25242624:0.04293817078614475119,(1101236904:0.05357001006141326460,5.50374614:0.06140754192684285545):0.00610905046812112388[25]):0.00182219443699283348[16],1123937567:0.03666552382983956360):0.00155667328714044245[8],Y.14510599:0.05461413215032494967):0.00255667589448926912[6]):0.00592003707363125947[5],((3.48575095:0.07141051388107605424,1.11226476:0.09729691651942591613):0.03396966761189093575[42],(1.19176588:0.07857989352397104499,8.52958930:0.04934268703562732367):0.00642965718539658185[21]):0.00000104733278176111[1]):0.00000104733278176111[0]):0.00579419574677954817[0],1851115104:0.03009431130135264282):0.00684136033375138970[3]):0.01514040561863863078[15],1053026546:0.14229373137127096505):0.03677034206682228135[11],X.76552781:0.87620129121963608032):0.00000104733278176111[9]):0.21044035456359577729[65],((6.28771409:0.14227967563146504126,(1635272598:0.12458470367105276000,(7.29641733:0.05044776108666060993,1406202423:0.09442880708306609916):0.00000104733278176111[32]):0.12023281524597199954[93]):0.23380739253182722392[89],(1470442389:0.38219267314087995713,(1014993200:0.13372369509797119025,(4._4169038:0.06099368397330007935,2.58868387:0.13416292761787587673):0.03098453157301241101[49]):0.35409514512756706806[100]):0.07856580692209734484[71]):0.20538979844700622213[81]):0.12110162977856225863[41]):0.31346820971631100816[69],(18_4693690:0.41796434881195204669,((4.41824216:0.98335076603405358053,X.57826411:0.06870950819193802350):0.00901919447711238033[32],((3.13959682:0.05566159529246361010,((Y.21158326:0.11554984489978797901,X.35756997:0.10497713979871874102):0.00432395558577347051[26],(1079967238:0.47210656688802821179,1163206575:0.22829661748946292188):0.14341967982099496082[59]):0.00000104733278176111[23]):0.12568620947047312586[40],1027422674:0.03918824839485583050):0.03494549145298082166[26]):0.26207010796806456954[22]):1.46580193304065575788[100]):0.17411509966915655889[26]):0.63403088722022149515[60],1927708850:0.08835603425715631010):0.02785128494681157751[9]):0.00588739239524769826[13]):0.00936418516734605078[32],1234525922:0.04615369615364468131):0.19141900721100274518[60],((6.21044463:0.03428025181221493883,(1143166745:0.05988208965886993723,(1238125199:0.07453857621998594141,2.01240219:0.06711368370411087414):0.00000104733278176111[24]):0.00593094465942606633[26]):0.00570755654120184974[29],(1192948228:0.02264856085064707175,(5.14148345:0.08177802826661392799,Y.15978469:0.06061966898135300041):0.00505408343082161971[28]):0.00485855428400750432[19]):0.10156582192990987190[93]):0.14475297914270651711[71]):0.08030483073409640238[83],9.36784231:0.10195702071535731048);
