# Supplementary material for: Related Endogenous Retrovirus-K Elements Harbor Distinct Protease Active Site Motifs
Source: Front Microbiol. 2018 Jul 18;9:1577. doi: 10.3389/fmicb.2018.01577 (PMC6058741; doi:10.3389/fmicb.2018.01577)
Supplement: FILE 1 in FASTA (fa) format — Aligned translated genomic protease BLAST results. The sequences found by BLAST for the HK2 protease in the human genome aligned and translated by MACSE. [file Data_Sheet_1.zip › Additional file 23.txt]

3.79056446 I9 0.999867 0.999867
8.29309250 I45 1.000000 1.000000
1.55697004 I25 0.822378 0.822378
1.55697004 I23 0.094926 0.917304
1.55697004 I24 0.081506 0.998810
1936262071 I1 0.999080 0.999080
1921885675 I21 1.000000 1.000000
1.13357457 I26 1.000000 1.000000
1163206575 I8 0.159053 0.159053
1163206575 I44 0.088914 0.247967
1163206575 I40 0.063863 0.311829
1163206575 I34 0.052899 0.364728
1163206575 I43 0.052866 0.417594
1163206575 I35 0.052700 0.470293
1163206575 I45 0.052128 0.522421
1163206575 I7 0.049108 0.571529
1163206575 I41 0.049009 0.620539
1163206575 I27 0.048079 0.668618
1163206575 I33 0.047537 0.716155
1163206575 I42 0.042587 0.758742
1163206575 I5 0.029383 0.788125
1163206575 I6 0.029354 0.817479
1163206575 I4 0.016539 0.834018
1163206575 I24 0.012434 0.846452
1163206575 I23 0.010998 0.857450
1163206575 I25 0.010793 0.868243
1163206575 I30 0.009016 0.877259
1163206575 I46 0.007868 0.885127
1163206575 I2 0.007862 0.892989
1163206575 I3 0.007855 0.900844
1163206575 I0 0.007538 0.908382
1163206575 I18 0.007423 0.915804
1163206575 I26 0.007410 0.923214
1163206575 I19 0.007410 0.930624
1163206575 I9 0.007119 0.937743
1163206575 I10 0.007100 0.944843
1163206575 I1 0.006703 0.951546
6.40693396 I29 0.999447 0.999447
6.50851322 I45 1.000000 1.000000
5.54640297 I26 0.947530 0.947530
5.54640297 I19 0.038393 0.985923
6.64028905 I45 1.000000 1.000000
Y.14510599 I45 1.000000 1.000000
7.29641733 I36 1.000000 1.000000
10_6829427 I26 0.990850 0.990850
5.14148345 I11 1.000000 1.000000
6.77722271 I26 1.000000 1.000000
1053026546 I44 0.849683 0.849683
1053026546 I43 0.099597 0.949280
1053026546 I45 0.048192 0.997472
2.47104857 I45 1.000000 1.000000
7.92473176 I44 0.773177 0.773177
7.92473176 I43 0.104598 0.877775
7.92473176 I45 0.086956 0.964731
19_9715490 I14 0.999999 0.999999
2.80238117 I44 0.999982 0.999982
Y.21158326 I8 0.171905 0.171905
Y.21158326 I24 0.123206 0.295111
Y.21158326 I9 0.104092 0.399203
Y.21158326 I10 0.104086 0.503289
Y.21158326 I23 0.103116 0.606404
Y.21158326 I25 0.101124 0.707528
Y.21158326 I12 0.050205 0.757733
Y.21158326 I11 0.039622 0.797355
Y.21158326 I20 0.034864 0.832219
Y.21158326 I22 0.034669 0.866888
Y.21158326 I21 0.034669 0.901557
Y.21158326 I19 0.034559 0.936115
Y.21158326 I26 0.025715 0.961830
1448257990 I1 0.998257 0.998257
3.11526753 I9 0.894286 0.894286
3.11526753 I8 0.061379 0.955665
1234525922 I9 0.999883 0.999883
Y.15978469 I11 1.000000 1.000000
1202665137 I14 1.000000 1.000000
4.76046428 I45 1.000000 1.000000
8._8130584 I9 0.999993 0.999993
11_3452838 I26 1.000000 1.000000
1033606392 I22 1.000000 1.000000
1258332812 I26 1.000000 1.000000
8.43698849 I24 0.999985 0.999985
4.25242624 I45 1.000000 1.000000
1635272598 I36 1.000000 1.000000
9.93753302 I14 0.999937 0.999937
1355058923 I44 1.000000 1.000000
1079967238 I8 0.060112 0.060112
1079967238 I43 0.057643 0.117755
1079967238 I42 0.057643 0.175399
1079967238 I41 0.057642 0.233041
1079967238 I45 0.054946 0.287987
1079967238 I44 0.053827 0.341813
1079967238 I7 0.039943 0.381757
1079967238 I27 0.039801 0.421558
1079967238 I21 0.030426 0.451984
1079967238 I33 0.027069 0.479053
1079967238 I34 0.027065 0.506118
1079967238 I5 0.024728 0.530847
1079967238 I6 0.024722 0.555568
1079967238 I19 0.019804 0.575372
1079967238 I18 0.019543 0.594915
1079967238 I47 0.018935 0.613850
1079967238 I13 0.018889 0.632739
1079967238 I12 0.018888 0.651627
1079967238 I48 0.018531 0.670158
1079967238 I46 0.018531 0.688689
1079967238 I26 0.018187 0.706876
1079967238 I35 0.016446 0.723322
1079967238 I40 0.016431 0.739753
1079967238 I10 0.013631 0.753384
1079967238 I11 0.013625 0.767009
1079967238 I23 0.013244 0.780253
1079967238 I30 0.013227 0.793481
1079967238 I20 0.013057 0.806538
1079967238 I1 0.012831 0.819369
1079967238 I15 0.012782 0.832151
1079967238 I22 0.012688 0.844839
1079967238 I14 0.012681 0.857520
1079967238 I0 0.012219 0.869739
1079967238 I2 0.012179 0.881918
1079967238 I4 0.012170 0.894088
1079967238 I3 0.012166 0.906254
1079967238 I24 0.012058 0.918312
1079967238 I25 0.011820 0.930132
1079967238 I9 0.010926 0.941058
1079967238 I36 0.010835 0.951893
1238125199 I11 1.000000 1.000000
3.46365457 I1 0.999996 0.999996
1101236904 I45 1.000000 1.000000
1061036545 I44 0.984491 0.984491
4._3982740 I26 1.000000 1.000000
3.38292509 I44 1.000000 1.000000
1214491692 I29 0.561774 0.561774
1214491692 I28 0.263937 0.825711
1214491692 I27 0.174282 0.999993
8._7157251 I9 0.999993 0.999993
1.54675761 I45 1.000000 1.000000
5.56662782 I26 1.000000 1.000000
6.28771409 I36 1.000000 1.000000
1589237995 I14 1.000000 1.000000
8.45026410 I26 0.999986 0.999986
4._4046731 I9 0.999967 0.999967
6.42899084 I19 0.548783 0.548783
6.42899084 I26 0.275523 0.824306
6.42899084 I23 0.046377 0.870683
6.42899084 I12 0.045619 0.916302
6.42899084 I13 0.025111 0.941413
6.42899084 I18 0.024947 0.966359
6.21044463 I11 1.000000 1.000000
8.48247422 I14 0.998046 0.998046
1.72982333 I1 0.999697 0.999697
4.91184514 I14 1.000000 1.000000
1851115104 I45 1.000000 1.000000
5.46005063 I26 1.000000 1.000000
1.60695455 I26 1.000000 1.000000
1143166745 I11 1.000000 1.000000
12_8808231 I1 0.652456 0.652456
12_8808231 I48 0.259576 0.912031
12_8808231 I46 0.024532 0.936563
12_8808231 I47 0.022432 0.958995
1594757862 I1 0.921430 0.921430
1594757862 I2 0.021579 0.943008
1594757862 I3 0.018315 0.961324
1631542321 I14 1.000000 1.000000
1727691641 I9 1.000000 1.000000
1101699676 I26 1.000000 1.000000
4.76347271 I14 1.000000 1.000000
1938938782 I14 1.000000 1.000000
1470442389 I38 1.000000 1.000000
7._4587794 I26 1.000000 1.000000
18_4693690 I8 0.205463 0.205463
18_4693690 I11 0.141156 0.346619
18_4693690 I12 0.121276 0.467894
18_4693690 I10 0.121245 0.589139
18_4693690 I9 0.098446 0.687585
18_4693690 I17 0.044601 0.732186
18_4693690 I15 0.032976 0.765162
18_4693690 I16 0.032975 0.798138
18_4693690 I24 0.024903 0.823040
18_4693690 I25 0.021490 0.844531
18_4693690 I19 0.018010 0.862540
18_4693690 I18 0.018006 0.880546
18_4693690 I26 0.017894 0.898440
18_4693690 I13 0.017018 0.915458
18_4693690 I23 0.016454 0.931912
18_4693690 I14 0.013271 0.945183
18_4693690 I20 0.009964 0.955147
1.73372147 I45 1.000000 1.000000
X.16047314 I1 0.999475 0.999475
1.13029303 I14 1.000000 1.000000
X.57826411 I8 0.579162 0.579162
X.57826411 I40 0.040930 0.620091
X.57826411 I27 0.033690 0.653782
X.57826411 I9 0.031801 0.685583
X.57826411 I10 0.031798 0.717381
X.57826411 I35 0.027946 0.745327
X.57826411 I34 0.027934 0.773261
X.57826411 I7 0.019534 0.792795
X.57826411 I11 0.015149 0.807944
X.57826411 I12 0.015142 0.823086
X.57826411 I33 0.013586 0.836672
X.57826411 I41 0.013418 0.850090
X.57826411 I36 0.012393 0.862483
X.57826411 I37 0.009286 0.871770
X.57826411 I24 0.009243 0.881012
X.57826411 I0 0.008430 0.889443
X.57826411 I23 0.008090 0.897533
X.57826411 I25 0.007980 0.905513
X.57826411 I6 0.007794 0.913307
X.57826411 I5 0.007644 0.920951
X.57826411 I4 0.006218 0.927169
X.57826411 I3 0.006209 0.933378
X.57826411 I2 0.005876 0.939254
X.57826411 I1 0.005600 0.944855
X.57826411 I46 0.005180 0.950034
8.12535468 I9 0.999993 0.999993
1927708850 I9 0.999897 0.999897
5.30492009 I26 1.000000 1.000000
8._7503243 I26 1.000000 1.000000
4._4169038 I39 1.000000 1.000000
4.71808517 I17 1.000000 1.000000
5.50374614 I45 1.000000 1.000000
X.35756997 I8 0.216846 0.216846
X.35756997 I23 0.075820 0.292666
X.35756997 I24 0.075732 0.368398
X.35756997 I25 0.075715 0.444113
X.35756997 I12 0.069345 0.513458
X.35756997 I11 0.065972 0.579430
X.35756997 I10 0.065947 0.645377
X.35756997 I9 0.053028 0.698405
X.35756997 I20 0.042443 0.740848
X.35756997 I19 0.042442 0.783289
X.35756997 I21 0.037931 0.821220
X.35756997 I22 0.037928 0.859149
X.35756997 I26 0.024159 0.883308
X.35756997 I16 0.023906 0.907214
X.35756997 I18 0.023546 0.930760
X.35756997 I15 0.018443 0.949204
X.35756997 I13 0.016995 0.966199
2.58868387 I39 1.000000 1.000000
1192948228 I11 1.000000 1.000000
X.34799403 I9 0.999998 0.999998
3.48575095 I45 1.000000 1.000000
1014993200 I39 1.000000 1.000000
1.11226476 I45 1.000000 1.000000
3.01696356 I26 0.999959 0.999959
9.28852671 I26 1.000000 1.000000
5.60663875 I44 0.999999 0.999999
4.60273883 I29 0.999999 0.999999
1924245855 I9 0.965229 0.965229
3.30449035 I9 0.999998 0.999998
4._9662628 I26 1.000000 1.000000
2.52277489 I14 1.000000 1.000000
4.90111299 I26 0.999862 0.999862
1123937567 I45 1.000000 1.000000
3.25894895 I26 1.000000 1.000000
3.13959682 I8 0.163958 0.163958
3.13959682 I24 0.109818 0.273776
3.13959682 I23 0.098487 0.372263
3.13959682 I25 0.097188 0.469451
3.13959682 I10 0.081597 0.551047
3.13959682 I9 0.081554 0.632601
3.13959682 I12 0.043457 0.676058
3.13959682 I19 0.041937 0.717995
3.13959682 I20 0.041908 0.759903
3.13959682 I21 0.039885 0.799788
3.13959682 I22 0.039882 0.839670
3.13959682 I11 0.036196 0.875866
3.13959682 I26 0.030903 0.906769
3.13959682 I18 0.022875 0.929643
3.13959682 I13 0.011511 0.941155
3.13959682 I15 0.010435 0.951589
1258854945 I44 1.000000 1.000000
1.69666299 I45 1.000000 1.000000
1173944147 I22 1.000000 1.000000
1.13017752 I26 1.000000 1.000000
1027422674 I8 0.299311 0.299311
1027422674 I35 0.108919 0.408230
1027422674 I36 0.093953 0.502184
1027422674 I37 0.067568 0.569752
1027422674 I9 0.051565 0.621316
1027422674 I10 0.051539 0.672855
1027422674 I34 0.031659 0.704514
1027422674 I40 0.031201 0.735715
1027422674 I27 0.029974 0.765689
1027422674 I12 0.023294 0.788983
1027422674 I11 0.023207 0.812190
1027422674 I24 0.022163 0.834353
1027422674 I23 0.019619 0.853972
1027422674 I25 0.019398 0.873370
1027422674 I41 0.009541 0.882911
1027422674 I19 0.008822 0.891733
1027422674 I20 0.008817 0.900550
1027422674 I33 0.008753 0.909303
1027422674 I21 0.008502 0.917804
1027422674 I22 0.008501 0.926306
1027422674 I39 0.006888 0.933194
1027422674 I38 0.006859 0.940053
1027422674 I26 0.005321 0.945374
1027422674 I18 0.005318 0.950692
2.01240219 I11 1.000000 1.000000
2.87203881 I29 0.999986 0.999986
1142879248 I45 1.000000 1.000000
1743329529 I21 1.000000 1.000000
9.36784231 I26 1.000000 1.000000
1.19544205 I14 1.000000 1.000000
1.19176588 I45 1.000000 1.000000
3.33432724 I1 1.000000 1.000000
Y._7995805 I9 0.999637 0.999637
X.31380900 I1 0.999795 0.999795
4.72929193 I44 0.999833 0.999833
5.40107729 I9 1.000000 1.000000
8.12464378 I26 1.000000 1.000000
1225310446 I29 0.997755 0.997755
1115067382 I9 0.999885 0.999885
8._8201790 I26 1.000000 1.000000
6.16459954 I45 1.000000 1.000000
2.5_156615 I44 0.995970 0.995970
3.85567624 I26 1.000000 1.000000
1.20000162 I14 0.999995 0.999995
1037280768 I45 1.000000 1.000000
4.01634526 I45 1.000000 1.000000
1422241567 I44 1.000000 1.000000
3.70685917 I1 0.999907 0.999907
8.46270091 I26 0.999344 0.999344
1.55631742 I26 1.000000 1.000000
1150634934 I9 0.999992 0.999992
3.13029341 I26 1.000000 1.000000
8.12221880 I26 1.000000 1.000000
4._9126458 I26 1.000000 1.000000
X.76552781 I42 0.999959 0.999959
1233094534 I26 1.000000 1.000000
X.66466287 I26 1.000000 1.000000
6.29879477 I14 1.000000 1.000000
1545239234 I24 0.993686 0.993686
2218943287 I26 1.000000 1.000000
1406202423 I36 1.000000 1.000000
5.72398632 I9 0.999992 0.999992
1118726076 I26 1.000000 1.000000
1.13211709 I26 1.000000 1.000000
4.41824216 I39 0.336684 0.336684
4.41824216 I8 0.111285 0.447970
4.41824216 I9 0.078147 0.526117
4.41824216 I10 0.078146 0.604262
4.41824216 I36 0.056402 0.660664
4.41824216 I35 0.056340 0.717004
4.41824216 I37 0.056330 0.773334
4.41824216 I38 0.055908 0.829242
4.41824216 I11 0.043594 0.872837
4.41824216 I12 0.043592 0.916429
4.41824216 I26 0.005958 0.922386
4.41824216 I18 0.005716 0.928102
4.41824216 I13 0.005713 0.933815
4.41824216 I19 0.005422 0.939237
4.41824216 I23 0.004701 0.943937
4.41824216 I20 0.004697 0.948635
4.41824216 I21 0.004493 0.953128
1203225195 I1 0.668923 0.668923
1203225195 I48 0.060498 0.729421
1203225195 I0 0.050610 0.780030
1203225195 I2 0.049819 0.829849
1203225195 I47 0.042706 0.872555
1203225195 I46 0.042697 0.915252
1203225195 I3 0.041203 0.956455
8.52958930 I45 1.000000 1.000000
