# Supplementary material for: Related Endogenous Retrovirus-K Elements Harbor Distinct Protease Active Site Motifs
Source: Front Microbiol. 2018 Jul 18;9:1577. doi: 10.3389/fmicb.2018.01577 (PMC6058741; doi:10.3389/fmicb.2018.01577)
Supplement: FILE 1 in FASTA (fa) format — Aligned translated genomic protease BLAST results. The sequences found by BLAST for the HK2 protease in the human genome aligned and translated by MACSE. [file Data_Sheet_1.zip › Additional file 28.nwk]

(ERVP/3595/:0.21433125066909611278[I0],(ERVFB/3028:0.26540800081504495322[I2],((ERVH/2720/:0.63237752409323155778[I5],ERVF/2908/:0.32864694783321185545[I6]):0.03410899945532104571[I4],(ERVFC/2612:0.35374915658517175343[I8],ERVFXA/260:0.26485257882575236055[I9]):0.06688264082303464753[I7]):0.09173514379877568958[I3]):0.37955197904199933223[I1],((((ERVS/2060/:0.66152067611723142093[I14],ERVL/2382/:0.57045687848600612480[I15]):0.72152896066907490358[I13],(ERVHML8/32:0.13774911414542273524[I17],((((ERVKHML2/3:0.14423970668256000383[I22],((ERVKHML1/2:0.16978113911855829965[I25],ERVKHML3/2:0.33891989641873759842[I26]):0.02725692416076087865[I24],(ERVK14C/30:0.13111647012819727109[I28],ERVKC4/928:0.34892082905649457469[I29]):0.07697237071156515231[I27]):0.04703796332763382493[I23]):0.06537175501795917942[I21],ERVKHML4/3:0.48594576750956730571[I30]):0.01263304257907550687[I20],(ERVKHML5/2:0.40073209457149483459[I32],ERVKHML6/2:0.51127893043229888370[I33]):0.21163841869488680958[I31]):0.11059159203251496539[I19],ERVKHML7/3:0.19558916611535617780[I34]):0.11663601560035587179[I18]):1.22999212076699482310[I16]):0.64953394563337207845[I12],((ERV3/3107/:0.40175457671509379187[I37],(ERVT/4124/:0.53317923756988050421[I39],ERVE/2842/:0.53834701203676094128[I40]):0.08827589564644640341[I38]):0.21013184604149062751[I36],((ERVADP/262:0.17111993400757172235[I43],ERVI/3005/:0.48546296516812381672[I44]):0.59060655280897189634[I42],ERVRB/2648:0.36773898260084414424[I45]):0.14091213041704236941[I41]):0.12830550925837380660[I35]):0.23519796994350689046[I11],(ERV9/3329/:0.16558495939270090336[I47],ERVW/4005/:0.15724660837315390660[I48]):0.16751869369530691944[I46]):0.09940979967375351833[I10]);
