# Supplementary material for: Related Endogenous Retrovirus-K Elements Harbor Distinct Protease Active Site Motifs
Source: Front Microbiol. 2018 Jul 18;9:1577. doi: 10.3389/fmicb.2018.01577 (PMC6058741; doi:10.3389/fmicb.2018.01577)
Supplement: FILE 1 in FASTA (fa) format — Aligned translated genomic protease BLAST results. The sequences found by BLAST for the HK2 protease in the human genome aligned and translated by MACSE. [file Data_Sheet_1.zip › Additional file 22.txt]

1.55632383 I4 1.000000 1.000000
1.19999438 I0 1.000000 1.000000
1203225893 I36 1.000000 1.000000
1406203083 I29 1.000000 1.000000
1.73380281 I44 0.999999 0.999999
Y.23339266 I44 1.000000 1.000000
5.50373844 I44 1.000000 1.000000
7.29642393 I29 1.000000 1.000000
6.28772187 I29 1.000000 1.000000
5._7266384 I36 1.000000 1.000000
1202665778 I0 1.000000 1.000000
1922578606 I4 1.000000 1.000000
7.25920366 I36 1.000000 1.000000
6.64028131 I44 1.000000 1.000000
8._8200936 I4 1.000000 1.000000
4.64999354 I4 1.000000 1.000000
1276694445 I44 0.998385 0.998385
1936262700 I36 1.000000 1.000000
1727692341 I12 1.000000 1.000000
1.16106402 I0 1.000000 1.000000
1.13210860 I4 1.000000 1.000000
4.72929745 I43 0.999945 0.999945
1101237456 I44 1.000000 1.000000
1851115656 I44 1.000000 1.000000
9.93753935 I0 1.000000 1.000000
7._4588435 I4 1.000000 1.000000
1251738533 I0 1.000000 1.000000
Y.14509828 I44 0.999933 0.999933
1355058165 I43 0.999974 0.999974
1635273295 I29 1.000000 1.000000
X.31380254 I36 1.000000 1.000000
6.16459182 I44 0.999995 0.999995
8.12222521 I4 1.000000 1.000000
2.40675652 I44 1.000000 1.000000
1750400934 I43 1.000000 1.000000
4.76346446 I0 1.000000 1.000000
3.80310821 I44 0.995070 0.995070
4.69379733 I44 0.994235 0.994235
3.48574332 I44 0.999984 0.999984
8._7503884 I4 1.000000 1.000000
16_8836233 I36 1.000000 1.000000
6.42899646 I4 1.000000 1.000000
8.12465043 I4 1.000000 1.000000
3.30449676 I12 1.000000 1.000000
5.61251293 I36 1.000000 1.000000
8.24902128 I43 0.999500 0.999500
X.01861524 I46 0.993312 0.993312
8.04288698 I36 1.000000 1.000000
8.43699586 I7 1.000000 1.000000
1448258584 I36 1.000000 1.000000
1258333453 I4 1.000000 1.000000
1835218568 I36 1.000000 1.000000
1220780082 I44 1.000000 1.000000
8.29308491 I44 1.000000 1.000000
Y.14594185 I44 1.000000 1.000000
1921886313 I2 1.000000 1.000000
1319628486 I0 1.000000 1.000000
1422240793 I43 0.999994 0.999994
1406842703 I30 1.000000 1.000000
Y._7958497 I13 1.000000 1.000000
3.11526142 I12 1.000000 1.000000
1.54675008 I44 1.000000 1.000000
1234625980 I4 1.000000 1.000000
2.7_157130 I43 0.999965 0.999965
1938939421 I0 1.000000 1.000000
3.13029982 I4 1.000000 1.000000
1.19543355 I0 1.000000 1.000000
3.25894011 I4 1.000000 1.000000
1.60694604 I4 1.000000 1.000000
1061037348 I43 0.985989 0.985989
2.47104092 I44 1.000000 1.000000
1.13030059 I0 1.000000 1.000000
4.25243176 I44 1.000000 1.000000
1173944738 I6 0.992778 0.992778
12_8807724 I36 0.999998 0.999998
1594757235 I36 1.000000 1.000000
5.60663057 I43 0.987172 0.987172
Y.24954925 I44 1.000000 1.000000
1.11225682 I44 1.000000 1.000000
1139564148 I44 1.000000 1.000000
10_6830179 I4 1.000000 1.000000
1150510878 I0 0.999998 0.999998
1545240096 I7 1.000000 1.000000
11_3453464 I4 1.000000 1.000000
2.80236749 I43 0.998435 0.998435
1234525066 I12 1.000000 1.000000
1118726717 I4 1.000000 1.000000
4._9125603 I4 1.000000 1.000000
3.38293058 I43 0.999952 0.999952
8.48248044 I0 1.000000 1.000000
19_9716125 I0 1.000000 1.000000
6.29880092 I0 1.000000 1.000000
1258855499 I43 0.999987 0.999987
1123938368 I44 1.000000 1.000000
3.70686532 I36 1.000000 1.000000
3.33431900 I36 1.000000 1.000000
2218942400 I4 1.000000 1.000000
1743330167 I2 1.000000 1.000000
1.69665528 I44 0.999954 0.999954
1.46904679 I12 1.000000 1.000000
4.91185158 I0 1.000000 1.000000
4._9661774 I4 1.000000 1.000000
8.46878561 I0 1.000000 1.000000
1.72983032 I36 1.000000 1.000000
3.01695598 I4 0.999995 0.999995
1053027093 I44 0.995232 0.995232
1927709636 I12 1.000000 1.000000
5.36542817 I36 1.000000 1.000000
4._4163739 I27 1.000000 1.000000
X.56944359 I12 1.000000 1.000000
1101698825 I4 1.000000 1.000000
1631541562 I0 1.000000 1.000000
18_4689125 I43 0.999994 0.999994
4._3983414 I4 1.000000 1.000000
5.56663423 I4 1.000000 1.000000
Y.24715461 I44 1.000000 1.000000
1168636446 I36 1.000000 1.000000
1142878478 I44 1.000000 1.000000
X.75175552 I44 1.000000 1.000000
3.85107358 I0 1.000000 1.000000
8.48964987 I0 1.000000 1.000000
5.54641086 I4 1.000000 1.000000
1163210933 I30 0.977508 0.977508
1084527337 I43 0.996792 0.996792
4.69270753 I44 0.994235 0.994235
4.07293514 I36 1.000000 1.000000
5.46005743 I4 1.000000 1.000000
3.85568262 I4 1.000000 1.000000
1.13018397 I4 1.000000 1.000000
6.77722912 I4 1.000000 1.000000
1183434797 I36 1.000000 1.000000
8.52958154 I44 1.000000 1.000000
X._4894383 I36 1.000000 1.000000
16_3079877 I0 1.000000 1.000000
1589238630 I0 1.000000 1.000000
5.30492650 I4 1.000000 1.000000
4.76046980 I44 1.000000 1.000000
8.92239226 I0 1.000000 1.000000
5.18541110 I36 1.000000 1.000000
X.16047895 I36 1.000000 1.000000
4.01635033 I44 1.000000 1.000000
1014993813 I27 1.000000 1.000000
3.38073864 I36 1.000000 1.000000
3.44906530 I44 0.999993 0.999993
2.58867539 I27 1.000000 1.000000
5.40106896 I12 1.000000 1.000000
X.16246913 I44 1.000000 1.000000
Y.15979176 I13 1.000000 1.000000
2.50961104 I36 1.000000 1.000000
1.13356610 I4 1.000000 1.000000
