# Supplementary material for: Related Endogenous Retrovirus-K Elements Harbor Distinct Protease Active Site Motifs
Source: Front Microbiol. 2018 Jul 18;9:1577. doi: 10.3389/fmicb.2018.01577 (PMC6058741; doi:10.3389/fmicb.2018.01577)
Supplement: FILE 1 in FASTA (fa) format — Aligned translated genomic protease BLAST results. The sequences found by BLAST for the HK2 protease in the human genome aligned and translated by MACSE. [file Data_Sheet_1.zip › Additional file 32.nwk]

(ERVF:0.27899531109683006758[I0],(ERVP:0.25537941956572507429[I2],((ERV9:0.25311617764300964328[I5],ERVW:0.10665924056501413508[I6]):0.17028273943917457411[I4],(((ERVS:0.76083903864482804735[I10],ERVL:0.59901081882382889443[I11]):0.76206297809098677565[I9],(ERVHML8:0.10728254708889231606[I13],(ERVKHML7:0.20332566656649497805[I15],(((ERVKHML2:0.16704205407250216631[I19],(ERVKHML1:0.18658340459540645462[I21],(ERVKC4:0.17612162357220453868[I23],ERVK14C:0.11731545864659943812[I24]):0.10141222249890168017[I22]):0.03975544655136943606[I20]):0.04613292382906897943[I18],((ERVKHML5:0.42140505490912050224[I27],ERVKHML6:0.60736969778137683829[I28]):0.17832162156300598865[I26],ERVKHML3:0.26974661394241833401[I29]):0.07456612581885660451[I25]):0.04503487560922739275[I17],ERVKHML4:0.48203369748868218903[I30]):0.13916780449067669978[I16]):0.15668839229132877633[I14]):0.91249441533696828976[I12]):0.42116570719947882262[I8],(((ERVT:0.52022808711249313163[I34],ERVE:0.48807057276261439638[I35]):0.11779053174847213536[I33],ERV3:0.45699377504731009125[I36]):0.22405561643062332777[I32],((ERVI:0.60555746616643313374[I39],ERVADP:0.19698368028706575439[I40]):0.60763273806517836828[I38],ERVRB:0.35219975945733605904[I41]):0.13283050741966143105[I37]):0.13365202741450599166[I31]):0.13209596048864261086[I7]):0.08722445194165842630[I3]):0.38683707867384448109[I1],(ERVFB:0.29836159082682522925[I43],((ERVFXA:0.16700561524106372069[I46],ERVH:0.62658058619850454107[I47]):0.07171126347565358328[I45],ERVFC:0.36330221224468428609[I48]):0.04944461282593146795[I44]):0.07074236028486489969[I42]);
