# Supplementary material for: Related Endogenous Retrovirus-K Elements Harbor Distinct Protease Active Site Motifs
Source: Front Microbiol. 2018 Jul 18;9:1577. doi: 10.3389/fmicb.2018.01577 (PMC6058741; doi:10.3389/fmicb.2018.01577)
Supplement: FILE 1 in FASTA (fa) format — Aligned translated genomic protease BLAST results. The sequences found by BLAST for the HK2 protease in the human genome aligned and translated by MACSE. [file Data_Sheet_1.zip › Additional file 7.fa]

>hs_ref_GRCh38_chr11.ltrdigest.gff3.fused_LTR_retrotransposon78_43166240_43166745
--VQKK------SGK-WRMVT----DLRAVNAVIKP--MGALQ---------------PSMPSPS--------MIP-------KEWP--------LIIIDLND--C-----------------------------FFHI-------PLDKSDCEKFAF-TI-PSIN-----NSDP-AAKY-----QW-------KVLP------QGMIN-SPTICQLFVSSVTT--YLTD!-----------------FK--N----NYI--LHYMDDILIAAPT-KD-ELIQCFTSLKLAVANAGLHIAPDKI--Q-QATP----------------------FLYLGMQ!-
>hs_ref_GRCh38_chr1.ltrdigest.gff3.fused_LTR_retrotransposon671_160694945_160695455
--IQKK------SSK-WRMLT----DLRAVNAVIQP--MGPLQ---------------PGLPSPA--------MIP-------KDWP--------LIIIDLKD--C-----------------------------FFTI-------PLAEQDCEKFAF-TI-PAIN-----NKEP-ATRF-----QW-------KVLP------QGMLN-SPTICQTFVGRALQ--PVRDK-----------------FS--D----CYI--IHYFDDILCAAET-KD-KLIDCYTFLQAEVANAGLAIASDKI--Q-TSTP----------------------FHYLGMQI!
>hs_ref_GRCh38_chr9.ltrdigest.gff3.fused_LTR_retrotransposon514_93753092_93753302
--IKKI------SGK-WRMLT----DLRAINSVIQP--MGALQ---------------PGLPSPA--------IIP-------KNWP--------LIVIDLKD--C-----------------------------FFTI-------PLAEQDCECFAF-TI-P!-----------------------------------------------------------------------------------------------------------------------------------------------------------------------------------
>hs_ref_GRCh38_chr12.ltrdigest.gff3.fused_LTR_retrotransposon530_102664783_102665137
--IKKK------SGK-WRMLT----DLRAINSVIQP--MGALQ---------------PGLPSPA--------IIP-------KNWP--------LIVVDFKD--C-----------------------------FFTI-------PLAEQDCEWFAF-TI-PAVN-----NLQP-AKRY-----HW-------EVLP------*GMLN-SPTICQMYVGQAIE--PTRKK-----------------FS--Q----CYI--F!-------------------------------------------------------------------------------
>hs_ref_GRCh38_chr1.ltrdigest.gff3.fused_LTR_retrotransposon53_19543704_19544205
---KKK------SGK-WRMLT----DLRAMNSVIQP--METLQ---------------PGLPSPA--------MIP-------KNWP--------LIVIDLKD--C-----------------------------YFTV-------PLAEQDCEQFAF-TI-PAIN-----NLQP-AKCF-----HW-------KVLP------QGMLN-SPPICQTYVGQAIE--PTCKK-----------------FS--Q----CYI--IHYMDDILCAAST-RE-ILLQCYDRLENSISHAGLIIAPDKI--Q-TNTP----------------------YSYLGT!--
>hs_ref_GRCh38_chr16.ltrdigest.gff3.fused_LTR_retrotransposon30_31541904_31542321
--IKKK------SGK-WRILI----DLRAINSAIQP--VRALQ---------------PGFPSSA--------MVP-------KNWP--------LIVIDLKG--C-----------------------------FFTI-------PLAEQDCEWFAF-TI-PAVN-----NLQP-AKHF-----H*-------KVLP------QGMLN-SPTICQTYIGQATE--PTCKK-----------------FS--Q----RYI--IHYMDDILCVATT-LE-ILLQCYD!--------------------------------------------------------
>hs_ref_GRCh38_chr6.ltrdigest.gff3.fused_LTR_retrotransposon404_121043962_121044463
---QKK------SGK-WRMVT----DLRAVNAVIKP--MGAL*---------------PSMPSPS--------MIP-------KEWP--------LIIIDLKD--C-----------------------------FFHI-------PLDKSDCEKFAF-TI-ASIN-----NSAS-AARY-----QW-------KVLS------QGMIN-SPTICQ-FVGTVLQ--PIRQT-----------------FK--N----NYI--LHYMDDILIAAPT-KD-ELIQCFTSIE*AVANAGLNIAPDKI--Q-QATP----------------------FLYLGMQ!-
>hs_ref_GRCh38_chrY.ltrdigest.gff3.fused_LTR_retrotransposon137_15978073_15978469
---------------------------------------------------------------------------P-------KEWP--------LIIIDFKE--C-----------------------------FFHI-------PLDKSDCEKFAF-TI-PSIN-----NSAP-TAR*-----QW-------KVLP------QGIIN-SPTICQLFVGTVLQ--PI*QT-----------------LK--N----NYI--LHFMDDILIAAPT-KD-KLIQCFTSLKLAVANAGLHIAPDKI--Q-QTTP----------------------FLYLGIQ!-
>hs_ref_GRCh38_chr11.ltrdigest.gff3.fused_LTR_retrotransposon19_3452328_3452838
--IQKK------SCR-WHMLT----DLRAVNAIIQP--MGPLQ---------------PGLPSPA--------MIP-------KDWP--------LIIIDLKY--C-----------------------------FFTI-------LLAKQDFEKFAF-TI-PAIN-----NKER-ATRF-----QW-------KLLP------QGMLN-SPTICQTFVAQVLQ--PVRDK-----------------FS--D----CYI--IHYVDDILCAAET-RD-KLIDCYTFLQTEVANAGLTIASDKI--Q-TSTP----------------------FHYLGMQV!
>hs_ref_GRCh38_chr4.ltrdigest.gff3.fused_LTR_retrotransposon630_190110987_190111299
--------------------------------------------------------------------------------------P--------LIIIDLKD--C-----------------------------FFTI-------SLAKQDFEKFAF-TI-PAIN-----NKEP-ATRF-----QW-------KVLP------QGMLN-SPIICQTFVAQVLQ--PVRDK-----------------FS--D----CYV--IHYVD-ILCAAET-RG-KLIDCYTFLQ-------------RL--Q-T!---------------------------------
>hs_ref_GRCh38_chr1.ltrdigest.gff3.fused_LTR_retrotransposon42_13017251_13017752
----KK------SSR-WHMLT----DLRAVNAVIQP--MGALQ---------------PGLPSLA--------MIP-------KDWP--------LIIIDLKD--C-----------------------------FFTI-------PLAKQDFEKFAF-TI-PAIN-----NKEP-ATRF-----QW-------KVLP------QGMLN-CPTICQIFVAEALQ--PVRDK-----------------FS--D-----YV--FHYVDDLLCAAET-RD-TLIDCHTFLQTEVANSGLTIASDKI--Q-TSTP----------------------VHYLGMQV!
>hs_ref_GRCh38_chr1.ltrdigest.gff3.fused_LTR_retrotransposon49_13356959_13357457
----KK------SSR-WRMLT----DLRAVNAVIQP--MGALQ---------------PGLPSLA--------MIP-------KDWP--------LIIIDLKG--C-----------------------------FFTI-------PLAKQDFEKFAF-TI-PAIN-----NKEP-ATRF-----QW-------KVLP------QGMLN-SPTICQIFVAEALQ--PVRDK-----------------FS--D-----YV--FHYVDDLLCAAET-RD-TLIDCYTFLQTEVANAGLTIASDKI--Q-TSTP----------------------VHYLGMR!-
>hs_ref_GRCh38_chr3.ltrdigest.gff3.fused_LTR_retrotransposon533_101696143_101696356
--------------------------------------------------------------------------------------------------------------------------------------------------------------------LN-----NKEP-ATRF-----QW-------KVLP------QGMLN-NSTICQTFIAQALQ--PVRDK-----------------FS--D----CYI--VHYVD-ILCAAET-RD-KLIDRYTFLRQ!----------------------------------------------------
>hs_ref_GRCh38_chr8.ltrdigest.gff3.fused_LTR_retrotransposon279_46269689_46270091
--IQKE------SDR-WHMLT----DLRAINVVIQP--IGPLQ---------------PGLPSPA--------MIP-------KDWP--------LIIIDLKD--C-----------------------------FFTI-------PLAKQDFEKFAF-II-PAIN-----NKEP-DSRF-----QW-------KVLP------QGMLN-NPTICQTFVAQALH--PVRNK-----------------IL--D----CYI--IHYVDDILCAAET-RD-KL!-------------------------------------------------------------
>hs_ref_GRCh38_chr11.ltrdigest.gff3.fused_LTR_retrotransposon397_118725566_118726076
--IQKK------SGK-WHMLT----DLRAVNAVIQP--MGPLQ---------------PGSPSLA--------MIP-------KDWP--------LIIIDQKD--C-----------------------------FFTI-------PLVEQDCEKFAF-TI-PAIN-----NKEP-ATRF-----QW-------KVLL------QGMLN-SPTICQTFVGQALQ--PVRDK-----------------FS--D----GYI--IHYFDDILCAAET-RD-KLIDCYTFLQAEVANAGLAIASDKI--Q-TSTP----------------------FHYLGMQI!
>hs_ref_GRCh38_chr5.ltrdigest.gff3.fused_LTR_retrotransposon52_30491499_30492009
--IQKK------SGK-WRMLT----DLRAVNAIIQP--MGPLQ---------------SGLPSPA--------MIP-------KDWP--------LIIIDLKD--C-----------------------------FFTI-------PLAEQDCEKFAF-TI-LAIN-----NKEP-ATRF-----QW-------KVLP------QGMLN-SPTICQTFVGRALQ--PVRDK-----------------FS--D----CYI--IHYIDDILCAAET-KD-KLIDCYTFLQAEVANAGLAIASDKI--Q-TSTP----------------------FHYLGMQI!
>hs_ref_GRCh38_chr19.ltrdigest.gff3.fused_LTR_retrotransposon34_9715139_9715490
--IKKK------LGK-WRMLT----DLRTINSVIQP--VGALQ---------------PGLPSSA--------IIP-------KNWT--------LIVIDIKE--C-----------------------------FFTV-------PLAEQDCERFAF-TI-PAVN-----NL*P-AKHY-----HW-------KVLP------QGMLN-SPTICQMYVVQAIE--PTCKK-----------------F---------LV--LHY!-----------------------------------------------------------------------------
>hs_ref_GRCh38_chr1.ltrdigest.gff3.fused_LTR_retrotransposon687_169665801_169666299
--VQKP------NGQ-WRLVQ----DLRLINEAVIP-----LY---------------PVVPNPYTL---LS-EIP-----EKAEW---------FMVLDLKD--A-----------------------------FFCI-------PLHCDSQFLFAF-ED-PT---------DH-MSQL-----TW-------TVLP------QGFRD-SPHL----FGQALA--QDLGH-----------------FS--SP--GTLI--LQYVDDLLLATSS-EA-SCQQATLDLLNFLANQGYEVSRSKA--Q-LCLP---------------------QVKYLGLI!-
>hs_ref_GRCh38_chr4.ltrdigest.gff3.fused_LTR_retrotransposon449_76045936_76046428
--VQKP------NSQ-WRLVQ----DLRLINEAVIP-----LY---------------PVVPNPYTL---LS-QIP-----GEAEW---------FTVLDLKD--A-----------------------------FFFI-------PLHSDSQFLFAF-ED-PT---------DH-TSQL-----TQ-------MVLP------QGFRD-SPHL----FGQALA--QDLGH-----------------FS--SP--GTLV--LQYVDDLLLATSL-EA-SCQQATLDLLNFLANQGYKVSRSKA--Q-LCLQ---------------------QVKYLS!---
>hs_ref_GRCh38_chrY.ltrdigest.gff3.fused_LTR_retrotransposon129_14510218_14510599
---------------------------------------------------------------------------------AEAEW---------FTVLDLKD--A-----------------------------FFCI-------PLHCDSQFLFAF-KD-PT---------DH-TSQL-----TW-------TVLP------QGFRD-SPHL----FGQALA--QDLGH-----------------FS--SP--GTLI--LQYVDDLLLATSL-EA-LCQKATLDLLNFLANQGYKVSRLKA--Q-LCLQ---------------------QVKYLGLI!-
>hs_ref_GRCh38_chr6.ltrdigest.gff3.fused_LTR_retrotransposon435_150850827_150851322
--VQKP------NGQ-WRLVQ----DLRLINEAVIH-----LY---------------PVVPKPYTL---LS-QIP-----EEAEW---------FTVLDLKD--A------------------------------FCI-------PLHSDSQFLFAF-ED-PT---------DH-MSQL-----TW-------TVLP------QGFRD-SPHL----FGQALA--QDLGH-----------------VS--SP--GTLF--LQYLDDLLLATSS-EA-SCQQATVDLLNFLANQGYKVSRSKA--Q-LCLQ---------------------QVKYLGLI!-
>hs_ref_GRCh38_chr3.ltrdigest.gff3.fused_LTR_retrotransposon597_148574825_148575095
---------------------------------------------------------------------------------------------------------------------------------------------------------------------------------SQL-----TR-------TVLP------QGFRD-SLHL----FGQVLA--QDLGH-----------------FS--SP--GTLV--LQYVDDLLLAISS-KA-SCQQATLDLLNLLANQGYKVSRSKT--Q-LCLE---------------------QVKYLGLI!-
>hs_ref_GRCh38_chr1.ltrdigest.gff3.fused_LTR_retrotransposon695_173371766_173372147
---------------------------------------------------------------------------------EEAEW---------FTVLDLKD--A-----------------------------FFCI-------PMNSGSQFLFAF-ED-PT---------DH-TSQL-----TW-------TVLP------QGFRD-SPNL----FGQALA--QDLGH-----------------FS--SP--GTLV--LQYVDYLLLATSS-EA-SCQQATLDHLNFLANQGYEASKLKA--Q-LCLQ---------------------QVKYLGLI!-
>hs_ref_GRCh38_chr1.ltrdigest.gff3.fused_LTR_retrotransposon720_211226083_211226476
--LSNT------RGS-KRV-----------------------------------------------------------------------------TVLDLKD--A-----------------------------FSYI-------PLHSDSQFLFAF-ED-CT---------DH-TSQL-----TC-------TVLP------QGFRD-SPHL----FVQVLA--QDLGH-----------------FS--SP--GTLV--LQYVDDLLLATSS-EA-SCQQATLDLLNFLANQGYKASRSKA--Q-LCLQ---------------------QVKHLGLI!-
>hs_ref_GRCh38_chr10.ltrdigest.gff3.fused_LTR_retrotransposon466_53026342_53026546
--IQKP------NGQ-WRLVQ----DLRIISEAVIR-----LY---------------PAVPNPYTL---LS-QIP-----EK-EW---------FTVLDLKD--A-----------------------------FFCI-------PLHSNSQFMLLF-!---------------------------------------------------------------------------------------------------------------------------------------------------------------------------------------
>hs_ref_GRCh38_chr4.ltrdigest.gff3.fused_LTR_retrotransposon17_3982263_3982740
--------------------T----DLRAANAVIQP--MGPLQ---------------LGLTSPA--------MIP-------KYWP--------LIIIDLKD--C-----------------------------FFTI-------PLAKQDFEKFAF-TI-PAIN-----IKEP-ATSF-----HW-------KVLP------QGMLN-SPTICQTFVAQVLQ--LVRDK-----------------FL--D----CYI--IHYVDDILCAAEI-RD-KLIDCYTFLQTEVANAGLTIASDKI--Q-TSTP----------------------FHYLGMQV!
>hs_ref_GRCh38_chr12.ltrdigest.gff3.fused_LTR_retrotransposon440_38124857_38125199
---------------------------------------------------------------------------------------------------DLKD--C-----------------------------FFHI-------PLDKSDCEKFAF-TI-PSIS-----NSAP-ATRY-----QW-------KVLP------QGMIN-SPTICQWFVSTVLQ--PI*QT-----------------FT--N----NYI--LHYMDDILIVAPT-KG-ELIQCFTSLKLAFANTGFHIAPDKI--Q-QA!--------------------------------
>hs_ref_GRCh38_chr10.ltrdigest.gff3.fused_LTR_retrotransposon24_6829235_6829427
---------------------------------------------------------------------------P-------KDWP--------LIIIDLKD--C-----------------------------FFTI-------PLAEQDCEKFAF-TI-PAIN-----NKEP-ATRF-----QW-------KVLP------QGMLN-SPTICQTFV!---------------------------------------------------------------------------------------------------------------------------
>hs_ref_GRCh38_chr4.ltrdigest.gff3.fused_LTR_retrotransposon18_4046218_4046731
--VKKK------SGK-WRMVT----DLRAINAVIKP--MGAVQ---------------PGMPAPA--------LIP-------KDWP--------LIVSDLEE-FF-----------------------------FFHI-------ALHKSDCEKFAF-TV-PSIN-----NQEP-VARY-----QW-------KVLP------QGMLN-SPTICQLYVGQELS--PV*AR-----------------FP--D----AYI--LHYIDDILISAPT-DK-KLIDCYQILSRCVTEAGLHIAQDKI--Q-QTTP----------------------VQYLGMVV!
>hs_ref_GRCh38_chr3.ltrdigest.gff3.fused_LTR_retrotransposon574_130448525_130449035
--VKKK------SGK-WRMVT----DLRAINAVIKP--MGAVQ---------------PGIPAPA--------LIP-------KNWP--------LIVIDLKD--C-----------------------------CFHI-------ALHKSECEKFAF-TI-PSIN-----NQEP-AARY-----QW-------KVLP------QGMLN-SLTICQLHVGQVLS--PVRAQ-----------------FP--K----PYI--LHYIDDILIAAPT-DK-ELIDCYQILSRCVTEAGLHITQGTI--Q-QTTP----------------------VQYLGMVV!
>hs_ref_GRCh38_chr5.ltrdigest.gff3.fused_LTR_retrotransposon721_114147841_114148345
---QKK------SGK-WRMVT----DLRAVNAVIKP--IRVLQ---------------PGMPSPS--------TIP-------KKWP--------LIIIDLKD--Y-----------------------------FFHI-------PLDKSDCEKFAL-TI-PSIN-----NSAP-TARY-----EW-------KVLP------QGMIN-SPTICQLFVSTVLQ--SIRQI-----------------FK--N----NYI--LRYVDDILIAAPT-KD-ELIQCFTSLKLAVANAGLHIAPNKI--Q-QATP----------------------FLYLGMH!-
>hs_ref_GRCh38_chr8.ltrdigest.gff3.fused_LTR_retrotransposon426_145026158_145026410
-------------------------------------------------------------------------AIE-----------------------------Q-----------------------------LGAI-------CLR------------------------------------AW-------EKIQ------------DPGT-------------S*RQ-----------------FS--D----CYI--IHYVDDILCAAET-RD-KLIDFYMFLQTEVANTGLTIASDKI--Q-TSTP----------------------FNYLGMQV!
>hs_ref_GRCh38_chr11.ltrdigest.gff3.fused_LTR_retrotransposon322_63205981_63206575
RLVPRK-------------------QIHHINRTN-----------------------------------------D-------KNHM--------IISIDAEK--A-----------------------------FNKIEHHFMLKTLNKLVIDGTYL-KI-IAAI-----YYEP-IANIILNGQKL-------EAFPLKTSTR*GWCL-SLLLFNIVLEVLAR--PIRQEKEIKGIQTGREEVKISLFP--D----SMI--V-YLENPIVSVQN-LL-KLISNFSKV------SGYKINVQKS--Q-AFLYTNNRKTESQIMSELSFTVATKRIKYLGIEL!
>hs_ref_GRCh38_chr18.ltrdigest.gff3.fused_LTR_retrotransposon5_4693045_4693690
-------------EN-YRLIPLMNIDVKILNKI!KL----TES---------------NNISKRE--------FTK-------IKWVSYQGCRDGLT!MQINE--CDKPHKQNLKQKSNDHLNRCRRSIQQNPESHY!L-------KLSAKSAYK!TYLNV-VEAT-----YDKP-KANIVLNGKKL-------KAFPLTTGTRQGWPL-SPPIFNIVLAILAR--AIRQEK*IKGTQIG--------KG--E----VKL--SLFADDMIIYLENPKD-SFRKLLELIKEFSKVSGYNINVHKL--V-ALL!-------------------------------
>hs_ref_GRCh38_chr10.ltrdigest.gff3.fused_LTR_retrotransposon51_27421907_27422674
--IPKPGRDTTKKEN-FRPTSLMNIDAKILNKILVN----RIQQHLKKLIHHDQVGFIPGMQVWSNICKSIN-VIQHINRTKDKNHT--------IISIDAEK--A-----------------------------FDKIQQ-----PFKLKTLNKLGI-DG-TYLKIIRVIYDKP-TANIILNGEKL-------EAFPLKTGTRQGCPL-SPLLFNVVLEVLAR--AIRQEKEIKG------------FN--!GKEEVKL--SLFADDMIVYLEN-PIISVQNLLKLISNFSKVSGYKINVQKS--Q-AFLYTNNRQTESQIMSELPFTIASKRIKYLGIQ!-
>hs_ref_GRCh38_chr3.ltrdigest.gff3.fused_LTR_retrotransposon99_79056242_79056446
-------------------------------------------------------------------------------------------------------------------------------------------------------------------------------------------------------------GMLN-SPTICQLYVGQVLS--PVRAQ-----------------FP--Q----AYI--LHYIDDILIADPT-DK-ELTDCYQILSCHVTEAGLHIA------Q-ET!--------------------------------
>hs_ref_GRCh38_chr11.ltrdigest.gff3.fused_LTR_retrotransposon42_15067025_15067382
---------------------------------------------------------------------------------------------------------------------------------------FFHI-------PLHKSDCEKFAF-TV-PSIN-----NQEP-AACY-----QW-------KVLP------HGMLN-SPIICQLYVGQVHS--TVRAQ-----------------FP--Q----AYI--LRYIDDILIAAPN-DK-ELIDCYQIMSRRVTEDRLHIAQDKI--Q-QTTP----------------------VQYLGMVV!
>hs_ref_GRCh38_chr8.ltrdigest.gff3.fused_LTR_retrotransposon47_7502733_7503243
--IQKK------SGK-WRMLT----DLRAVNAVIQP--MGPLQ---------------PGLPSPA--------MIP-------KDWP--------LIIIDLKD--C-----------------------------FFTI-------PLAEQDCEKFAF-TI-PAIN-----NKEP-ATRF-----QW-------KVLP------QGMLN-SPTICQTFVGRALQ--PVRKK-----------------FS--D----CYI--IHYIDDILCAAET-KD-KLIDCYTFLQAEVASAGLAIASDKI--Q-TSTP----------------------FHYLGMQI!
>hs_ref_GRCh38_chr8.ltrdigest.gff3.fused_LTR_retrotransposon68_12535099_12535468
----------------------------------------------------------------------------------------------------LKS--F-----------------------------FFHI-------ALHKSDCEKFAF-TV-PSIN-----NQEP-VARY-----QW-------KVLP------QGMLN-SPTICQLYVGQVLS--PV*AR-----------------FP--E----AYI--LHYIDDILISAPT-DK-KLIDCYQILNRCVTEAGLRIAQDKI--Q-QTTP----------------------VQYLGMVV!
>hs_ref_GRCh38_chr8.ltrdigest.gff3.fused_LTR_retrotransposon58_8130215_8130584
----------------------------------------------------------------------------------------------------LKS--F-----------------------------FFHI-------ALHKSDCEKFAF-TV-PSIN-----NQEP-VARY-----QW-------KVLP------QGMLN-SPTICQLYVGQVLS--PV*AR-----------------FP--E----AYI--LHYIDDILISAPT-DK-KLIDCYQILNRCVTEAGLRIAQDKI--Q-QTTP----------------------VQYLGMVV!
>hs_ref_GRCh38_chr9.ltrdigest.gff3.fused_LTR_retrotransposon565_136783913_136784231
-----------------------------------------------------------------------------------------------------------------------------------------------------------FAY-TI-PAIN-----NKEP-ATRF-----QW-------KVLP------QEMLN-SPAICLTFVGQALQ--LVRDK-----------------FP--D----CYI--VHYVDDILCASEM-RD-KLTDCYTFLQAEVANAGLMIASDKI--Q-TTTP----------------------FHYLGIQV!
>hs_ref_GRCh38_chr3.ltrdigest.gff3.fused_LTR_retrotransposon554_113028831_113029341
--IQKK------SGK-WRMLT----NLRAVNAVIQP--MGPLQ---------------PGLPSPA--------MIP-------KDWP--------LIIIDLKD--C-----------------------------FFTI-------PLAEQDCEKFAF-TI-PAIN-----NKEP-ATRF-----QW-------KVLP------QGMLN-SPTICQTFVGRALQ--PVREK-----------------FS--D----CYI--IHYIDDILCAAET-KD-KLIDCYTFLQAEVANAGLAIASDKI--Q-TSTP----------------------FHYLGMQI!
>hs_ref_GRCh38_chr6.ltrdigest.gff3.fused_LTR_retrotransposon338_77721766_77722271
--IQKK------SGK-WRMLT----DLRAVNAVIQP--MGPLQ---------------PGLPSPA--------MIP-------KDWP--------LIIIDLKD--C-----------------------------FFTI-------PLAEQDCEKFAF-TI-PAIN-----NKEP-ATRF-----QW-------KVLP------QGMLN-SPTICQTFVGRALQ--PV!-K-----------------FS--D----CYI--IHYIDDILCAAET-KD-KLIDCYTFLQAEVANAGLAIASDKI--Q-TSTP----------------------FHYLGMQI!
>hs_ref_GRCh38_chr7.ltrdigest.gff3.fused_LTR_retrotransposon19_4587284_4587794
--IQKK------SGK-WRMLT----DLRAVNAVIQP--MGPLQ---------------PGLPSPA--------MIP-------KDWP--------LIIIDLKD--C-----------------------------FFTI-------PLAEQDCEKFAF-TI-PAIN-----NKEP-ATRF-----QW-------KVLP------QGMLN-SPTICQTFVGRALQ--PVREK-----------------FS--D----CYI--IHCIDDILCAAET-KD-KLIDCYTFLQAEVANAGLAIASDKI--Q-TSTP----------------------FHYLGMQI!
>hs_ref_GRCh38_chr4.ltrdigest.gff3.fused_LTR_retrotransposon595_176346866_176347271
------------------------------------------Q---------------PGLPSPA--------MIP-------KNWP--------LIVIDLKDFFF-----------------------------FFTI-------PLAEQDYEWFAF-TI-PAVN-----ILQP-AKYF-----HW-------KVLP------QGMLN-SPTICQTYVGEAIE--PTRKK-----------------FS--Q----CYI--IHYMDDILCAAPT-GE-ILLQCNDHLQNSISCASLIIAPDKI--Q-TT!--------------------------------
>hs_ref_GRCh38_chr4.ltrdigest.gff3.fused_LTR_retrotransposon477_91184139_91184514
------------SSK-WRMLT----DLRAINSVIQP--MGALK---------------PGLPSPA--------IIP-------KNWP--------LIVIDLKD--C-----------------------------FFTT-------PLAEQDCEWFAF-TI-PAVN-----NLQP-AKCY-----HW-------KVLP------QGMLN-SPTICQSYVGQAIE--PTPKK-----------------FS--Q----CYI--IHYMDDIFCAAP!--------------------------------------------------------------------
>hs_ref_GRCh38_chr12.ltrdigest.gff3.fused_LTR_retrotransposon480_58332302_58332812
--IQKK------SGK-WRMLT----DLRAVNAIIQP--MGPLQ---------------PGLPSPA--------MIP-------KDWP--------LIIIDLKD--C-----------------------------FFTI-------PLAEQDCEKFAF-TI-PAIN-----NKEP-ATRF-----QW-------KVLP------QGMLN-SPTICQTFVGRALQ--PVREK-----------------FS--D----CYI--IHYIDDILCAAET-KD-KLIDCYTFLQAEVANAGLAIASDKI--Q-TSTP----------------------FHYLGIQI!
>hs_ref_GRCh38_chr12.ltrdigest.gff3.fused_LTR_retrotransposon56_34525568_34525922
----------------------------------------------------------------------------------------------------------------------------------------FYV-------ALHKSDCEKFAF-TV-PCIN-----NQEP-AARY-----QW-------EVLP------QGMLN-SPTICQLYVGQVLS--PV*AQ-----------------FP--E----AYI--LHYIDDILIAAPT-DK-ELIDCYKILSHCVTEAGIHIAQDKI--Q-QTTP----------------------FQYLGMVV!
>hs_ref_GRCh38_chr1.ltrdigest.gff3.fused_LTR_retrotransposon659_155631232_155631742
--IQKK------SGK-WRMLT----DLRAVNAVIQP--MGPLQ---------------PGLPSPA--------MIP-------KDWP--------LIIIDLKD--C-----------------------------FFTI-------PLAEQDCEKFAF-TI-PAIN-----NKEP-ATRF-----QW-------KVLP------QGMLN-SPTICQTFVGRALQ--PVREK-----------------FS--D----CYI--IHYIDDILCAAET-RD-KLIDCYTFLQAEVANAGLAIASDKI--Q-TSTP----------------------FHYLGMQI!
>hs_ref_GRCh38_chr3.ltrdigest.gff3.fused_LTR_retrotransposon648_185567114_185567624
--IQKK------SGK-WRMLT----DLRAVNAVIQP--MGPLQ---------------PGLPSPA--------MIP-------KDWP--------LIIIDLKD--C-----------------------------FFTI-------PLAEQDCEKFAF-TI-PAIN-----NKEP-ATRF-----QW-------KVLP------QGMLN-SPTICQTFVGRALQ--PVREK-----------------FS--D----CYI--IHYIDDILCAAET-KD-KLIDCYTFLQAEVANAGLAIASDKI--Q-TSTP----------------------FHYLGMQI!
>hs_ref_GRCh38_chr4.ltrdigest.gff3.fused_LTR_retrotransposon35_9662154_9662628
-------------------------DLRAANAVIQP--MGPLQ---------------LGLPSPA--------MIP-------KYWP--------LIITDLKD--C-----------------------------FFTI-------PLAKQDFEKFAF-TI-PARN-----NKEP-ATRF-----HW-------KVLP------QGMLN-SPTVCQTFVVQVLQ--PVRDK-----------------FS--D----CYI--IHYVDDILCAAEI-RD-KLIDGYTFLQTEVANAGLTIASDKI--Q-TSTR----------------------FHYLGMQV!
>hs_ref_GRCh38_chr6.ltrdigest.gff3.fused_LTR_retrotransposon52_42898748_42899084
--IQKK------SGR-WRVLT----DLRAVNAVIQP--MGALQ---------------PGLLSPV--------MIP-------KDRP--------LVIIDLKD--C-----------------------------FFTV-------PLAKQDFEKFAF-TI-PAIN-----NKEP-ATRF-----QW-------KVLP------QGMLN-GPTICQTFVAQALQ--PIRDS-----------------F!---------------------------------------------------------------------------------------------
>hs_ref_GRCh38_chrX.ltrdigest.gff3.fused_LTR_retrotransposon361_66465792_66466287
--IQKK------SGR-WHILT----DLRTVNAVIKP--MGPLQ---------------PGLPYPA--------MIP-------NDWP--------LIIIDLKD--C-----------------------------FFTI-------PLAKQDFEKFAF-TL-PTIN-----NKEP-ATRF-----QW-------KVLP------KGMLN-SPTVCQTFVAQVFQ--PVRDK-----------------FS--A----CYI--IHYVD-ILCAAET-RD-KLIDCYTFLQTGVANTGLTIASHKI--Q-TSTP----------------------FHYL!----
>hs_ref_GRCh38_chr5.ltrdigest.gff3.fused_LTR_retrotransposon803_156662272_156662782
--IQKK------SGK-WRMLT----DLRAVNAVIQP--MGPLQ---------------PGLPSPA--------MIP-------KDWP--------LIIIDLKD--C-----------------------------FFTI-------PLAEQDCEKFAF-TI-PAIN-----NKEP-ATRF-----QW-------KVLP------QGMLN-SPTICQTFVGRALQ--PVREK-----------------FS--D----CYI--IHYIDDILCAAET-KD-KLIDCYTFLQAEVANAGLAIASDKI--Q-TSTP----------------------FHYLGMQI!
>hs_ref_GRCh38_chr6.ltrdigest.gff3.fused_LTR_retrotransposon41_29878973_29879477
--IKKK------SGK-WRMLT----DLRAINSVIQP--MGALQ---------------PGLLSPA--------IIQ-------KNWP--------LIVIDLKD--C-----------------------------FFTI-------PLAEQDCERFAF-TI-PAVN-----NLQP-AKCY-----HW-------KVLP------QGMLN-SPTICQTYVGQAIE--PTCKK-----------------FS--Q----CYI--IHYVDDIVCAAPT-RE-ILLQCYDHLQNSISHADLIIAPDKI--Q-TTTP----------------------YSYLGT!--
>hs_ref_GRCh38_chr22.ltrdigest.gff3.fused_LTR_retrotransposon351_18942777_18943287
--IQKK------SGK-WRMLT----DLRAVNALIQP--MGPLQ---------------PGLPSPA--------IIP-------KD*P--------LIIIDLKD--C-----------------------------FFTI-------PLAEQDCEKFAF-TI-PAIN-----NKEP-ATRF-----QW-------KVLP------QGMLN-SPTICQTFVGRALQ--PVREK-----------------FS--D----CYI--IHYIDDILCAAET-KD-KLIDCYTFLQAEVANAGLAIASDKI--Q-TSTP----------------------FHYLGMQI!
>hs_ref_GRCh38_chr10.ltrdigest.gff3.fused_LTR_retrotransposon563_133605891_133606392
--IKKK------SGK-WKMLT----ALRAINAVIQP--TGMLQ---------------PELASPT--------MIP-------RYWP--------LIVIDLKD--C-----------------------------FFTI-------PLATQDYEKFAF-TV-PAVN-----NKEL-VDRY-----HW-------KVLP------ESMLS-SPTLCQTYVRQAIK--PVREQ-----------------FL--K----CDS--IHYMD-ILCAAET-RE-ELMLCYKQLEKAVMAIGLIIAPDKI--Q-TSTP----------------------FQYLVV!--
>hs_ref_GRCh38_chr8.ltrdigest.gff3.fused_LTR_retrotransposon44_7156888_7157251
------------------------------------------------------------------------------------------------------G--F-----------------------------FFHI-------ALHKSDCEKFAF-TV-PSIN-----NQEP-VARY-----QW-------KVLP------QGMLN-SPTICQLYVGQVLS--PV*AR-----------------FP--E----AYI--LHYIDDILISAPT-DK-KLIDCYQILNRCVTEAGLRIAQDKI--Q-QTTP----------------------VQYLGMVV!
>hs_ref_GRCh38_chr11.ltrdigest.gff3.fused_LTR_retrotransposon378_101699166_101699676
--IQKK------SGK-WRMLT----DLRAVNAVIQP--MGPLQ---------------PGLPSPA--------MIP-------KDWP--------LIIIDLKD--C-----------------------------FFTI-------PLAEQDCEKFAF-TI-PAIN-----NKEP-ATRF-----QW-------KVLP------QGMLN-SPTICQTFVGRALQ--PVREK-----------------FS--D----CYI--IHYIDDILCAAET-KD-KLIDCYTFLQAEVANAGLAIASDKI--Q-TSTP----------------------FHYLGMQI!
>hs_ref_GRCh38_chr19.ltrdigest.gff3.fused_LTR_retrotransposon490_27708484_27708850
-----------------------------------------------------------------------------------------------------KI--A-----------------------------FFHI-------ALHKSDCEKFAF-TV-PSIN-----NQEP-AAHN-----CW-------KVLL------QGMLN-SPTICQLYVGQELS--PVQAQ-----------------FP--E----VYI--LHYIDDILIAAPN-DK-ELIDCYHILSHCVTEARLHVAQDKI--Q-QITP----------------------VQYLGMVI!
>hs_ref_GRCh38_chr8.ltrdigest.gff3.fused_LTR_retrotransposon294_48247212_48247422
--IKKK------SGK-WRMLT----DLRAINSVIQP--MEALQ---------------PGLPSPA--------IIP-------KNWS--------LIVIDLKD--C-----------------------------FFTI-------PLAEEDCEQFAF-TI-P!-----------------------------------------------------------------------------------------------------------------------------------------------------------------------------------
>hs_ref_GRCh38_chr5.ltrdigest.gff3.fused_LTR_retrotransposon797_154640054_154640297
---------------------------------------------------------------------------------------------------------A-----------------------------FFTI-------PLAKQDFEKFAF-TI-PAIN-----SKEQ-ATRF-----QW-------KVLP------QGMLN-SPTICQTFVAQVLQ--PVRNK-----------------FS--D----CYI--IHYVDDILCATQM-R!-----------------------------------------------------------------
>hs_ref_GRCh38_chr19.ltrdigest.gff3.fused_LTR_retrotransposon507_38938284_38938782
----KE------SDK-RRMLT----DLRAINSVIQP--MGTLQ---------------PGLPSPA--------MIP-------KNWP--------LIVIDLKD--C-----------------------------FFTI-------PLAEQDCEQFAF-TI-PAVN-----NLQP-AKRF-----HW-------KVLP------QGMLN-SPTICQTYVGQAIE--PTR*K-----------------FS--Q----CYI--IHYMDDILCAAPT-RE-VLLQCYDHLQNSISCAGLIIAPDKI--Q-TTTP----------------------YSYLGT!--
>hs_ref_GRCh38_chr1.ltrdigest.gff3.fused_LTR_retrotransposon54_19999892_20000162
--NSKK-------------LT--------------------------------------------------------------------------LIVIDLKD--C-----------------------------FFTI-------PLAEQDYERFAF-TI-PAVN-----NLQP-AKHY-----HW-------NVLP------QSMLN-SPTICQTYVGQAIE--PTSKK-----------------FS--Q----CYI--IHFMDDIFV!-----------------------------------------------------------------------
>hs_ref_GRCh38_chr5.ltrdigest.gff3.fused_LTR_retrotransposon819_172398122_172398632
--VKKK------SGK-WRMVT----NLRAINTVIKP--MGAVE---------------TGMPAHA--------LIP-------KNWP--------LIVIDLKD--C-----------------------------FFHI-------PLHKLDCEKFAF-TV-PSIN-----SQEP-AVHY-----QW-------KVLP------QGMLN-SPTIFQLYVGQVLS--TV*AQ-----------------FP--Q----AYI--LHYIDDILIAAPT-DK-ELIDCYQSLSRRVTEAGLHITQDKL--Q-QTTP----------------------VQYLGMVV!
>hs_ref_GRCh38_chr11.ltrdigest.gff3.fused_LTR_retrotransposon365_92947721_92948228
--VQKK------SGK-WRMVT----DLRAANAVIKP--MGVLQ---------------PGMPSPS--------MIP-------KEWP--------LIIIDLKD--C-----------------------------FFHI-------PLDKSDCEKFAF-TI-PSIN-----NSAP-AARY-----QW-------KVLP------QGMIN-SPTICQLFVGTVLQ--PIQQT-----------------FK--N----NYI--LHYMDDILIAAST-KD-ELIQCFTSLKLADANAGLHIAPDKI--Q-QATP----------------------FLYLGMQ!-
>hs_ref_GRCh38_chr2.ltrdigest.gff3.fused_LTR_retrotransposon410_101239712_101240219
--VQKK------SGK-WRTVT----DLRAVNTVIKP--MGALQ---------------PSMPSPS--------VIP-------EAWP--------LIIIDLKD--C-----------------------------FFHI-------PLDKSDCEKFAF-TT-PSIN-----NSAS-AARY-----QW-------KVLP------QGIIN-SPTICQLFVSTVLQ--PIQQT-----------------FK--N----NYI--LHYTDDILTAAPT-KD-ELIQCFTSLKLAVANAGLHIAPDKI--Q-PATP----------------------FLYLGMQ!-
>hs_ref_GRCh38_chr12.ltrdigest.gff3.fused_LTR_retrotransposon580_133094033_133094534
--IQKK------SGR-WCMLT----DLRAINAAIQP--MGPLQ---------------PGLPSPA--------MTP-------KDWL--------LIIIDSKD--C-----------------------------FFTI-------PVAKQDFEKFAF-TI-PAVN-----NKEP-ATRF-----QW-------KVLP------QGMLN-SPTICQTFVAQVLQ--PMRDK-----------------FS--D----CCI--IHYVDNILCAPET-RD-KLIDCYTFLQTEVANAGLTISSDKI--Q-TSTP----------------------FHYLG!---
>hs_ref_GRCh38_chr1.ltrdigest.gff3.fused_LTR_retrotransposon47_13211208_13211709
----KK------SSR-WHMLT----DLRAVNAVIQP--MGALQ---------------PGLPSLA--------MIP-------KDWP--------LIIIDLKD--C-----------------------------FFTI-------PLAKQDFEKFAF-TI-PAIN-----NKEP-ATRF-----QW-------KVLP------QGMLN-CPTICQIFVAEALQ--PVRDK-----------------FS--D-----YV--FHYVDDLLCAAET-RD-TLIDCYTFLQTEVANSGLTIASDKI--Q-TSTP----------------------VHYLGMQV!
>hs_ref_GRCh38_chr1.ltrdigest.gff3.fused_LTR_retrotransposon660_155696518_155697004
-----------------CMLT----DLQEVNAVMQP--MGALQ---------------PGLPSPT--------MLP-------KDWL--------LVIIDLKD--C-----------------------------FFTI-------PLAETDFEKFAF-TI-PAIN-----NKEP-AARY-----HW-------KVLP------QGMLN-SSTVCQTFVGKAIQ--LVRDQ-----------------FP--D----CYI--IHYMDDILCATKN-RD-QLIQCYSSLQKAITNAGLLITPDKI--Q-TTLP----------------------FQYLGIQV!
>hs_ref_GRCh38_chr15.ltrdigest.gff3.fused_LTR_retrotransposon297_45238943_45239234
---------------------------------------------------------------------------------------------------------------------------------------------------------------------------NREP-AARY-----HW-------KVLL------QGRLN-SPTICQTFVGKATQ--PVRDQ-----------------FP--D----SYI--IHYMDDILCAAEN-QD-QLIQCYSYLQEVVASAGLFIAPDKI--Q-TVTP----------------------FQYLGMQV!
>hs_ref_GRCh38_chr2.ltrdigest.gff3.fused_LTR_retrotransposon517_187203707_187203881
---------------------------------------------------------------------------------------------------------------------------------------------------------------------------------------------------------------------------------------------------------Q--D----ITL--VHYIDDIMLIGSS-EQ-EVANTLDLLVRHLCTEGWEINPTKI--QGTSIS----------------------VKFLGVQ!-
>hs_ref_GRCh38_chr2.ltrdigest.gff3.fused_LTR_retrotransposon471_152277006_152277489
--IKKK------SGK-WRMLT----DLRAINSVIQP--MGVL*---------------LGLPSSA--------IIP-------KNWP--------LIVIDLKD--C-----------------------------FFTI-------PLTEQDCERFAF-TI-PAVN-----NLQP-AKHY-----HR-------KVLP------QGMLN-SPTICQTYVGQAIE--PRRKK-----------------FS--Q----CYI--IHYMDDMLCSAPT-*E-ILLQCYGHLQNSISHTGLIIAPDKI--Q-TTT!-------------------------------
>hs_ref_GRCh38_chr9.ltrdigest.gff3.fused_LTR_retrotransposon552_128852178_128852671
--IQKK------SGR-WRMLT----DLRAVNAIIQP--MGALQ---------------PGMPSLA--------MIP-------KDWP--------LIIIDLKD--C-----------------------------FFTI-------PLAKQDFEKFAF-TI-PAVN-----NKEP-AR!F-----SG-------KCCL------------SPTICQTFVAQVLQ--PVRDK-----------------FS--D----CYV--IHYVDDILCAAET-RD-KLIDCYTFLQTDVANAGLTIASDKI--Q-TSTP----------------------FHYLGMQV!
>hs_ref_GRCh38_chr15.ltrdigest.gff3.fused_LTR_retrotransposon335_89237493_89237995
--IKKK------SGK-WRMLT----DLRAINSVIQP--MGTLQ---------------PGLPSPA--------MIQ-------KNWP--------LIVIDLKD--C-----------------------------FFTI-------PLAEQDCEWFAF-TI-PVVN-----NLQP-AKCF-----HW-------KVLP------QVMLN-SPTICQTYVVQAIK--PTHKK-----------------FS--!----CYI--IHYMDDTLCAAPT-RE-ILLQCYDHLQNLISCPGLIIAPDKI--Q-TTTP----------------------YSYLGT!--
>hs_ref_GRCh38_chr8.ltrdigest.gff3.fused_LTR_retrotransposon81_29308755_29309250
---QKP------NRQ-CRLVQ----DLRLINEAVIP-----LY---------------PVVPNPYTL---LS-QIP-----EEAEW---------FMVLDLKD--A-----------------------------FFCI-------PLHSDSQFLFAF-ED-PT---------DH-TSQL-----MW-------MVLP------QGFRD-SPHL----FGQALA--*DLGH-----------------FS--SL--GTLV--LQYVDDLLLATSS-EA-LCQQATLDLLNFLANQGYKVSRSKA--Q-LCLQ---------------------QVKYLGLI!-
>hs_ref_GRCh38_chr2.ltrdigest.gff3.fused_LTR_retrotransposon60_47104365_47104857
--VKKP------NGQ-WRLVQ----DLRLINEAEIP-----LY---------------PVVPNPYIL---LS-HIP-----EEAEW---------FMVLDLKD--A-----------------------------FFCI-------PLHSDSQFLFAF-ED-PA---------DH-MSQL-----TW-------TVLP------QGFRD-SPHL----FDQALA--QDLGH-----------------FS--SP--GTLV--LQYVDDLLLATSL-EA-SCQQATLDLLNFLANQGYKVSRSKA--Q-LCLQ---------------------QVKYLG!---
>hs_ref_GRCh38_chr11.ltrdigest.gff3.fused_LTR_retrotransposon47_23937327_23937567
-----------------------------------------------------------------------------------------------------------------------------------------------------------------------------------------------------P------KGFRD-SPHL----FGQALA--QDLGH-----------------FS--SP--GTLV--LQYVDDLLLATSL-EA-SCQQATLGLLNFLA-QGYKVSRSKA--Q-LCLQ---------------------QVKYPGL!--
>hs_ref_GRCh38_chr18.ltrdigest.gff3.fused_LTR_retrotransposon576_51114606_51115104
--VQKP------NGQ-WRLVQ----DLRIINEAVIP-----LY---------------PVVPNPYTL---LS-QIP-----EEAEL---------FMVLDLKD--A-----------------------------FFCI-------PLHSDSQFLFAF-ED-PT---------DH-TSQL-----TW-------TVLP------QGFTD-SPHL----FGQALA--QDLGH-----------------FS--SP--GTLV--LQYMDDLLLATSS-EA-SCQQATLDLLNFLANQGYKMSRSKA--Q-LCLQ---------------------QVKYLGLI!-
>hs_ref_GRCh38_chr4.ltrdigest.gff3.fused_LTR_retrotransposon50_25242129_25242624
---QKL------NGQ-WRLVQ----DLRLINEAVIP-----LY---------------PVVPNPNTL---LS-QIP-----EEAEW---------FTVLDLKY--A-----------------------------FFCI-------PLHSDSQFLFAF-ED-PT---------DH-KSQL-----TW-------KVLP------QGFRD-SPHL----FSQALA--QGLGH-----------------FS--SP--GTLV--LQYVDDLLLAASL-EA-SCQQATLDLLNFLANQGYKVSRSKA--Q-LCLQ---------------------QVKYLGLI!-
>hs_ref_GRCh38_chr6.ltrdigest.gff3.fused_LTR_retrotransposon309_64028407_64028905
--VQKP------NGH-WRVVQ----DLRLINEAVIP-----LY---------------PVVPNPYIL---LS-QIP-----EEAEW---------FIVLDLKD--A-----------------------------FFYI-------PLHSESQFLFAF-ED-PT---------DH-MSQL-----TW-------MVLP------QGFRD-SPHL----FGQALA--QDLGH-----------------FS--IP--GTLV--LQYVDDLLLATSS-EA-SCQQATLDLLNFLANQGYKVSRSKA--Q-LCLQ---------------------HVKYLGLI!-
>hs_ref_GRCh38_chr5.ltrdigest.gff3.fused_LTR_retrotransposon625_50374122_50374614
----KL------NGQ-WRLVQ----DLRRTNEAVIP-----LY---------------PVVPNPYTL---LS-QIP-----EEAEW---------FMVLDLKD--A-----------------------------FFCI-------PLHSDSQFLFAF-ED-PT---------EH-TSQL-----MW-------TVLP------QGFRD-SPHL----FGQAQA--QDLGH-----------------FS--SP--RTLI--LQYVDNLLLATSL-EA-SCQQAILNLLNFLANQGYKVSRSKA--Q-LCLQ---------------------QVKYLGLI!-
>hs_ref_GRCh38_chr11.ltrdigest.gff3.fused_LTR_retrotransposon76_42878900_42879248
-----------------------------------------------------------------------------------------------------QD--A-----------------------------FFCI-------PLHSDSQFLFAF-ED-PT---------DH-MSQL-----TW-------MVLP------QGFRD-SPHL----FGQALA--QDLGH-----------------FS--SP--GTLV--LQYVDDLLLATSL-EA-LCQQATLDLLKFLANQGYKVSRSKA--Q-FCLQ---------------------QVKYLGLI!-
>hs_ref_GRCh38_chr11.ltrdigest.gff3.fused_LTR_retrotransposon377_101236457_101236904
---QKL------NGQ-WRLVQ----DLRLINEAVIP-----LY---------------PVVPNPYTL---LS-QIP-----EKAEW---------FMVLDLKD--A-----------------------------FFCI-------SLHSDSQFLFDF-ED-PT---------DH-TSQL-----TW-------TVLP------QGFRD-SPHL----FGQALA--QDLGH-----------------FS--SP--DTLV--LQYVDDLHLATSL-EA-SCQQATLDLLNFLANQEYMMSR!-----------------------------------------
>hs_ref_GRCh38_chr8.ltrdigest.gff3.fused_LTR_retrotransposon304_52958447_52958930
------------NGQ-WRLVQ----DLRLINEAVIP-----LH---------------RVIPNPYTL---LS-QIP-----EEAEW---------FTVLDLKD--S------------------------------FCI-------PLHSDSQFLFAF-ED-PT---------DQ-TSQL-----MW-------TVLP------QGFRD-SPHL----FDQALA--QDLGH-----------------FS--SP--GSLV--LQYVDDLLLATSS-EA-SCQQATLDLLNFLANQGYKVSRSKA--Q-LCLQ---------------------QAKYLGLI!-
>hs_ref_GRCh38_chr10.ltrdigest.gff3.fused_LTR_retrotransposon67_37280384_37280768
---------------------------------------------------------------------------P-----KEAEW---------FMVLDLKD--A-----------------------------FFCI-------PLHSDSQFLFAF-ED-PT---------DH-MSQL-----TW-------MVLP------QGFRD-SPHL----FCEALA--QDLGH-----------------FS--SP--GTLV--LQYVDDLLLATSS-EA-SCQQATLDLLNFLANQGYKVSRSKA--Q-LCQQ---------------------QVKYLGLI!-
>hs_ref_GRCh38_chr4.ltrdigest.gff3.fused_LTR_retrotransposon492_101634028_101634526
--VQKP------NGQ-WRLVQ----ELRLINEAVIS-----LY---------------PVVSNPYTL---LS-QIP-----EEAEW---------FTVLDLKD--A-----------------------------FFCI-------PLHYDSQFLFAF-ED-PT---------DY-MSQI-----TW-------MVLP------QGFRD-SPHL----FCQALT--QDLGH-----------------FL--SP--GTLV--LQYVNDLLLATSS-EA-SCQESTLDLLNFLANQGFKASRLKA--Q-LCLQ---------------------QVKYLGLI!-
>hs_ref_GRCh38_chr6.ltrdigest.gff3.fused_LTR_retrotransposon20_16459576_16459954
--QRKQ------NG---------------------------------------------------------------------------------FTVLDLKD--A-----------------------------AFCV-------PLHLDSQFLFAF-ED-PT---------DH-KTQL-----TW-------TVLP------QGFRD-SPHL----FGQALS--QDLGH-----------------FS--SP--GMLV--LQYVDDLLLATSS-EA-SCQQATLDLLNFLANQGYKASKSKA--Q-LCLQ---------------------QVKYLS!---
>hs_ref_GRCh38_chr17.ltrdigest.gff3.fused_LTR_retrotransposon574_27691284_27691641
---------------------------------------------------------------------------------------------------------------------------------------FFYI-------ALHKLDCEKFAF-TV-PSIN-----NQEH-MAHY-----QW-------KVLP------QGMLN-SPTIFQLYVGQVLS--PVQAQ-----------------FP--Q----AYI--LHYIDGILIAALT-DK-ELIDCYQILSCCVTEAGLHITQDKI--Q-QTTP----------------------VQYLGMVV!
>hs_ref_GRCh38_chr8.ltrdigest.gff3.fused_LTR_retrotransposon93_43698474_43698849
--------------------------------------------------------------------------------------------------IDLKD--C-----------------------------FFNI-------PPAESDFEKFAF-TI-PAMN-----NKEP-AARY-----HL-------KVLL------QGVLN-NPTICQTFVWKAIQ--PVRDQ-----------------FP--D----SYI--IHYRDDILCAAEN-RD-QLIQCYSYLQEVVAKAGLLRAPDKI--Q-MATP----------------------FQYLGMQV!
>hs_ref_GRCh38_chr5.ltrdigest.gff3.fused_LTR_retrotransposon82_46004597_46005063
-------------------------DLRTVNAVTQP--MGLLQ---------------PGLPSPV--------MIP-------KDWP--------LIINDLKD--C-----------------------------FFTI-------PLAEQDGEKFDF-TI-PAIK-----NKEQ-ATRF-----QW-------KVLP------QGMLN-SPTICQTL--EV!S--SSTSE-----------------FS--D----CYI--IHYVDDIFCAAES-RN-KLIYCNTFLQAEVANAGLAIASDKI--Q-TSAP----------------------FHYLGMQI!
>hs_ref_GRCh38_chr5.ltrdigest.gff3.fused_LTR_retrotransposon63_40107261_40107729
-------------------------RFKGINAVIKP--MGAVQ---------------PGMPAPA--------LIP-------KNWP--------LIVIDLKD--C-----------------------------FFHI-------ALHK*DCEKFAF-TV-PSIN-----NQEP-AARY-----QW-------KVLP------QGMLN-SPTICQLYVGQVLS--PVRAQ-----------------FP--E----AYI--LHYIDDILIAAPT-DK-ELIDCYQILNRCVTEAGLHIAQDKI--Q-QTTP----------------------VQYLVM!--
>hs_ref_GRCh38_chr19.ltrdigest.gff3.fused_LTR_retrotransposon57_24245609_24245855
-----------------------------------------------------------------------------------------------LIVIDLKD--C-----------------------------FFHI-------SLHKSDCEKFAF-AV-PSIN-----K*EP-AAHY-----QW-------KVLP------QGMLN-SPTICHVYVGQLLS--PVQAQ-----------------FP--Q----AYI--HHYIDDI!-------------------------------------------------------------------------
>hs_ref_GRCh38_chrY.ltrdigest.gff3.fused_LTR_retrotransposon68_7995331_7995805
-------------------------DLRAINAVIKP--MGAIQ---------------PSMPAPA--------LIP-------KNWP--------LIVIHLKD--C-----------------------------LFHI-------ALHKSDCEKFAF-TV-TSIN-----NQEP-ATHY-----*W-------KVLP------QGMLN-SPKICQLYVGQVLS--PV*AQ-----------------FP--K----AYI--LHCMDDTLIAAPT-DK-QIIDCYQIFSHCVAGAGLHITQDKI--Q-ETTP----------------------VQYLGMVV!
>hs_ref_GRCh38_chr11.ltrdigest.gff3.fused_LTR_retrotransposon126_50634577_50634934
---------------------------------------------------------------------------------------------------------------------------------------FFYI-------ALHKLDCEKFAF-TV-PSIN-----NQEP-AAHY-----QW-------KVFP------QGMLN-SPTICQLYVGQVLS--PVRAQ-----------------FP--E----AYI--LHYINDILIAAPT-DK-QLNECYQILSCCVTEAGVHITQDKI--Q-QTTP----------------------VQYLGTVV!
>hs_ref_GRCh38_chr8.ltrdigest.gff3.fused_LTR_retrotransposon67_12463892_12464378
-----------------RMLT----DLRAVNAVIQP--MGPLQ---------------PGLPSPA--------MIP-------KDWP--------LIIIDLKY--C-----------------------------FFTI-------PLAKQDFEKLAF-TI-PAIN-----NKEP-ATRF-----QW-------KVLP------QGMLN-SPTICQTFVAQVLQ--PVRDK-----------------FS--D----CYI--IHYVDDILCAAET-RD-KLIDCYTFLQTEVANAGLTIASDKI--Q-ISTP----------------------FHYLGMQV!
>hs_ref_GRCh38_chr14.ltrdigest.gff3.fused_LTR_retrotransposon383_106201907_106202423
---QKP-----GTND-YWPVQ----DLRDVNKWTVA-----VH---------------PTIPNPYTL---LS-LLP-------PEHTV-------YTVLDLKD--A-----------------------------FFAI-------PLAPKIQPIFAF-KW-TDPR-----SGD--TTQL-----TW-------TQLP------QGFKN-SPTLFGEALQQDLI--PFRAS-----------------HL--N----CTL--LQYVDDILITTET-MD-GCLQHTRDLLYLLQELGYGVSAKKA--Q-LCLP---------------------RVSYLGYKI!
>hs_ref_GRCh38_chr16.ltrdigest.gff3.fused_LTR_retrotransposon78_35272118_35272598
-------------------------DLQEVNKWTVT-----VH---------------PTVPSPYTL---LSLLLP-------EHTV--------YTVLDLKD--A-----------------------------LFAI-------PLAPKSQPIFAF-EW-TDPG-----LGD--TT*L-----TW-------ARLP------QGFKN-SPTLCREALQQDLI--PFHAS-----------------HP--N----CTL--LQYVDDLLLATET-TD-SCLQHTRDLLCLPQELRYRVSAKKA--Q-LCLP---------------------RISYLGYVI!
>hs_ref_GRCh38_chr3.ltrdigest.gff3.fused_LTR_retrotransposon580_133432220_133432724
---QKP------HKS-YRLVQ----DLRLINQIVLP-----IR---------------PVVPNRYTL---SS-SIP-------SSTTH-------YSVLDLKD--A-----------------------------FFTI-------PLHPSSQPLSAF-TW-TDAD-----THQ--SQQL-----TW-------AVLP------QGFRD-SSHY----FSQALS--HDLLS-----------------FH--PS--ASHL--IQYIDDLLLCSPS-FE-SSQQDTPLLLQHLFSKGYRVSPSKA--Q-ISSP---------------------SVTYLGII!-
>hs_ref_GRCh38_chr1.ltrdigest.gff3.fused_LTR_retrotransposon657_154675281_154675761
--VQKP------NGQ-WRLAQ----NLRLINEAVIP-----LY---------------PVVPNPYTL---LS-QIP-----EEAEW---------FTVLDLKD--A-----------------------------FFCI-------PLHSDSQD--------PT---------DH-MSQL-----TW-------TVLP------QGFRD-SPHL----FGQALA--*DLSH-----------------FS--SP--GTLV--LQYVDDLLLATSS-EA-SCQQAILDLLNFLANQGYKVSRLKA--Q-LCLQ---------------------QVKYLGLI!-
>hs_ref_GRCh38_chr1.ltrdigest.gff3.fused_LTR_retrotransposon143_119176097_119176588
----KP------NGQ-WGVVQ----DLRLINEAVIP-----LY---------------PVVPNPYTL---LP-QIP-----EEAEW---------FIVLDLKD--A-----------------------------IFCI-------PLHSDSQFLFAF-ED-PT---------DH-TPQL-----MW-------TVLP------QGFRD-SPHLF!LGTGQDL------GH-----------------FS--SP--GTLV--LQYVDDLLLATCS-EA-SCQQVTPDLLNFLAHQGYKVSRSKA--Q-LCLQ---------------------QVKYLGLI!-
>hs_ref_GRCh38_chr3.ltrdigest.gff3.fused_LTR_retrotransposon50_38292018_38292509
--VQKP------NRQ-WRLVQ----DLRIINEAVVP-----LY---------------PAIPNLYTL---LS-QIP-----EEAEW---------FTVLDLKD--A-----------------------------FFCI-------PVHPDSQFLFAF-ED-PS---------NP-TSQL-----TW-------TVLP------QEFRD!SPHL----FGQALA--QDLSQ-----------------FSYLD----TLV--LWYMDDLLLATRS-ET-LCHQATQVLLNFLATCGYKVSKPKA--Q-LCSQ---------------------QVKYL!----
>hs_ref_GRCh38_chr14.ltrdigest.gff3.fused_LTR_retrotransposon274_22241069_22241567
--VQKP------NGQ-WRLVQ----NLRIINETVVP-----LY---------------PAEPNPYTL---LS-QIP-----EEAEW---------YIVLDLKD--A-----------------------------FFCI-------PVHPDSQFLFAF-ED-PS---------NS-TSQL-----TW-------TVLR------QGFRD-SPHL----FGQALA--QDLSQ-----------------FSYLD----TLV--LWYVDDLLLATCS-ET-LCHQATQVLLNFLTTCGYKVSKPKA--Q-LCSQ---------------------QVKYLGLK!-
>hs_ref_GRCh38_chr5.ltrdigest.gff3.fused_LTR_retrotransposon639_60663376_60663875
--VQKP------NGQ-WRLVQ----DLRIINEAVVP-----LY---------------PAVPNPYTM---LS-QIP-----EKAEW---------FTVLDLKD--T-----------------------------FFCI-------PVHSDSQFLFAF-KD-PS---------NP-TSQL-----TW-------TVLP-----H!GFRD-SPHL----FGQALA--QDLSQ-----------------FS--YL--VTLV--LRYVDDLLLATHS-ET-LCHQATQALLNFLTTCGYKVSKPKA--Q-LCLQ---------------------QVKYLGLK!-
>hs_ref_GRCh38_chr12.ltrdigest.gff3.fused_LTR_retrotransposon481_58854453_58854945
----KP------NGQ-WRLVQ----DLRIINEAVVP-----LY---------------PAVPNPYTL---LS-QIP-----EKAEW---------FILLDLKD--A-----------------------------LFFI-------PVHPDSQFLFAF-ED-PS---------NS-TSQL-----TW-------TVLP------LAFRN-GPHL----FGQAST--QDLSQ-----------------LSYLD----TLV--LWHVDDLLLAACS-ET-LCHQATQALLNFLTTCGYKVSKPKA--Q-LCSQ---------------------QVKYLGLK!-
>hs_ref_GRCh38_chr13.ltrdigest.gff3.fused_LTR_retrotransposon280_55058480_55058923
-------------------------------EAVVP-----LY---------------PAVPSPHTL---LS-QIP-----EEAEW---------FIVLDLKD--A-----------------------------FFCI-------PVHPDSQFLFAF-ED-PS---------NP-TSQL-----TW-------TVL!------QGFKD-SPHL----FDQALA--QDLSQ-----------------FSYMD----TLV--LRYGDDLILATHS-ET-LCHQATQALLNFLATCGYKVSKLKA--Q-LCSQ---------------------QVKYLGLK!-
>hs_ref_GRCh38_chr2.ltrdigest.gff3.fused_LTR_retrotransposon505_180237620_180238117
--VQKP------NRQ-SRLVQ----DLRIINEAVVP-----LY---------------SAVPNPYTL---LS-QIR-----EEAEW---------LTVLDLKD--A-----------------------------FFCI-------PVHPDSQFLFAF-EI-!S---------EPNVSTY-----L!-------TVLP------QGFTD-SPHL----FGQALA--QDLSQ-----------------LSYLD----TLV--LQYVDDLLLATRS-ET-LCHQTTQVLLNFLATCDYKVSKPKA--Q-LCLQ---------------------QIKYLGLK!-
>hs_ref_GRCh38_chr10.ltrdigest.gff3.fused_LTR_retrotransposon33_14992684_14993200
--PKPR------TKD-YQLVQ----DLRLLHQATLT-----FH---------------PTVPNPSTL---LG-LPP-----AEDSW---------FTCLDLKD--V-----------------------------FFAI-------RLAPERQKLFAF-QW-ADPE-----SGV--TTQY-----TW-------TGLP------HEFKN-FPTI----LGDAWA--RDLQK-----------------FP--SRDLGCVL--LQ*VDDLLLGHPT-AV-GCAKGIDALHRHLEDCG*KVSKKKA--Q-ICRQ---------------------QVGYLGLTI!
>hs_ref_GRCh38_chr4.ltrdigest.gff3.fused_LTR_retrotransposon580_160273435_160273883
----------------------------KLNKVVTP-----IA---------------PAVTRVISL---LE-QVN----ASSGTW---------YAAINLAN--A-----------------------------FFSI-------PVHKAYQKQFVF-SF-Q-------------GQQY-----TF-------TVLP------QGYIH-S!ALCHIYIWRELD--HFL-------------------LP--Q---GITP--VHYIDDIMLIESS-EQ-EVSNTLDLLVRHLHTRGWEINWIKI--QGPSTS----------------------VKFLGVQ!-
>hs_ref_GRCh38_chr12.ltrdigest.gff3.fused_LTR_retrotransposon26_14491521_14491692
---------------------------------------------------------------------------------------------------------------------------------------------------------KQFAF-S-------------GQ-RQQH-----TF-------TVLP------QGCIN-SPALCHNLIQRDLD--HFLLL------------------Q--D----TTL--LHYVDDIILI!----------------------------------------------------------------------
>hs_ref_GRCh38_chr4.ltrdigest.gff3.fused_LTR_retrotransposon438_71808152_71808517
-----------------------------------------------------------------------------------------------------KN--C-----------------------------FSTI-------PLAKQDREKFVF-PK-PAIN-----NERP-ACRF-----HW-------NVLS------QGMLN-SPIMCQYHVIRLCF--PVEKN-----------------FL--I----!KI--IHYMDDILLAIPV-EP-ILLNLYASVKRNTQLRGLMIAPDKE--Q-MSSP----------------------WKYLGYVL!
>hs_ref_GRCh38_chr4.ltrdigest.gff3.fused_LTR_retrotransposon30_9125951_9126458
---RKK------SGR-WRMLT----DLRAVNAVIQP--MGSLQ---------------PGLPCPA--------IIP-------KDWP--------LITVDLKY--C-----------------------------FFTI-------PLAKQDFEKFAF-TI-PAIN-----IKEP-ATRF-----LW-------KVLP------QGMLN-SPTICQTFVAQVLQ--PVRDK-----------------FS--D----CYI--IHYVDDILCASET-RD-KLIDCYTFLQTEVANAGLTIASDKI--Q-TSTP----------------------FHYLGMQV!
>hs_ref_GRCh38_chr3.ltrdigest.gff3.fused_LTR_retrotransposon572_125894397_125894895
--IQKK------SGK-WRMLT----DLKAINAVIQP--MRPLQ---------------PRLPSPA--------MIP-------KDWP--------LIIIDLKD--C-----------------------------FFTI-------PLVEQDCEKFAF-TI-PAIN-----NKEP-ATRF-----QW-------KVLP------QGMLN-SPTICQTFVGRALQ--PVKEK-----------------FS--D----CYI--IHYIDDILCAAET-KD-KLIDCYTFLQAEVANAGLAIASDKI--Q-TSTP----------------------FHYL!----
>hs_ref_GRCh38_chr8.ltrdigest.gff3.fused_LTR_retrotransposon65_12221370_12221880
--IQKK------SGR-WRMLT----DLRAVNAVIQP--MGPLQ---------------PGLPSPA--------MIP-------EDWP--------LIIIDLKY--C-----------------------------FFTI-------PLAKQDFEKLAF-TI-PAIN-----NKEP-ATRF-----QW-------KVLP------QGMLN-SPTICQTFVAQVLQ--PVRDK-----------------FS--D----CYI--IHYVDDILCAAET-RD-KLIDCYTFLQTEVANAGLTIASDKI--Q-ISTP----------------------FHYLGMQV!
>hs_ref_GRCh38_chr8.ltrdigest.gff3.fused_LTR_retrotransposon59_8201280_8201790
--IQKK------SGR-WRMLT----DLRAVNAVIQP--MGPLQ---------------PGLPSPA--------MIP-------EDWP--------LIIIDLKY--C-----------------------------FFTI-------PLAKQDFEKLAF-TI-PAIN-----NKEP-ATRF-----QW-------KVLP------QGMLN-SPTICQTFVAQVLQ--PVRDK-----------------FS--D----CYI--IHYVDDILCAAET-RD-KLIDCYTFLQTEVANAGLTIASDKI--Q-ISTP----------------------FHYLGMQV!
>hs_ref_GRCh38_chr17.ltrdigest.gff3.fused_LTR_retrotransposon592_43329020_43329529
--IQKK------SGK-WRMLT----DLRAVSAVLQP--MGTLQ---------------PSLPFPA--------MIP-------KYWP--------LIIIDLKD--C-----------------------------FFNI-------PLAPQDFEKFAF-TV-PTLN-----NIAP-TARY-----HW-------KVLP------QGMLN-!PTICQYYVGSILK--PVRDQ-----------------FP--Q----FFI--IHYMDDILCAVPS-RS-VLISCFSAVRQAVATAGLAVAPEKI--Q-TSSP----------------------YQYLGMQL!
>hs_ref_GRCh38_chr19.ltrdigest.gff3.fused_LTR_retrotransposon47_21885165_21885675
--IQKK------SGK-WRMLT----DLRAVNAVLQP--MGTLQ---------------PGLPSPT--------MIP-------EYWP--------LIIIDLKD--C-----------------------------FFTV-------PLAPQDFEKFAF-TV-PTLN-----NVAP-AARY-----HW-------KVLP------QGMLN-SPTICQYYVGCILK--PVRDK-----------------FP--Q----CYI--IHYTDDILCAAPS-RS-VLISCFSALQQAVTAAGLVIAPEKI--Q-TSSP----------------------YHYLGMQL!
>hs_ref_GRCh38_chrX.ltrdigest.gff3.fused_LTR_retrotransposon103_34798896_34799403
--VKKK------SGK-WRMVT----NLMAINAVIKP--VGAVQ---------------PGMPAPA--------SIP-------KNWP--------LIVIDFKD--------------------------------FFHI-------PLHKSDCEKFAF-TV-PSIN-----NQDP-AAHY-----QW-------KVLP------QGTLN-SPTICQLYVEQVLS--PVRAQ-----------------FP--Q----AYV--LHYIDDILIAAPT-DK-ELIDHYQILSCLITETGLHITQYKI--Q-QTAP----------------------VQYLGMVV!
>hs_ref_GRCh38_chr1.ltrdigest.gff3.fused_LTR_retrotransposon721_213028918_213029303
------------------------------------------------------------------------------------KWP--------LIIIYLKD--C-----------------------------FFTI-------PLAEQDCERFAF-TI-PAVN-----NLQP-AKHY-----HW-------KVLP------QGMLN-SPTICQTYVGQALE--LTHKK-----------------FS--!----CYI--IHYMDDIVCAAPT-RE-ILLQCYDHLQNLISCAGLIIAPDKI--Q-TTTP----------------------YSYLGT!--
>hs_ref_GRCh38_chr3.ltrdigest.gff3.fused_LTR_retrotransposon549_111526501_111526753
--KKKN------SGE-RRMVT----DLRAINAVIKP--MGPVQ---------------PGVPAPA--------LIP-------KNWP--------LIVIDLKD--C-----------------------------FFHI-------VLHKSDCEKFAF-TV-PL---------SI-IRSL------------------------QLIMN---------------------------------------RK--!------------------------------------------------------------------------------------------
>hs_ref_GRCh38_chr15.ltrdigest.gff3.fused_LTR_retrotransposon339_94757694_94757862
-----------------------------------------------------------------------------------TTH---------YSVLDLKH--A-----------------------------FFTI-------PFHPSSHPLFDF-TW-TDPD-----THQ--AQQI-----TW-------TVLP------QGFTD-SPHY----!----------------------------------------------------------------------------------------------------------------------------
>hs_ref_GRCh38_chr3.ltrdigest.gff3.fused_LTR_retrotransposon594_146365178_146365457
----------------YRLVQ----DLRLINQIVLP-----IH---------------PMVPNPYAV---LS-LIP-----PSTTH---------YSVLDLKH--A-----------------------------FFTI-------PLHPSSQPLFAF-TW-TDPD-----TH*--AQQI-----TW-------AVLL------QGFTD-SPHY----FNQ!-------------------------------------------------------------------------------------------------------------------------
>hs_ref_GRCh38_chrX.ltrdigest.gff3.fused_LTR_retrotransposon99_31380600_31380900
--VLKA------DKV-YRLVQ----DLHLINQIVLP-----IN---------------PVVPNPYTL---LS-SIP-----PSTTH---------YSVLDLKH--A-----------------------------FFTI-------PLHPSPQPLFTF-TW-TDPD-----THQ--AQQI-----TW-------AVLP------QGFTD-SPHY----FSQ!-------------------------------------------------------------------------------------------------------------------------
>hs_ref_GRCh38_chr3.ltrdigest.gff3.fused_LTR_retrotransposon627_170685662_170685917
----------------------------LINQIVLP-----IH---------------PVVPNPYTL---LS-SVP-----PSATH---------YSVLDLKH--A-----------------------------FFTI-------PLHPSSQPLFAF-T!RLTLT-----PI!--AQQI-----TW-------AVLP------QGFTD-SPHY----FSQ!-------------------------------------------------------------------------------------------------------------------------
>hs_ref_GRCh38_chr2.ltrdigest.gff3.fused_LTR_retrotransposon2_156315_156615
--VQKP------NGQ-WRLVQ----DLRIINEAVFP-----LY---------------PAVPNLYTL---LS-QIP-----KEAEW---------FPVLDLKD--A-----------------------------FFCI-------PVHPDSQFLFAF-ED-PS---------NP-TSQL-----SW-------TVLP------QGFRD-SPHL----------------------------------FG--Q-------------------------------------------------------ALA!-------------------------------
>hs_ref_GRCh38_chr7.ltrdigest.gff3.fused_LTR_retrotransposon610_92472990_92473176
---------------------------------------------------------------------------------EEAEW---------FTVLDLQD--A-----------------------------FFCI-------PVHPDSQFLFAF-ED-TS---------NP-TSQL-----TW-------TILP------QGFRD-SPHL----------------------------------FG--Q---------------AL---------------------------------A--Q-!----------------------------------
>hs_ref_GRCh38_chr19.ltrdigest.gff3.fused_LTR_retrotransposon498_36261846_36262071
------------------------------NQIVLP-----IH---------------PMVPNPCTL---LS-SVP-----PSATH---------YSVLDLKH--A-----------------------------FFPI-------PLHPSSQPLFPF-TW-TYPD-----THQ--AQQI-----TW-------AVLP------QG------------------------------------------FT--!------------------------------------------------------------------------------------------
>hs_ref_GRCh38_chrX.ltrdigest.gff3.fused_LTR_retrotransposon610_135756329_135756997
--IPKPGRDTTKKEN-FRPISLMNIDAKILNKILAN----RIQQHIKKLIDHDQVGFIPGMQGWFNIRKPIN-VIQHINRTKDKNHM--------IISIDAEK--T-----------------------------FDKIQQ-----PSC!KTLNKLGV-DG-TYLKVIRAIYDEP-TANIILNGQKL-------EAFPLKTGTRQGCPL-SPLLFNIVLEAVAR--AVRQEKEIKGIQLGKEEVKLSLFA--D----DMI--V-YIENPIVSAQN-LL-KPISNFS-----------KVSGDKINVQ-KIT!-------------------------------
>hs_ref_GRCh38_chr7.ltrdigest.gff3.fused_LTR_retrotransposon42_29641259_29641733
---QKP-----GTND-YQPVQ----DLREVNKQTVT-----IH---------------PTVPNPYTL---LS-LLP-------PEHTA-------YSVLDLKD--A-----------------------------FFAI-------PLAPKSQPIFAF-EW-TDPG-----SGD--TTQL-----TW-------TQLP------QGFKN-SPTLFGETLQQDLI--PFRAS-----------------HP--N----CTL--LQYMDDLFLATET-TD-SCLQHTRDLLYLLQELGYWVSAKKA--!------------------------------------
>hs_ref_GRCh38_chr6.ltrdigest.gff3.fused_LTR_retrotransposon421_140693189_140693396
-------------------------------------------------------------------------------------------------IIQL-----------------------------------CVI-------ILFGEILIAFHF-C-----------------------------------------------------------------------------------------K--N----ITL--VHYIDDIMLIGSS-EQ-EVANTLNLLVRHLHTRGWEINLTKI--Q-GIL!-------------------------------
>hs_ref_GRCh38_chr14.ltrdigest.gff3.fused_LTR_retrotransposon324_48257717_48257990
-----------------KLVQ----DLCLINQIVFP-----IH---------------PVVPNPYTL---LS-SIP-------PSTI--------HSLLDLKH--A-----------------------------FFTI-------PLHPSSQPLFAF-TW-TDPD-----THQ--TQQI-----TW-------AVLP------QSFTD-SPHY----------------------------------FS--------------------------------------------------------Q-!----------------------------------
>hs_ref_GRCh38_chr4.ltrdigest.gff3.fused_LTR_retrotransposon442_72928696_72929193
--VQKP------NRQ-WRLVQ----DLRIINETVVP-----LY---------------PAVPNPYTL---LS-QIP-----EEAEW---------FTVLDLKD--A-----------------------------FFCI-------PVHPDSQFLFAF-ED-LQT!-----N----FSTH-----L!-------TILP------QGFRY-SPHL----FGQALA--QDLSQ-----------------FLYLD----PLV--LQYMGDLLLATHS-EA-LCHQATQALLNFLATCGYKVAKPKA--R-LCLQ---------------------QVKYLGLK!-
>hs_ref_GRCh38_chr3.ltrdigest.gff3.fused_LTR_retrotransposon22_13958944_13959682
------------KEN-FRPISLMNIDAKILNKILAN----RIQQHIKKPIHHDQVGFIPGMQSWFNICKSIN-VIQHINRTKDENHM--------IISIDAEK--A-----------------------------FDKIQQ-----PFMLKTLNKLGI-DG-MYLKIIRAIYDKP-TANIILNGQKL-------EAFPLKTGTRQGCPL-SPLLFNIVLEVLAR--AIRQEKEIKGIQLGKEEVKLSLFA--D-----HM--IVYLENPIASAQN-LL-KLISNFSKV------SGYKINVQKP--Q-AFLHTNNRQTESQIMSELPFTITIKGIKYLGIQ!-
>hs_ref_GRCh38_chr10.ltrdigest.gff3.fused_LTR_retrotransposon475_61036317_61036545
------------------------------------------------------------------------------------------------------------------------------------------------------------------------------------------------------------------SPHL----IVQALA--QDLSQ-----------------FSYLD----TLV--LWYMDDLLLATHS-ET-LCHQATQALLNFLATCGYKISKTKV--Q-LCSQ---------------------QVKYLGLK!-
>hs_ref_GRCh38_chrX.ltrdigest.gff3.fused_LTR_retrotransposon78_16047023_16047314
-----P------DKA-YRLVQ----NLRLISQIVLP-----IH---------------PMVPNPCTL---LS-SMP-------PSTIH-------YSVLDLKY--A-----------------------------FFTI-------PLHPSSQPLFAF-TW-TDRD-----THQ--AQQI-----TW-------AVLP------QSFTD-SPHC----------------------------------FS--------------------------------------------------------Q-!----------------------------------
>hs_ref_GRCh38_chr10.ltrdigest.gff3.fused_LTR_retrotransposon486_79966875_79967238
----------------------------------------SLK---------------TGTRQ----------GCP-------------------LSL-------L-----------------------------LFNI-------VL-----DVLAR-AI----------RQEK----------EI-------KGIQ------LGKEE-----------------VKLSL-----------------FA--D----DMI--V-YLENPIVSAQN-LL-KLISNFSKV------SGYKINVQKS--Q-AFLYTNNRQTESQIMSELPFTIASKRRKYLGIQ!-
>hs_ref_GRCh38_chrX.ltrdigest.gff3.fused_LTR_retrotransposon173_57825676_57826411
------------KEN-FRTISLMNIDAKILNKILSN----QIQQHIKKLIHHDQVGFIPGMQGWFNICKSIN-IIQHINRTKDKNHM--------IISIDAEK--A-----------------------------FDKIQQ-----PFILKTQ!KLAI-DV-MYLKIIRPVYDKP-!SQH-----QL--NGHKLEAFPLKTGTRQGCPL-SPLLFNIRLEVLAR--AIRQEKEIKGIQLG--------KE--E----VKL--SLLADDMIVYLEN-PTVSAQNLIKLISNFSKVSGYKINVQKS--Q-AFLYINKRQTESQIMSELPFTVASKRIKYLGIQ!-
>hs_ref_GRCh38_chrX.ltrdigest.gff3.fused_LTR_retrotransposon438_76552475_76552781
---------------------------------------------------------------------------P-----EGRKW---------FTVLDLKD--A-----------------------------LFSI-------PLYPHSQYPFVL-KI-PLAK----------LPR------QH-------EQLP------QGFPD-SPHL----FGQELS--NNLSE-----------------FS--H----PQVRGLQYVDDILF!SSV-LF-S-----------------SLTEEAS--Q-EGTE----------------------!--------
>hs_ref_GRCh38_chr11.ltrdigest.gff3.fused_LTR_retrotransposon339_73943748_73944147
--IKKK------SGK-WKMLT----DLRAVNAVIQL--MGALQ---------------PGLPSPT--------TIP-------KYWP--------LIVIDLKG--C-----------------------------FFTI-------PLATQDYEKFAF-TV-PVIN-----NKES-ADRY-----YW-------NVFP------QGMLN-SPTICPTYVVKVFM--PVRKQ-----------------FK--K----CYI--IRYMDNILCAAET-RE----------------------------E-!----------------------------------
>hs_ref_GRCh38_chr14.ltrdigest.gff3.fused_LTR_retrotransposon342_70441879_70442389
---QKP-----GSGE-YRLAQ----DLHAVNQTTVT-----IP---------------PVVPNLYTL---MG-LIA-----ASAAW---------FTCLDLKD--G-----------------------------FFCL-------CLAPSSQPLFAF-QW-DD-S-----VTGT-GEQL-----TW-------TKLP------QGFKN-SPTI----FEEALA--SDLKA-----------------YT--LPNNNCAL--LQYIDDILLAAPT-HE-DCYQGTQDFLYLLWKAGYKVSRKKA--Q-ICQE---------------------RVKYLGF!--
>hs_ref_GRCh38_chr4.ltrdigest.gff3.fused_LTR_retrotransposon20_4168558_4169038
-------------------------DLRLLHQATLT-----LH---------------PTVPNPSTL---LG-LLP------AEDSG--------FTCLDPKD--P-----------------------------FFPI-------RLAPERQKLFAF-QW-EDPE-----SGV--TTQY-----TW-------TNFP------QGFKN-SPTI----FGEAWA--RDLQR-----------------FP--SRDLGCVL--LQ*VDDLLLGHPT-AV-GCAKGTDALHRHLEECGYQVSKKKA--Q-ICRQ---------------------HVHYLGFAI!
>hs_ref_GRCh38_chr2.ltrdigest.gff3.fused_LTR_retrotransposon485_158867868_158868387
--VPKP------RTKDYRPIQ----DLRLLNQATLT-----FH---------------PTGANPSAL---LG-LLP------AEDSC--------FTCLDPKD--A-----------------------------FFPI-------RLAPERQNLFPF-QW-EDLE-----SGV--SSQH-----TW-------TGLP------QGFKN-SPTI----FGEALA--RDLQK-----------------FP--TRDLGCVL--LK*VDDLLLGHPT-AV-GCAKGTDALLRHLEDCGYMVSKKKA--Q-ICRQ---------------------QVRYLGFTI!
>hs_ref_GRCh38_chr12.ltrdigest.gff3.fused_LTR_retrotransposon41_25310170_25310446
-------------------------------------------------------------------------NTS-------SGMG--------YAAIDLAN--A-----------------------------FVSI-------PIHKAHQKQFAF-SW-Q-------------GQQY-----TF-------TVLP------QGCIN-SPALCHNLVLRDLD--HFS-------------------FP--H----ITL--VHYIDDIILIGSS-ER----------------------------E-SSK!-------------------------------
>hs_ref_GRCh38_chr12.ltrdigest.gff3.fused_LTR_retrotransposon531_103225099_103225195
------------TSS----------------------------------------------------------TTH-------------------YSMLDLKD--A-----------------------------FFTI-------PLHPLSQPLFAF-T!--------------------------------------------------------------------------------------------------------------------------------------------------------------------------------------
>hs_ref_GRCh38_chr1.ltrdigest.gff3.fused_LTR_retrotransposon97_72982171_72982333
-------------------------------------------------------------------------------------------------VLDLKH--A-----------------------------FFTI-------PLHPSSQPLFAF-TY-TDPD-----TH*--AQQI-----TW-------AVLP------QGFTD-SPHY----FSQ!-------------------------------------------------------------------------------------------------------------------------
>hs_ref_GRCh38_chrY.ltrdigest.gff3.fused_LTR_retrotransposon215_21157569_21158326
--IPKPGRDTTKKEN-FRPISLMNIDAKILNKILVN----QIQQCIKKLIHHDQVGFIPGMQG*FNICKSIN-VIQHINRTKDKSHM--------IISIDAEK--A-----------------------------FDKIQQ-----PSMIKTLNKLGI-DG-THLK-----IMRQ-TQRQYCT--EWAKTG---RI!PLKTGRRQGCHL-SPLLFNIVLEVLAR--AIRQKKEIKDIQLGKEEVKLSLFA--D----NMI--V-YLENPIVSAQN-LL-KLISNFSKV------SGYKIKVQKS--Q-AFLYTNNRQTESQIMSELPFTIASKRIKYLGIQ!-
>hs_ref_GRCh38_chr12.ltrdigest.gff3.fused_LTR_retrotransposon14_8808027_8808231
----KL------DKS-YRLVQ----DLRLISQIVLP-----IH---------------PVLPNPYTL---LS-SIP-------SSTTH-------CSVLDLKD--A-----------------------------FFTI-------PLHLSSQPLFAF-T!--------------------------------------------------------------------------------------------------------------------------------------------------------------------------------------
>hs_ref_GRCh38_chr4.ltrdigest.gff3.fused_LTR_retrotransposon553_141823640_141824216
--IPKPGRDTTKKEN-FRPIS!---D!TLMQKSSIKNWQT!IQQHIKKLIHHDQVGFIPGMQGWFNIRKSIN-VIQHINRTKDKNHM--------IISIDAEK--A-----------------------------FDKI---------------QQLF-ML-KTLN-------KL-GIDG-----TY-------LKII------RAIYD-KPTANIILNGQKLEAFPLKTG-----------------TR--Q---GCRL--SPLLFNIVLEVLA-RA---------LRQENEIKGIQLGKEEV--K-LSLF------------------ADDMIVYL!----
>hs_ref_GRCh38_chr6.ltrdigest.gff3.fused_LTR_retrotransposon34_28771010_28771409
-----------------------------------------------------------------------------------RTYSI-------YTVLDLKD--A-----------------------------FLAI-------SLAPKSQLIFAF-EW-TDPS-----SGD--TTQL-----TW-------TQLP------QGFKN-SPTL----FGEALQ--QDPIP-----------------FQ--ASHLNCTL--LQ*VDNLLLATET-KD-SCLQHTRDLLYLLQELGYRVSAKKV--Q-LCLP---------------------TVSYLGYDI!
