# Supplementary material for: Related Endogenous Retrovirus-K Elements Harbor Distinct Protease Active Site Motifs
Source: Front Microbiol. 2018 Jul 18;9:1577. doi: 10.3389/fmicb.2018.01577 (PMC6058741; doi:10.3389/fmicb.2018.01577)
Supplement: FILE 1 in FASTA (fa) format — Aligned translated genomic protease BLAST results. The sequences found by BLAST for the HK2 protease in the human genome aligned and translated by MACSE. [file Data_Sheet_1.zip › Additional file 14.nwk]

(5.30492650:0.00340539843313863132,(1118726717:0.01017241330465908089,((3.85568262:0.00675181256530037362,(3.25894011:0.01566330614687563849,(5.46005743:0.05618661599239510585,(((1922578606:0.04131698759770572466,(((5.54641086:0.03411673939160877328,((4._9125603:0.02411156613523457101,((4._3983414:0.01371107006911421490,4._9661774:0.00676192441035007585):0.01022720294001672192[86],11_3453464:0.01019976191369576131):0.00000166840099287573[18]):0.00357333081830713646[79],((8.12465043:0.00000166840099287573,8._8200936:0.00000166840099287573):0.00000166840099287573[33],8.12222521:0.00000166840099287573):0.01359835831885388736[99]):0.01871933407157622478[88]):0.01063669246795279945[62],(((1.13356610:0.00335496283738220607,1.13018397:0.00337453482416843597):0.00337306015435414773[78],1.13210860:0.00679076016281050191):0.04440901796629639214[100],(3.01695598:0.04114378971899042281,6.42899646:0.03097811270969591177):0.01575708225267445292[56]):0.00969528187222291025[46]):0.06656551719326121719[87],((((1921886313:0.07279205745394029536,1743330167:0.05452365227724789015):0.22942617296556624962[98],(((((1.19543355:0.02797638578323766861,(3.85107358:0.02814143417383238241,(((3.48574332:0.00000166840099287573,((((1.69665528:0.16655106370783742675,(1.11225682:0.03919450046850870423,((1851115656:0.02103495240227800864,((((1.54675008:0.01419256019594817078,(1123938368:0.03269278659803652454,(Y.14509828:0.06492485113784321471,5.50373844:0.00534832300075922199):0.00538823490730227280[48]):0.00000166840099287573[6]):0.00709861382892316029[22],((Y.14594185:0.03612514129325059692,(2.47104092:0.01415428809496346169,6.64028131:0.01076088179510231724):0.00000166840099287573[29]):0.00704620428605570032[15],(4.25243176:0.01818472916057909186,(1101237456:0.01443683465391851911,(2.40675652:0.04035518478592341890,(1139564148:0.06495811180864380363,3.44906530:0.02086500141430472355):0.00000166840099287573[6]):0.00709773186069620476[22]):0.00355250675211245259[8]):0.00353378791725003725[8]):0.00353914470938082983[1]):0.00353107238361685324[0],(((4.01635033:0.05779837628912858766,1220780082:0.04073398925308568258):0.00767568856462297854[46],(4.76046980:0.02879772152753294970,1142878478:0.01844009282553773013):0.00333568641142138397[22]):0.00353414621853049204[15],(X.75175552:0.03249256392634139456,8.29308491:0.02153952577330416410):0.00422961765071425307[12]):0.00325063865728116757[2]):0.00000166840099287573[0],((Y.24954925:0.00000166840099287573,Y.23339266:0.00000166840099287573):0.00000166840099287573[34],Y.24715461:0.00000166840099287573):0.04794825743443996424[100]):0.00397136367519554563[1]):0.00754204277258518994[2],8.52958154:0.07357310023133377397):0.00000166840099287573[5]):0.00305337445243917616[2]):0.01038171342093746098[13],((((((2.50961104:0.02838312733482536293,((1936262700:0.03683657617328699174,(((((5._7266384:0.03674797088344820828,5.61251293:0.04725225078392858435):0.00887253984978118165[43],(((1594757235:0.02188902794619303552,(1448258584:0.00847934258017416474,1.72983032:0.01330264842486865266):0.00407896431333050046[44]):0.00000166840099287573[17],((1168636446:0.07431292593149226022,(X.16047895:0.01512119849014833747,3.70686532:0.03435772632381072639):0.00609907923731233068[43]):0.00599014689828491088[30],(5.36542817:0.01229613833144108451,((5.18541110:0.03036604059536074374,1203225893:0.00810660440969020353):0.00691220285870625551[22],8.04288698:0.00000166840099287573):0.00000166840099287573[3]):0.00352997192916118963[19]):0.00348149261600743526[3]):0.00350012286867553693[2],((3.33431900:0.02501645299653635843,(16_8836233:0.01316514597255214435,1183434797:0.03243427284998490201):0.00838574083455147570[63]):0.00884666570410840361[30],1835218568:0.02224256979226979514):0.00000166840099287573[2]):0.00000166840099287573[0]):0.00377421074295285555[4],X.31380254:0.01328172493211669976):0.00565154315131719768[8],X._4894383:0.03218817808900859695):0.01486418414700331828[22],4.07293514:0.04934174613344331078):0.00438068897082166241[12]):0.00363719244503330668[10],7.25920366:0.04275992612903751350):0.04296466566465867443[65]):0.02952010068768777876[40],(3.38073864:0.03836570499391506184,12_8807724:0.03489107824211044179):0.00000166840099287573[52]):0.67819670142500421139[94],(((7.29642393:0.06326081880060922813,(1635273295:0.05498191411451498756,(1406203083:0.11325723180270662327,6.28772187:0.05277631285292973262):0.05262476143970647863[72]):0.02372703984060019200[51]):0.44724513195371556895[98],(((1014993813:0.02593372243552724901,4._4163739:0.04510024261836628745):0.00697813153574087207[70],2.58867539:0.03604692163264403698):0.37986925797667331350[92],(1406842703:0.31463247473456568137,1163210933:0.17552555413337214696):0.14588460688563137380[86]):0.14702966628672572980[59]):0.27076580136317462966[60],X.01861524:0.47516143744399547133):0.10912885807063700538[50]):0.38608639971193409179[62],(1061037348:0.02621627664080064535,(2.7_157130:0.01612900718519384713,((((18_4689125:0.02879592833209810090,((1422240793:0.02659362576146229173,3.38293058:0.03455851873276179209):0.00256535387543305529[8],(1258855499:0.03028390979203395353,(5.60663057:0.06063255050929739626,(1084527337:0.03646440545234618663,2.80236749:0.04738304895363027597):0.00000166840099287573[29]):0.01057239939348845852[35]):0.00220643516826224710[12]):0.00000166840099287573[1]):0.00349059151172060765[3],(1355058165:0.06221051237331003819,1750400934:0.01059392765560689120):0.00000166840099287573[3]):0.00000166840099287573[2],4.72929745:0.02846385232881469551):0.00353078508989589394[7],8.24902128:0.07130959667329904439):0.00000166840099287573[3]):0.00942049313239982922[17]):0.02721315768576543920[34]):0.13062663807809607452[22],(1276694445:0.07700371219332219352,(1053027093:0.21145360533405396786,((4.69270753:0.00000166840099287573,4.69379733:0.00000166840099287573):0.04778777112009061079[100],3.80310821:0.07927268252531979864):0.00000166840099287573[30]):0.01135317724963668187[47]):0.03933862506037200113[74]):0.01799193803120698390[22],1.73380281:0.03408342344052107953):0.00994062799151297291[13]):0.00947128299485801468[2],6.16459182:0.04850884182582435034):0.01465603962903641762[3],X.16246913:0.04395610289886744265):0.04611470655791587853[8]):1.63950070239469303246[100],8.92239226:0.01773714018348566263):0.05790913430782911736[11],8.46878561:0.05381264587567607255):0.00000166840099287573[2]):0.01034464123576505669[1]):0.00330992174026407916[0],(1202665778:0.04623384034290698580,8.48964987:0.01841022026437905829):0.00665675874208869912[23]):0.00342918034586059189[0],(((1938939421:0.13121571858579453296,16_3079877:0.00000166840099287573):0.02080993463708930707[45],(6.29880092:0.04734972244655918927,1251738533:0.04642989742520110819):0.00311578668012773988[21]):0.00691744286380598442[18],(((1589238630:0.05888908060165042035,(1319628486:0.03586834757495979686,1631541562:0.04469606415110061182):0.02153599984921950039[72]):0.01015064882028011116[13],((4.76346446:0.03460461964717311684,(9.93753935:0.08165831002388330984,1.13030059:0.07231588903794604339):0.00000166840099287573[15]):0.00534113706078848983[8],19_9716125:0.02887813139232813658):0.00734246171017970822[13]):0.00398459378344943448[1],(8.48248044:0.02470703712812156311,(1.19999438:0.03161987678485855130,(4.91185158:0.04137923375165603046,1.16106402:0.01874202846829295388):0.00372500973739457470[35]):0.00324192973509069421[11]):0.00640078304545806543[10]):0.00383356024513637449[0]):0.00000166840099287573[0]):0.03931855975480574167[32],1150510878:0.03023341403912875244):0.23868016194319630063[57],((Y.15979176:0.01883794434812235963,Y._7958497:0.16425649258365224159):0.19279137820517394664[94],(((X.56944359:0.03589023675717072787,((1234525066:0.05790517289779613386,(5.40106896:0.01941445121806857285,1927709636:0.04107395403606216994):0.00224219912875942354[40]):0.00698920376114181736[68],3.30449676:0.02259022232872993918):0.01382500903001264263[80]):0.02599446740305149176[80],(1727692341:0.05639097842138232619,1.46904679:0.02074935534435835838):0.00247701485817333755[53]):0.00266675544251274719[42],3.11526142:0.04019819872843582997):0.20371938437377865028[82]):0.09051790786302570113[38]):0.08492748507878057629[75]):0.08144073960952472047[80],1173944738:0.14216130442063878991):0.05560922170429593442[59],(1545240096:0.04903781448496631612,8.43699586:0.06015972147001612952):0.18689330110392501916[98]):0.11019576078874096514[87]):0.06942059343562038964[98]):0.01074109072465224274[31],1234625980:0.06759014764604205638):0.00000166840099287573[15],4.64999354:0.02699907229328839253):0.01533261990577326588[64]):0.00000166840099287573[23]):0.00000166840099287573[31]):0.00336120761117991414[34],(((1101698825:0.00331820897157902904,1.60694604:0.03047876358098487726):0.00000166840099287573[20],(1258333453:0.00000166840099287573,1.55632383:0.00000166840099287573):0.00000166840099287573[54]):0.00000166840099287573[16],(7._4588435:0.00000166840099287573,(2218942400:0.00376316013480504797,((3.13029982:0.01016253598036956710,8._7503884:0.00665479050293644060):0.00000166840099287573[11],(5.56663423:0.00000166840099287573,6.77722912:0.00000166840099287573):0.00000166840099287573[58]):0.00331680227228472319[45]):0.00000166840099287573[8]):0.00332791680955288067[18]):0.00336726524392184576[20]):0.00338809998186656537[47]):0.00332079767053223163[52],10_6830179:0.01700223108758043902);
