# Supplementary material for: Related Endogenous Retrovirus-K Elements Harbor Distinct Protease Active Site Motifs
Source: Front Microbiol. 2018 Jul 18;9:1577. doi: 10.3389/fmicb.2018.01577 (PMC6058741; doi:10.3389/fmicb.2018.01577)
Supplement: FILE 1 in FASTA (fa) format — Aligned translated genomic protease BLAST results. The sequences found by BLAST for the HK2 protease in the human genome aligned and translated by MACSE. [file Data_Sheet_1.zip › Additional file 39.nwk]

(ERVFC:0.31233344168475801750,((ERVFXA:0.16848116634928589352,ERVH:0.41982365481033467880):0.04156610555112002364[35],(ERVF:0.18492829874678137769,((((ERVHML8:0.12379133074318118823,(ERVKHML7:0.13435973446336815784,((ERVKHML3:0.17512099070388661981,(ERVKHML6:0.44656582042589348935,ERVKHML5:0.35078394369431298294):0.18206306497716662207[78]):0.07774624369515918676[44],(((ERVKHML4:0.45610137094166841587,ERVKHML1:0.13347411457936997348):0.03890528729520763285[23],(ERVK14C:0.05412835348726566242,ERVKC4:0.16175623514806630743):0.04502716784567086655[59]):0.02756222791120358645[33],ERVKHML2:0.12963426819008677660):0.02179950013296208522[17]):0.19110507484680924750[79]):0.12222346506395342924[71]):1.24183992632012518698[100],(ERVS:0.73720715420642024540,ERVL:0.31350569582828746729):0.87599125393173227216[100]):0.38274446223036434622[81],(ERVADP:0.26501542048554621589,ERVI:0.39337480531499224856):0.36307671763620563699[98]):0.22633697366084559732[42],(((ERVT:0.43615766350115653394,(ERV3:0.32209878505898470458,ERVE:0.61372253963165446233):0.05548123598655401584[50]):0.21596333161767922171[90],ERVRB:0.48768273965418595939):0.13312822476166086272[50],(ERVP:0.20082361810547572079,(ERVW:0.11599085084322248440,ERV9:0.22593604052990115538):0.04149816808011218272[69]):0.17470473925724441799[72]):0.05919795395785325959[20]):0.12546181306613304884[81]):0.07585721128235262123[56]):0.05811200122439141857[42],ERVFB:0.19687662642621214792);
