# Supplementary material for: Related Endogenous Retrovirus-K Elements Harbor Distinct Protease Active Site Motifs
Source: Front Microbiol. 2018 Jul 18;9:1577. doi: 10.3389/fmicb.2018.01577 (PMC6058741; doi:10.3389/fmicb.2018.01577)
Supplement: FILE 1 in FASTA (fa) format — Aligned translated genomic protease BLAST results. The sequences found by BLAST for the HK2 protease in the human genome aligned and translated by MACSE. [file Data_Sheet_1.zip › Additional file 21.txt]

Y.14594185 I19 1.000000 1.000000
18_4689125 I18 0.999997 0.999997
1118726717 I45 0.999999 0.999999
1.11225682 I19 0.999937 0.999937
1835218568 I28 0.999574 0.999574
X.75175552 I19 0.999878 0.999878
6.28772187 I33 1.000000 1.000000
1406842703 I31 1.000000 1.000000
16_3079877 I38 1.000000 1.000000
1743330167 I44 1.000000 1.000000
1.13356610 I45 0.488839 0.488839
1.13356610 I43 0.264938 0.753777
1.13356610 I44 0.246223 1.000000
1406203083 I33 1.000000 1.000000
8.12222521 I45 0.718121 0.718121
8.12222521 I43 0.158534 0.876655
8.12222521 I44 0.123345 1.000000
5.50373844 I19 0.999708 0.999708
1936262700 I28 0.997069 0.997069
2.7_157130 I18 0.999073 0.999073
3.38073864 I28 0.742009 0.742009
3.38073864 I27 0.173105 0.915114
3.38073864 I26 0.084884 0.999998
1.72983032 I28 0.998902 0.998902
X.56944359 I0 0.997735 0.997735
3.48574332 I19 0.984141 0.984141
5._7266384 I28 0.993024 0.993024
8.52958154 I19 0.956967 0.956967
3.13029982 I45 0.999995 0.999995
Y.15979176 I46 1.000000 1.000000
8.29308491 I19 0.999999 0.999999
5.18541110 I28 0.989311 0.989311
8.92239226 I38 1.000000 1.000000
1.46904679 I0 0.998897 0.998897
X.31380254 I28 0.993212 0.993212
1355058165 I18 0.999947 0.999947
6.77722912 I45 0.999999 0.999999
5.56663423 I45 0.999999 0.999999
1938939421 I38 0.998971 0.998971
1.60694604 I45 0.999997 0.999997
1123938368 I19 0.999182 0.999182
4.01635033 I19 0.999034 0.999034
6.16459182 I19 0.990775 0.990775
3.85107358 I38 1.000000 1.000000
1061037348 I18 0.949083 0.949083
1061037348 I19 0.043678 0.992761
6.64028131 I19 0.999997 0.999997
8.04288698 I28 0.996949 0.996949
1220780082 I19 0.999902 0.999902
4._9661774 I45 0.772639 0.772639
4._9661774 I43 0.126305 0.898944
4._9661774 I44 0.101056 1.000000
5.30492650 I45 0.999999 0.999999
3.38293058 I18 0.999991 0.999991
4.64999354 I45 0.992446 0.992446
1258333453 I45 1.000000 1.000000
4.69379733 I19 0.875795 0.875795
4.69379733 I18 0.101978 0.977773
Y.23339266 I19 0.998191 0.998191
1727692341 I0 0.993871 0.993871
3.01695598 I45 0.975998 0.975998
1163210933 I31 1.000000 1.000000
1594757235 I28 0.995545 0.995545
1101698825 I45 0.999959 0.999959
1.16106402 I38 1.000000 1.000000
1.55632383 I45 1.000000 1.000000
X.01861524 I13 0.539278 0.539278
X.01861524 I14 0.299968 0.839246
X.01861524 I12 0.110834 0.950080
1258855499 I18 0.999994 0.999994
1139564148 I19 0.999799 0.999799
8.48248044 I38 1.000000 1.000000
X.16047895 I28 0.926207 0.926207
X.16047895 I26 0.046054 0.972260
1203225893 I28 0.997887 0.997887
4.76046980 I19 0.973251 0.973251
1448258584 I28 0.992267 0.992267
2.58867539 I32 1.000000 1.000000
1251738533 I38 1.000000 1.000000
1545240096 I42 0.999995 0.999995
1053027093 I19 0.979578 0.979578
3.80310821 I19 0.833820 0.833820
3.80310821 I18 0.127409 0.961229
3.11526142 I0 0.999890 0.999890
8.24902128 I18 0.996489 0.996489
4.72929745 I18 0.999996 0.999996
2.40675652 I19 0.924250 0.924250
2.40675652 I18 0.051771 0.976021
11_3453464 I45 0.717147 0.717147
11_3453464 I43 0.160622 0.877769
11_3453464 I44 0.122231 1.000000
8.48964987 I38 1.000000 1.000000
19_9716125 I38 1.000000 1.000000
1921886313 I44 1.000000 1.000000
2.80236749 I18 0.999618 0.999618
1.19999438 I38 1.000000 1.000000
1.13030059 I38 1.000000 1.000000
8.43699586 I42 0.999995 0.999995
1922578606 I45 0.997699 0.997699
9.93753935 I38 1.000000 1.000000
1142878478 I19 0.999963 0.999963
5.60663057 I18 0.999968 0.999968
1234625980 I45 0.996223 0.996223
1150510878 I38 0.999897 0.999897
X._4894383 I28 0.996293 0.996293
6.42899646 I45 0.742820 0.742820
6.42899646 I43 0.150250 0.893069
6.42899646 I44 0.106930 1.000000
1750400934 I18 0.999998 0.999998
Y.24715461 I19 0.998191 0.998191
X.16246913 I19 0.999996 0.999996
4.07293514 I28 0.970817 0.970817
5.46005743 I45 0.999008 0.999008
Y.14509828 I19 0.999920 0.999920
7.29642393 I33 1.000000 1.000000
1.54675008 I19 0.999612 0.999612
1202665778 I38 1.000000 1.000000
1.73380281 I19 0.993542 0.993542
1234525066 I0 0.996756 0.996756
4._3983414 I45 0.750731 0.750731
4._3983414 I43 0.136030 0.886762
4._3983414 I44 0.113238 1.000000
4._9125603 I45 0.750066 0.750066
4._9125603 I43 0.138412 0.888478
4._9125603 I44 0.111522 1.000000
1319628486 I38 1.000000 1.000000
1.19543355 I38 1.000000 1.000000
1851115656 I19 0.998728 0.998728
3.70686532 I28 0.997110 0.997110
4.76346446 I38 1.000000 1.000000
5.36542817 I28 0.998313 0.998313
5.61251293 I28 0.999197 0.999197
2.47104092 I19 0.999998 0.999998
1.13018397 I45 0.487035 0.487035
1.13018397 I43 0.265086 0.752121
1.13018397 I44 0.247879 1.000000
1183434797 I28 0.950558 0.950558
3.30449676 I0 0.999940 0.999940
1168636446 I28 0.939800 0.939800
1168636446 I26 0.034157 0.973957
7.25920366 I28 0.995339 0.995339
1.69665528 I19 0.978139 0.978139
1173944738 I40 0.959851 0.959851
3.25894011 I45 1.000000 1.000000
Y._7958497 I46 1.000000 1.000000
5.40106896 I0 0.999946 0.999946
1.13210860 I45 0.460226 0.460226
1.13210860 I43 0.276645 0.736872
1.13210860 I44 0.263128 1.000000
16_8836233 I28 0.994280 0.994280
2218942400 I45 1.000000 1.000000
8.46878561 I38 1.000000 1.000000
1276694445 I19 0.998305 0.998305
1631541562 I38 1.000000 1.000000
5.54641086 I45 0.670026 0.670026
5.54641086 I43 0.177771 0.847797
5.54641086 I44 0.152203 1.000000
3.85568262 I45 0.999999 0.999999
2.50961104 I28 0.965568 0.965568
3.44906530 I19 0.997527 0.997527
1422240793 I18 0.999996 0.999996
Y.24954925 I19 0.998191 0.998191
1927709636 I0 0.999861 0.999861
4.91185158 I38 1.000000 1.000000
4.69270753 I19 0.875795 0.875795
4.69270753 I18 0.101978 0.977773
10_6830179 I45 0.999957 0.999957
1635273295 I33 1.000000 1.000000
8._7503884 I45 0.999993 0.999993
4._4163739 I32 1.000000 1.000000
8.12465043 I45 0.718121 0.718121
8.12465043 I43 0.158534 0.876655
8.12465043 I44 0.123345 1.000000
12_8807724 I28 0.750266 0.750266
12_8807724 I22 0.055995 0.806260
12_8807724 I27 0.049862 0.856123
12_8807724 I20 0.045478 0.901601
12_8807724 I21 0.045445 0.947045
12_8807724 I26 0.029705 0.976750
1084527337 I18 0.999998 0.999998
1014993813 I32 1.000000 1.000000
4.25243176 I19 0.999388 0.999388
8._8200936 I45 0.718121 0.718121
8._8200936 I43 0.158534 0.876655
8._8200936 I44 0.123345 1.000000
3.33431900 I28 0.998177 0.998177
7._4588435 I45 1.000000 1.000000
6.29880092 I38 1.000000 1.000000
1589238630 I38 1.000000 1.000000
1101237456 I19 0.999629 0.999629
