# Supplementary material for: Related Endogenous Retrovirus-K Elements Harbor Distinct Protease Active Site Motifs
Source: Front Microbiol. 2018 Jul 18;9:1577. doi: 10.3389/fmicb.2018.01577 (PMC6058741; doi:10.3389/fmicb.2018.01577)
Supplement: FILE 1 in FASTA (fa) format — Aligned translated genomic protease BLAST results. The sequences found by BLAST for the HK2 protease in the human genome aligned and translated by MACSE. [file Data_Sheet_1.zip › Additional file 4.fa]

>hs_ref_GRCh38_chr11.ltrdigest.gff3.fused_LTR_retrotransposon124_50510800_50510878
ACTGATAAACGTCCTACCTGTGAAATAACAATTCAGGGAAATAAATTTAAAGGCTTGGTAGATACAGGAGCAGATATT!!T------------------------------------------------------------------------------------------------------------------------------------------------------------------------------------------------------------------------------------------
>hs_ref_GRCh38_chr22.ltrdigest.gff3.fused_LTR_retrotransposon351_18942136_18942400
TCAGAGAACAGACCTGTGTGTAAGGCCATTATTCAAGGAAAACAGTTTGAAGGGTTGGTAGACACTGGAGCAGATGTCTCTATCATTGCTTTAAATCAGTGGCCAAAAAATTGGCCTAAA------CAAAAGGCTGTTACAGGACTTGTCGGCATAGGCACAGCCTCAGAAGTGTATCAAAGTACGGAGATTTTACATTGCTTAGGGCCAGATAATCAAGAAAGTACTGTT---CAGCCAATGATTACTTCAATTCCTCTTAATCTGTGGGGT!!T---------------------------------------
>hs_ref_GRCh38_chr3.ltrdigest.gff3.fused_LTR_retrotransposon648_185567965_185568262
TCAGAGAACAGACCTGTGTGTAAGGCCATTATTCAAGGAAAACAGTTTGAAGGGTTAGTAGACACTGGAGCAGATGTCTCTATCATTGCTTTAAATCAGTGGCCAAAAAATTGGCCTAAA------CAAAAGGCTGTTACAGGACTTGTCGGCATAGGCACAGCCTCAGAAGTGTATCAAAGTACGGAGATTTTATATTGCTTAGGGCCAGATAATCAAGAAAGTACTGTT---CAGCCAATGATTACTTCAATTCCTCTTAATCTGTGGGGTCGAGATTTATTACAACAATGGGGTGCGGAAATC---!!A---
>hs_ref_GRCh38_chr3.ltrdigest.gff3.fused_LTR_retrotransposon572_125893756_125894011
TCAGAGAACAGACCTGTGTGTAAGGCCATTATTCAAGGAAAACAGTTTGAAAGGTTAGTAGACACTGGAGCAGATGTCTCCATCATTGCTTTAAATCAGTGGCCAAAAAATTGGCCTAAA------CAAAAGGCTGTTACAGGACTTGTTGGCATAGGCACAGCCTCAGAAGTGTATCAAAGTACTGAGATTTTACATTGCTTAGGGCCAGATAATCAAGAAAGTACTGTT---CAGCCAATGATTACTTCAATTCCTCTTAAT!!C------------------------------------------------
>hs_ref_GRCh38_chr10.ltrdigest.gff3.fused_LTR_retrotransposon24_6829882_6830179
TCAGAGAACAGACCTGTGTGTAAGGCCATTATTCAAGGAAAACAGTTTGAAGGGTTGGTAGACACTGGGGCAGATGTCTCTATCATTGCTTTAAATCAGTGGCCAAAAAATTGGCCTAAA------CAAAAGGCTGTTACGGGACTTGTCGGCGTAGGCACAGCCTCAGAAGTGTATCAAAGTACTGAGATTTTACATTGTTTAGGGCCAGATAATCAAGAAAGTACTGTT---CAGCCAATGATTACTTCAACTCCTCTTAATCTGTGGGGTCAAGATTTATTACAACAATGGGGTGTGGAAATC---!!A---
>hs_ref_GRCh38_chr5.ltrdigest.gff3.fused_LTR_retrotransposon52_30492353_30492650
TCAGAGAACAGACCTGTGTGTAAGGCCATTATTCAAGGAAAACAGTTTGAAGGGTTGGTAGACACTGAAGCAGATGTCTCTATCATTGCTTTAAATCAGTGGCCAAAAAATTGGCCTAAA------CAAAAGGCTGTTACAGGACTTGTCGGCATAGGCACAGCCTCAGAAGTGTATCAAAGTACTGAGATTTTACATTGCTTAGGGCCAGATAATCAAGAAAGTACTGTT---CAGCCAATGATTACTTCAATTCCTCTTAATCTGTGGGGTCAAGATTTATTACAACAATGGGGTGTGGAAATC---!!A---
>hs_ref_GRCh38_chr4.ltrdigest.gff3.fused_LTR_retrotransposon587_164999132_164999354
TCAGAGAACAGACCTGTGCGTAAGGCCATTATTCAAGGAAAACAGTTTGAAGGGTTAGTAAACACTGGAGCAGATGTCTCCATCATTGCTTTAAATCAGTGGCCAAAAAATTGGCCTAAA------CAAAAGGCTGTTACAGGACTTGTCAGCATAGGCACAGCCTCAGAAGTGTATCACAGTACTATGATTTTACATTGTTCAGGGCCAGATAATCAAGAAAGTACT!!T------------------------------------------------------------------------------------
>hs_ref_GRCh38_chr5.ltrdigest.gff3.fused_LTR_retrotransposon82_46005557_46005743
TCAGAGAACAGACCTGTGTGTAAGGCCATTATTCAAGGAAAACATTTTGAAGGGTTAGTAGACACTGGAGCAGATGTCTCTATCATTGCTTTAAATCAGTGTCCAAAAAATTGGCCTAAA------CAAAAGGCTGTTAGAGGAGCTGTCGGCATAGGCACACTCTTGGAAGTGTATCAAAGTACTGAGATT!!T------------------------------------------------------------------------------------------------------------------------
>hs_ref_GRCh38_chr12.ltrdigest.gff3.fused_LTR_retrotransposon58_34625685_34625980
TCAGAGAGCAGACCTGGGTGTAAGGCCGTTATTCAAGGAAAACAGTTTGAAGGGTTAGTAGACACGGGGGCAGATGTCTCTATCATT!!TTTAAATCAGTGGCCAAAAAATTGGCCTAAA------CAAAAGGCTGTTACAGGACTTGTTGGCATAGGCACTTTCTCAGAGGTATATCAAAGTACTATGATTTTACATTGTTTAGGGCTGGATAATCAAGAAAATACTGTT---CAGCAAATGATTACCTCAATTCCTGTTAGTCTGTGGGGTCGAGATTTATTACAAAAATGGGGTGCAGAAATC---!!A---
>hs_ref_GRCh38_chr8.ltrdigest.gff3.fused_LTR_retrotransposon67_12464746_12465043
TCAGAGAATAGATCTGTGTGTACAGTTACTATTCATGGAAAACAATTTGAAGGATTAGTGGATACTGGGTCTGATGTTTCTATCATTGCCTTAAATCAATGGCCAAAAAATTGGCCTAAA------CAAAAGCCTGTTACAGGACTTGTTGGTGTGGGCACTGCCTCAGAAGTGTATCAAAGTGCCAGGATTTTACATTGTCTAGGACCTGATAATCAAGAGAGTACAGTT---CAGCCTATGATTACTTCTATTCCAATTAATTTATGGGGCCGAGACTTATTAGAACAGTGGCATGCAGAGATT---!!A---
>hs_ref_GRCh38_chr8.ltrdigest.gff3.fused_LTR_retrotransposon65_12222224_12222521
TCAGAGAATAGATCTGTGTGTACAGTTACTATTCATGGAAAACAATTTGAAGGATTAGTGGATACTGGGTCTGATGTTTCTATCATTGCCTTAAATCAATGGCCAAAAAATTGGCCTAAA------CAAAAGCCTGTTACAGGACTTGTTGGTGTGGGCACTGCCTCAGAAGTGTATCAAAGTGCCAGGATTTTACATTGTCTAGGACCTGATAATCAAGAGAGTACAGTT---CAGCCTATGATTACTTCTATTCCAATTAATTTATGGGGCCGAGACTTATTAGAACAGTGGCATGCAGAGATT---!!A---
>hs_ref_GRCh38_chr8.ltrdigest.gff3.fused_LTR_retrotransposon59_8200639_8200936
TCAGAGAATAGATCTGTGTGTACAGTTACTATTCATGGAAAACAATTTGAAGGATTAGTGGATACTGGGTCTGATGTTTCTATCATTGCCTTAAATCAATGGCCAAAAAATTGGCCTAAA------CAAAAGCCTGTTACAGGACTTGTTGGTGTGGGCACTGCCTCAGAAGTGTATCAAAGTGCCAGGATTTTACATTGTCTAGGACCTGATAATCAAGAGAGTACAGTT---CAGCCTATGATTACTTCTATTCCAATTAATTTATGGGGCCGAGACTTATTAGAACAGTGGCATGCAGAGATT---!!A---
>hs_ref_GRCh38_chr11.ltrdigest.gff3.fused_LTR_retrotransposon19_3453167_3453464
TCAGAGAATAGACCTGTGTGTACAGTTACTATTCAGGGAAAACAGTTTGAAGGATTAGTGGATACTGGGGCTGATGTTTCTATCATTGCCTTAAATCAACGGCCAAAAAATCGGCCTAAA------CAAAAGCCTGTCACAGGACTTGTTGGTGTGGGCACTGCCTCAGAAGTGTATCAAAGTTCCAGGATTTTACATTGTCTAGGACCTGATAATCAAGAGAGTACAGTT---CAGCCTATGATTACTTCTATTCCAATTAATTTATGGGGCCGAGACTTATTAGAACAGTGGCATGCAGAGATT---!!A---
>hs_ref_GRCh38_chr4.ltrdigest.gff3.fused_LTR_retrotransposon17_3983117_3983414
TCAGAGAATAGACCTGTGTGTACAGTTACTATTCAGGGAAAACAGTTTGAAGGATTAGTGGATACTGGGGCTGATGTTTCTCTCATTGCCTTAAATCAATGGCCAAAAAATCGGCCTAAA------CAAAAGCCTGTTACAGGAATTGTTGTTGTGGGCACTGCCTCAGAAGTGTATCAAAGTGCCAGGATTTCACATCGTCTAGGACCTGATAATCAAGAGAGTACAGTT---CAGCCTATGATTACTTCTATTCCAATTAATTTACGGGGCCAAGACTTATTAGAACAGTGGCATGCAGAGATT---!!A---
>hs_ref_GRCh38_chr4.ltrdigest.gff3.fused_LTR_retrotransposon35_9661477_9661774
TCAGAGAATAGACCTGTGTGTACAGTTACTATTCAGGGAAAACAGTTTGAAGGATTAGTGGATACTGGGGCTGATGTTTCTCTCATTGCCTTAAATCAATGACCAAAAAATCAGCCTAAA------CAAAAGCCTGTTACAGGACTTGTTGGTGTGGGCACTGCCTCAGAAGTGTATCAAAGTGCCAGGATTTTACATCGTCTAGGACCTGATAATCAAGAGAGTACAGTT---CAGCCTATGATTACTTCTATTCCAATTAATTTATGGGGCCAAGACTTATTAGAACAGTGGCATGCAGAGATT---!!A---
>hs_ref_GRCh38_chr4.ltrdigest.gff3.fused_LTR_retrotransposon30_9125306_9125603
TCAGAGAATAGACCTGTGTGTACAGTTACTATTCAGGGAAAACAGTTTGAAGGATTAGTGGATACTGGGGCTGATGTTTCCATCATTGCCTTAAATCAATGGCAAAAAAATCAGCCTAAA------CAAAAGCCTGTTACAGGATTTGTTGGTGTGGGCACTGCCTCAGAAGTGTATCAAAGTGCCAGGATTTTACATTGTCTAGGACCTGATAATCAAGAGACTACAGTT---CAGCCTATGATTACTTCTATTCTAATTAATTTATGGGGTCGAGACTTATTAGAACAGTGGCATGCAGAGATT---!!A---
>hs_ref_GRCh38_chr5.ltrdigest.gff3.fused_LTR_retrotransposon797_154640792_154641086
---GAGAATAGATCTGTGTGTACAGTCACTATTCAGGGAAAGCAGTTTGAAAGATTAGTGGATACTGGGGCTGATGTTTCTATCATTACCTTAAATCAGTGGCCAAAAAATTGGCCTAAA------CAAAAGTCTGTTACAGGACTTGTTGGTGTGGGCGCCACCTCAGAAGTGTATCAAAGTGCCATGATTTTACATTGTCTAGGACCTAATAATCAAGAGAGTACAGTT---CAGCCTATGATTACTTCTATTCCAATTAATTTATGGGGCCGAGACTTGTTACAAGAGTGGCATGCAGAGATT---!!A---
>hs_ref_GRCh38_chr1.ltrdigest.gff3.fused_LTR_retrotransposon42_13018100_13018397
TCAGAGAATAGACCTGTGTGTACAGTCACTATTCAGGGAAAGCAGTTTATAGGATTATTGGATACCGATGCTGATGTTTCCATTATCGCCTTAAATCAATGGCCAAAAAATTGGCCTAAA------CAAAAGCCTGTTACAGGACTTGTCGGTGTGGGCAGCGCCTCAAAAGTGTATCAAAGCACCATGATTTTACATTGTCTAGGACCTGATAATCAAGAAAGTACAGTT---CAACCTATGATTACTGCTATTCCAATTAATTTATGGGGCCGAGACTTGTTACAACAATGGCATGCAGAGATG---!!A---
>hs_ref_GRCh38_chr1.ltrdigest.gff3.fused_LTR_retrotransposon49_13356313_13356610
TCAGAGAATAGATCTGTGTGTACAGTCACTATTCAGGGAAAGCAGTTTATAGGATTAGTGGATACCGATGCTGATGTTTCCATTATCGCCTTAAATCAATGGCCAAAAAATTGGCCTAAA------CAAAAGCCTGTTACAGGACTTGTCGGTGTGGGCAGCGCCTCAAAAGTGTATCAAAGCACCATGATTTTACATTGTCTAGGACCTGATAATCAAGAAAGTACAGTT---CAACCTATGATTACTGCTATTCCAATTAATTTATGGGGCCGAGACTTGTTACAACAATGGCATGCAGAGATG---!!A---
>hs_ref_GRCh38_chr6.ltrdigest.gff3.fused_LTR_retrotransposon52_42899427_42899646
------------------------------------------------------------------------------GCTATCATTGCCTTAAATCAATGGCCCCAAAATTGGCCTAAA------CAAAAGCCTGTTACAGGACTTGTCGGCGTAGGCACTGCCTCAGAAGTGTATCAAAGTGCCATGAGTTTACATTGTCTAGGACCTGATGATCAAGAAAGTACAGTT---CAGCCTATGATCACTTCTATTCCAATTAATTTATGGGGCCGAGACTTGTTACAACAATGGCATGCAGCGATT---!!A---
>hs_ref_GRCh38_chr3.ltrdigest.gff3.fused_LTR_retrotransposon533_101695421_101695598
---------------------------------------------------------------ACCCAGGCTGATGTTTCTATCATC---------------------------------------------------------------GGCATAGGCACCGCCTCAGAAGTGTATCAGAGTGCCATGATTTTACATTGTCTAGGATCTGATAATCAAGAAAGTACGGTT---CAGCCTATGATCACTTCTATTCCAATCAATTTATGGGGCCGAGACTTGTTACAACAATGGCATGCAGAGATT---!!A---
>hs_ref_GRCh38_chr5.ltrdigest.gff3.fused_LTR_retrotransposon63_40106596_40106896
TCTAAACAAAGGCCCACCTGCACCATACACATTCAAGGAAGAAAGTTTGAGGGCCTAGTAGATACTGGTGCTGATGTTTCTGTTATTTCCTCTAGTTTATGGCCTTCCTCTTGGCTTAAA------CATCCCACTAACATGGGACTAGTAGGTGTTGGAAAGGCCGAGGAAGTTTATGGGAGCACATTTATCTTGCCTTGCACTGGCCTTGATGGTCAAAAGGGTACAATT---CAGCCCTATATCATGACAATTCCTATTAATATTTGGGGTAGAGATTTACTGGCACAATGGGGGGCTGAAATTAAT!!A---
>hs_ref_GRCh38_chr19.ltrdigest.gff3.fused_LTR_retrotransposon490_27709336_27709636
GCTAAACAACAGCCCACCTGCACCATACACATTGAAGGAAGAAAGTTTGAGGGCTTAGTAGATACTGGTGGTGATGTTTCTCTTATTTCCTCTAGTTTATGGCCTTCCTCTTGGCTTAAA------CATCCCACTAACATGGGACTAGTAGGTGTTGGAAAGGCCAAGGAAGTTTATGAGAGCACATTTATTTTGCCTTGCACTGGCCCTGATGGTCAAAAGGGTAAAATT---CAGCCCTATATCATGCCAATTCCCATTGATCTTTGGGGTAGAGATTTACTGGCACAATGGCGGGCTGAAATTAAT!!A---
>hs_ref_GRCh38_chr12.ltrdigest.gff3.fused_LTR_retrotransposon56_34524775_34525066
---AAACAATGGCCCACTTGCACCATACACATTCAAGGGAGAAAGTTTGAGGGCCTAGTAGATACTGTTGCTGATGTTTCTGTTATTTCCTCTAGTTTATGGCCTTCCTCTTGGTTTAAA------CCTCCTGCTAACATGGGGATAGTAGGTGTTGGAAAGGCCAACGAAGTTTATGAGAGCGTATTTATCTTGCCTTGCACTGGCCCTGATGGTCAAAAGTGTACAATT---CAGCCCTATATCATGCCAATTCCCATTAATCTTTGGGGTAGAGATTTACTGGCACAATGGGTGGCTGAA!!G---------
>hs_ref_GRCh38_chr19.ltrdigest.gff3.fused_LTR_retrotransposon47_21886019_21886313
---GACACTCGTCCTGTGTGCTCCATGCATATTCAGGGAAAGAAGTTTGAGGGAATGATTGACACGGGCGCTGATGTTTCCATTATCGCTTTACATCAATGGCCCCGACACTGGCCAAAG------GAGCATGCCTCCACAGCATTAGTGGGTGTTGGTCAGGCTTCACAGGTATATGAAAGCTCCATAATTTTACATTGCACAGGCCCTGAAGGACAGATTGGAACTATT---CGCCCCCTCATTACACCCATTCCTGTCAATCTGTGAGGAAGAGATCTTTTTTATCAATGGGGGGCTCAGATT---!!A---
>hs_ref_GRCh38_chr17.ltrdigest.gff3.fused_LTR_retrotransposon592_43329873_43330167
---GACACTCGTCCTGTGTGCTCTGTGCATATTCAAGGAAGGAAGTTTGAGGGAATGATTGATACGGGCGCTGATGTCTCCATTATCGCTTTACATCAATGGCCCCGACACTGGCCAAAG------GAACACGCGTCCACAGCATTAGTTGGTGTTGGTCAGGCTTCAGAAGTCTATGAAAGTTCTACAATTTTACACTGTACGGGCCCAGAAGAACAGATTGGTACTATT---TGCCCCCTCATTACACCCATTCCTGTTAACCTGTGGGGAAGAGAACTTTTACAACAACGAGGGGCACAGATT---!!T---
>hs_ref_GRCh38_chrY.ltrdigest.gff3.fused_LTR_retrotransposon137_15978921_15979176
------------------------------------------AAGTTTGCAGGTTTAGTTGACACTGGGGCTGATATTTCTATAATCACTGCTAATCAGTGGCCTTCCTCTTGGCCAAAA------CAGCCCTCTTCAACCAATTTAGTGGGAGTTGGAAAGTCATCTGATGTATACCAAAGCTCTCTTATATTTCCTTGTACAGGACCTGATGACCAAATGGGCACTGTT---CAACATTATATTACTCCAATTCCCATAAATTTATAGGGATGTGATTTACTGCAACAATGGGGGGCTGAGATG---!!T---
>hs_ref_GRCh38_chrY.ltrdigest.gff3.fused_LTR_retrotransposon67_7958224_7958497
---------------------AGTATTAAAATTTCCGGAAAAATGTTTGAAAGTTTAGTCAACACGGGGGCTGATCTTTCTATAAACATTGCTAATCAGTGGCCTTTCTCTTGGCCCAAA------CAGCCCTCTTCAACTAATTTAGTAGGAGTTGGAAAGTCATTTGACATATATGGAAGTTCTCTTATGCTTCCTTCTACAGGACCTGATGACCAAATTTGCACTATT---CAACCTTTTATCACTCCAATTACCGTAAACTTACAGGGACATGACTTACTACAACAATGGGGGACTGAA!!G---------
>hs_ref_GRCh38_chr12.ltrdigest.gff3.fused_LTR_retrotransposon480_58333153_58333453
TCAGAGAACAGACCTGTGTGTAAGGCCATTATTCAAGGAAAACAGTTTGAAGGGTTGGTAGACACTGGAGCAGATGTCTCTATCATTGCTTTAAATCAGTGGCCAAAAAATTGGCCTAAA------CAAAAGGCTGTTACAGGACTTGTCGGCATAGGCACAGCCTCAGAAGTGTATCAAAGTACTGAGATTTTACATTGCTTAGGGCCAGATAATCAAGAAAGTACTGTT---CAGCCAATGATTACTTCAATTCCTCTTAATCTGTGGGGTCGAGATTTATTACAACAATGGGGTGCGGAAATC---ACC!!A
>hs_ref_GRCh38_chr1.ltrdigest.gff3.fused_LTR_retrotransposon659_155632083_155632383
TCAGAGAACAGACCTGTGTGTAAGGCCATTATTCAAGGAAAACAGTTTGAAGGGTTGGTAGACACTGGAGCAGATGTCTCTATCATTGCTTTAAATCAGTGGCCAAAAAATTGGCCTAAA------CAAAAGGCTGTTACAGGACTTGTCGGCATAGGCACAGCCTCAGAAGTGTATCAAAGTACTGAGATTTTACATTGCTTAGGGCCAGATAATCAAGAAAGTACTGTT---CAGCCAATGATTACTTCAATTCCTCTTAATCTGTGGGGTCGAGATTTATTACAACAATGGGGTGCGGAAATC---ACC!!A
>hs_ref_GRCh38_chr11.ltrdigest.gff3.fused_LTR_retrotransposon378_101698525_101698825
TCAGAGAACAGACCTGTGTGTAAGGCCATTATTCAAGGAAAACAGTTTGAAGGGTTGGTAGACACTGGAGCAGATGTCTCTATCATTGCTTTAAATCAGTGGCCAAAAAATTGGCCTAAA------CAAAAGGCTGTTACAGGACTTGTCGGCGTAGGCACAGCCTCAGAAGTGTATCAAAGTACTGAGATTTTACATTGCTTAGGGCCAGATAATCAAGAAAGTACTGTT---CAGCCAATGATTACTTCAATTCCTCTTAATCTGTGGGGTCGAGATTTATTACAACAATGGGGTGCGGAAATC---ACC!!A
>hs_ref_GRCh38_chr6.ltrdigest.gff3.fused_LTR_retrotransposon338_77722612_77722912
TCAGAGAACAGACCTGTGTGTAAGGCCATTATTCAAGGAAAACAGTTTGAAGGGTTGGTAGACACTGGAGCAGATGTCTCTATCATTGCTTTAAATCAGTGGCCAAAAAATTGGCCTAAA------CAAAAGGCTGTTACAGGACTTGTCGGCATAGGCACAGCCTCAGAAGTGTATCAAAGTATGGAGATTTTACATTGCTTAGGGCCAGATAATCAAGAAAGTACTGTT---CAGCCAATGATTACTTCAATTCCTCTTAATCTGTGGGGTCGAGATTTATTACAACAATGGGGTGCGGAAATC---ACC!!A
>hs_ref_GRCh38_chr5.ltrdigest.gff3.fused_LTR_retrotransposon803_156663123_156663423
TCAGAGAACAGACCTGTGTGTAAGGCCATTATTCAAGGAAAACAGTTTGAAGGGTTGGTAGACACTGGAGCAGATGTCTCTATCATTGCTTTAAATCAGTGGCCAAAAAATTGGCCTAAA------CAAAAGGCTGTTACAGGACTTGTCGGCATAGGCACAGCCTCAGAAGTGTATCAAAGTATGGAGATTTTACATTGCTTAGGGCCAGATAATCAAGAAAGTACTGTT---CAGCCAATGATTACTTCAATTCCTCTTAATCTGTGGGGTCGAGATTTATTACAACAATGGGGTGCGGAAATC---ACC!!A
>hs_ref_GRCh38_chr3.ltrdigest.gff3.fused_LTR_retrotransposon554_113029685_113029982
TCAGAGAACAGACCTGTGTGTAAGGCCATTATTCAAGGAAAACAGTTTGAAGGGTTGGTAGACACTGGAGCAGATGTCTCTATCATTGCTTTAAATCAGTGGCCAAAAAATTGGCCTAAA------CAAAAGGCTGTTACAGGACTTGTCGGCATAGGCACAGCCTCAGAAGTGTATCAAAGTATGGAGATTTTACATTGCTTAGGGCCAGATAATCAAGAAAGTACTGTT---CAGCCAATGATTACTTAAATTCCTCTTAATCTGTGGGGTCGAGATTTATTACAACAAGGGGGTGCGGAAATC---!!A---
>hs_ref_GRCh38_chr11.ltrdigest.gff3.fused_LTR_retrotransposon397_118726420_118726717
TCAAAGAACAGACCTGTGTGTAAGGCCATTATTCAAGGAAAACAGTTTGAAGGGTTGGTAGACACTGGAGCAGATGTCTCTATCATTGCTTTAAATCAGTGGCCAAAAAATTGGCCTAAA------CAAAAGGCTGTTACAGGATTTGTCGGCATAGGCACAGCCTCAGAAGTGTATCAAAGTACTGAGATTTTACATTGCTTAGGGCCAGATAATCAAGAAAGTACTGTT---CAGCCCATGATTACTTCAATTCCTCTTAATCTGTGGGGTCGAGATTTATTACAACAATGGGGTGTGGAAATC---!!A---
>hs_ref_GRCh38_chr1.ltrdigest.gff3.fused_LTR_retrotransposon53_19543061_19543355
ACTGATAAACGTCCTACCTGTGAAATAACTATTCAGGGACAGAAATTTAAAGGTTTGGTAGATACAGGAGCAGACATTTCAATCATTTCTCTACAGCACTGGCCATCCGCGTGGCCAATT------CAACCCACTCAATTTAACATAGTTGGAGTTGGTAAAGCCCCTGAAGTATATCAAAGTAGTTATATTTTGCATTGTGAAGGGCCTGATGGACAACCTGGGACTATT---CCACCAATTATAACTTCTGTATCTGTAAATTTATGATGGAGAGATTTATTACAACAATGGGGAGCACAA!!G---------
>hs_ref_GRCh38_chr19.ltrdigest.gff3.fused_LTR_retrotransposon34_9715837_9716125
AAA------TGTCCTGCCTGTGAAATAACTATTCAGGGAAAGAAATTTAAAGGTTTGGTAGACACAGGAGATGACATTTCAATCATTTCTCTCCAGCACTGGCCATCCACGTGGCCAATT------CAACCTGCTCAATTTAACATAGTTGGAGTTGGTAATGCCCCTGAAGTATATCAAAGTAGTTATATTTTGCATTGTGAAGGGCCCGATGGACAACCTGGGACTATT---CAACCAATTATAACTTATGTACCTATAAATTTATGGGGAAGAGATTTATTACAACAATGGGGAGCACAA!!G---------
>hs_ref_GRCh38_chr13.ltrdigest.gff3.fused_LTR_retrotransposon249_19628195_19628486
GATAAACAT---CCTACCTGTGAAGTAACTATTCAGGGAAAGAAATTTAAAGGTTTGGTAGATACAGGAGTGGACATTTCAATCGTTTCTCTACAGCACTGGCCGTCCGCGTGGCCAATT------CCACCCACTCAATTTAACAGAGTTGGAGTTGGTAAAGCCCCTGAAGTATATCAAAGTAGTTATATTTTGCATTGTGAAGGGCCTGATGGACAACCTGAGACTATT---CAACCAATTATAACTTCTGTACCTATAAATTTATAAGGGAGAAATTTATTACAACAATGGGGAGCACAA!!G---------
>hs_ref_GRCh38_chr3.ltrdigest.gff3.fused_LTR_retrotransposon645_185107064_185107358
ACTAATAAACACCCTACCTGTGAAATAACTATTCAGGGAAAGAAATTTAAAGGTTTGGTAGATACAGGAGCGGACATTTCAATCATTTCTCTATAGCACTGGCCGTCCACGTGGCCAATT------CAACCTACTCAATTTAACATAGCTGGAGTTGGTAAAGCCCCTGAAGTATATCAAAGTAGTTATATCTTGCATTGTGAAGGGCCCGATGGACAACCTGGGACTATT---CAACCAATTATAACTTCCGTACCTATAAATCTATGGGGGAGAGATTTATTACAACAATGGGGAGCACAA!!G---------
>hs_ref_GRCh38_chr12.ltrdigest.gff3.fused_LTR_retrotransposon530_102665484_102665778
ACTGATAAACGTCCTACCTGTGAAATAACTATTCAAGGAAAGAAATTTATAGGTTTGATAGATACAGGAGTGGACATTTCAATCATTTCCCTACAGCACATGCCATCCATGTGGCCAGTT------CAACCCACTCAATTTAACATAGTTGGAGCTGGTAAAGCCCCTGAAGTGTATCAAAGTAGTTATATTTTGCATTGTGAAGGGCTCAATGGACAACCTGGGACTATT---CAACCAATTATAATTTCTGTACCTATAAATTTATGGGGAAGAGATTTATTACAACAATGGGGAGCACAA!!G---------
>hs_ref_GRCh38_chr15.ltrdigest.gff3.fused_LTR_retrotransposon335_89238363_89238630
GATGAA---CGTCCTACCTGTGAAATAACTACTCAGGGAAAGAAATTTAAAGGTTTGATAGATACAGGAGCAGACATTTCAATCATTTCTCTATGGCACTGGCCATCTGCATGGCCAATT------CAACCCGCTCAATTTAACATAGTTGGAGGTGGTAAAGCCTCTGAAGTATATCAAAGTAGTTATATTTTGCATTATGAAGGGCCCGATGGACAACCTGGGACTATT---CAATCAATTGTAACTTCTGTACCTAAAAATTTATGGGGAAGAGAT!!T---------------------------------
>hs_ref_GRCh38_chr12.ltrdigest.gff3.fused_LTR_retrotransposon463_51738239_51738533
ACTGATAAACGTCCTACCTGTGAAATAATTATTCAGGGAAGGAAATGTAAAGGTTTGGGAGATACAGGAACGGACATTTCAATCATTTCTCTATAGCACTGGCTGTCCACGTGGCCAATT------CAATCCGCTCAACTGAACATAGTTGGAGTTGGTAAAGCCACTGAAGTATATCAAAGTAGTTATATTTTGCATTGTGAGGGGCCCGATGGATGACCTGGGACTATT---CAACCAATTATAACTTCTGTACCTATAAATTTATGGGGAAGAGATTTATTACAACAATGGGGAGCACAA!!G---------
>hs_ref_GRCh38_chr16.ltrdigest.gff3.fused_LTR_retrotransposon30_31541271_31541562
GATAAACAT---CCTACCTATGAAATAACTATCCAGGGAAAGAAATTTAAAGGTTTGATAGATACAGGAGTGGACATTTCAATCATTTCTTTGCAGCACTGGCCATCAATGTGGCCAATT------CAACTCGCTAAATTTAACATAGTTGGATTTGGTAAAGCCCCTGAAGTATATCAAAGTAGTTATATTTTGCATTGTGAGGGGCCTGATGGACTACCTGGGACTATT---CAACCAATTATAACTTCTGTACCTATAAATTTATGAGGGAGAGATTTATTACAACAATGGGGAGCACAA!!G---------
>hs_ref_GRCh38_chr1.ltrdigest.gff3.fused_LTR_retrotransposon54_19999144_19999438
ACTGATAAACGTCCTACTTGTGAAATAACTATTCAGGGAAAGAAATTTAAAGGTTTGGTAGATACAGGAGTGGACATTTCAATCATTTCTCTACAGCACTGGCCATCTGCATGGCCAATT------CAACCCACTCAATTTAATATAGTTGGAGTTGGTAAAGTCCCTGAAGTATATCAAAGTAGTTATATTTTGCATTGTGAAGGGCCTGATGGACAACATGGGACTATT---CAACCAATTATAACTTCTGTACCTATAAATTTATGGGGAAGAGATTTATTACAGCAATGGGGAGCAAAA!!G---------
>hs_ref_GRCh38_chr4.ltrdigest.gff3.fused_LTR_retrotransposon595_176346155_176346446
AAG------TGTCCTACCTGTGAAATAACTATTCAGGGAAAGAAATTTAAAGGTTTAGTAGTTACAGGAGTGGACACTTCAATCATTTCTCTACAGCACTGGCCATCCATGTGGCCAATT------CCACCTGCTCAATTTAACATAGTTGGAGTTGGTAAAGCCCCTGAAGTATATCAAAGTAGTTATATTTTGCATTGTGAAGGGCCCGATGGACAACCTGGGACTATT---CAACCAATTATAACTTCTGTACCTATAAATTTATGGGGAAGAGATTTATTACAACAACGAGGAGCACAAATT---!!C---
>hs_ref_GRCh38_chr1.ltrdigest.gff3.fused_LTR_retrotransposon47_13210563_13210860
TCAGAGAATAGACCTGTGTGTACAGTCACTATTCAGGGAAAGCAGTTTATAGGATTAGTGGATACCGATGCTGATGTTTCCATTATCGCCTTAAATCAATGGCCAAAAAATTGGCCTAAA------CAAAAGCCTGTTACAGGACTTGTCGGTGTGGGCAGCGCCTCAAAAGTGTATCAAAGCACCATGATTTTACATTGTCTAGGACCTGATAAACAAGAAAGTACAGTT---CAACCTATGATTACTTTTATTCCAATTAATTTATGGGGCCGAGACTTGTTACAACAATGGCATGCAGAGATG---!!A---
>hs_ref_GRCh38_chr8.ltrdigest.gff3.fused_LTR_retrotransposon294_48247750_48248044
ACTGATAAACGTCCTACCTGTGAAATAACTATTCAGGGAAAGAAATTTAAAGGTTTGGTAGATACAGGAGTGGACATTTCAATCATTTCTCTACAGCACTGGCCATCCAGGTGGCCAATT------CAACCCGCTCAATATAACATAGTTGGAGTTGGTAAAGCCCCTGAAGTATTTCAAAGTAATTATATTTTGCATTGTGAAGGGCCCGATGGACAACCTGGGATTATT---CAAGCAATTATAACTTCTGTACCTATAAATTTATGGGGAAGAGATTTATTACAACAAGGGGGAGCAAAA!!G---------
>hs_ref_GRCh38_chr8.ltrdigest.gff3.fused_LTR_retrotransposon298_48964708_48964987
---------------ACCTGTGAAATAACTATTCAGGGAAAGAAATTTAAAGGTTTGGTAGATACAGGAGCAGACGTTTCAATCATTTCTCTGCAGCACTGGCCATCCATGTGGCCAATT------CAATCCACTCAATTTAACATAGTTGGAGTTGGTAAAGCCCCTGAAGTATATCAAAGTAGTTATATTTTGCATTGTGAAGGGCCCAATGGACAACCTGGGACTATT---TGACCAATTATAACTTCTGTACCTATAAATTTATGGGGAAGAGATTTATTACAACAATGGGGAGCACAA!!G---------
>hs_ref_GRCh38_chr19.ltrdigest.gff3.fused_LTR_retrotransposon50_22578387_22578606
TCAGAGAACAGAACTGTGTGTAAGGCCGTTATTCAAGGAAAACAGTTTGAAGGATTAGTAGACACTGGACCAGATGTCTCTATCATTGCCTTAAATCAGTGGCCAAAAAATTGGCCTAAA------CAAAAGGTTGTTACGGGGCTTGTCAGCATAGGCACAGCCTCAGAAGTGTATCAAAGTACTAGGATTTTACATTGTTTAGGGCCAGATAATCAAGAAAGT!!A---------------------------------------------------------------------------------------
>hs_ref_GRCh38_chr7.ltrdigest.gff3.fused_LTR_retrotransposon19_4588135_4588435
TCAGAGAACAGACCTGTGTGTAAGGCCATTATTCAAGGAAAACAGTTTGAAGGGTTGGTAGACACTGGAGCAGATGTCTCTATCATTGCTTTAAATCAGTGGCCAAAAAATTGGCCTAAA------CAAAAGGCTGTTACAGGACTTGTCGGCATAGGCACAGCCTCAGAAGTGTATCAAAGTACGGAGATTTTACATTGCTTAGGGCCAGATAATCAAGAAAGTACTGTT---CAGCCAATGATTACTTCAATTCCTCTTAATCTGTGGGGTCGAGATTTATTACAACAATGGGGTGCGGAAATC---ACC!!A
>hs_ref_GRCh38_chr8.ltrdigest.gff3.fused_LTR_retrotransposon47_7503584_7503884
TCAGAGAACAGACCTGTGTGTAAGGCCATTATTCAAGGAAAACAGTTTGAAGGATTGGTAGACACTGGAGCAGATGTCTCTATCATTGCTTTAAATCAGTGGCCAAAAAATTGGCCTAAA------CAAAAGGCTGTTATAGGACTTGTCGGCATAGGCACAGCCTCAGAAGTGTATCAAAGTATGGAGATTTTACATTGCTTAGGGCCAGATAATCAAGAAAGTACTGTT---CAGCCAATGATTACTTCAATTCCTCTTAATCTGTGGGGTCGAGATTTATTACAACAATGGGGTGCGGAAATC---ACC!!A
>hs_ref_GRCh38_chr1.ltrdigest.gff3.fused_LTR_retrotransposon671_160694304_160694604
TCAGAGAACAGACCTGTGTGTAAGGCCGTTATTCAAGGAAAACAGCTTGAAGGATTGGTAGACACTGGAGCAGATGTCTCTATCATTGCTTTAAATCAGTGGCCAAAAAATTGGCCTAAA------CAAAAGACTGTTACAGGACTTGTCGGCATAGTCACAGCCTCAGAAGTGTATCAGAGTACTGAGATTTTACATTGCTTAGGGCCACATAATCAAGAAAGTACTGTT---CAGCCAATGATCACTTCAATTCCTCTTAATCTGTGGGGTCGAGATTTGTTACAACAATGGGGTGCGGAAATC---ACC!!A
>hs_ref_GRCh38_chr15.ltrdigest.gff3.fused_LTR_retrotransposon297_45239802_45240096
---GACAATAGTCCTATTTGTATGGTCACTATTCAAGGAAAACAATTTGAGGGTCTGGTCGACACAGGAGCAGATGTGTCGATCATAGCTCTTTATCAATGGCCAAAAAACTGGCCCAAA------CAAAAGGCCCCAGTGGGTCTTGTTGGGGTCAGAACTGCTTCAGAAGTTTTCCAAAGTACTTTTATCTTACCGTGTCTTGGTCCAGAAGAACAGGAAGGCACAATA---CAACCTCTAATTACATCCATTCCTGTTAACTTATGGGGGAGAGATCTGCTTCACAAATGGGGCAGAGAAATT---!!T---
>hs_ref_GRCh38_chrX.ltrdigest.gff3.fused_LTR_retrotransposon163_56944122_56944359
---------------------------------------------------------------ACTGAGGCTGATGTTTCTGTTATTTCCTCTAGTTTATGGCCTTCCTCCTGGCTTAAA------CATCGTGCTAACATGGGACTAGTAGGTGTCAGAAAAGCTGAGGAAGTTTATGAGAGCACATTTATCTTGCCTTGCACTGGTCCTGATGGTCAAAAGGGTACAATT---CAGCCCTATATCATGCCAATTCCCATTAATCTTTGGGGTAGAGATTTGCTGGCACAATGCAGGGCTGAAATTAAT!!A---
>hs_ref_GRCh38_chr3.ltrdigest.gff3.fused_LTR_retrotransposon574_130449379_130449676
TCTAAACAAAGGCCCACGTGCACCATACACATTCGAGGAAAAAAGTCTGAGGGCCTAGTAGATACTGGTGCTGATGTTTCTGTTATTTCCTCTAGTTTATGGCCTTCCTCTTGGCTTAAA------CATCCCGCTAACATGGGACTAGTAGGTGTTGGAAAGGCTGAGGAAGTTTATGAGAGCACATTTATCTTGCCTTGCACTGGCCCTGATGGTCAAAAGGGCACAATT---CAGCCCTATATCATGCCAATTCCCATTAATCTTTGGGGTAGAGATTTACTGGCACAAAGGGGGACTGAAATT---!!A---
>hs_ref_GRCh38_chr3.ltrdigest.gff3.fused_LTR_retrotransposon549_111525842_111526142
TCTAAACAACAGCCCACCTGCACCATACACATTCAAGGAAAAAAGTTTGACGGCCTAGTAGATACTGGGGCTGATGTTTCTATTATTTCCTCTAATTTATGGCCTTCCTCCTGGCTTAAA------CATCCCGCTAACATGGGACTAGTAGGTGTTGGAAAAGCTGATGAATTTCACCAGAGCACATTTATCTTGCCTTGCACTGGTGCTGATGGTCAAAAGGGTACAATT---CAGCCTTATATCACACCAACCCCCATTAATATTTGGGGTAGAGATTTGCTGGCGCAGTGGGGGGCTGAAATTAAT!!A---
>hs_ref_GRCh38_chr1.ltrdigest.gff3.fused_LTR_retrotransposon70_46904383_46904679
---AAACAATGGCCCACCTGCACCATACACATTCAAGGAAAAAAGTTTGAGGGCCTCGTAGATACTGGGGCTGATGTTTCTATTATTTCCTCTAATTTATGGCCTTCCTCCTGGCTTAAA------CATCCCACTAACATA!GACTAGTAGGTGTTGGAAAAGCTGATGAAGTTTACCAGAGCACATTTATCTTGCCTTGCACTGGCCCTGATGGTCAGAAGGGTAAAATT---CAGTCTTATATCATGCCAATCCCCATTAATCTTTGGGGTAGAGATTTGCTGGCACAATGGGGGGCTGAAATTAAT!!A---
>hs_ref_GRCh38_chr17.ltrdigest.gff3.fused_LTR_retrotransposon574_27692056_27692341
---------------ATGGCCCACGTGCACATTCAAGGAAAAAAGTTTGAGGGCCTAGTAGATACTGGGGCTGATGTTTCTATTATTTCCTCTAATTTATGGCCTTCTTCCTGGCTTAAA------CATCCCAGTAACATGGGACTAGTAGGTGTTGGAAAAGCTGATGAAGTTTACAAGAGCACATTTATCTTGCCTTGCACTGGCCCTGATGGTGAAAAGGGTACAATT---CAGCCTTATATCATGCCAATCCCCATTAATCTTTGGGGTAGAGATTTACTGGCACAATGGGAGACTGAAATTAAT!!A---
>hs_ref_GRCh38_chr4.ltrdigest.gff3.fused_LTR_retrotransposon477_91184879_91185158
---GATAAACACCCTACCTGTGCAATAACTATTCAGGGAAAGAAATTTAGAGGTTTGGTAGATACAGGAGTGGACATTTCAATCATTTCTCTACAGCACTGGCTGTCCACATGGACAATT------CAACCTGCTCAATTTAACATAGTTGGAGTTGGTAAAGGCCCTGAAGTATATCAAAGAAGTTATATTTTGCATTGTGAAGGGCCCGATGGACAACCTGGTACTATT---CAACCAATTATAACTTCTGTACCTATAAATTTATGGGGAAGAGATTTATTACAACAA!!T---------------------
>hs_ref_GRCh38_chr1.ltrdigest.gff3.fused_LTR_retrotransposon50_16106126_16106402
---GATAAACATCCTACCTATGAAATAACTATTCAGGGAAAGAAATTTAAAGGTTTGGTAGATACAGGAGTGGACAGTTCAATCATTTCTCTACAGCACTGGCCATCCACATGGCCAATT------CAACCCGCTCAACTTAACATAGTTGGAGTTGGTAAAGCCCCTGAAGTATATCAAAGTAGTTATATTTTGCATTGTGAAGGGCCCGATGGACAACCTGGGACTATT---CAACCAATTATAACTTCCGTACCTATAAATTTATGGGGAAGAGATTTATTACAA!!T------------------------
>hs_ref_GRCh38_chr8.ltrdigest.gff3.fused_LTR_retrotransposon286_46878270_46878561
---GATAAACATCCTACCTATGAAATAACTACTCAGGAAAACAAATTTAAAGTTTTGGTAGATACAGGAGCAGACATTTCAATCATTTCTCTACAGCACTGGCTGTCCACATGGCCAATT------CAACCCACTCAATTTAACATAGTTGGGGTTGGTAAAGCCCCTGAAGTATATCAAAGTAGCTACATTTTGCATTGTGAAGGGACCAATGGACAACCTGGAACTATT---CAACCAATTATAACTTCTGTACCTATAAATCTATGGGGGAGAGATTTATTACAGCAATGGGAAGCACAA!!G---------
>hs_ref_GRCh38_chr6.ltrdigest.gff3.fused_LTR_retrotransposon41_29879801_29880092
AATGAA---CATCCTACCTGTGAAATAACTATTCAGGGAAAGAAATGTAAAGGTTTGGTAGATACAGGAGCAGACATTTCAATCATTTCTCTACAGCACTGGCCGTCCATGTGGCCAATT------CAACCCGCTCAATTTAACATAGTTGGAGTTGGTAAAGCTGCTGAAGTATATCAAAATAGTTACATTTTGCATTGTGAGGGGCCTGATGGACAACCTGGGACTATT---CAACCAGTTATCACTTCTGTACCTATACATTTATGGGGAAGAGATTTATTACAACAATGGAGAGCACAA!!G---------
>hs_ref_GRCh38_chr8.ltrdigest.gff3.fused_LTR_retrotransposon355_92238983_92239226
---------------------GGAATAACTATTCAGGGAAAGAAATTTAAAGGTTTGGTAGATAAAGGAGCAGACATTTCAATCATTTCTCTACAGCACTGGCTGTCCACGTGGCCAGTT------CAACCCACTCAATTTAACATAGTTGGAGTTGGTAAAGCCCCTGAAGTATATCAAAGTAGTTATATTTTGCATTGTGAAGGGCCTGATGTACAACCTGGGACTATT---CAACCTATTGTAACTTCTGTTATAATACATATA---------------------------------AATATA---!!A---
>hs_ref_GRCh38_chr2.ltrdigest.gff3.fused_LTR_retrotransposon505_180236482_180236749
---------GAGCCCTGGGTATGCTTGATCATTGAAGGCCAGGAGGTTAACTGTCTCCTGGACACCGGCATGCCCTTCTCAGTCTTACTCTACTGGCCTGGACAACTGTCC------------------TCCAGATCTGTCACTATCTGAGGGGTCCTAGGACAGGCAGTCACTAGATACTTCTCCCAGCCACTAAGTTGTGACTGGGGAACTTTAGTCTTTTCACATGCC---TTTCTAATTATGCCTGAAACCCCCACTCCTTTGTTAGGGAGAGACATCCTAGCAAAAGCAGGG!!G---------------
>hs_ref_GRCh38_chr18.ltrdigest.gff3.fused_LTR_retrotransposon5_4688849_4689125
---------AAGCCCCGGGTATGCTTGACCATTGAGGGCCAGGAGGCTAACTGTGTCCTGGACATTGGCGTGGCCTTCTCAGTCTTACTCTCCTGTCCTGGACAACTATCC------------------TCCAGATCTGTCACTATCCGAGGGGTCCTAGGACAGCCAGTCACTAGCTACTTCTCCCAGCCACTAAGTTGTGACTGGGGAACTCTACTCTTTTCACATGCT---TTTCTAATTATGCCTGAAAGCCCCACTCCCTTGTTAGGGAGAGACATTCTAGCAAAAGCAGGGGTCATTATA---!!C---
>hs_ref_GRCh38_chr3.ltrdigest.gff3.fused_LTR_retrotransposon100_80310563_80310821
---------------------------ACTGTTGAGGGCTAGGAAGTGGACTTCCTCCTGGATACTGGCGTGGCCTTCTCAGTTTTAGTCTCCTGCCCTGAGCAATTGTCC------------------TCAAAGTCTGTTACTATCCGAGGAATCTTACGACAGCCTGTAACCAGGTATTTCTCTCGCTTCCTGAGCTGCAATTGGGAGACTGTGCTCTTTTCACGTGCC---TTTCTTGTGATGCCCGAAAGTCCCACACCCTTATTAGGGAAGGACGTATTAGACAAAGCTGGGGCCATTATC---!!T---
>hs_ref_GRCh38_chr11.ltrdigest.gff3.fused_LTR_retrotransposon47_23938089_23938368
---------GAGCCCCGGGTATGTTTAACTATTGAGGGCCAGGAAATTGACTTCCTCCTGGACACTGGTGCAGCCTTCTCAGCGTTAATCTCTTGTCCTGGACAACTGTCC------------------TCGAGGTCCATTACCATCTGAGAAATCCTGGGACAGCCTGTAACCAGGTATTTCTCCCACCTTCTCAGTTGTAATTGGGAGACTTTGCTCTTTTCACATGCC---TTTCTTGTTATGCCTGAAAGTCCCACACCCTTATTAGGGAGGGATATATTAGCCAAGGCTGGAGCTACTATC---TAC!!A
>hs_ref_GRCh38_chr12.ltrdigest.gff3.fused_LTR_retrotransposon501_76694172_76694445
------------CCCTGGGTAAGTCTGACCATTGAGGGCCAGGGAGTGGACTTCCTCCTGGACACTGGCACGGCCTTCTCAGTTTTAATCTCCTGCCTCGAACAACTGCCC------------------TCAAAGTTCGTCACTACCTGAGGAATCTTAGGAAAGCCTGTAACCAGGTATTTCTCTCACCTCCTCCACTGCAATTGGGAGACTTTGGTCTTTTCACATGCC---TTTCTTGTTGTGCCCAAAAGTCCCACACCCTTATTAGGGAGGGACATATTAGCCAACGCTGGGGCTATTATC---!!T---
>hs_ref_GRCh38_chr1.ltrdigest.gff3.fused_LTR_retrotransposon695_173380005_173380281
---------GAGCGCCGGGTACGTTTGACCATTGAGGGCCAGGAAATTGACTTCCTCCTGGACACTGGCGTGGCCTTCTCAGTGTTAATCTCCTGTCCCAGATGACTGTCC------------------TCAAGGTCCGTTACTATCCGAGGAATCCTGGGACAGCCTGTAACCAGGTATTTCTCCTGCCTCCTCAGTTGTAATTGGGAGACTTTGCTCTTTTCACATGCA---TTTCTTCTTATGCCTGAAAGTCCCACACCCTTATTAGGGAGGGACATATTAGCCAAAGTTGGAGCTATTATC---!!T---
>hs_ref_GRCh38_chr8.ltrdigest.gff3.fused_LTR_retrotransposon385_124901864_124902128
---------------CGGGTATGCTTGACCATTGAGGGCCAGGAGGTTAACTATCTCCTGGACGCTGGCATGGCCTTCTGAGTCTTACTCTCCTGTCCCAGACAACTGTCC------------------TCCAGATCTGTCAAAATCCAAGGGGTCCTAGGACAGCCAGTCACTAGATACTTCTCGCGGTCACTAAGTTGTGACTAGGGTACTTTACTCTTTTCACATGGT---TTTCTAATTTTGCCTGAAAGACCCACTCCTGTGTTAGGGAGAGACATTCTAGCAAAAGCAGGGGCC!!A------------
>hs_ref_GRCh38_chr10.ltrdigest.gff3.fused_LTR_retrotransposon492_84527055_84527337
TCACAG---AGCCCCCGGGTATGTTTGACCATTAAGGGCCAGGAGGTTAACTGTCTCCTGGACACTGGCGCGGCCTTCTCAGTCTTTCTCTCCTGTCCTGGACAACTGTCC------------------TCCAGATCTGTCACTATCCGAGGGGTCCTAGGACAGGCAGTCACTAGATACTTCTCCCAGCCACTAAGTTGTGACTGGGGAACTTTACTGTTTTCACATGCC---TTTCTAATTATGCCTGAAAGCCCCACTCCTTTGTTAGGGAGAGACATACTAGCAAAAGCAGGGGCCATTATA---!!C---
>hs_ref_GRCh38_chr10.ltrdigest.gff3.fused_LTR_retrotransposon475_61037069_61037348
ACA------GAGCCCCGGGTATGTTTGACCATTGAGGGCCAGGAGGTTAACCATCTCCTGGACATTGGCGTGGCCTTCTTAGTCTTACTCTCCTGTCCTGGACAACTGTCC------------------TCCAGATCTGTCACTATCTGAGGGGTCCTAGGACAGCCAGTAACTAGATGCTTCTCCCAGCCACTAAGTTGTAACTGGGGAACTTTACTCTTTTCACATGCT---TTTCTAATTATGCCTGAAAGCCCCACTCCCTTGTTAGGGAGAGACATTCTAGCAAAAGCAGAGGCCATTATA---!!C---
>hs_ref_GRCh38_chr17.ltrdigest.gff3.fused_LTR_retrotransposon596_50400656_50400934
ACA------GAGCCCTGGGTATGCTTGACCATTGAGGGCCAGGAGGTTAACTGTCTCCTGGAAACTGGCGTGGCCTTCTCAGTCTTACTCTCCTGTCCCGGACAACTGTCC------------------TCCAGATCTGTCACTATCCGAGGGGTCCTAGGACAGCCAGTCACTAGATACTTCTCCCAGCCACTAAGGTGTGACTGGGGAACT!TACTCTTTTCACATGCT---TTTCTAATTATGCCTGAAAGCCCCACTCCCTTGTTAGGGAGAGACATTCTAGCAAAAGCAGGGGCCATTATA---!!C---
>hs_ref_GRCh38_chr2.ltrdigest.gff3.fused_LTR_retrotransposon2_156887_157130
------------------------------------------GAGGTTAACTATCTCCTGGACACTGGTGCGGCCTTCTCAGTCTTACTCTCCTGTCCCGGACAACTGTCC------------------TCCAGATCTGTCACTATCCGAGGGGTCCTAGGACAGCCAGTCACTGGATACTTCTCCCAGCCACTAAGTTGTGACTGGGGAACTTTATTCTTTTCACATGCT---TTTCTAATTATGCCTGAAAGCCCCACTCCCTTGTTAGGGAGAGACATTCTAGCAAAAGCAGGGGCCATTATA---!!C---
>hs_ref_GRCh38_chr3.ltrdigest.gff3.fused_LTR_retrotransposon50_38292788_38293058
---------GAGCCCTGGGTATGCTTGACCATTGAGGGCCAGGAGGTTAACTGTCTCCTGGACACTGGCACAGCCTTCTCAGTCTTACTCTCCTGTCCTGGACAACTGTCC------------------TCCAGATCTGTCACTATCCGAGGGCTCCTAGGACAGCCAGTCACTAGATACTTCTCCCAGCCACTAAGTTGTGACTGGGGAACTTTACTCTTTTCACATGAT---TTTCTAATTATGCCTGAAAGCCCCATTTCCTTGTTAGGGAGAGACATTCTAGCAAAAGCAGGAGCC!!A------------
>hs_ref_GRCh38_chr14.ltrdigest.gff3.fused_LTR_retrotransposon274_22240520_22240793
---------GAGCCCTGGGTATGCTTGACCATTGAGGGCCAGGAGGTTCACTGTCTCTTGGACACTGGTGTGGCCTTCTCAGTCTTACTCTCCTGTCCTGGACAACTGTCC------------------TTCAGATCTGTCACTATCCGAGGGGTCCTAGGACAGCCAGTCACTAGATACTTCTCCCAGCCACTGAGTTGTGACTGGGGAACTTTACTCTTTTCACATGCT---TTTCTAATTATGCGTGAAAGCCCCACTCCCTTGTTAGGGAGAGACATTCTAGCAAAAGCATGGGCCATT!!A---------
>hs_ref_GRCh38_chr4.ltrdigest.gff3.fused_LTR_retrotransposon442_72929466_72929745
ACA------GAGCCCCGGGTACGCTTGACCATTGAGGGCCAGGAGGTTAACTGTCTCCTGGACACTGGAGTGGCCTTCTCAGTCTTACTCTCCTGTCCCGGACAACTGTCC------------------TCTAGATCTGTCACTATCCGAGCGGTCCTAGGACAGCCAGTCACTAGATACTTCTCCCAGCCACTGACTTGTGACTGGAGAACTTTACTCTTTCCACATGCT---TTTCTAATTATGCCTGAAAGCCCCACTCCCTTGTTAGGGAGAGACATTCTAGCAAAAGCAGGGGCCATTATA---!!C---
>hs_ref_GRCh38_chrY.ltrdigest.gff3.fused_LTR_retrotransposon252_24954646_24954925
ACT------GAGCCCCGGGTATGTTTAACTATTGAGGGCCCGGAAATTGACTTCATCCTGGACACTGGTGCGGCATTCTCAGTGTTAATCTCTGGTCCTGGACGACTGTCC------------------TCAAGGTCCGTTACCATCTGAGGAATCCTGGGACAACCTGTTACCAGGTATTTCTCCCACCTCCTGAGTTGTAATTGGGAGACTTTGGTCTTTTCACATCCC---TTTCTTGTTATGCCTGAAAGTCCCACACCCTTATTAGGGAGGGGTATATTAGCCAAGGCTGGAGCTATTATC---!!T---
>hs_ref_GRCh38_chrY.ltrdigest.gff3.fused_LTR_retrotransposon245_24715182_24715461
ACT------GAGCCCCGGGTATGTTTAACTATTGAGGGCCCGGAAATTGACTTCATCCTGGACACTGGTGCGGCATTCTCAGTGTTAATCTCTGGTCCTGGACGACTGTCC------------------TCAAGGTCCGTTACCATCTGAGGAATCCTGGGACAACCTGTTACCAGGTATTTCTCCCACCTCCTGAGTTGTAATTGGGAGACTTTGGTCTTTTCACATCCC---TTTCTTGTTATGCCTGAAAGTCCCACACCCTTATTAGGGAGGGGTATATTAGCCAAGGCTGGAGCTATTATC---!!T---
>hs_ref_GRCh38_chrY.ltrdigest.gff3.fused_LTR_retrotransposon236_23338987_23339266
ACT------GAGCCCCGGGTATGTTTAACTATTGAGGGCCCGGAAATTGACTTCATCCTGGACACTGGTGCGGCATTCTCAGTGTTAATCTCTGGTCCTGGACGACTGTCC------------------TCAAGGTCCGTTACCATCTGAGGAATCCTGGGACAACCTGTTACCAGGTATTTCTCCCACCTCCTGAGTTGTAATTGGGAGACTTTGGTCTTTTCACATCCC---TTTCTTGTTATGCCTGAAAGTCCCACACCCTTATTAGGGAGGGGTATATTAGCCAAGGCTGGAGCTATTATC---!!T---
>hs_ref_GRCh38_chr18.ltrdigest.gff3.fused_LTR_retrotransposon576_51115377_51115656
ACT------GAGCCCCGGGTATGTTTAACTATTGAGGGCCAGGAAATTGACTTCCTCCTGGACACTGGCATGGCCTTCTTAGTGTTAATCTCCTGTCCTGGACGACTGTCC------------------TCAAGGTCCGTTACCATCCGAGGAATCCTGGGACAGCCTGTAACCAGGTATTTCTCCTACCTCCTCAGTTGTAAATGGGAGACTTTGCTCTTTTCACATGCC---TTTCTTGTTATGCCTGAAAGTCCCACACCCCTATTAGGGAAGGATATATTAGCCAAGGCTGGAGCTATTATC---!!T---
>hs_ref_GRCh38_chr13.ltrdigest.gff3.fused_LTR_retrotransposon280_55057886_55058165
ACA------GAGCCCCTGATATGCTTGAACATTGAGGGCCAGGAGGTTAACTGTCTCCTGGACACTGGCACGGCCTTCTCAGTCTTACTCTCCTGTCCCGGACAACTGTCC------------------TCCAGATCTGTCACTATCCTAGGGGTCCTAGGACAGCCGGTCACTAGATACTTCTCCCACCCACCAAGCTGTGACCGAGGAGCTTTACTCTTTTCACATGTT---TTTCTAATTACACCTGAAAGCCCCACTCCCTTGTTAGGGAGAGACATTCCAGCAAAAGCAGGGGCCATTATA---!!C---
>hs_ref_GRCh38_chrX.ltrdigest.gff3.fused_LTR_retrotransposon523_101861281_101861524
---------GAGCCCTGGGTTGCAATGATGGTGGGAAATCAGCTTTTGGACTTCTTAGTAGATTCTGGTGCCTCTTATTCAATATTGAACACCTGGTTGTCCAAACTTTCT------------------TCACGGACTATGAAAGTGACTGAGGTCTTGGGAAAGATACTGACAAGATCATTCCTCCAACCATTGGACTTTCAACTAGGACAAGCTCAATTAAAACACAGT---TTCCTATATATGCTTGAATGCCTGATCCCTTTGTTGGGG!!T---------------------------------------
>hs_ref_GRCh38_chr2.ltrdigest.gff3.fused_LTR_retrotransposon56_40675376_40675652
---------GAGCCCTGGGTACGTTTAACCATTGAGGGCCAGGAAATTGACTTCCTCCTGGACACTGGCGCGGCCTTCTCAGTGTTAATCTTCTGTCCCAGACAACTGTCC------------------TCAAGGTCCATTACCAACTGAGGAATCCTGGGACAGCCTGTAACCAAGTATTTCTCCCACTTCCTCAGTTGTAATTGGGAGATTTTGCTCTTTTCACATGCC---TTTCTTGTTATGCCTAAAAGTCCCATACCCTTATTAGGGAGGGATATAATAGCCAAAGCTGGAGCTATTATC---!!T---
>hs_ref_GRCh38_chr19.ltrdigest.gff3.fused_LTR_retrotransposon498_36262424_36262700
------------ATTTTGGTAACTCTCACAGTGGAGGGTAAGTCCGTCCCCTTCTTAATCAATACGGAGGCTACCCACTCCACATTACTTTCTTTTCAAAGGCCTGTTTCC------------------CTTGCCTCCATAACTGTTGTAGGTATTGACAGCCAGGCTTCTAAACCTCTTAAAACTCCCCAGCTCTGGTGCCAACTTAGACAATATTCTTTTATGCACTCT---TTTTTAGTTATCCCCCTCTGCCCAGTTCCCTTATTAGGCCGAGATATTTTAACAAAATTATCTGCTTCCCTG---ACT!!A
>hs_ref_GRCh38_chr3.ltrdigest.gff3.fused_LTR_retrotransposon627_170686298_170686532
------------------GTAACTCTCACAGTGGAAAGTAAGTCCGTCCCCTTCTTAATCAATACGGAGGCTACCCACCCCACATTACCTTATTTTCAAAGGCCTGTTTCC------------------CTTGCTTCCATAACTGCTGTAGGTATTGACGGCCAGGCTTTTAAACCTGTTAAAACTCCCCAACTCTGGTGCCAACTTAGACAATATTCTTTTAAGCACTCC---TTTTTAGTTATCCCCACCTGCCCAGTTCCCTTATTAGGC!!T---------------------------------------
>hs_ref_GRCh38_chr16.ltrdigest.gff3.fused_LTR_retrotransposon17_8835972_8836233
GCC------GAGCATCGGGTAACTCTCACAGTGGAGGGTAAGTCCATCCCCTTCTTAATCAATACGGAGGCTACCCACTCCACATTACCTTCTTTTCAAGGGCCTGTTTCC------------------CTTGCCTCCGTAACTGTTGTGGGTATTGACGGCCAGGCTTCTAAACCTCTTAAAACTCCCCAACTCTGGTGCCAATTTAGACATTACTCTTTTAAGCACTCC---TTTTCAGTTATCCCCACCTGCCCAGTTCCCTTATTAGGCCGAGACACTTTAAAT!!T------------------------
>hs_ref_GRCh38_chrX.ltrdigest.gff3.fused_LTR_retrotransposon99_31380032_31380254
------------------GTAACTCTCACAGTGGAGGGTAAGTCCGTCCCCTTCTTAATCAATACGGAGGCTACCCACTCCACATTACCTTCTTTTCAAGGGCCTGTTTCC------------------CTTACCTCCATAACTGTTGTAGGTATTGACGGCCAGGCTTCTAAACCTCTTAAAACTCCCAAACTCTGGTGCCAACTTAGACGATACTCTTTTAAGCACTCC---TTTTTAGTTATCCCCACCTGCCCAGTT!!C---------------------------------------------------
>hs_ref_GRCh38_chr12.ltrdigest.gff3.fused_LTR_retrotransposon531_103225647_103225893
GCC------GAGCTTCGGGTAACTCTCACAGTGGAAGGTAAGCCCATCCCCTTCTTAATCAATATGGAGGCTACCCACTCCACATTACCTTCTTTTCAAGGGCCTGTTTCC------------------CTTGCCTCCATAACTGTTGTGGGTATTGATGGTCAGGCTTCTAAACCTCTTAAAACTCCCCAACTCTGGTGCCAACTTAGACAATACTCTTTTAAGCACTCC---TTTTTAGTTATCCCCACCTGCCCAGTTCCCTTATTAGGC!!T---------------------------------------
>hs_ref_GRCh38_chr5.ltrdigest.gff3.fused_LTR_retrotransposon758_136542580_136542817
---------------TGGGTAACTCTCACAGTGGAAGGTAAGCCCGTCCCCTTCTTAATCAATACGGAGGCTACCCACGCCACATTACCTTCTTTTCAAGGGCCTGTTTCC------------------CTTGCCTCCATAACTGTTGTGGGTATTGACGGCCAGGCTTCTAAACCTCTTAAAACTCCCCAACTCTGGTGCCAACTTAGACAATACTCTTTTAAGCACTCC---TTTTTAGTTATCCCCATCTGCCCAGTTCCCTTATTAGGC!!T---------------------------------------
>hs_ref_GRCh38_chr8.ltrdigest.gff3.fused_LTR_retrotransposon366_104288464_104288698
------------------GTAACTCTCACAGTGGAAGGTAAGCCCGTCCCCTTCTTAATCAATACGGAGGCTACCCACTCCACATTACCTTCTTTTCAAGGGCCTGTTTCC------------------CTTGCCTCCATAACTGTTGTGGGTATTGACGGCCAGGCTTCTAAACCTCTTAAAACTCCCCAACTCTGGTGCCAACTTAGACAATACTCTTTTAAGCACTCC---TTTTTAGTTATCCCCACCTGCCCAGTTCCCTTATTAGGC!!T---------------------------------------
>hs_ref_GRCh38_chr14.ltrdigest.gff3.fused_LTR_retrotransposon324_48258350_48258584
------------------GTAACTCTCACAGTGGAGGGTAAGTCCATCCCCTTCTTAATCAATACAGAGGCTACCCACTCCCCATTACCTTCTTTTCAAGGGCCTGTTTCC------------------CTTGCCTCCATAACTGTTGTGGGTATTGACGGCCAGGCTTCTAAACCTCTTAAAACTCCCCAACTCTGGTGCCAACTTAGACAATACTCTTTTAAGCACTCC---TTTTTAGTTATCCCCACCTGCCCAGTTCCCTTATTAGGC!!T---------------------------------------
>hs_ref_GRCh38_chr1.ltrdigest.gff3.fused_LTR_retrotransposon97_72982807_72983032
---------------------------ACAGTGGAGGGTAAGTCCGTCCCCTTCTTAATCAATACAGAGGCTACCCACTCCACATTACCTTCTTTTCAAGGGTCTGTTTCC------------------CTTGCCTCCATAACTGTTGTGGGTATTGACGGCCAGGCTTCTAAACCTCTTAAAACTCCCCAACTCTGGTGCCAACTTAGACAATACTCTTTTAAGCACTCC---TTTTTAGTTATCCCCACCTGCCCAGTTCTCTTACTAGGC!!T---------------------------------------
>hs_ref_GRCh38_chrX.ltrdigest.gff3.fused_LTR_retrotransposon78_16047694_16047895
---------------CACGTAACTCTCACAGTGGAAAGTAAGTCCGTCCCCTTCTTAATCAATACGGAGGCTACCCACTCCACATTACCTTATTTTCAAGGGCCTGTTTCC------------------CTTGCCTCCATAACTGTTGTGGGTATTGACAGCCAGGCTTCTAAACCTCTTAAAACTCCCCAACTCTGGTGCCAACTTAGACAATACTCTTTTAAGCACTCC---TTT!!T---------------------------------------------------------------------------
>hs_ref_GRCh38_chr15.ltrdigest.gff3.fused_LTR_retrotransposon339_94757007_94757235
------------------------CTCACAGTGGAGGGTAAGTCCGTCCCCTTCTTAATCAATATGGAGGCTACTCACTCCACATTACCTTCTTTTCAAGGGCCTGTTTCC------------------CTTGCCTCCATAACTGTTGTGGGTATTGACGGCCAGGCTTCTAAACCTCTTAAATCTCCCCAACTCTGGTGCCAACTTAGACAATAGTCTTTTAAGCACTCC---TTTTTAGTTATCCCCACCTGCCCAGCTCCCTTATTAGGC!!T---------------------------------------
>hs_ref_GRCh38_chr5.ltrdigest.gff3.fused_LTR_retrotransposon810_161251017_161251293
------------CTTCGGGTAACTTTCACAGTGGAAGGTAAGTCTGTTCCCTTCTTAATCAATACGGAGGCTACCCACTCCACTTTACCTTCTTTTCAAGGGCCTGTTTCC------------------CTTGCCTCCAAAACTGTTGTGGGTATTGACGTCCAGGCTTCTAAACCTCTTAAAAGGCCCCAAATCTGATGTCAACTTAGACAATACTTTTTTAAGCACTCC---TTTTTGGTTATCCCCACCTGCCCAGTTCCCTTATTAGGCCGAGACACTTTAACTAAATTATCTGCTTCCCTG---ACT!!A
>hs_ref_GRCh38_chrX.ltrdigest.gff3.fused_LTR_retrotransposon62_4894110_4894383
---------------CAGGTAACTCTCACAGTGGAAGGTAAGTCCGTCCCCTTCTTAATCAATATGGAGGCTACCCACTCCGCATTACCTTCCTTTCAAAGGCCTGTTTCC------------------CTTGCCTCCATAACTGTTGTAGGTATTGACAGCCAGGCTTCTAAACCTCTTAAAACTCCCCCACTCTGGTGCCAACTTAGACAATACTCTTTTACGCACTCC---TTTTTAGTTATCCCCACCTGCCCAGTTCCCTTATTAGGCCGAGACACTTTAACTAAATTATCTGCTTCCCTG---ACT!!A
>hs_ref_GRCh38_chr3.ltrdigest.gff3.fused_LTR_retrotransposon580_133431702_133431900
---------------------------------------------------------------------GCTACCCACTCCACATTACCTTCTTTTCAAGGGTCTATTTCC------------------CTTGCCTCCATAACTGTTGTGGGTATTGACAGCCAGGCTTCTAAACCTCTTAAAACTCCCCAACTCTGGTGCCAACTTAGACAATACCCTTTTAAGCACTCC---TTTTTAGTTATCCCCACCTGCCCCGTTCCCTTATTAGGCCGAGACACTTTAAAT!!T------------------------
>hs_ref_GRCh38_chr11.ltrdigest.gff3.fused_LTR_retrotransposon343_83434578_83434797
------------------GTAACTCTCACAGTGGAGGATAAGTCCGTCCCCTTCTTAATCAATACGGAGGCTACCCACTCCACATTACCTTCTTTTCAAGGGCCTGTTTCC------------------CTTGCCTCCGTAACTGTTGTGGGCATTGAAGGCCAGGCTTCTAAACCTCTTAAAACTCCCCAACTCTGGTGTCAACTTAGACAATACGCTTTTAAGCACTCC---TTTTCAGTTATCCCGACCTCCCCA!!T------------------------------------------------------
>hs_ref_GRCh38_chr3.ltrdigest.gff3.fused_LTR_retrotransposon49_38073591_38073864
---------------CAGGTAACTCTCACAGTGGAGAGTAAGTCCATCCCCTGTTTAATCGACACAGGGGCTACCCACTCCATGTTGCCTTCTTTTCAAAGGCCTGTTTCC------------------CTAGCCCCAATAACTGTTGTAGGTACTGACGGCCAAGCTTCAAAACCCCTGAAAACTCCCCCACTCTGGTGCCAACTTGGGCAACACTCTTTTATGCACTCT---TTTTCAGTTATCCCCACCTGCCCAGTTCCCTTATTAGGCCGAGATATTTTAACCAAATTATCTGCTTCCCTG---ACT!!A
>hs_ref_GRCh38_chr12.ltrdigest.gff3.fused_LTR_retrotransposon14_8807634_8807724
------------------------------------------------------------------------------------------------------------------------------------------------------------------------------------------------------------------------ACTCTTATGCACTCT---TTTTTAGTTATCCCCACCTGCCCAGTTCCCTTATTAGGCCAAGATATTTTAACCAAATTATCTGCTTCCCTG---ACT!!A
>hs_ref_GRCh38_chrY.ltrdigest.gff3.fused_LTR_retrotransposon130_14593906_14594185
ACT------GAGCCCCAGGTATGTTTAACTATTGATGACCAGGAAATTGACTTCCTCCTGGATACTGGCACAGCCTTCTCAGTGTTAATCTCCTGTCCTGGACGACTGTCC------------------TCAAGGTCAGTTACCATCTGAGGAATCCTGGGGCAGCCTGTAATCAGGTATTTCTCCCATCTCCTCAGTTGTAATTGGGAGACTCTGCTCTTTTCACATGCC---TTTCTTGTTATGCCTGAAAGTCCCACACCCTTATTAGGGAGGGATATATTAGCCAAGGCTGGAGCTATTATC---!!T---
>hs_ref_GRCh38_chr11.ltrdigest.gff3.fused_LTR_retrotransposon377_101237180_101237456
---------GAGCCCTGGGTATGTTTAACCATTGAGGGCCAGGAAATTGACTTCCTCCTTGACACTCGCGCAGACTTCTCAGTGTTAATCTCCTGTCCTGGACGACTGTCC------------------TCAAGGTCCATTACCATCTGAGGAATCCTGGGACAGCCTGTAACCAGGTATTTCTCCCACCTCCTCAGTTGTAATTGGGAGACTTTGCTCTTTTCACATGCC---TTTCTTGTTATGCCTGAAAGTCCCACACCCTTATTAGGGAGGGATATATTAGCCAAGGCTGGAGCTATTATC---!!T---
>hs_ref_GRCh38_chrY.ltrdigest.gff3.fused_LTR_retrotransposon129_14509696_14509828
---------------------------------------------------------------------------------------------------------------------------------------------------------------------------ACCAGGAATTTTTCCCACCTTCTCAGTTGTAATTGGGAGACTTTGCTCTTTTCGTATGCA---TTTCTTGTAGTGTCTGAAAGTCCCACACCCTTATTAGGGAGGGATATATTAGCCAAGGCTGAAGCTATTATC---!!T---
>hs_ref_GRCh38_chr4.ltrdigest.gff3.fused_LTR_retrotransposon492_101634799_101635033
---------------------------------------------------TTCCTCCCAGACACTGGTGCAGCCTTCTCAGTGTTAATCTCCTGTCCTGGATGACTGTCC------------------TCAAGATCCGTCACCATCCGAGGAATCCTGGGACAGCCTGTAACCAGGCAGTTCTCCCACCTCCTCAGTTGTAATTGGGAGACTTTGCTCTTTTCACTTGCC---TTTCTTGTTATGCCTGAAAGTTCTACACCCTTATTAGGGAGGGATATATTAGGCAAAGCTGGAGCTACTGTC---!!T---
>hs_ref_GRCh38_chr11.ltrdigest.gff3.fused_LTR_retrotransposon70_39563911_39564148
---------GAGCCCTGGGTATGTATAACCGTTGAGGGTCAGGAAACTGACTTCCTCCTGGACACTGGCGCGACCTTCTCAGTGTTAATCTCCTGTCCTGGACGACTGTCC------------------TCAAGGTCTGTTACCATCTGAGGAATTGTGGGACTGCCTGTAACCAGGTATTTCTCCCACCTCCTCAGTTGTAACTGGGAGACTTTGTTCTTTTCACATGCC---TTTCTTATTATTCCTGAAAGTCCCATACCCTTA!!T---------------------------------------------
>hs_ref_GRCh38_chr10.ltrdigest.gff3.fused_LTR_retrotransposon33_14993534_14993813
AAA------GAGCCTCTGGTCAGAATGACAATCGGGGGTGGAGACATTGACTTTCTTGTAGATAGCGGTGCTGAACATTCGCTAGTAACTGCCCCGGTCGCCCCCTTATCC------------------AAAAAGACTGTTGACGTCATCGGAGCCACGGGGGTTTCCGCAAAGCAAGCTTTCTGCTCGCCTCGGACTTGTACTGTAGGAGGACATAAAGTCATTCATCAG---TTTTGGTACATGCCTGACTGTCCCTTGACCTTTTCGCGAAGGGACTTGCTCAGCAAGCTGAGAACCACTATC---!!T---
>hs_ref_GRCh38_chr4.ltrdigest.gff3.fused_LTR_retrotransposon20_4163460_4163739
AAA------GAGCCTGTGGTCAGAATGACAGTCGGGGGTGGAGACATTGACTTTCTTGTAGATAGCGGTGCTGAACATTCGCTAGTAACCGCCCCGGTCGCCCCCTTATCC------------------AAAAAGACTATTGACGTCATCGGAGCAATGAGGGTTTCAACAAAGCAAGCTTTCTGCTTGTCTTGGACTTGTACTGTAGGAGGACATTCAGTCATTCATCAG---TTTTGGTACATGCGTGACTGTCCCTTGACCTTTTTGGGAAAGGACTTGCTCAGCAAGCTGAGAGCCACTATC---!!T---
>hs_ref_GRCh38_chr6.ltrdigest.gff3.fused_LTR_retrotransposon34_28771908_28772187
CAG------GAGCCCACGGTGACCGCTACAGTGAGGGGCCAGCCTGTACGCTTCCTAGTAGCTACCGGGGCGGAGCACTCGGTACTACAGACCCCCTTGGGCAGTGTCTCT------------------AATAAAAGAGTGGCTGTACAAAGGTCTACTGGAGCTATTCAGGAATATCCTGTCACACACTCACGAGAAGTGAGCTTGGGACAGAAAAGAGTGAGACAGTCA---TTTCTTGTGGTTCCAGAGTGTCCTTTTCCTCTCCTCGGAGGAGATCTGCTCCATAAGTTACAGGCCTCTATC---!!T---
>hs_ref_GRCh38_chr7.ltrdigest.gff3.fused_LTR_retrotransposon42_29642114_29642393
CAG------GAGCCCATGGTGACCGTCACAGTTGGGGGCCAGCCTGTACACTTCCTAATTGACACTGGGGTGGAACAGTCAGTACTGCAAACACCCTTGGGCAGTGTCTCT------------------AATAATAAGGTGGCTGTGCAAGGGGCTACTGGAGCTATTCAGGAATATCCTGTCACCCACTCACGAGAGGTGAGTTTGGGACAGAAAAGAGTAACCCACTCG---TTTCTTGTGGTCCCAGAGTGCCCCTTCCCCCTCCTCGGACAAGACCTGCTTCATAAGCTGAAGGCATCCATC---!!T---
>hs_ref_GRCh38_chr11.ltrdigest.gff3.fused_LTR_retrotransposon322_63210657_63210933
---------GAGCCTATGGTGTCTATGGAAGTAGGGGGCCGATTAATGGATTTTTTGGTTGATACTGGTGCTGATTACTCTGTGGTAACTCACCCAATTAGCCCCTCCACG------------------AAGAACTGTGCTACTATCGTAGGGGCTACTGGGGCCAAAGAAAAGAAACCTTTATGCAAATCCAGGGGATGTGTTATTGGGGCACAAAAAGTACAGCATGAG---TTTCTATATATGCCAAATTGTCCAGTGCTCTTGTTAGGGAGAGACTTACTCCAGAAACTGCAGGCACAAATT---!!T---
>hs_ref_GRCh38_chr11.ltrdigest.gff3.fused_LTR_retrotransposon329_68636236_68636446
------------------ATAACTCTCACAGTGGAAAGTAAGTCCATCCCCTTCTTAATCAATACGGAGGCTATCCACTCCACATCACCTTCTTTTCAAGGGCTTGTTTCC------------------CTTGCCTCCATAACTGTTGTGGGTATTCACGGCCAGGCTTCTAAACCTCTTAAAACTCCCCAACTCTGGTGCCAAATTAGACAGTACTCTTTTAAGCACTCC---TTTTACTTATCCCCA!!C---------------------------------------------------------------
>hs_ref_GRCh38_chr18.ltrdigest.gff3.fused_LTR_retrotransposon561_35218298_35218568
------------------GTAATTATCACAGTGGAGGGTAAGTCCATCCCCTTCTTAATCAATATGGAGGCTACCCACTCCACATTACCTTCTTTTCAAGGGCCCGTTTCC------------------CTTGCCTCCATAACTGTTGTGGGTATTGACGGCCAGGCTTCTAAATCTCTTAAAACTCCCCAACTCTGGTGCCAACTTAGACAATACTCTTTTAAGCACTCC---TTTTTAGTTATCCCCACCTGCCCAGTTCCCTTATTAGGCCGAGACACTTTAACTAAATTATCTGCTTCCCTGACT!!A---
>hs_ref_GRCh38_chr5.ltrdigest.gff3.fused_LTR_retrotransposon46_18540840_18541110
------------------GTAACTCTCACAGTGGAAAGTAAGCCCATCCCCTTCTTAATCAATACGGAGGCTACCCACTCCATGTTACCTTCTTTTCAAGGGCCTGTTTCC------------------CTTGCCTCCATAACTGTTGTGGGTATTGATGGCCAGGCTTCTAAACCTCTTAAAACTCCCCAACTCTAGTGCCAACTTAGACAACACTCTTTTATGCACTCT---TTTTTAGTTATCCCCACCTGCCCAGTTCCCTTATTAGGCCGAGACACTTTAACTAAATTATCTGCTTCCCTGACT!!A---
>hs_ref_GRCh38_chr7.ltrdigest.gff3.fused_LTR_retrotransposon661_125920135_125920366
------------------GTAACTCTCACAGTGGAAGGTAAGTCCATCCCCTTCTTAGTCAATATGGAGTCTACCCACTCCACATTACCTTCTTTTCAAGGGCCTATTTCC------------------CTTGCCTCCATAACTGTTGTAGGTATTGACGGCCAGGCTTCTAAATCTCTTAAAACTCCCCAACTCTGGTGCCAACTTAGACAACATTCTTTTATGCAATCT---TTTTTAGTTATCCCCACCTGCCCAGTTCCCTTATTA---------------------------------------!!G---
>hs_ref_GRCh38_chr2.ltrdigest.gff3.fused_LTR_retrotransposon469_150960825_150961104
GCC------AAGCCTTGGGTAACTCTTACAGTGGAGGGTAAGTCCGTCCCCTGTTTAATCAATATGGGGGCTACCCATTCCACATTACCTTCTTTTCAAAGGCCTGTTTCC------------------CTTGCCCCCATAACTGTTATGGGTATTGACAGCCAAGCTTCAAAACCCCTTAAAACTCCCCCACTCTGGTGCCAACTTGGACAACATTCTTTTATGCACTCT---TTTTTAGTTATCCCCACCTGCCCAGTTCCCTTATTAGGCCGAGACATTTTAACCAAATTATCTGCTTCCCTG---!!A---
>hs_ref_GRCh38_chr4.ltrdigest.gff3.fused_LTR_retrotransposon514_107293358_107293514
------------------------------------------------------------------------------------------------------------------------------------------------------GGTATTGACGGCCAGGCTTCTAAACCTCTTAAAACTCCCCAACTCTGGTGCCAATTTAGACAATATTCTTTTATACACTCC---TTTTTAGTTATCCCCACCTGCCCAGCTCCCTTATTAACTCAAGATATTTTAACTAAATTATCTGCTTCCCTGACT!!A---
>hs_ref_GRCh38_chr14.ltrdigest.gff3.fused_LTR_retrotransposon383_106202804_106203083
CAG------GAGCCCATGGTAACTGCTACAGTGGGGGGCCAGCCTGTATGTTTCCTAGTAGACACCGGGGCAGAGCACTCCGTACTGGAGACTCCCCTGGGCAGTGTCTCA------------------AATAAAAAAATTGCTGTACAAGGGGTAACTGGAGCTATTCAAGAATATCCTGTCACACACACCTGAGAAGTAAACTTGGGACAGAAAAGAGTGACACACTCT---TTCCTAGTAGTTCCAGAGTGTCCTATTCCTCTCCTTGGACGGGACCTACTCCATAAGTTACAGGCCTCAATC---!!T---
>hs_ref_GRCh38_chr16.ltrdigest.gff3.fused_LTR_retrotransposon78_35273013_35273295
---CCCCAGGAACCCATGGTGACTGCTACAGTGGGGGGCCAGCACACACGCTTCCTAGTAGATACTGGGGCAGAACACTTGGTACTGCACACACCCTTGAGCAGTGTCTCT------------------AATAAAAAGGTGGCTGTACAAGGGGCTACTGGAGCTATTCAGGAATATCCTGTCACACACTCACAAGAAGTGAGTTTGGGACAGAAAAGAGTAACCCTCTCA---TTTCTTGTAGTCCCAGAGTGCCCCATTCCCCTTCTCAGACAAGACCTGCTCCATAAGCTACAGGCATCTATC---!!T---
>hs_ref_GRCh38_chr2.ltrdigest.gff3.fused_LTR_retrotransposon485_158867260_158867539
AAA------GAGCCTCTGGTCAGAATGACAGTTGGGGGAAGAGACATTGATTTTCTTGTAGATAGCGGTGCTGAACATTCGCTAGTAACTGCCGCGGTCGCCCCCTTATCC------------------AAAAAGACTATTGACGTCATCGGAGCCACGGGGGTTTCAGCAAAGCAAGCTTCCTGCTTGCCTCGGACTTGTACTGTGGGAGGATATCAAGTCATTCATCAG---TTTTGGTACATGCCTGACTGCCCCTTGCCCTTTTGGGGAAGGGACTTGCTCAGCAAGCTGAGAGCCACTATC---!!T---
>hs_ref_GRCh38_chr10.ltrdigest.gff3.fused_LTR_retrotransposon466_53026865_53027093
---------GAGCCCCAGGTAAGTTTGACCATTGAGGGCCACAAAGTGGACTTCCTCCTGGACACTGGTGCAGCCTTCTCAGTTTTAATCTCCTGCCCAGGATGACTGTCC------------------TCAAAGTCCGTTGCTATCCAAGGAATCTTAGGACAGTCTGTAACCAGGTATTTCTCTCGCCTCCTCAGCTGCAAT!!TAGGAGACTTTGCTCTTTTCACATGCCTTTCTTGTTATGCCCGAAACTCCCA---------------------------------------------------------
>hs_ref_GRCh38_chrX.ltrdigest.gff3.fused_LTR_retrotransposon410_75175273_75175552
ACT------GAGCCCCAGGTATGTTTAACTATTGAGGGCCAGGAAATTGACTTCCTCCTGGACACTGGTGCGGCCTTCTCAGTGTTAATCTCCTGTCCTAGACAACTGTCC------------------TCAAGATCCGTTACCATCCGAGGAATCCTAGGACAGCCTGTAATCAGGTATTTCTCCCACCTCATCAGTTGTAATTGGGAGACTTTGCTCTTTTCACATGCC---TTTTTTGTTATGCCTGAAAGTCCCACACTATTATTAGGGAGGGATATATTAGCCAAGGCTGGAGCTATTATC---!!T---
>hs_ref_GRCh38_chr2.ltrdigest.gff3.fused_LTR_retrotransposon60_47103813_47104092
ACT------GAGCCCCGGGTATGTTTAACTATTGAGGGCCAGGAAATTGACTTCCTCCTGGACACTGGCACAGCCTTCTCAGTGTTAATCTCCTGTCCTGGACGACTATCC------------------TCAAGATCCATTACCATCTGAGGAATCCTGGGACAGTCTGTAACCAGGTATTTCTCCCACCTCCTCAGTTGTAATTGGGAGACTTTGCTCTTTTCACATGCC---TTTCTTGTTATGCCTGAAAGTCCCACACCCTTATTAGGGAGAGATATATTAGCCAAGGCTGGAGCTATTATC---!!T---
>hs_ref_GRCh38_chr6.ltrdigest.gff3.fused_LTR_retrotransposon309_64027855_64028131
ACT------GAGCCCCGGGTATGTTTAACTATTGAGGGCCAGGAAATTGACTTCCTCCTGGACACTGGCACAGCCTTCTCATTGTTAATCTCCTGTCCTGGACGACTGTCC------------------TCAAGGTCCATTACCATCTGAGGAATCCTGGGACAGCCTGTAACCAGGTATTTCTCCCACCTTCTCAGTTGTAATTGGGAGACTTTGCTCTTTTCACATGCC---TTTCTTGTTATGCCTGAAAGTCCCACACCCTTATTAGGGAGGGATATATTAGCCAAGGCTGGAGCTATT!!G---------
>hs_ref_GRCh38_chr1.ltrdigest.gff3.fused_LTR_retrotransposon657_154674729_154675008
ACT------GAGCCCCGGGTATGTTTAACTATTGAGGGCCAGGAAATTGACTTCCTCCTGGACACTGGTGCGGCCTTCTCAGTGTTAATCTCCTGACCTGGACGACTGTCC------------------TCAAGGTCCATTACCATCCAAGGAATCCTGGGACAGCTTGTAACCAGGTATTTCTCCCACCTTCTCAGTTGTAATTGGGAGACTTTGCTCTTTTCACATGCC---TTTCTTGTTATGCCCGAAAGTCCCACACCCTTATTAGGGAGGGATATATTAGCCAAGGCTGGAGCTATTATC---!!T---
>hs_ref_GRCh38_chr5.ltrdigest.gff3.fused_LTR_retrotransposon625_50373568_50373844
---------GAGCCCCGGGTATGTTTAATTATTGAGGGCCAGGAAATTGACTTCCTCCTGGACACTGGTGCGGCCTTCTCAGTGTTAATCTCCTGTCCTGGACGACTGTCC------------------TCAAGGTCCATTACCATCCGAGGAATCCTGGGACAGCCTGTAACCAGGTATTTCTCCCACCTTCTCAGTTGTAATTGGGAGACTTTGCTTTTTTCACATGCA---TTTCTTGTTATGCCTGAAAGTCCCACACCCTTATTAGGGAGGGATATATTAGCCAAGGCTGGAGCTATTATC---!!T---
>hs_ref_GRCh38_chr11.ltrdigest.gff3.fused_LTR_retrotransposon76_42878202_42878478
---------GAGCCCCAGGTATGTTTAACTACTGAGGGCCAGGAAATTGACTTCCTCCTGGACACTGGCATGGCCTTCTCAGTGTTAATCTCCTGTCCTGGATGACTGTCC------------------TCAAGGTCCATTACCATCCGAGGAATCCTGGGACAGCCTGTAACCAGGTATTTCTCCCACCTCCTCAGTTGTAATTGGGAGACTTTGCTCTTTTCACATGCC---TTTTTTGTTATGCCTGAAAGTCCCCCACCCTTATTAGGGAGGGATATATTAGCCAAGGCTGGAGCTATTATC---!!T---
>hs_ref_GRCh38_chr4.ltrdigest.gff3.fused_LTR_retrotransposon50_25242900_25243176
---------GAGCCCTGGGTATGTTTAACTATTGAGGGCCAGGAAATTGACTTCATCCTGGACACGGGCGCGGCCTTCTCAGTGTTAATCTCCTGTCCTGGACGACTGTCC------------------TCAAGGTCCACTACCATCTGAGGAATCCTGGGACAGCCTGTAACCAGGTATTTCTCCCACCTCCTCAGTTGTAATTGGGAGACTTTGCTCTTTTCACATGCA---TTTCTTGTTATGCCTGAAAGTCCCACACCCTTATTAGGGAGGGATATATTAGCCAAGGCTGGAGCTGTTATC---!!T---
>hs_ref_GRCh38_chr8.ltrdigest.gff3.fused_LTR_retrotransposon81_29308212_29308491
ACT------GAGCCCCAGGTATGTTTAACTATTGAGGGCCAGGAAATTGACTTCCTCCTGGACAGTGGCACGGCCTTCTCAGTGTTAATCTCCTGTCCTGGACAACTGTCC------------------TCAAGGTCTGTTACCATCCGAGGAATCCTGGGACAGCCTGTAACCAGGTATTTCTCCCACCTCTTCAGTTGTAATTGGGAGACTTTGCTCTGTTCACATGCC---TTTCTTGTTATGCCTGAAAGTCCCACACGCTTATTAGGGAGGGATATATTAGCCAAGGCTGGAGCTATTATC---!!T---
>hs_ref_GRCh38_chr4.ltrdigest.gff3.fused_LTR_retrotransposon449_76046701_76046980
ACT------GAGCCCCGGGTATGTTTAACTATTGAGGGCCAGGAAATTGCCTTCCTCCTGGACACTGGCGCGGCCTTCTCAGGGTTAATCTCCTGTCCTGGATGACTGTCC------------------TCAAGGTCCGTTACCACCCGAGGAATCCTGGGACAGCCTGTAACCAGGTATTTCTCCCACATCCTCAGTTGTAATTGAGAGACTTTGCTCTTTTCACATGCC---TTTTTTGTTATTCCTGAAAGTCCCACACCCTTATTAAGGAGGGATATATTAGCCAAGGCTGGAGCTATTATC---!!T---
>hs_ref_GRCh38_chr3.ltrdigest.gff3.fused_LTR_retrotransposon597_148574053_148574332
ACT------GAGCCCCAGGTATGTTTAATCATTGAGGGCCAGGAAATTGACTTCCTCCTGGACAATGGCGGGGCTTTCTCAGTGTTAATCTCCTGTCCCAGACAGCTGTCC------------------TCAAGATCCATTACCATCCAAGGAATTCTGGGACAGCCTGTAACCAGTTATTTCTCCCACCTCCTCCATTGTAATTGGGGGACTTTGCTGTTTTCACATGCT---TTTCTTGTTATACCTGAAAGTCCCACACCCTTATTAGGGAGGGACATATTAGCCAAAGATGGAGCTATTATC---!!T---
>hs_ref_GRCh38_chr6.ltrdigest.gff3.fused_LTR_retrotransposon20_16458915_16459182
---------GAGCCCTGGGCAAGTTTAGCCATTGAGGGCCAGGAAATTGACTTCCTCCTGGACACTGGCATGGCCTTCTCAGTGTTAATCTCCTGCCCCAGACAGCTGTCC------------------TCAAGATCCATTACCATCCAAGGAATCCTGGGACAGCCTGTAACCAGGTATTTCTCCCACCTCCTCAGTTGTAATTGGGAGACTTTGCTCTTTTCACATGCT---TTT---CTTATGCCTGAAAGCCCCACACCCTTATTAGGGAGGGACATATTAGCCAAAGCTGGAGCC---------!!A---
>hs_ref_GRCh38_chr1.ltrdigest.gff3.fused_LTR_retrotransposon720_211225427_211225682
ACT------GAGCCCCGGGTATGTATAACCATTGAGTGCCAGGAAATTGACTTCCTCCTGGACACTGGCTTGACTTTCTCAGTGTTAATCTCCTGTCCTGGACAGCTGTCC------------------TCAAGGTCCGTTTCCATCCGAAGAATCCTGGGACAGCCTGTAACCAGGTATTTCTCCCACCTCCTCAGTTGTAATTGGGAGACTTTGCTCTTTTCACATGCA---TTTCTTGTCATGCCTGAAAGTCCCACACCCTTATTAGGGAGGGATATA---------------------------!!T---
>hs_ref_GRCh38_chr8.ltrdigest.gff3.fused_LTR_retrotransposon304_52957884_52958154
TCT------GAGCCCCGGGTACCTTTAACCATTAACGGCCAGGAAATTGACTTCCTCCTGGACACTGGCATAGCCTTCTCAGTGTTAATCTCCTGTCCTGGACAACTGTCC------------------TCAAGGTCTGTTACCATCTGAGGAATCCTGGGACAGCCTGTAACCACGTATTTCTCCCACCTCCTCCGTTGTATTTGGGGGACTTTGCCCTTTTCACATGCC---TTTCTTGTTATGCCTGAAAGTCCCACACCCTTATTAGGGAAGGATATATTAGCTAAG------GCTGAG!!C---------
>hs_ref_GRCh38_chr12.ltrdigest.gff3.fused_LTR_retrotransposon33_20779809_20780082
------------CCCCAGGTATGTTCAACTATTGAAGGCCAGGAAATTGACTTCCTCCTGGACACTGGCGCAGCCTTCTCAGTGTTAATCTCCTGTCCTGGATGACTGTCC------------------TCAAGGTCCGTTACCATCCAAAGAATCCTAGGACAGCCTGTAACCAGGTATTTCTCCCACCTTCTCAGTTGTAATTAGGAGACTTTGCTCTTTTCACTTGCC---TTTCTTGTTATGCCTGAAAGTCCCACACCCTTATTGAGGAAGGATATATTAGCCAAGGCTAGAGCTATTATC---!!T---
>hs_ref_GRCh38_chr4.ltrdigest.gff3.fused_LTR_retrotransposon432_69379454_69379733
ACA------GAGCCCCGGGTAAGTTTGACCATTGAGGGCCAGGAAGTGGACTTCCTCCTGGGCACTGGCGCGGCCTTCTCAGTTTTAACCTCTTGCCCCAGACGACTGTCC------------------CCAAAGTCTGTTACTATCCGAGGAATCTTAGGACAGCCTGTAACCAGGTATTTCTCTTGCCTCCTCAGCTGCAGTTGGGAGACTTTGCTCTTTTCACATGCC---TTTCTTATAATGCCTGAAAGTCCCATACCCTTCTTAGGGAAGAACATATTAGCCAAAGCTGGGGCCATTATC---!!T---
>hs_ref_GRCh38_chr4.ltrdigest.gff3.fused_LTR_retrotransposon431_69270474_69270753
ACA------GAGCCCCGGGTAAGTTTGACCATTGAGGGCCAGGAAGTGGACTTCCTCCTGGGCACTGGCGCGGCCTTCTCAGTTTTAACCTCTTGCCCCAGACGACTGTCC------------------CCAAAGTCTGTTACTATCCGAGGAATCTTAGGACAGCCTGTAACCAGGTATTTCTCTTGCCTCCTCAGCTGCAGTTGGGAGACTTTGCTCTTTTCACATGCC---TTTCTTATAATGCCTGAAAGTCCCATACCCTTCTTAGGGAAGAACATATTAGCCAAAGCTGGGGCCATTATC---!!T---
>hs_ref_GRCh38_chr12.ltrdigest.gff3.fused_LTR_retrotransposon481_58855223_58855499
---------GAGCCTCCAGTATGCTTGGCCATTGAGGGCCAGGAGGTTAACTGTCTCCTGGACACTGGCGTAGCCTTCTCAGTCTTACTCTCCTGTCCTGGACAACTGTCC------------------TCCAGATCTGTCATTATCCGAGGGGTCCTAGGACAGCCAGTCACTAGATACTTCTCCCAGCCACTAAGTTGTGACTGGGGAACTTTACTCTTTTCACATGCT---TTTCTAATTATGCCTGAAAGCCCCACTCCCTTGTTAGGGAGAGACATCCTAGCCAAAGCAGGGGCCGTTATA---!!C---
>hs_ref_GRCh38_chr5.ltrdigest.gff3.fused_LTR_retrotransposon639_60662826_60663057
ACA------GAGCCCCAGGTATGCTTGACCATTGAGGGACAGGAGGTTAACTGTCTCCTGGACACTGACGTGGCCTTCTCAGTCTTACTCTCCTGTCCCGGCCAACTGTCC------------------TCCAGATCTGTCACTATCCGAGGAGTCCTAGAACAGGCAGTCACTAAATACTTCTCCTAGCCACTAAGTTATGATTGGGGAACTTCACTCTTTTCACATGCC---TTTCTAATTATGCCTGAAAGCCCA!!C------------------------------------------------------
>hs_ref_GRCh38_chrX.ltrdigest.gff3.fused_LTR_retrotransposon569_116246727_116246913
ACT------GAACCCCAGGTATGTATAGCCGTTGAGGGCCAGGAAATTGACTTCCTCCTGGACAATGGTGCGGCTTTCTCAGTGTTAATCTCCTGTCCCAGACAGCTGTCC------------------TCAAGGTCCGTTACCATCCGGGGAATCCTGGGACAGCCTGTAACCAGGTATTTCTCCCACCTCCTCAGTTGTAATTGGGAG!!A------------------------------------------------------------------------------------------------------
>hs_ref_GRCh38_chr3.ltrdigest.gff3.fused_LTR_retrotransposon591_144906380_144906530
---------------------------------------------------------------------------------------------------------------------------------------------------------ATCCTGGGACAGCCTGTAGCCAGGTATTTCTCCCACCTCCTCAGTTGTAATTGGGAGACTTTGCTCTTTTCACATGCC---CTTCTTGTTATGCCTGAAAATCCCATACCCTTATTAGGGAGGGATATATTAGCCAAAGCTGGAGCTATTATC---!!T---
>hs_ref_GRCh38_chr16.ltrdigest.gff3.fused_LTR_retrotransposon12_3079586_3079877
---GATAAACGTCCTACCTGTGAAATAACTATTCAGGGAAAGAAATGTAAAGGTTTGGTAGATACAGGAGCAGACATTTCAATCATTTCTCTACAGCACTGGCCATCCGCATGGCCAAGT------CAACCCGCTCAATTTAACATAGTTGGAGTTGGTAAAGCCCCTGAAGTATATCAAAGTAGTTATATTTTGCATTGTGAGGGGCCCGATGGACAACCTGGGAATATT---CAACCAATTATAACTTCTGTGCCTATAAATTTATGGAGAAGAGATTTATTACAACAATGGGGAGCACAA!!G---------
>hs_ref_GRCh38_chr8.ltrdigest.gff3.fused_LTR_retrotransposon93_43699327_43699586
------------------------GACACTATTCAAGGAAAACAATTTGAAGTTCTGGTCAACACTGGAGCAGACGTTTCTATCATAGCTCTTTATCAATGGCCAAAAAACTGGCCCAAA------GAAAAGGCCCTGGTGGGTCTTTTTGGAGTCAGAACTGCTTCAGAAGTTTAT!!C------------TTACCTTGTCTTGGTCCAGAAGAACAGGAAGGCACAATA---CAACCTCTAATTATGCCCACTCCTGTTAACTTATGGGGGAGAGATCTACTTCAGCAATGGGGCACAGGAATT---!!T---
>hs_ref_GRCh38_chr14.ltrdigest.gff3.fused_LTR_retrotransposon388_106842424_106842703
---------AGAGCCTATGTTCAGATTAGAAGTGGAGGCCAACTAGTGGACTTTATGGTAGATACTGGGGCTGAGCACTCAGCAGTGACCCGACCTATAGGGCCGCTATCC------------------AAGAACTGTGCAACTATTGCAGGAGCCACTGGAGTCTCAGAGAAGAGGCCTTTCTGTCAGTCAAAGAGGCGTGTTATAGGAGGACAAGGAGTCCAACAAGAA---TTCCTGTACCTCCCAAATTGTCCAGTTCCTTCGCTGGAAAGAGACCCATTTCAAAAACTGCAGGCACAGATTACA!!T---
>hs_ref_GRCh38_chr11.ltrdigest.gff3.fused_LTR_retrotransposon339_73944609_73944738
TCTGACAAAAGACCTATTTGTACAGTAACGATTCGAGGTAAAGACTTTGAGGGACTAGTAGATACTGGAGATGATGTTTCTATTATTGCTTTAGATCAATGGTGCCAGCATTGGCCCAAA------CAAAAGGCA!!T---------------------------------------------------------------------------------------------------------------------------------------------------------------------------------
>hs_ref_GRCh38_chr1.ltrdigest.gff3.fused_LTR_retrotransposon721_213029903_213030059
---AATAAATGCCCTACCTGTGAAATAACTATTCAGGGAGAGAAATTTAAAGGTTTGGTAGATACAGGAGCGGACATTTCAGTCATTTCTCTACAGCACTGGCCGCCCATGTGGCCAATT------CAGCCCTCTCAATTTAACATAGTTGGAACTGGTAAAGCC!!C---------------------------------------------------------------------------------------------------------------------------------------------------
>hs_ref_GRCh38_chr9.ltrdigest.gff3.fused_LTR_retrotransposon514_93753776_93753935
AAA------TGTCCTCCCTGTGAAATAACTGTTCAGGGAAAGAAATTTAAAGGTTTGGTAGATACAGGAGCGGACATTTCAATCATTTCTCTACAGCACTGGCCATCTGTGTGGCCAATT------CAACCCACTCAATTTAACATAGATGGAGTTGGTAAG---------------------------------------------------------------------------------------------CCCCTGAAG!!T------------------------------------------------
>hs_ref_GRCh38_chr5.ltrdigest.gff3.fused_LTR_retrotransposon31_7266270_7266384
------------------------------------------------------------------------------------------------------------------------------------------------------------------------------------------------ACTCTGTGCCAACTTAGACAATACTCTTTTAAGCACTCC---TTTTTAGTTATCCCCACCTGCCCAGTTCCCTTATTAGGCCGAGACACTTTAACTAAATTATCTGCTTCCCTGACT!!A---
>hs_ref_GRCh38_chr19.ltrdigest.gff3.fused_LTR_retrotransposon507_38939325_38939421
ACTGATAAACGTCCTACCTGTGAAATAACTATTCAGGGAAAGAAATATAAAGGTTTGGTAGATACAGGAGCGGACATTTCATTTCTC------------------------------------------------------------------------------------------------------------------------------------TATAGCAAT!!G------------------------------------------------------------------------------------
>hs_ref_GRCh38_chr1.ltrdigest.gff3.fused_LTR_retrotransposon687_169665252_169665528
---------GAGCCCCAGGTATGTTTCACCATTGAGGGCCATGAAATTGACTTCCTCCTGGGCACTGGCATGGCCTTCTCAGTGTTAATCTCATGT!CCTGGATGACTGTCCTCAAGGTCCGTTACCATCCGAGGAATCCTGGGATAGCC!!TGTA---------------ACCAGGTACTTCTCCCACCTTCTCAGTTGTAATTGGGAGACTTTGCTCTTTTCACATGGC---TTTCTTGTTATGCCTGAAAGTCCCGCACCCTTATTAGGGAGGGATATATTAGCCAAGGCTGGAGCTATTATC---!!T---
