# Supplementary material for: Related Endogenous Retrovirus-K Elements Harbor Distinct Protease Active Site Motifs
Source: Front Microbiol. 2018 Jul 18;9:1577. doi: 10.3389/fmicb.2018.01577 (PMC6058741; doi:10.3389/fmicb.2018.01577)
Supplement: FILE 1 in FASTA (fa) format — Aligned translated genomic protease BLAST results. The sequences found by BLAST for the HK2 protease in the human genome aligned and translated by MACSE. [file Data_Sheet_1.zip › Additional file 31.nwk]

(ERVFXA:0.16452213558302922203[I0],ERVH:0.63299282602651985030[I1],((ERVF:0.18869941894306074825[I4],((((ERVHML8:0.11872521452014374310[I9],(ERVKHML7:0.13996147560070895666[I11],((ERVKHML3:0.17880324561237193048[I14],(ERVKHML6:0.47577362699159059245[I16],ERVKHML5:0.36083948159759032803[I17]):0.18440912809376050485[I15]):0.07757501084856828488[I13],(((ERVKHML4:0.47319754175435707610[I21],ERVKHML1:0.14055330282763431327[I22]):0.03471336937990877197[I20],(ERVK14C:0.05587892384186363137[I24],ERVKC4:0.15562294777785437572[I25]):0.04664554232127049449[I23]):0.02823830096825714550[I19],ERVKHML2:0.13250138363278712861[I26]):0.02435409636214751206[I18]):0.19637348253633440942[I12]):0.12855158328717611327[I10]):1.03504836639294794942[I8],(ERVS:0.78574458908223754339[I28],ERVL:0.41002518224453410323[I29]):0.82703954032408910635[I27]):0.46697919170882640216[I7],(ERVADP:0.28404223078411278136[I31],ERVI:0.59505823757671116869[I32]):0.30573880290243804492[I30]):0.30370706983516743138[I6],(((ERVT:0.47405095213277009814[I36],(ERV3:0.39155713387003659998[I38],ERVE:0.63554845494008382900[I39]):0.05394737635600702075[I37]):0.23675364563834314091[I35],ERVRB:0.55734398251129013691[I40]):0.15509470189470364598[I34],(ERVP:0.24591246267929511848[I42],(ERVW:0.10654127020523017355[I44],ERV9:0.26771336776805854107[I45]):0.02870843983837433055[I43]):0.22888547193451738715[I41]):0.07272109343954706595[I33]):0.10516801922335632102[I5]):0.06384606048413590806[I3],(ERVFB:0.22191843788260129378[I47],ERVFC:0.34908575308943551319[I48]):0.04644855975735669856[I46]):0.07875538461416921321[I2]);
