# Supplementary material for: Related Endogenous Retrovirus-K Elements Harbor Distinct Protease Active Site Motifs
Source: Front Microbiol. 2018 Jul 18;9:1577. doi: 10.3389/fmicb.2018.01577 (PMC6058741; doi:10.3389/fmicb.2018.01577)
Supplement: FILE 1 in FASTA (fa) format — Aligned translated genomic protease BLAST results. The sequences found by BLAST for the HK2 protease in the human genome aligned and translated by MACSE. [file Data_Sheet_1.zip › Additional file 36.nwk]

(ERVW/4005/:0.14864922947198899728,((ERVP/3595/:0.22251843920450731229,(ERVFB/3028:0.25833255101895552519,((ERVH/2720/:0.63472237038832257650,ERVF/2908/:0.35340977843506554690):0.03887461947241066529[21],(ERVFC/2612:0.36996239902891703277,ERVFXA/260:0.26527024630295259477):0.06641554677489427960[33]):0.06859460059840426227[40]):0.38903364306277893325[98]):0.10055820351560891546[39],(((ERVS/2060/:0.72361293908797574836,ERVL/2382/:0.56141036738017335850):0.83048929605935251086[100],(ERVHML8/32:0.10294971530358994205,((((ERVKHML2/3:0.14353450315040575114,((ERVKHML1/2:0.16742563668487187023,ERVKHML3/2:0.33263169856503410626):0.02527088325804949936[18],(ERVK14C/30:0.13449206311557362903,ERVKC4/928:0.30528636208318615797):0.07655676230219547740[95]):0.04633534456410520752[26]):0.06044803685741068078[41],ERVKHML4/3:0.48443217150065376320):0.01370750973701507537[31],(ERVKHML5/2:0.40144007506755780001,ERVKHML6/2:0.51512612641206034780):0.21244026809744431805[82]):0.11413540972077643176[85],ERVKHML7/3:0.18614372234354689684):0.15327919177031407161[86]):0.99029635185194964109[100]):0.72950506138146875568[95],((ERV3/3107/:0.41035099231283012067,(ERVT/4124/:0.53929951433900547020,ERVE/2842/:0.50348181265439473364):0.11902638031446907685[57]):0.21552232339131879857[95],((ERVADP/262:0.17583764478828628475,ERVI/3005/:0.49839764778413880864):0.61226409820599181355[89],ERVRB/2648:0.40119780468213861457):0.15012798351530826091[62]):0.14391024105498761987[69]):0.15888587843478704786[53]):0.17095883494420927029[92],ERV9/3329/:0.17469606666968448550);
