# Supplementary material for: Related Endogenous Retrovirus-K Elements Harbor Distinct Protease Active Site Motifs
Source: Front Microbiol. 2018 Jul 18;9:1577. doi: 10.3389/fmicb.2018.01577 (PMC6058741; doi:10.3389/fmicb.2018.01577)
Supplement: FILE 1 in FASTA (fa) format — Aligned translated genomic protease BLAST results. The sequences found by BLAST for the HK2 protease in the human genome aligned and translated by MACSE. [file Data_Sheet_1.zip › Additional file 40.nwk]

(((ERVFXA:0.15481932413965476814,ERVH:0.49213339644587733579):0.08765309984191199666[59],ERVFC:0.34041255199921027774):0.05155837507288974636[33],(ERVF:0.28931562507735592016,(ERVP:0.21047034825356514265,((ERV9:0.21383500541846628407,ERVW:0.10255498953497395320):0.14842773706252759824[92],(((ERVS:0.75921188129641326015,ERVL:0.55023876177035324631):1.10045996858122108186[100],(ERVHML8:0.09405802131674260991,(ERVKHML7:0.18845656721013070989,(((ERVKHML2:0.16552264317199255617,(ERVKHML1:0.17932686679965356702,(ERVKC4:0.17573296667817792094,ERVK14C:0.12131839419345989695):0.09722856478123806379[93]):0.03585326531822252000[34]):0.03932897138721411223[41],((ERVKHML5:0.39857588729518433901,ERVKHML6:0.57769878883354397470):0.18229341644512694898[76],ERVKHML3:0.25034316502046971564):0.08015861676020273607[32]):0.05069386499253969447[31],ERVKHML4:0.47228157116488495015):0.13112897416150937069[85]):0.17250846504123720782[92]):1.17857667382125441691[100]):0.38749539924331177776[50],(((ERVT:0.52433299642560093901,ERVE:0.47194467186634331268):0.13654201444807476107[77],ERV3:0.42383104816508920809):0.20306069551216029967[88],((ERVI:0.49241544540400905561,ERVADP:0.17604817338832429163):0.56322333617449027443[92],ERVRB:0.39652215437109106233):0.12834600022444603296[46]):0.19635132359180035300[61]):0.08251995479278377565[27]):0.11736187427604197198[28]):0.39691511036423721137[82]):0.07560626548193308261[45],ERVFB:0.31889734550929349499);
