# Supplementary material for: Related Endogenous Retrovirus-K Elements Harbor Distinct Protease Active Site Motifs
Source: Front Microbiol. 2018 Jul 18;9:1577. doi: 10.3389/fmicb.2018.01577 (PMC6058741; doi:10.3389/fmicb.2018.01577)
Supplement: FILE 1 in FASTA (fa) format — Aligned translated genomic protease BLAST results. The sequences found by BLAST for the HK2 protease in the human genome aligned and translated by MACSE. [file Data_Sheet_1.zip › Additional file 35.nwk]

(ERVW/4005/:0.10747015696794641471,(ERVP/3595/:0.21405127551981900647,((ERVF/2908/:0.19393933842460434058,(ERVFB/3028:0.26537522934270707520,((ERVFXA/260:0.21186669165674501536,ERVH/2720/:0.55840811124402545129):0.03963599030940657270[42],ERVFC/2612:0.31593585347488933879):0.04320798365036968014[40]):0.06136399491315179533[49]):0.16419269351058116135[85],(((ERVADP/262:0.20085338974619706964,ERVI/3005/:0.47528050722199666200):0.42325519925187687909[99],((ERVS/2060/:0.62388909666776692919,ERVL/2382/:0.44553432296817102598):0.77174472756750100988[100],(ERVHML8/32:0.11025145692008508913,(ERVKHML7/3:0.12973569530145032114,((((ERVKHML6/2:0.40558495438552844004,ERVKHML5/2:0.31171183073847408274):0.21506890379995172169[93],ERVKHML3/2:0.15720938459031782997):0.10254247604788592485[49],((ERVKC4/928:0.32166988470408464096,ERVK14C/30:0.06720562837342360096):0.02684340672238391678[66],(ERVKHML4/3:0.48069662944109869951,ERVKHML1/2:0.12672221516748147230):0.03586639793811524646[23]):0.02338082146687465654[32]):0.02427812501505082626[23],ERVKHML2/3:0.11567529409013366237):0.16986204367080659505[88]):0.13447994388687414813[79]):1.09978127325007313253[100]):0.57194704103921156779[96]):0.18158812977601659910[38],(ERVRB/2648:0.48639166737473665814,(ERVT/4124/:0.43289724798039169729,(ERVE/2842/:0.61672808401752687857,ERV3/3107/:0.34789705830074202364):0.07420097370002380621[56]):0.18722529580325200649[92]):0.12420569067560269239[55]):0.09809887868084167517[45]):0.18853304085843300419[80]):0.06613654868378873730[94],ERV9/3329/:0.18450308122338832106);
