# Supplementary material for: Related Endogenous Retrovirus-K Elements Harbor Distinct Protease Active Site Motifs
Source: Front Microbiol. 2018 Jul 18;9:1577. doi: 10.3389/fmicb.2018.01577 (PMC6058741; doi:10.3389/fmicb.2018.01577)
Supplement: FILE 1 in FASTA (fa) format — Aligned translated genomic protease BLAST results. The sequences found by BLAST for the HK2 protease in the human genome aligned and translated by MACSE. [file Data_Sheet_1.zip › Additional file 12.nwk]

(1952748045:0.04198155559760625988,(((((1920280778:0.04704222231355809081,(1162378204:0.03020660277110671227,(((((10_6829036:0.08492681757311476565,1099824318:0.00000135197942038837):0.00582600700475230642[27],(((3q25894397:0.02204116552852962777,2118565193:0.01675535609493374739):0.00981877063786763295[54],(((1258332303:0.00596755634776699202,(1q60694930:0.01362027577789027243,(1q55631233:0.00383902077153158109,(3q48563964:0.00000135197942038837,1101699166:0.00395848859900695474):0.00000135197942038837[64]):0.00000135197942038837[24]):0.00192300219019553124[11]):0.00191682362773415676[7],((6q77721767:0.00602168559366726783,5q56662273:0.00197219525012454731):0.00000135197942038837[51],(8p_7502734:0.00592773068770443938,(7p_4595789:0.00000135197942038837,7p_4587285:0.00196966207069410211):0.00000135197942038837[50]):0.00197058312100163117[34]):0.00000135197942038837[8]):0.00191619394654844819[16],(3q85567115:0.00000135197942038837,(3q13028832:0.00196998760095634141,2218942777:0.00593444240406614150):0.00000135197942038837[20]):0.00000135197942038837[58]):0.00536974522684805031[33]):0.00232945397461758758[18],5p30491500:0.00988471498225309414):0.00000135197942038837[9]):0.00383563559001484427[12],7q04749176:0.00197133611406149611):0.00419811441194399906[22],1118725567:0.02631285325712598780):0.01644894988340931535[75],5p46004598:0.11935031073477871122):0.00567742358695270868[37]):0.00299166955784308571[29]):0.00375160921684455397[30],7q41752382:0.07707349299524134112):0.00236924401106551044[32],6p28686608:0.02389807518229072197):0.00178297566321265581[12],(((1159000401:0.07447197842791876410,(9q28852178:0.06358630873369465475,(((8p46269584:0.05642618598708423749,((1233094025:0.02995862131334112860,1424011407:0.03181507739602521673):0.01685443282289400199[96],6p60656963:0.08626314316947369942):0.00756982796155777470[63]):0.00386745550229005298[23],(((11_3452329:0.01655622234762074360,4p_9125948:0.03101726533116428569):0.00143277127020761128[66],(8p12463893:0.00197849477597197799,(8p12221371:0.00000135197942038837,8p_8201280:0.00000135197942038837):0.00196446521845523425[88]):0.00796781835096615869[97]):0.00397771938292116548[71],((4p_9662118:0.02028339712547617968,4q_3982264:0.01406492114331847620):0.01199498305054819830[91],3p75554515:0.03450990351509169995):0.00000135197942038837[9]):0.00000135197942038837[23]):0.00784913247373835062[32],(4q90110943:0.04313530857607134755,5q54639937:0.16248067545445973869):0.01284242210085850128[46]):0.00861049548724003924[56]):0.00659982697933652815[37]):0.00330768884774848993[19],((6p42898576:0.04096943214452022919,(1p13356938:0.00621213289717393799,((1p13211187:0.00000135197942038837,1p13017252:0.00192151020215146308):0.00426977348020324450[97],1p12781202:0.00734672243205913237):0.00378758959046972439[60]):0.02869854986933223495[100]):0.00401996061440807254[21],(1584160586:0.29419169109881282420,(4q2_244648:0.06302856746578990033,(3q01695942:0.02884576823129944914,2223541929:0.02407863025433140680):0.02749157141177341682[93]):0.00000135197942038837[8]):0.00419453440868688878[12]):0.00439663862166529435[11]):0.01693282026852857905[46],(17_8060374:0.21097607747256982846,(((2p82026313:0.05788027422471684474,(4q70129756:0.05269009970262789055,(1619398024:0.03586990666790125515,(1384872344:0.05232043938338800521,8p43698475:0.06094119422832661864):0.00537927110210192471[49]):0.00322834283800872788[30]):0.00283175404461336478[26]):0.10707602198312261843[96],(1952464532:0.06001980314296397057,((6q22510145:0.15024785263772699739,1039107588:0.11259024207207563029):0.01166421151586251141[49],(Y12998824:0.12552184586399864341,6p27188989:0.08211270268037056119):0.03348124185636493222[94]):0.00000135197942038837[29]):0.09711382145073917116[98]):0.05955297048586382508[91],((1033605891:0.07925285827936065508,(1920318222:0.05543747107823537162,(1071959828:0.05607132410364643049,(1173943642:0.11913189779816422964,((8q60495415:0.06059759475217590258,1957898955:0.07052328014925428323):0.00339190539028135342[22],((1q05860880:0.04340163296410287641,((((1156329452:0.09158214114435649089,(2p84473746:0.03960224710310374791,4q87405099:0.04615529218366614533):0.00873999417683385751[74]):0.00216890210842343766[58],2q49322819:0.04878817930980969969):0.02315590058339653604[94],1248510203:0.08508547787652503969):0.02647468504363352862[39],(1403173230:0.03704161511228041409,1912453807:0.03603494579669726250):0.01307020021207511325[87]):0.00220637354939024572[9]):0.00921683549950038511[11],(1631663355:0.03307768540311740307,Y13616883:0.04800600707607405315):0.00495418536523900468[25]):0.00725846365460791447[7]):0.00708233514220926556[18]):0.00375194909995589824[9]):0.00518256238905146892[11]):0.00167251156936974190[7]):0.12261153809936156667[94],(((1p19543686:0.03783463018206888878,(19_9457176:0.06916074417048113931,((((5q_1581851:0.01843266715858863508,5q3_245188:0.01627664808399804930):0.01669527127500178981[85],((9p35584594:0.05664058128454128177,((((1924005717:0.05716055563992771676,((3p49230240:0.03821637285643509491,(3q85016236:0.07418605600031576153,(1634339349:0.00000135197942038837,1635071970:0.00000135197942038837):0.03503582168656047685[100]):0.00206652540653456344[16]):0.00408645600657594164[14],4q64565655:0.05394754527266475835):0.00317286682164949659[6]):0.00202484771275106756[3],4q99369245:0.06844173037163504836):0.00000135197942038837[1],(3q29903327:0.05645152639039886094,8p46281080:0.06902174381199177589):0.00494503015171037646[23]):0.00615566842462136107[1],(1631541904:0.22578614015808584625,((((1043588009:0.05825953395285371483,(1610421576:0.04344401091805838444,(7q94725751:0.03428720022350126989,Y13173155:0.09000531407142824125):0.00251179217942988598[23]):0.00402719877001868690[14]):0.00000135197942038837[3],1589237488:0.03504969534108443030):0.00398602061108166775[5],(4q30942806:0.04613537582217876187,4q91698457:0.03504665496383638917):0.00428347222024534190[27]):0.00197542981689988618[1],(6p45237807:0.04249010085214077748,1938938279:0.03354966165695956459):0.00350623828341637767[15]):0.00000135197942038837[0]):0.00443030213063130753[0]):0.00197068725916533334[0]):0.00191442043904344115[0],(((1q50655746:0.03899092989027028860,((3q51703358:0.05563113011548417169,4q73366308:0.03558392499930046471):0.00363136220861798179[23],(((3p38423383:0.03914176772992546821,((((1923535882:0.10214680860943339824,(4p10300687:0.14745447773372583056,1727697864:0.07615095699652170425):0.02427250649689575296[68]):0.03833352129022150889[72],1952303894:0.04035012495223733175):0.01077590181278167795[42],4q74986816:0.04461730126598192209):0.00776515296090358326[35],1320682578:0.05161540606693428013):0.00451519360285658478[27]):0.01032966031199573052[24],(3q67180429:0.06176083150981470649,1q67321021:0.03136968524622272408):0.00313057622923004330[17]):0.00534022503383332816[9],((1q54049640:0.04336982114255881482,5q15039514:0.05699823773204200361):0.00148117292649364548[9],(1731635103:0.03528018403071445097,(2q07945846:0.05768578372185746705,2p48387465:0.03403040445119407537):0.00505369972572257929[44]):0.00191449068278433192[12]):0.00829046896996495607[16]):0.00275442464086785282[1]):0.00408275380129036018[9]):0.00816398284686586928[7],((4p45045102:0.06366613935657269852,((((7p54451220:0.02902902097903275677,1159926576:0.04385821473806763432):0.00149441208342851873[33],1205306235:0.03487134702844613132):0.00416250703289150308[22],((7p56319441:0.04722689573768874133,(((1251737479:0.48217466493740102074,1042507980:0.49635575537710246996):0.16630995811692794728[54],(5p24308997:0.95426256200123837914,1294358615:0.66499266847890803334):0.28561187157071865617[37]):0.13022346855813254907[10],(((5p19704796:0.06884082046498468666,2q99274361:0.12369342605530096735):0.03029257859469747238[66],8q68891690:0.04854625325516177814):0.01256228768463055895[12],(1p19999770:0.07597360740099143306,1202664629:0.08203121609582100793):0.00000135197942038837[35]):0.01328987085244057870[37]):0.01640260320445217218[3]):0.00712080819364455109[0],((5q54501620:0.03478037879979860997,((4q01903823:0.05169060342810597591,(1250495304:0.02560354762896717776,4q91184008:0.06090799058999379900):0.00094655518847070917[6]):0.00000135197942038837[2],((1q13028913:0.03129595726012575352,Y16875422:0.07388297879986824301):0.00894305749702303462[21],(6p29878968:0.02614572206213345434,(1042498263:0.04015904454126989487,5q87513387:0.02692271000508410228):0.00161074324148006228[9]):0.00225309886449864610[9]):0.00194708911524989030[1]):0.00214885061410523140[1]):0.00206385795427389438[1],(((4q85048147:0.04136418606133470538,19_9714980:0.05695326498135845628):0.00358714056341454457[15],(7p46041606:0.03275113190443835337,(8q26010097:0.03951342019773446818,1921341731:0.09875805860919177614):0.00155380686023771572[18]):0.00000135197942038837[4]):0.00198150705581781345[3],(2q52276980:0.03689435514306128178,(1921669856:0.05613003944284995772,1q78557450:0.03161223758040525300):0.00000135197942038837[5]):0.00211983405323806469[4]):0.00202928089151180628[1]):0.00000135197942038837[0]):0.00415697349217961955[0]):0.00220783287281501716[0],6q10502228:0.02427662337971337250):0.00625427706206025183[0]):0.00000135197942038837[0],(6p58416153:0.05631983558279810703,1030293841:0.02354080448217351490):0.01135463095703067096[60]):0.00860406381411375938[1]):0.00349250116644976615[0],4q86463108:0.04158380586156546627):0.00000135197942038837[0]):0.00193229795225482569[0]):0.00298627927339227420[0],(1729989181:0.04708736472615420582,(((3q04284888:0.03914520467932979669,1452168671:0.04006193096746570731):0.00501732816995783919[29],4q27274865:0.03321059313678619701):0.00541731442022897521[6],(7p43862175:0.07971610608446572099,8q75046147:0.02455383808417678504):0.00977495992905409034[39]):0.00197746729916582851[0]):0.00198593773052623251[0]):0.00230626099137393441[1],6q10919121:0.02682822790118276346):0.00976239467233243688[9]):0.00000135197942038837[9]):0.17607894027991394248[43],((1539013847:0.08500989417040122342,((8q88610969:0.09739397144305965426,(1q85583994:0.08669606239556108818,((((9p11258681:0.05173224536184446026,((2q27372866:0.06994477534206788860,8p46653026:0.05612096881178983698):0.00413889811305240100[31],1198931902:0.05802037290163498950):0.00390044046778229405[10]):0.00494699297654459941[10],((2q70115013:0.05325648485951101768,4q06111258:0.09603515987615195149):0.00893041427346817629[15],((1195936537:0.05763597135762739410,6p23163902:0.07736544270668999079):0.00512282347122723809[18],12_8561754:0.07824729353998166603):0.00196043035214670935[4]):0.00396900164291833554[2]):0.00664897988964354390[10],(1442805989:0.03871265068335807968,((1371029212:0.12769580410691672157,(1549841547:0.05463325741199817620,(1854605252:0.09623270899280619850,(4q71808153:0.21789233829114293406,((1324927414:0.07867757899947304401,7p48141477:0.08620502243968584943):0.00896889536163708069[44],1923885523:0.09163652690904254550):0.00209404164802137749[27]):0.00740192010807607260[46]):0.00768946156002048038[43]):0.00760376735263939597[41]):0.00590204419716737917[23],(((3q64219854:0.14229605660071406592,((2p56983489:0.11049643798770629466,(2q31095361:0.07243382526374823882,(1q25223516:0.05599906998427624932,(1444416995:0.04345815652055869116,4q58294236:0.04045096150333419432):0.00460957092568011362[25]):0.00608175718481501672[24]):0.00558997154676092994[6]):0.00159280646829768773[3],(6q78135934:0.03333998278532288029,1302670826:0.07509746496833651086):0.00560262723459691199[41]):0.00203343608615580125[11]):0.00236347085766896396[7],1181035627:0.14961604985494048048):0.00170793443024013555[6],(2p71391138:0.08061398143788700565,1242443684:0.08075919089180039201):0.00461379644277765122[23]):0.00722290902139198845[11]):0.00489406466417522529[4]):0.01064359358997427583[14]):0.00202580610309083253[2],(Y21091386:0.09361001103109441168,6q00947827:0.04967534101145320430):0.01858653713665382040[28]):0.01275310947559682787[12]):0.00721915136043506898[21]):0.00205004608586775673[8],(((1635799589:0.07074539385414799209,2q72514965:0.07469088430206688445):0.02011153311081773087[83],(1927747604:0.21918642639336499700,5p37089568:0.09456399607000477714):0.00325655169615441699[27]):0.01744677228496435695[42],1923555311:0.09028736133927821317):0.01093084989462888949[35]):0.00312436015029080244[10]):0.29664921078331324411[97],(1957513749:0.07238385624451851297,(((1952410982:0.06043798315174370162,(4q77396491:0.13757288269538611725,19_9511344:0.11324616792990988001):0.01098367311997707624[41]):0.01896775305302875539[23],1211821820:0.03673732041817617811):0.02835154734735167645[49],(((5q71575493:0.02010899573734326734,1921790729:0.05811626988633191576):0.03719615941583737095[89],(8p46487783:0.10792470736997605840,(11_7902437:0.06692956234793576153,1951808307:0.03744006117631504260):0.01584697591132131975[89]):0.00107871094451353474[45]):0.02019703446650103831[46],6p32563581:0.06812241036943417205):0.01649463182611924858[53]):0.03326497706110433106[44]):0.32428776214293297819[89]):0.11336937462328616766[38]):0.07699832017016824959[10],(((1743329021:0.05711059280353282530,(1743343243:0.03465038497356836417,((1921885166:0.00749789774460154178,16_2665186:0.02302188536664476551):0.01974512352254941677[95],8q45061048:0.11021737821669230772):0.03302350326641024375[93]):0.01059309540885218330[51]):0.08488084731113400283[98],10_5042581:0.17178610228707885677):0.19590563412337205773[99],((6p49506166:0.02060081427337417601,(((6q21043959:0.02764690097500288254,(1143166238:0.04344246106124251272,((1238124720:0.04114700577673310183,2q01239712:0.02872620054410905330):0.00149619631631857353[30],(3q94649070:0.03049094082324205202,5q14147839:0.04443431419937991789):0.00200055470575975216[20]):0.00000135197942038837[14]):0.00415874506929005908[33]):0.00155546228450787307[18],(Y15978071:0.04108231429940529394,5p34466139:0.02535065816943946407):0.01425182854578382029[63]):0.00456569865454504054[20],1192947719:0.01493140572360117553):0.00989544915981733705[41]):0.16533167127562545251[84],((1121284520:1.41075757717153371651,((((3p87612202:0.13378786279094856404,((1672067780:0.09310535208569437060,((2q52704588:0.04605110978596976823,(7p12070052:0.07460130489545405141,((2q32143715:0.00992976057560458411,(1815312261:0.00398425974342925693,(1318426776:0.00276361392243912709,2113055799:0.00000135197942038837):0.01117698547689610980[97]):0.00000135197942038837[52]):0.01506628992668630242[95],((2215285933:0.00000135197942038837,1418355124:0.00000135197942038837):0.06440301953965302251[100],2216149743:0.01111425456225866026):0.00377370031225631678[76]):0.05723461892959464531[96]):0.00661843062404444526[62]):0.01514048969173840443[56],(((1214067779:0.17157185313553890982,(1310968718:0.06223012691511927569,19_9593159:0.04568899508120904951):0.00141454911726733514[75]):0.02507867735181866162[86],(((1205309208:2.15329891596126588027,7q85742369:0.05627735977010846907):0.08761697804705487203[25],2242111362:0.06626406050865171760):0.11429264262674765362[31],3p16020423:0.03815713986158870974):0.04478725078011338429[25]):0.01721851469463168277[29],7q38446467:0.03209656356835061120):0.04000620835744368026[29]):0.03058675779546132442[22]):0.04355553533225293983[33],4q99018227:0.35711800417296646337):0.06387358535417626826[43]):0.12946004244397099625[44],19_9629628:0.18305753358487067417):0.23672633361627867798[53],(((4p44991340:0.52081566697614856132,(8q13475156:0.09961815047110725296,8q81846267:0.17713915344974470734):0.21702079391479442427[100]):0.03882076846886053922[34],((((((((((6q66895626:0.03528099337336061680,1p54914378:0.03222880284460919592):0.00294993248654708230[15],((2p79165310:0.03778734738053032838,3q35936256:0.03131200586604825087):0.01109668814713294684[42],1458123489:0.02386322099896378418):0.00226216318900705456[5]):0.00284227675437824208[1],((1p46956240:0.08293104745933832511,(2p33661513:0.12093956357166470161,(1231876138:0.08588179229287001837,X57401060:0.10010059068657548020):0.03168607213333600459[85]):0.05203907330335150877[90]):0.02644630588519308878[46],((1q11857272:0.03840322351996577899,1177860433:0.07288379090802601934):0.00672375702799219137[19],(((((((7q19568190:0.04990127124091788685,1422241069:0.02941064369094242154):0.00533263829715559853[33],((2p17343612:0.02637930338599709518,(2118755335:0.04242193871445418263,3q91662936:0.03957189450722443241):0.00254154461556435661[24]):0.00211441052518848661[23],((2p75876421:0.03666870442371574640,(1355058426:0.02630979842532370216,3q62325715:0.05335639354253168820):0.00231353411418249322[26]):0.00330101524129888368[21],7q14381241:0.03895743715855935069):0.00000135197942038837[4]):0.00791607548463794074[40]):0.00192399406340541248[4],(4p_8423574:0.05611714563161553787,3p74874974:0.08566613544666587532):0.00000135197942038837[2]):0.00391733243407140115[1],(2q80237620:0.09274388735757758961,(4q83001752:0.03819646715856151592,((3q96669408:0.06819780555621096640,X106001473:0.03092271616346058821):0.00389618206945522216[15],1p46387922:0.03797026333803384807):0.00203704907856431605[7]):0.00229404729504390425[2]):0.00000135197942038837[0]):0.00404672622333150656[0],X131932184:0.05408554787428941635):0.00181201948118520193[0],(1755013562:0.02825298147348287436,(7q08341822:0.03495365072591632982,1234100330:0.03510860396929075394):0.00398871897791229068[25]):0.00223798000969716851[15]):0.00385871277165406555[0],(6q44118471:0.03173835245210985395,((((2p30518589:0.04290999548024125587,(1223553248:0.03050948142163079427,12_7185297:0.03657182075871098781):0.00000135197942038837[25]):0.00195186502149042934[5],3q15745431:0.04860028347645741625):0.00196186989857007055[1],((8q80740533:0.03722642218171003797,(5q60663376:0.02968403135380796518,12_8763587:0.02552599084482165201):0.00196892963057988249[15]):0.00697216764758757258[33],(3q63697058:0.07319727794304477231,(8q60422447:0.04255704922875954560,6q43083110:0.02409971160656296588):0.00405515514685216797[40]):0.00614428366960740723[34]):0.00778161731594893390[7]):0.00397811165499118314[1],(((1566971660:0.02012092747274530150,(6q06232697:0.03031353520692168027,1122314275:0.02892573748696247032):0.00351128404596231158[19]):0.00209159281942282449[3],(1555309307:0.03831824159060368690,3p27003940:0.04649135827426027073):0.00214089204853766838[14]):0.00388781620988437951[2],(4q70192364:0.03480765245485839543,1095719562:0.01618780506041656020):0.00189727040400203360[29]):0.00198898587069749194[2]):0.00582713153227229236[0]):0.00000135197942038837[0]):0.00240116616880608905[0]):0.00000135197942038837[0]):0.00312209718106615632[0]):0.00458280832230020113[0],(1258854448:0.04611486214259160471,2139741428:0.02978537319015989865):0.00624897264940183026[6]):0.00277262093829718425[3],1186835722:0.02887721060559387751):0.00157703427265266862[3],4q10281353:0.03177248665697709334):0.15444092581161436573[98],((8q07602502:0.06707458987634563885,6q18621211:0.06595103825509444906):0.02690779144150620347[98],(((((1292390380:0.03690364034206538441,1227614017:0.05368677355434482018):0.00182522176499363368[8],(4p35860911:0.06794982250803276169,(((((((1621633219:0.04494296852974637158,((5q14994165:0.03946078490036823011,5q76911279:0.03525484970299140597):0.00132566733533694961[14],5p32555603:0.02826386861576806256):0.00000135197942038837[1]):0.00197339118850774686[2],((5q72930090:0.04337106378695834707,5q26223950:0.04561399984189880991):0.00174198878832909111[11],4q02239079:0.03446019643082313261):0.00225368997117641892[6]):0.00197604551227517633[0],(((X104886536:0.03177937610925832962,4q58661761:0.03165243596436993767):0.00066733419013792288[5],((((1185610275:0.03737163615970496428,9p26827140:0.02748063507218888660):0.00087540314160319040[9],1p58171407:0.04037273634937622174):0.00210087605028747102[6],(1307893055:0.03692195298757869337,1731766250:0.03653305421328460062):0.00486270325829390917[33]):0.00416965097137103613[1],(3q95591224:0.04848725660160159434,(6q86677119:0.03189836959221848539,(4q67278048:0.02462307025833166199,(1327216496:0.04699255956435656467,(9p22438327:0.03919106554111111834,6p19275001:0.02280661531483521229):0.00369474646343129903[36]):0.00207842850538507515[8]):0.00195291966860739147[5]):0.00196603122389570626[2]):0.00357375766657420891[0]):0.00000135197942038837[0]):0.00200384491080678271[0],((1101236404:0.03620844595503720786,(8p39881236:0.05159261434544723524,(4q84738217:0.03280388162699244409,1774912134:0.01839469948079558784):0.00181327083519303481[24]):0.00189116719137443672[9]):0.00000135197942038837[2],8q52958435:0.03459558644340043898):0.00196516371140198270[0]):0.00403668891894038220[0]):0.00000135197942038837[0],((((1q11225964:0.03514655890774860680,1110403165:0.02665008044989295583):0.00160587731376930190[32],6q99264548:0.02628541758631639316):0.00199849418892828617[23],((3q51666678:0.04855507383349070422,((9q86153010:0.03619767289039649283,5q39507104:0.03559125131596821423):0.00311756861265662316[17],(3p17778215:0.03535820395988856918,2q47315149:0.03100097952365496456):0.00143976125594321249[7]):0.00421967391276502086[3]):0.00184825920803992089[0],((4q63056625:0.03847694559242621076,(5q13621547:0.03559565642534057855,6q15236891:0.02754589355855240410):0.00093107062525415334[17]):0.00393239179934027575[9],(1064780549:0.03248402865223803948,(4q01634026:0.03945597615199187419,19_8383240:0.01833743642982225627):0.00572600572502855558[65]):0.00000135197942038837[3]):0.00389628544207662464[1]):0.00192998800081416676[0]):0.00196566133860797245[0],(1323528618:0.08510969702853177221,1194121963:0.02605956320067743040):0.00366492978771870963[12]):0.00194291110790113558[0]):0.00188088104716902654[0],(6q50850827:0.02850944093980834967,((((4q63188412:0.04871860319588579291,7p53958450:0.02775737622114616762):0.00917017088286629055[47],(1009045055:0.02846516860540313637,(5p42114640:0.03093376368746290211,1037280382:0.03533759981209663031):0.00560513728628596070[29]):0.00191048789915712548[5]):0.00193432844834887856[2],((1p05112796:0.04367147590785110112,3q64815261:0.01858194752797234783):0.00389937744043720308[20],3q48574604:0.04398677723138970375):0.00000135197942038837[3]):0.00206246249457773438[0],((4p45535211:0.04455231238639114494,5p24390937:0.03695329861984795322):0.00000135197942038837[2],(7p23857836:0.02676434556204033283,1431707684:0.03559406080775789211):0.00293512193773751064[8]):0.00193600629779492012[1]):0.00000135197942038837[0]):0.00202250489648915814[0]):0.00000135197942038837[0],(2p_8898455:0.01803711868634712279,((4p25242127:0.02590962598676786743,((((1q69665786:0.01552279386777077365,((5p50374116:0.03411016285868427589,(1167623798:0.05345935011994035202,(1300284572:0.01931396028330640766,1300082053:0.01356526463666397377):0.00601951190324211041[80]):0.00658365226050854589[58]):0.00461068658870950575[19],8p29308752:0.02009782320224271293):0.00000135197942038837[2]):0.00394531332415125162[22],((1851114607:0.01811575771943900459,(((12_8792051:0.02514382819657215787,6q64028407:0.02940947639172517003):0.00101081713465106570[13],(4q76045928:0.02230133686481268127,2q02500684:0.01214430803490011354):0.00785126445967834069[51]):0.00198108708657194132[3],6q63328993:0.02717354195736005132):0.00000135197942038837[1]):0.00000135197942038837[2],2p47104365:0.03022962868856915106):0.00390977931798843544[2]):0.00219485201994289517[11],3q52563600:0.02610722274923773720):0.00391271825055251269[4],(3p33450415:0.01630987545115917051,(4q58308131:0.02648743243709923006,1218035061:0.02854013571560761256):0.00543195749913607563[23]):0.00185649659065935217[2]):0.00000135197942038837[1]):0.00372160576356220284[1],(X151557956:0.01961050922651762923,(1938826489:0.03695883035805119093,7q44420662:0.02239624255377635487):0.00000135197942038837[5]):0.00196559242942686728[4]):0.00561613786320326255[0]):0.00000135197942038837[0]):0.01502386280770955616[3],((X26043899:0.03465866311170041902,(14_5161681:0.04129286720048434139,(1p94374543:0.03700128803356805135,((1231338624:0.05363692925075035783,2117300545:0.04153388671042514135):0.00733414318276775536[33],5q99984405:0.04150742728722759539):0.00564084527324837902[9]):0.00000135197942038837[0]):0.00198677916379352056[0]):0.00183134633470940578[0],((5p30201386:0.06724660790185058024,(6p38620183:0.05028957253466544847,((((1362154036:0.03094525686064529546,19_9318455:0.04787899489078387832):0.00395747218472902468[49],(1q73371634:0.04185995856897523765,8p27496134:0.04765543026055012177):0.00000135197942038837[3]):0.00203313633091326343[5],((1754328930:0.05454555641528741061,5p22929893:0.07103703521863317938):0.00866750198982486376[17],1p18229313:0.03319765809785906602):0.00000135197942038837[1]):0.00370899024742442395[1],(3q63805345:0.10254454977364861612,1727715563:0.08951693443160263497):0.01217941691343958285[32]):0.00000135197942038837[0]):0.00391109702408972120[0]):0.00000135197942038837[0],((3p51746100:0.04946231917542433243,(X112112532:0.04367610115684958383,X26501252:0.06452168502339730716):0.00085141830950122765[18]):0.00657666601826639458[24],(4p28306796:0.06600987029254951066,(1q99094301:0.06415730191104579427,((4q58461870:0.06089816029402995295,12_1712863:0.03545361627552097439):0.02209248510145397568[62],(3p38442181:0.03717909355165698038,1q94425770:0.04458595090294608515):0.00366808148571056434[52]):0.00870074194358445505[11]):0.00151422135519526258[1]):0.00196506771604487620[1]):0.00000135197942038837[0]):0.00396560853123021848[0]):0.00000135197942038837[0]):0.00200503915414343686[0]):0.00397210798076358396[0]):0.00194426814945093196[0],(8q72391728:0.05459445209415537958,1354704021:0.05431520099300349291):0.00358377886380268577[7]):0.00396499077431563488[1],(((8q73909781:0.03706842483096552121,1752576961:0.05057981012096673251):0.00271447008899018422[25],1281900212:0.07349862970514167704):0.00112442824753146821[16],1p66421895:0.05654419945045690427):0.00000135197942038837[4]):0.00579250153167168089[4],1022142583:0.04363908838311366528):0.01533233597589011947[33]):0.08648219991620331726[80]):0.17285286897759466473[91],(((3q96523409:0.05897862220302506342,6q18583788:0.07251025666387912738):0.02625747408541992747[98],(1q61484084:0.08794585366040043317,(1q46532928:0.06050966665158657998,(3q82721897:0.17221620846821752981,2p69795005:0.08967199826181522504):0.06775916226045833324[100]):0.01070548576115803487[50]):0.01827254646512012359[58]):0.04943733832119690669[91],(((1263313830:0.08011461028452118716,(X107874856:0.06262001280957567306,1079605932:0.10166274518791126868):0.01086774888194359107[68]):0.02560118531270353173[94],(1662645751:0.10482251933683621459,1108200723:0.12467905804879376996):0.02844710780879478387[96]):0.03459525742470657278[96],1117374099:0.11648543876003857045):0.03396435876130762116[82]):0.14641106788737556776[93]):0.15836629192856102599[84],((11_5931586:0.16791027192041046989,X97844378:0.20730988292896579406):0.11878559387482658105[96],(((9q92074714:0.03232980222851124241,(6q67885911:0.06127079427225739366,(((2p90148608:0.05143909669578754923,1755470939:0.02150898844444844651):0.00895693841790304486[80],(3p46389896:0.04817553396541672528,X153098129:0.02776323252701456620):0.00650184971776523492[68]):0.02791347296768102379[85],(((5p44116846:0.06070327261141853642,19_9543337:0.03906636637308699006):0.01588066355772439070[79],(((5p_7060438:0.04560387730321948524,1420703658:0.04616384573939857211):0.00656898030781518684[61],(14_5855519:0.04255317177358676484,(((6q68679108:0.14010383722598823697,(1842464668:0.03230815085589523045,4q68033713:0.04271511780481254683):0.00358716640866727594[39]):0.00584338641947481415[11],((((3q98194049:0.06291341378240893067,2p69445776:0.03785125970572977838):0.01122453403815814287[43],(X65131774:0.02165390948278718419,(3p44857796:0.04921354011550277407,2q50961406:0.03307447278139474811):0.00314087282524541395[25]):0.00407980262936066297[17]):0.00194577948670031039[1],(18_9425407:0.04140915789073648656,((4q54059372:0.07782087409507511266,(1952623830:0.05493575187475540494,1001187499:0.03595153465121490866):0.01791155275891899434[97]):0.00916969157862307892[50],8p38000806:0.01660923662229354600):0.00297643739159709217[21]):0.00376311269310810248[6]):0.00403527886128540562[1],((3q67425692:0.04339904038029090971,(((1114525558:0.02095206407899282558,7q75785023:0.04375218829139346233):0.00146253810340004242[20],(7q92481911:0.02480801550673288405,6q17661832:0.02894702007655387821):0.00606461604783589334[45]):0.00000135197942038837[8],(3q43800385:0.05355520659332298206,3p86540507:0.04938722167388782253):0.00253927975468693379[2]):0.00208946433529010826[3]):0.00369916197721497850[1],(((3q33432217:0.02455162585349759258,(4p_8484904:0.02035176902726035936,((4q51814736:0.02659466127920530332,(((((1168627239:0.03309286610437293941,7q21566114:0.02773352266520701798):0.00162384325537665236[30],9q06791297:0.03111188824353659441):0.00199456701721015435[31],(3q62724651:0.05984479741082065346,7p22706339:0.01865063158139218871):0.00361703862988740346[35]):0.00000135197942038837[7],(1552741680:0.00405151570111591999,((1016483749:0.04871972604092253412,1487237163:0.01473016032800412121):0.00373612671815349564[24],((2239059600:0.11575824805821265107,1122550048:0.07333822128775377425):0.07042551166727552270[75],(8p10574361:0.05265731075026403724,(((9q_2278660:0.21991789079890070036,((1363216213:0.25981336187816900241,1131256608:0.16404948727967105793):0.12224567266431844714[83],1659519788:0.21554926805906723941):0.05363204929139380600[55]):0.19565962884675791589[100],1309268441:0.03459699425380696053):0.02773255590256338068[89],2116895263:0.04082431865899417006):0.00723500358396783096[69]):0.02984712957188613569[74]):0.01124148022411241080[8]):0.00218202734927894345[1]):0.00661605317557741046[1]):0.00220114825032512130[2],((1288370777:0.03921896965484856362,3q70820086:0.01621753638125650668):0.00195104555886008082[12],(2q65712624:0.02248805227909066173,1920092743:0.00589342890535449280):0.01016094796257110099[88]):0.00000135197942038837[3]):0.00219943125205320335[0]):0.00000135197942038837[0],1218198056:0.03706543136614107864):0.00428005716718421383[1]):0.00000135197942038837[1]):0.00744672296191348834[9],(3q70674649:0.04978912485416338990,2q08218359:0.02809629065896921199):0.01185258026846718049[33]):0.00768968221191642168[41],1139737500:0.04183724680911013460):0.00265557758091195537[12]):0.00634161975981764950[3]):0.00000135197942038837[3]):0.02164875187929484954[52],1921131902:0.22300393906324333937):0.01020226810676617100[47]):0.01621331903153890378[52]):0.01336890303439604820[42],8p_9806046:0.06954058928452148958):0.02609321137915892458[54]):0.04784742885488209307[63],5q31574968:0.07722332539465473489):0.10574289303314114707[85]):0.06861293370143885240[74]):0.01843147119196192688[53]):0.27718441536543753090[100],((1071953874:0.24209361097785112027,(1386762343:0.06750222365690079773,(11_3354739:0.04524933693205474006,1927843329:0.07098623214227707534):0.01751875889329191499[71]):0.04981634414949728112[98]):0.02584116170062159684[70],(5q66133093:0.10996771858222673113,(3q51809680:0.08426226666134886689,3q64022550:0.08929284235323026175):0.05602983356687663008[100]):0.02070180027842682263[53]):0.12374989468848077157[99]):0.05321119411552298339[39],((X72225021:0.19468319624219784791,2q38209947:0.06012023732083848770):0.25970738393061482130[100],X69700037:0.27600731770501163442):0.06326752017997881727[32]):0.03859136937849878130[51]):0.20351098092963290642[99]):0.10499595030916634986[57],1335145356:0.38312484489704418111):0.03546502200803771515[20]):0.10214107730449216438[67],((4q07736055:0.08428595503991020976,3p16767513:0.26660142791451563182):0.31128296213704209627[95],((1043592850:0.13894843535881845620,4q69059772:0.22023640348984258042):0.20119883312635933326[93],((3q9_849624:0.05061997812503288285,((5q86461950:0.12820958659066125640,(5q79053660:0.05296255522283346145,(3q57584216:0.04253780485807943934,3p19486892:0.05587365733251251076):0.02689723962927821968[94]):0.03921793235674279204[69]):0.02561933729316164671[47],((((4p_9100732:0.04575858592991231127,(12_8287301:0.06724744309585373170,(3q30145907:0.02699357448591049174,1171743911:0.06331684531986855879):0.00696531636851494083[88]):0.01101458083355316871[89]):0.01802591452253020365[90],1728235509:0.02259456409988164910):0.00770361964207443364[80],((1252117866:0.03232367464871489793,(((3p75363724:0.02089306537854808063,(1171587711:0.03066291401351172244,1167728658:0.03485995884166917524):0.00361796492818730131[64]):0.00483076101356523773[68],3q25741405:0.02772180459701984248):0.00959664655618387881[85],9q90225330:0.03569782242015520635):0.02291024315757450580[100]):0.00252399694478852923[33],9q35440816:0.05332867272618556365):0.00235325852649531913[48]):0.02777811495593497312[76],2p64890228:0.07099016040027553154):0.01308767689006911338[24]):0.00959161914911085996[15]):0.01250741423996049907[21],(1227484078:0.05370536458143235214,1752596012:0.08539526874730696271):0.00000135197942038837[62]):0.27209512671752694724[97]):0.18251799984458583204[90]):0.07217878770217958651[45]):0.21400505657875490417[63]):0.29343473403676734179[63],(1736113133:0.11360364512693829631,(4p31504165:0.05647706062737489069,((2q55924790:0.07627078974773349174,5q10205897:0.07087415693934108474):0.00697876021111080817[51],(5q06916165:0.06144907212759750936,1071019983:0.10934052007800935946):0.00390767330198087126[51]):0.01660012914949965043[65]):0.12109080016971648930[92]):0.47542670175124335241[100]):0.24764471367569490523[69]):0.37752032754901054812[31],(1q60700830:0.05980869003155792757,((8p_8130073:0.00000135197942038837,8p12535100:0.00000135197942038837):0.02298713834640117235[100],((3q30448526:0.02618279353628175099,(5p40107226:0.02217914867239715454,((((((1205302483:0.22337389249010478065,9q12395299:0.36041407860652452388):0.12719970394858132190[79],1115067026:0.02495340732849103682):0.00563769586532315067[13],(2p63992676:0.04386195540241658725,6q76491868:0.02688852016864446554):0.00148673264136338465[13]):0.00394032231637299682[1],(((9p31774914:0.04270266419355792792,(1101216504:0.03596134096461933022,(1923852874:0.09334552030058936023,6q58301977:0.04148325436700331381):0.00789134235060178109[37]):0.00356803308745504404[12]):0.00374400850669657321[11],(1039046566:0.07501387158711571301,1920504964:0.03870468821659719255):0.00767685012837418350[69]):0.02180858711946999720[27],((5q72398122:0.02601816929638653061,1150490813:0.06621563114781152393):0.01339856879419054972[51],(8p46585308:0.03943128981963048285,1065111447:0.02276578692215049105):0.00088123162853491564[13]):0.00267400492334272629[3]):0.00000135197942038837[0]):0.00394553990999817281[0],((7p50579532:0.03905754399226837176,1924245483:0.06880962406241045159):0.00000135197942038837[4],((6p61277876:0.06633346975824444547,((Y22831690:0.00000135197942038837,(Y24465438:0.00000135197942038837,Y25204164:0.00000135197942038837):0.00000135197942038837[30]):0.13525449996194932600[100],1154760673:0.10513403937632376239):0.00145501977318985556[4]):0.00290546264354271536[2],(Y7995332:0.05158092234750451255,(4q73950941:0.04090987714554882027,(1727691285:0.03578118836602826869,1p33066594:0.03331979352042654940):0.00345824743360535238[37]):0.00416883440759615014[28]):0.00404510276858272184[12]):0.00201620346564361161[0]):0.00613150698728032444[0]):0.00797557010644030923[9],((1927708485:0.05107617771722305217,1284105306:0.02971577802389407247):0.00700080327330366084[30],1234525413:0.04081470312987542370):0.00000135197942038837[4]):0.00198649117626420240[2]):0.00000135197942038837[2]):0.00208106695357394757[3],1150634578:0.04773974112069771791):0.00112405473917099393[3]):0.00723417321359916699[7]):0.12835478009534315169[70]):0.06160936217871265663[7]):0.08836860203773683198[13]):0.05628519784643867818[5]):0.04100587063752837019[42]):0.07330667953118542857[66]):0.06631206136443672239[69]):0.09712437349687486066[89]):0.02669460848292204078[74]):0.00192937951360751020[11],1234624840:0.08662373862731746754):0.00445502463278350455[31],1937111469:0.04314380900928341256);
