# Supplementary material for: Related Endogenous Retrovirus-K Elements Harbor Distinct Protease Active Site Motifs
Source: Front Microbiol. 2018 Jul 18;9:1577. doi: 10.3389/fmicb.2018.01577 (PMC6058741; doi:10.3389/fmicb.2018.01577)
Supplement: FILE 1 in FASTA (fa) format — Aligned translated genomic protease BLAST results. The sequences found by BLAST for the HK2 protease in the human genome aligned and translated by MACSE. [file Data_Sheet_1.zip › Additional file 20.txt]

4_74986816 I26 1.000000 1.000000
1234100330 I48 1.000000 1.000000
1_12781202 I22 1.000000 1.000000
6_43083110 I48 1.000000 1.000000
11_5931586 I1 0.806769 0.806769
11_5931586 I3 0.138079 0.944848
11_5931586 I2 0.052346 0.997194
3_44857796 I5 1.000000 1.000000
6_42898576 I22 1.000000 1.000000
1108200723 I0 1.000000 1.000000
2_82026313 I28 1.000000 1.000000
3_52563600 I47 1.000000 1.000000
6_86677119 I47 1.000000 1.000000
4_01903823 I26 1.000000 1.000000
1122314275 I48 1.000000 1.000000
7_53958450 I47 1.000000 1.000000
Y16875422 I26 1.000000 1.000000
9_35440816 I40 1.000000 1.000000
1424011407 I22 1.000000 1.000000
5_71575493 I33 1.000000 1.000000
X26043899 I47 1.000000 1.000000
1952623830 I5 1.000000 1.000000
1555309307 I48 1.000000 1.000000
3_13028832 I22 1.000000 1.000000
1957898955 I25 1.000000 1.000000
5_60663376 I48 1.000000 1.000000
2118565193 I22 1.000000 1.000000
2117300545 I47 1.000000 1.000000
2_32143715 I44 1.000000 1.000000
1030293841 I26 1.000000 1.000000
4_28306796 I47 1.000000 1.000000
1101699166 I22 1.000000 1.000000
1177860433 I48 1.000000 1.000000
9_22438327 I47 1.000000 1.000000
1323528618 I47 1.000000 1.000000
1754328930 I47 1.000000 1.000000
4__3982264 I22 1.000000 1.000000
4_58294236 I32 1.000000 1.000000
7_04749176 I22 1.000000 1.000000
1198931902 I32 1.000000 1.000000
6_15236891 I47 1.000000 1.000000
X151557956 I47 1.000000 1.000000
1_33066594 I17 1.000000 1.000000
4_02239079 I47 1.000000 1.000000
1921885166 I30 1.000000 1.000000
X106001473 I48 1.000000 1.000000
6_32563581 I33 1.000000 1.000000
2116895263 I5 1.000000 1.000000
2_38209947 I6 1.000000 1.000000
1927747604 I32 1.000000 1.000000
4__8423574 I48 1.000000 1.000000
1487237163 I5 1.000000 1.000000
8_75046147 I26 1.000000 1.000000
1252117866 I40 1.000000 1.000000
3_98194049 I5 1.000000 1.000000
1362154036 I47 1.000000 1.000000
1139737500 I5 1.000000 1.000000
8_60495415 I25 1.000000 1.000000
8_07602502 I47 1.000000 1.000000
1662645751 I0 1.000000 1.000000
6_60656963 I22 1.000000 1.000000
8_12221371 I22 1.000000 1.000000
7_22706339 I5 1.000000 1.000000
1912453807 I25 1.000000 1.000000
8_52958435 I47 1.000000 1.000000
1101236404 I47 1.000000 1.000000
2_49322819 I25 1.000000 1.000000
2_71391138 I32 1.000000 1.000000
8_12535100 I17 1.000000 1.000000
3_94649070 I34 1.000000 1.000000
1071953874 I9 1.000000 1.000000
1_19999770 I26 1.000000 1.000000
4_64565655 I26 1.000000 1.000000
1619398024 I28 1.000000 1.000000
6_23163902 I32 1.000000 1.000000
5__1581851 I26 1.000000 1.000000
1635071970 I26 1.000000 1.000000
2_80237620 I48 1.000000 1.000000
1951808307 I33 1.000000 1.000000
1022142583 I47 1.000000 1.000000
1418355124 I44 1.000000 1.000000
1736113133 I15 1.000000 1.000000
1001187499 I5 1.000000 1.000000
1118725567 I22 1.000000 1.000000
3_85016236 I26 1.000000 1.000000
7_75785023 I5 1.000000 1.000000
2_48387465 I26 1.000000 1.000000
5_14994165 I47 1.000000 1.000000
1071959828 I25 1.000000 1.000000
1727697864 I26 1.000000 1.000000
19_9629628 I44 0.999869 0.999869
6_58301977 I17 1.000000 1.000000
4__8484904 I5 1.000000 1.000000
1_78557450 I26 1.000000 1.000000
3_64219854 I32 1.000000 1.000000
7_92481911 I5 1.000000 1.000000
12_8561754 I32 1.000000 1.000000
1300082053 I47 1.000000 1.000000
8_68891690 I26 1.000000 1.000000
1957513749 I33 1.000000 1.000000
1431707684 I47 1.000000 1.000000
6_29878968 I26 1.000000 1.000000
1938938279 I26 1.000000 1.000000
1937111469 I22 1.000000 1.000000
6_66895626 I48 1.000000 1.000000
2_79165310 I48 1.000000 1.000000
1079605932 I0 1.000000 1.000000
1774912134 I47 1.000000 1.000000
3_9_849624 I40 1.000000 1.000000
5_50374116 I47 1.000000 1.000000
8_81846267 I12 0.598811 0.598811
8_81846267 I35 0.217507 0.816318
8_81846267 I11 0.182175 0.998492
9_35584594 I26 1.000000 1.000000
2__8898455 I47 1.000000 1.000000
2139741428 I48 1.000000 1.000000
6_27188989 I29 1.000000 1.000000
1095719562 I48 1.000000 1.000000
2_64890228 I40 1.000000 1.000000
1_13356938 I22 1.000000 1.000000
6_00947827 I32 1.000000 1.000000
3_25894397 I22 1.000000 1.000000
1_60694930 I22 1.000000 1.000000
3_49230240 I26 1.000000 1.000000
1327216496 I47 1.000000 1.000000
1281900212 I47 1.000000 1.000000
1227484078 I40 1.000000 1.000000
1420703658 I5 1.000000 1.000000
8__8201280 I22 1.000000 1.000000
8_46585308 I17 1.000000 1.000000
4_91698457 I26 1.000000 1.000000
1250495304 I26 1.000000 1.000000
4_67278048 I47 1.000000 1.000000
1227614017 I47 1.000000 1.000000
19_9318455 I47 1.000000 1.000000
2_99274361 I26 1.000000 1.000000
1065111447 I17 1.000000 1.000000
6_50850827 I47 1.000000 1.000000
1242443684 I32 1.000000 1.000000
3_48574604 I47 1.000000 1.000000
1_55631233 I22 1.000000 1.000000
3_74874974 I48 1.000000 1.000000
5_14147839 I34 1.000000 1.000000
7_46041606 I26 1.000000 1.000000
4_69059772 I37 1.000000 1.000000
7__4595789 I22 1.000000 1.000000
1159000401 I22 1.000000 1.000000
5_26223950 I47 1.000000 1.000000
1920280778 I22 1.000000 1.000000
1_73371634 I47 1.000000 1.000000
1150490813 I17 1.000000 1.000000
3_87612202 I44 1.000000 1.000000
1_19543686 I26 1.000000 1.000000
4_10300687 I26 1.000000 1.000000
1110403165 I47 1.000000 1.000000
Y21091386 I32 1.000000 1.000000
3_46389896 I5 1.000000 1.000000
1549841547 I32 1.000000 1.000000
1851114607 I47 1.000000 1.000000
1115067026 I17 1.000000 1.000000
2_08218359 I5 1.000000 1.000000
3_70820086 I5 1.000000 1.000000
1_60700830 I17 1.000000 1.000000
1043588009 I26 1.000000 1.000000
1_69665786 I47 1.000000 1.000000
4_63056625 I47 1.000000 1.000000
1842464668 I5 1.000000 1.000000
2_50961406 I5 1.000000 1.000000
1442805989 I32 1.000000 1.000000
3_04284888 I26 1.000000 1.000000
7__4587285 I22 1.000000 1.000000
1952410982 I33 1.000000 1.000000
5_19704796 I26 1.000000 1.000000
2239059600 I5 1.000000 1.000000
3_29903327 I26 1.000000 1.000000
2_01239712 I34 1.000000 1.000000
8_10574361 I5 1.000000 1.000000
1_13028913 I26 1.000000 1.000000
1064780549 I47 1.000000 1.000000
5_44116846 I5 1.000000 1.000000
7_94725751 I26 1.000000 1.000000
7_56319441 I26 1.000000 1.000000
7_50579532 I17 1.000000 1.000000
1042498263 I26 1.000000 1.000000
1_05112796 I47 1.000000 1.000000
6_21043959 I34 1.000000 1.000000
3_38423383 I26 1.000000 1.000000
1589237488 I26 1.000000 1.000000
3_91662936 I48 1.000000 1.000000
8_46487783 I33 1.000000 1.000000
3_51746100 I47 1.000000 1.000000
3_62325715 I48 1.000000 1.000000
6_06232697 I48 1.000000 1.000000
1205309208 I42 0.115327 0.115327
1205309208 I43 0.115217 0.230544
1205309208 I44 0.115143 0.345687
1205309208 I29 0.038059 0.383746
1205309208 I34 0.037937 0.421684
1205309208 I20 0.035983 0.457666
1205309208 I31 0.035968 0.493634
1205309208 I19 0.035895 0.529529
1205309208 I18 0.035457 0.564986
1205309208 I45 0.032445 0.597432
1205309208 I41 0.032445 0.629876
1205309208 I17 0.024702 0.654579
1205309208 I37 0.024457 0.679036
1205309208 I33 0.018186 0.697222
1205309208 I36 0.017465 0.714688
1205309208 I35 0.017447 0.732134
1205309208 I22 0.015564 0.747698
1205309208 I16 0.015446 0.763145
1205309208 I32 0.014807 0.777952
1205309208 I21 0.014726 0.792678
1205309208 I30 0.014375 0.807053
1205309208 I28 0.013861 0.820914
1205309208 I26 0.013794 0.834708
1205309208 I27 0.013376 0.848084
1205309208 I24 0.012870 0.860954
1205309208 I23 0.012870 0.873824
1205309208 I25 0.012302 0.886126
1205309208 I8 0.007252 0.893378
1205309208 I12 0.007117 0.900495
1205309208 I11 0.007113 0.907608
1205309208 I7 0.006933 0.914541
1205309208 I3 0.006933 0.921474
1205309208 I4 0.006933 0.928407
1205309208 I9 0.006650 0.935057
1205309208 I5 0.006016 0.941073
1205309208 I6 0.005985 0.947057
1205309208 I46 0.005326 0.952383
2_31095361 I32 1.000000 1.000000
1238124720 I34 1.000000 1.000000
2215285933 I44 1.000000 1.000000
3_16767513 I45 1.000000 1.000000
8_72391728 I47 1.000000 1.000000
5_66133093 I9 1.000000 1.000000
2_27372866 I32 1.000000 1.000000
2_17343612 I48 1.000000 1.000000
4_2_244648 I22 1.000000 1.000000
3_86540507 I5 1.000000 1.000000
2_52276980 I26 1.000000 1.000000
1234624840 I22 1.000000 1.000000
9_31774914 I17 1.000000 1.000000
2_90148608 I5 1.000000 1.000000
1371029212 I32 1.000000 1.000000
1610421576 I26 1.000000 1.000000
X65131774 I5 1.000000 1.000000
1042507980 I26 0.994839 0.994839
Y22831690 I17 1.000000 1.000000
5_24308997 I16 0.300574 0.300574
5_24308997 I17 0.258423 0.558996
5_24308997 I18 0.107792 0.666789
5_24308997 I33 0.077028 0.743817
5_24308997 I31 0.073624 0.817441
5_24308997 I32 0.067008 0.884448
5_24308997 I26 0.026769 0.911217
5_24308997 I19 0.025670 0.936887
5_24308997 I20 0.025137 0.962024
4_45535211 I47 1.000000 1.000000
1_66421895 I47 1.000000 1.000000
1743329021 I30 1.000000 1.000000
1921341731 I26 1.000000 1.000000
Y24465438 I17 1.000000 1.000000
3_35936256 I48 1.000000 1.000000
1234525413 I17 1.000000 1.000000
12_7185297 I48 1.000000 1.000000
5_24390937 I47 1.000000 1.000000
6_10919121 I26 1.000000 1.000000
10_6829036 I22 1.000000 1.000000
4__9662118 I22 1.000000 1.000000
1167728658 I40 1.000000 1.000000
5_15039514 I26 1.000000 1.000000
1251737479 I26 0.998196 0.998196
1214067779 I44 1.000000 1.000000
2_72514965 I32 1.000000 1.000000
Y25204164 I17 1.000000 1.000000
1_46387922 I48 1.000000 1.000000
19_8383240 I47 1.000000 1.000000
5_99984405 I47 1.000000 1.000000
1920092743 I5 1.000000 1.000000
5_42114640 I47 1.000000 1.000000
5_06916165 I15 1.000000 1.000000
2_47104365 I47 1.000000 1.000000
1294358615 I29 0.217632 0.217632
1294358615 I26 0.150357 0.367989
1294358615 I31 0.096969 0.464958
1294358615 I16 0.082204 0.547162
1294358615 I25 0.059270 0.606433
1294358615 I19 0.057361 0.663794
1294358615 I20 0.056986 0.720781
1294358615 I24 0.056330 0.777110
1294358615 I17 0.032357 0.809467
1294358615 I18 0.031868 0.841334
1294358615 I30 0.029699 0.871033
1294358615 I21 0.029610 0.900643
1294358615 I27 0.029321 0.929964
1294358615 I23 0.029232 0.959196
1727691285 I17 1.000000 1.000000
1167623798 I47 1.000000 1.000000
4_27274865 I26 1.000000 1.000000
X112112532 I47 1.000000 1.000000
1131256608 I5 1.000000 1.000000
1659519788 I5 1.000000 1.000000
6_61277876 I17 1.000000 1.000000
8_12463893 I22 1.000000 1.000000
14_5161681 I47 1.000000 1.000000
1307893055 I47 1.000000 1.000000
5_46004598 I22 1.000000 1.000000
4_70192364 I48 1.000000 1.000000
1923852874 I17 1.000000 1.000000
1_99094301 I47 1.000000 1.000000
1192947719 I34 1.000000 1.000000
1071019983 I15 1.000000 1.000000
1171587711 I40 1.000000 1.000000
1248510203 I25 1.000000 1.000000
3_57584216 I40 1.000000 1.000000
1_46956240 I48 1.000000 1.000000
2216149743 I44 1.000000 1.000000
3_67180429 I26 1.000000 1.000000
1635799589 I32 1.000000 1.000000
4_84738217 I47 1.000000 1.000000
1335145356 I1 0.924532 0.924532
1335145356 I11 0.032972 0.957505
3_25741405 I40 1.000000 1.000000
9_06791297 I5 1.000000 1.000000
1729989181 I26 1.000000 1.000000
6_28686608 I22 1.000000 1.000000
1921790729 I33 1.000000 1.000000
19_9511344 I33 1.000000 1.000000
1_05860880 I25 1.000000 1.000000
1114525558 I5 1.000000 1.000000
3_82721897 I0 1.000000 1.000000
1292390380 I47 1.000000 1.000000
1154760673 I17 1.000000 1.000000
8_29308752 I47 1.000000 1.000000
1117374099 I0 1.000000 1.000000
3_15745431 I48 1.000000 1.000000
1284105306 I17 1.000000 1.000000
2_75876421 I48 1.000000 1.000000
1121284520 I28 0.069762 0.069762
1121284520 I22 0.068037 0.137798
1121284520 I26 0.062886 0.200684
1121284520 I20 0.060038 0.260723
1121284520 I21 0.060015 0.320738
1121284520 I30 0.060015 0.380753
1121284520 I27 0.058250 0.439003
1121284520 I29 0.058239 0.497242
1121284520 I23 0.054141 0.551383
1121284520 I16 0.048465 0.599847
1121284520 I24 0.046481 0.646328
1121284520 I25 0.043419 0.689748
1121284520 I48 0.029186 0.718934
1121284520 I47 0.027827 0.746761
1121284520 I46 0.026567 0.773328
1121284520 I10 0.024109 0.797436
1121284520 I11 0.024088 0.821525
1121284520 I17 0.019791 0.841316
1121284520 I18 0.019782 0.861098
1121284520 I34 0.017040 0.878138
1121284520 I12 0.014059 0.892197
1121284520 I13 0.013592 0.905789
1121284520 I19 0.011942 0.917731
1121284520 I31 0.011510 0.929241
1121284520 I2 0.010409 0.939650
1121284520 I1 0.008218 0.947867
1121284520 I0 0.008209 0.956076
1_58171407 I47 1.000000 1.000000
3_85567115 I22 1.000000 1.000000
1539013847 I32 1.000000 1.000000
4_07736055 I45 1.000000 1.000000
7_12070052 I44 1.000000 1.000000
5_37089568 I32 1.000000 1.000000
8_45061048 I30 1.000000 1.000000
1422241069 I48 1.000000 1.000000
4_35860911 I47 1.000000 1.000000
2_33661513 I48 1.000000 1.000000
8_46281080 I26 1.000000 1.000000
1672067780 I44 1.000000 1.000000
9__2278660 I5 1.000000 1.000000
3_16020423 I44 1.000000 1.000000
1218035061 I47 1.000000 1.000000
5_22929893 I47 1.000000 1.000000
5_32555603 I47 1.000000 1.000000
3_95591224 I47 1.000000 1.000000
3_67425692 I5 1.000000 1.000000
3_48563964 I22 1.000000 1.000000
Y15978071 I34 1.000000 1.000000
5_31574968 I5 1.000000 1.000000
5_34466139 I34 1.000000 1.000000
1403173230 I25 1.000000 1.000000
5_54639937 I22 1.000000 1.000000
1755013562 I48 1.000000 1.000000
17_8060374 I27 0.463576 0.463576
17_8060374 I28 0.329699 0.793275
17_8060374 I29 0.182443 0.975718
1_46532928 I0 1.000000 1.000000
19_9714980 I26 1.000000 1.000000
1300284572 I47 1.000000 1.000000
1386762343 I9 1.000000 1.000000
6_45237807 I26 1.000000 1.000000
1923555311 I32 1.000000 1.000000
1122550048 I5 1.000000 1.000000
Y13173155 I26 1.000000 1.000000
9_11258681 I32 1.000000 1.000000
1452168671 I26 1.000000 1.000000
18_9425407 I5 1.000000 1.000000
9_12395299 I17 0.999554 0.999554
2_69445776 I5 1.000000 1.000000
4_77396491 I33 1.000000 1.000000
1194121963 I47 1.000000 1.000000
1731766250 I47 1.000000 1.000000
1631541904 I26 1.000000 1.000000
5_54501620 I26 1.000000 1.000000
3_38442181 I47 1.000000 1.000000
9_90225330 I40 1.000000 1.000000
4_51814736 I5 1.000000 1.000000
Y7995332 I17 1.000000 1.000000
7_38446467 I44 1.000000 1.000000
4_85048147 I26 1.000000 1.000000
2_02500684 I47 1.000000 1.000000
5_79053660 I40 1.000000 1.000000
1_94425770 I47 1.000000 1.000000
1143166238 I34 1.000000 1.000000
14_5855519 I5 1.000000 1.000000
8_38000806 I5 1.000000 1.000000
5_30201386 I47 1.000000 1.000000
3_51703358 I26 1.000000 1.000000
6_22510145 I29 1.000000 1.000000
1205306235 I26 1.000000 1.000000
12_8763587 I48 1.000000 1.000000
4_58308131 I47 1.000000 1.000000
1621633219 I47 1.000000 1.000000
3_96669408 I48 1.000000 1.000000
2218942777 I22 1.000000 1.000000
6_38620183 I47 1.000000 1.000000
7_19568190 I48 1.000000 1.000000
1231876138 I48 1.000000 1.000000
2_70115013 I32 1.000000 1.000000
7_23857836 I47 1.000000 1.000000
X57401060 I48 1.000000 1.000000
1033605891 I25 1.000000 1.000000
4_83001752 I48 1.000000 1.000000
6_76491868 I17 1.000000 1.000000
3_30448526 I17 1.000000 1.000000
4__9125948 I22 1.000000 1.000000
6_44118471 I48 1.000000 1.000000
3_63805345 I47 1.000000 1.000000
X69700037 I2 1.000000 1.000000
1384872344 I28 1.000000 1.000000
3_01695942 I22 1.000000 1.000000
2_69795005 I0 1.000000 1.000000
1159926576 I26 1.000000 1.000000
1924245483 I17 1.000000 1.000000
1263313830 I0 1.000000 1.000000
1223553248 I48 1.000000 1.000000
5_30491500 I22 1.000000 1.000000
1755470939 I5 1.000000 1.000000
4_87405099 I25 1.000000 1.000000
3_96523409 I0 1.000000 1.000000
1952748045 I22 1.000000 1.000000
4_44991340 I11 0.339082 0.339082
4_44991340 I10 0.322195 0.661277
4_44991340 I1 0.129120 0.790397
4_44991340 I0 0.126747 0.917144
4_44991340 I46 0.081519 0.998663
1355058426 I48 1.000000 1.000000
3_64815261 I47 1.000000 1.000000
1156329452 I25 1.000000 1.000000
2_56983489 I32 1.000000 1.000000
1_25223516 I32 1.000000 1.000000
1634339349 I26 1.000000 1.000000
8_46653026 I32 1.000000 1.000000
6_63328993 I47 1.000000 1.000000
6_58416153 I26 1.000000 1.000000
4_70129756 I28 1.000000 1.000000
X104886536 I47 1.000000 1.000000
1727715563 I47 1.000000 1.000000
1552741680 I5 1.000000 1.000000
1731635103 I26 1.000000 1.000000
4_58661761 I47 1.000000 1.000000
1288370777 I5 1.000000 1.000000
5_72398122 I17 1.000000 1.000000
1363216213 I5 0.997062 0.997062
X26501252 I47 1.000000 1.000000
4_45045102 I26 1.000000 1.000000
1584160586 I22 1.000000 1.000000
5_87513387 I26 1.000000 1.000000
7_54451220 I26 1.000000 1.000000
5_13621547 I47 1.000000 1.000000
12_1712863 I47 1.000000 1.000000
7_41752382 I22 1.000000 1.000000
4_58461870 I47 1.000000 1.000000
1168627239 I5 1.000000 1.000000
4_73950941 I17 1.000000 1.000000
5__7060438 I5 1.000000 1.000000
X107874856 I0 1.000000 1.000000
X153098129 I5 1.000000 1.000000
1_11857272 I48 1.000000 1.000000
4_68033713 I5 1.000000 1.000000
1354704021 I47 1.000000 1.000000
3_33432217 I5 1.000000 1.000000
8_80740533 I48 1.000000 1.000000
4_90110943 I22 1.000000 1.000000
1_50655746 I26 1.000000 1.000000
2_30518589 I48 1.000000 1.000000
2223541929 I22 1.000000 1.000000
1_61484084 I0 1.000000 1.000000
4_73366308 I26 1.000000 1.000000
1_54914378 I48 1.000000 1.000000
1231338624 I47 1.000000 1.000000
7_14381241 I48 1.000000 1.000000
1258332303 I22 1.000000 1.000000
6_18621211 I47 1.000000 1.000000
2_84473746 I25 1.000000 1.000000
3_33450415 I47 1.000000 1.000000
5_10205897 I15 1.000000 1.000000
5_72930090 I47 1.000000 1.000000
1752576961 I47 1.000000 1.000000
3_70674649 I5 1.000000 1.000000
19_9593159 I44 1.000000 1.000000
1_13211187 I22 1.000000 1.000000
6_19275001 I47 1.000000 1.000000
8__9806046 I5 1.000000 1.000000
3_30145907 I40 1.000000 1.000000
3_51666678 I47 1.000000 1.000000
7_44420662 I47 1.000000 1.000000
1_67321021 I26 1.000000 1.000000
3_19486892 I40 1.000000 1.000000
2118755335 I48 1.000000 1.000000
6_68679108 I5 1.000000 1.000000
1854605252 I32 1.000000 1.000000
4_76045928 I47 1.000000 1.000000
4_10281353 I48 1.000000 1.000000
9_28852178 I22 1.000000 1.000000
7_48141477 I32 1.000000 1.000000
1_85583994 I32 1.000000 1.000000
1_18229313 I47 1.000000 1.000000
1211821820 I33 1.000000 1.000000
1037280382 I47 1.000000 1.000000
8_13475156 I11 0.398717 0.398717
8_13475156 I35 0.396293 0.795010
8_13475156 I12 0.204641 0.999651
6_17661832 I5 1.000000 1.000000
10_5042581 I30 1.000000 1.000000
1921131902 I5 1.000000 1.000000
6_10502228 I26 1.000000 1.000000
1218198056 I5 1.000000 1.000000
1927843329 I9 1.000000 1.000000
8_39881236 I47 1.000000 1.000000
2_63992676 I17 1.000000 1.000000
4_31504165 I15 1.000000 1.000000
4_30942806 I26 1.000000 1.000000
1258854448 I48 1.000000 1.000000
1320682578 I26 1.000000 1.000000
1921669856 I26 1.000000 1.000000
1920318222 I25 1.000000 1.000000
8__7502734 I22 1.000000 1.000000
1181035627 I32 1.000000 1.000000
4_71808153 I32 1.000000 1.000000
6_99264548 I47 1.000000 1.000000
2113055799 I44 1.000000 1.000000
7_85742369 I44 1.000000 1.000000
3_43800385 I5 1.000000 1.000000
X131932184 I48 1.000000 1.000000
6_77721767 I22 1.000000 1.000000
1195936537 I32 1.000000 1.000000
12_8287301 I40 1.000000 1.000000
1099824318 I22 1.000000 1.000000
11_7902437 I33 1.000000 1.000000
3_51809680 I9 1.000000 1.000000
5_3_245188 I26 1.000000 1.000000
1173943642 I25 1.000000 1.000000
3_64022550 I9 1.000000 1.000000
7_08341822 I48 1.000000 1.000000
8_88610969 I32 1.000000 1.000000
6_64028407 I47 1.000000 1.000000
1924005717 I26 1.000000 1.000000
1202664629 I26 1.000000 1.000000
1171743911 I40 1.000000 1.000000
1039107588 I29 1.000000 1.000000
4_99018227 I44 1.000000 1.000000
1920504964 I17 1.000000 1.000000
4_99369245 I26 1.000000 1.000000
1938826489 I47 1.000000 1.000000
Y12998824 I29 1.000000 1.000000
3_27003940 I48 1.000000 1.000000
4_63188412 I47 1.000000 1.000000
1923535882 I26 1.000000 1.000000
4_25242127 I47 1.000000 1.000000
1631663355 I25 1.000000 1.000000
X72225021 I6 1.000000 1.000000
1952464532 I29 1.000000 1.000000
1205302483 I17 0.999995 0.999995
4_91184008 I26 1.000000 1.000000
Y13616883 I25 1.000000 1.000000
8_46269584 I22 1.000000 1.000000
1150634578 I17 1.000000 1.000000
1_11225964 I47 1.000000 1.000000
6_49506166 I34 1.000000 1.000000
9_26827140 I47 1.000000 1.000000
1952303894 I26 1.000000 1.000000
1186835722 I48 1.000000 1.000000
9_86153010 I47 1.000000 1.000000
1_54049640 I26 1.000000 1.000000
1009045055 I47 1.000000 1.000000
2_65712624 I5 1.000000 1.000000
1728235509 I40 1.000000 1.000000
5_39507104 I47 1.000000 1.000000
1743343243 I30 1.000000 1.000000
6_78135934 I32 1.000000 1.000000
3_17778215 I47 1.000000 1.000000
19_9543337 I5 1.000000 1.000000
1162378204 I22 1.000000 1.000000
16_2665186 I30 1.000000 1.000000
1309268441 I5 1.000000 1.000000
1324927414 I32 1.000000 1.000000
1752596012 I40 1.000000 1.000000
4__9100732 I40 1.000000 1.000000
1302670826 I32 1.000000 1.000000
1458123489 I48 1.000000 1.000000
8__8130073 I17 1.000000 1.000000
8_26010097 I26 1.000000 1.000000
1318426776 I44 1.000000 1.000000
2_52704588 I44 1.000000 1.000000
1566971660 I48 1.000000 1.000000
1016483749 I5 1.000000 1.000000
9_92074714 I5 1.000000 1.000000
8_73909781 I47 1.000000 1.000000
1233094025 I22 1.000000 1.000000
3_63697058 I48 1.000000 1.000000
19_9457176 I26 1.000000 1.000000
2_55924790 I15 1.000000 1.000000
7_43862175 I26 1.000000 1.000000
6_67885911 I5 1.000000 1.000000
X97844378 I3 0.318245 0.318245
X97844378 I8 0.266015 0.584260
X97844378 I7 0.169739 0.753999
X97844378 I9 0.120285 0.874285
X97844378 I1 0.077549 0.951834
12_8792051 I47 1.000000 1.000000
4_54059372 I5 1.000000 1.000000
1923885523 I32 1.000000 1.000000
8_60422447 I48 1.000000 1.000000
4_86463108 I26 1.000000 1.000000
1_13017252 I22 1.000000 1.000000
5_56662273 I22 1.000000 1.000000
1815312261 I44 1.000000 1.000000
4_01634026 I47 1.000000 1.000000
8_43698475 I28 1.000000 1.000000
3_75554515 I22 1.000000 1.000000
3_75363724 I40 1.000000 1.000000
3_62724651 I5 1.000000 1.000000
11_3452329 I22 1.000000 1.000000
8_27496134 I47 1.000000 1.000000
1927708485 I17 1.000000 1.000000
1310968718 I44 1.000000 1.000000
7_21566114 I5 1.000000 1.000000
1039046566 I17 1.000000 1.000000
6_18583788 I0 1.000000 1.000000
2_07945846 I26 1.000000 1.000000
1101216504 I17 1.000000 1.000000
5_86461950 I40 1.000000 1.000000
1043592850 I37 1.000000 1.000000
11_3354739 I9 1.000000 1.000000
1444416995 I32 1.000000 1.000000
2_47315149 I47 1.000000 1.000000
5_76911279 I47 1.000000 1.000000
5_40107226 I17 1.000000 1.000000
2242111362 I44 1.000000 1.000000
1_94374543 I47 1.000000 1.000000
1185610275 I47 1.000000 1.000000
4_06111258 I32 1.000000 1.000000
