# Supplementary material for: Related Endogenous Retrovirus-K Elements Harbor Distinct Protease Active Site Motifs
Source: Front Microbiol. 2018 Jul 18;9:1577. doi: 10.3389/fmicb.2018.01577 (PMC6058741; doi:10.3389/fmicb.2018.01577)
Supplement: FILE 1 in FASTA (fa) format — Aligned translated genomic protease BLAST results. The sequences found by BLAST for the HK2 protease in the human genome aligned and translated by MACSE. [file Data_Sheet_1.zip › Additional file 1.fa]

>1162379054
-----W---A--S-Q---F----------S---ES--RPVCK--AII-Q--GK-------QF-E------G-LVD-T--------GADVSI---I-AL-NQW-P-K----NW-----P-K*KA-----V-----TG---LV------------G---V-G-TPQK---C-------IK--------V---------L-LHC-------LGP---D-NQE------------------------S------T-------V--QP-M-I--T----S--M------IT-S--T------------ND--------Y-F--I-----C-------GV--E----IYYNNG------
>1958308223
-----L---S--Q-P---I----------A---SN--*PTCA--VQI-K--GK-------KC-C------G-CMD-T--------GADVSV---I-SK-NNW---------------P-LLLT-----S-----AS---LV------------G---V-G-TAQS---V-------*Q------SAE---------I-LLC-------VSP---D-GQP------------------------C------T-------F--QP-Y-V--A----N--I------RV-N--L------W-G---*D--------L-L--T-A---W-------DV--R----LT----------
>3_32087963
-----!---L--S-QP--I----------A---SN--RP!CT--VQI-K--GK-------KF-Y------G-LMD-M--------GADVSV---I-SK-NNW-P-P----SW-----P-LQLT-----S-----TS---LV------------G---V-G-TAQS---V-------QQ------RAA---------I-LPC-------LGV---D-GQS------------------------C------T-------F--QR-Y-V--A----N--I------AV-N--L------W-G---QD--------L-L--T-A---*-------DM--R----LT----------
>6_32564430
-----L---S--Q-P---T----------A---SN--RPTCV--VQI-K--RK-------KC-Y------G-LMD-T--------GAEVSV---I-SS-KDW-P-P----VW-----S-LRLT-----S-----TS---LV------------G---I-R-AATS---V-------QQ------SAD---------I-LPC-------LGP---D-GQS------------------------C------T-------F--QP-Y-V--A----N--T------AI-N--I------W-D---!E--------T-Y--SIE---Y-------ET--Y----K!----------
>Y_9276236
----!W---V--N-Q---V----------S---DN--SPIC!--VTI-Q--GK-------QF-E------A-LVD-T--------GADVS!---I-AF-ING-P-K----T!-----P-KQKA-----P-----VG---LV------------G---I-E-DLLI---S-------HQERINFLSGY------PQDI-LSC-------ARS---Q-NSR------------------------K------R-------K--RP-QKV--P----T--P------PV-H--Q----------------------M-V--Q--------------M--N----I-----------
>9_90905460
-----P---A--RFL---I----------L---VL--CAPC---IHI-Q--GR-------KF-E------G-MID-S--------GADITI---I-AS-YQ*-P-R----HW-----P-KEYA-----S-----TA---LV------------G---V-G-QASE---V-------YE------NST---------I-LHC-------TGP---E-GQT------------------------G------T-------V--HP-L-I--T----P--I------PV-N--L------W-G---RD--------L-L--Q-Q---W-------RT--Q----IS----------
>NW_003315917.2/1573332
--------------P---V----------A---SN--RPTCV--IQI-K--GK-------KF-Y------G-LMD-M--------GADVSV---I-SK-DNW-P-P----SW-----P-LQLT-----S-----AY---LL------------G---V-E-TAQS---V-------QQ------SAE---------I-LPC-------LGP---D-GQS------------------------C------T-------F--QP-Y-V--A----N--T------AI-N--L------W-G---RD--------L-Q--H----------------------------------
>NT_187651.1/1104822
--------------P---V----------A---SN--RPTCV--IQI-K--GK-------KF-Y------G-LMD-M--------GADVSV---I-SK-DNW-P-P----SW-----P-LQLT-----S-----AY---LL------------G---V-E-TAQS---V-------QQ------SAE---------I-LPC-------LGP---D-GQS------------------------C------T-------F--QP-Y-V--A----N--T------AI-N--L------W-G---RD--------L-Q--H----------------------------------
>Y_21583169
-----W---V--N-Q---V----------S---DN--SPIC!--VTI-K--GK-------QF-E------A-LVD-T--------GADVSI---!-SV-YQW-P-K----NW-----P-KQKA-----P-----VG---LV------------G---I-E-DLLV---S-------HQERINFLSGY------PQDI-LSC-------ARS---Q-NSR------------------------K------R-------K--RP-Q-K--V----P--T------PP-----------------------------V--H-Q---M-------AQ--M----NI----------
>6_26293113
-----L---S--Q-P---I----------A---FN--RPTCT--VQI-K--GK-------KF-Y------G-LMD-T--------GADVLV---I-SK-HYW-P-T----IL-----T-PAIN-----F-----YI---LS------------G---T-R-KAQS---V-------QW------SAE---------I-LSC-------LRP---H-GQS------------------------C------T-------F--QP-Y-V--A----N--I------AV-N--L------W-G---RD--------L-L--T-A---W-------DM--R----LK----------
>1952411816
-----L---S--Q-S---I----------A---SN--RPTCV--VLI-K--GK-------KF-Y------G-RMD-T--------GADVSV---I-SS-KDW-P-P----AS-----T-LRLT-----S-----TP---LV------------G---V-G-AAKS---V-------QQ------SAE---------I-LPC-------LGL---D-GQS------------------------G------T-------F--QS-Y-V--V----N--T------AI-N--L------W-G---GD--------L-Q--H-E---I-------*D--L----QM----------
>6_32476402
-----L---H--E-R---R----------N---EE--IKGLR--AQL-Q--GK-------SI-YPIP*PIG-LMD-R--------GAEVSV---I-SS-KD*-P-P----VW-----S-LRLT-----S-----TS---LV------------G---V-G-AAKS---V-------QQ------SAD---------I-LPC-------LGP---D-GQP------------------------C------T-------F--QP-Y-V--A----N--M------AI-N--L------W-D---RD--------L-L--T-A---W-------NM--R----LT----------
>1952476604
-----L---S--Q-P---I----------N---SN--RPTCV--IQI-K--EK-------KF-Y------G-LMD-T--------GADVSV---I-TS-KDR-P-L----PW-----P-LRLT-----S-----TS---LV------------G---V-G-AVQS---V-------*Q------SAE---------I-LLC-------LGL---G-GQS------------------------Y------T-------F--QL-Y-V--A----N--I------AI-N--L------W-G---*D--------L-R--H-G---I-------AD--L----QV----------
>1150510785
-----W---L--N-Q---I----------T---DK--RPTCE--ITI-Q--GN-------KF-K------G-LVD-T--------GADI--------!-NHF-S-T----AL-----V-ICVA-----SSTHL!FN---IV------------G---V-G-KAPE---L-------YQ------SSY---------I-LHC-------EWS---D-GQP------------------------G------T-------I--QP-I-I--T----S--V------PI-N--L------W-G---RD--------L-L--Q-P---W-------RT--Q----VLI---------
>6_48876515
-----W---V--N-Q---V----------S---DN--RPICM--VTI-Q--GK-------QF-E------G-LVD-T--------GTDVSI---I-AL-YQW-P-K----NW-----P-PKKA-----P-----VG---LI------------G---V-E-GLLV---S-------HQERISFLSGY------PQDI-LSC-------AM------SQS------------------------P------R-------K--RR-R-S--R----N--V------P------------------AP--------P-V--H-Q---M-------AQ--M----NT----------
>3_101695344
-----W---A--N-Q---V----------S---ED--RPVCT--VTI-Q--GK-------!F-E------G-LVD-T--------QADVSI---I----------------------------------------------------------G---I-G-TASE---V-------YQ------SAM---------I-LHC-------LGS---D-NQE------------------------S------T-------V--QP-M-I--T----S--I------PI-N--L------W-G---RD--------L-L--Q-Q---W-------HA--E----IT----------
>1_102836706
-----F---S--N-L---P----------N---TI--LK*KK--KRI-K--GK-------KF-Y------G-LMD-T--------GADVSV---I-SC-KDWSP-S----!W-----P-LRLT-----S-----TS---LV------------G---V-G-AVQR---V-------QK------SAE---------I-LPC-------LGL---D-G!N------------------------H------V-------L--SS-L-I--L----Q--I------!S-T--A------W-D---MR--------L-T--N-K---N-----FDNP--G----FK----------
>8_46280434
-----W---V--N-Q---I----------T---DK--CPTSE--ITI-Q--GK-------KF-K------G-LVD-T--------GADISI---I-LL-QHW-P-S----VW-----P-IQPT-----Q-----FY---IV------------G---V-G-KASE---!-------YQ------RIY---------I-LLC-------EGP---N-GQP------------------------G------T-------T--QP-I-I--T----S--V------------M------G-K---RF--------I-T--T-I---!-------GA--K----VL----------
>1270447618
-----W---S--S-P---V----------S---SH--KPYLE--VKI-N--GV-------MF-M------G-IID-T--------RADQTI---I-AK-KHW-P-S----DW-----A-SSSA-----L-----CS---IM------------G---V-G-EYQQ---P-------LK------SRH---------N-LPL-------LGL---E-GKV------------------------A------Q-------V--QP-F-I--L----E--I------PF-S--L------W-G---QD--------A-L--E-Q---W-------GL--N----LS----------
>1922195206
-----P---S--Q-L---I----------A---SN--RLTCV--VQT-K--GK-------KF-Y------G-LME-T--------GADVSV---I-PS-KD*-P-P----SW-----H-ILGR-----I-----PG---LW------------I---S-N-NLSK---P-------WA------ATP---------A-LHF---------------------------------------------------------V--KL-L-L--T----Q--LTYRVRRPL-GMII------F-A---IV--------S-L--V-T---L-------IT--S----IVMSS-------
>Y_13173987
-----W---V--N-R---I----------T---HK--CSTCE--IAI-Q--GK!------KF-K------D-LVD-T--------GVDISI---I-!L-QHW-P-C----TW-----P-IQCT-----Q-----FN---IV------------R---E-S-NTPE---V-------YQ------SSY---------I-LHC-------EGS---S-GQR------------------------G------T-------M--QP-T-V--T----S--V------PI-N--L------W-G---RD--------L-L--Q-Q---W-------GE--Q----VLI---------
>1940957104
-----L---V--N-Q---V----------S---DN--RSICM--VTI-Q--GK-------QF-E------G-VVD-T--------GADVSI---I-AL-YQ*-P-K----KW-----P-KQKA-----P-----VG---LV------------G---VEG-LLVS---H-------QE------RIS---------F-LSG-------YPQ---D-ILS------------------------C------A-------MSQNP-R-K--R----K--R------PR-N--V------S-A---PP--------V-H--Q-M---A-------QM--N----I-----------
>1810224242
----------------------------------------------------K-------KF-K------G-LVD-T--------GVDISI---I-SL-QHW-P-S----MW-----P-IQPA-----Q-----FN---IV------------G---V-G-KAPE---V-------YQ------SSY---------I-LHC-------EGP---N-GLS------------------------G------I-------I--QP-I-V--T----S--V------PI-N--L------P-G---RH--------L-L--Q-Q---W-------GA--Q----V-----------
>NW_003315964.2/152702
-----S---K--P-T---L----------A---SN--RLTCV--V*I-K--GN-------KF-Y------A-LMD-T--------GADVSV---I-SK-DKW-L-P----SW-----P-LQLT-----S-----TS---LV------------G---V-E-TAQS---V-------QH------SAE---------I-LPC-------LGL---D-GQS------------------------C------T-------F--QP-Y-V--A----N--I------AI-N--L------W-G---!R--------L----T-A---W-------DM--R----LTNE!-------
>8_46488619
-----L---S--Q-T---I----------A---FN--RPTCV--VQI-K--GN-------TF-Y------G-LTD-M--------GADVSV---I-SK-DNW-P-P----SW-----P-GQLT-----S-----MS---LV------------G---V-G-SAQS---V-------QQ------SVE---------T-LPC-------LGV---D-GQS------------------------C------T-------F--QP-Y-V--A----N--I------TI-N--L------Q-S---QD--------L----Q-!---W-------DM--R----LTN!--------
>1952304743
-----!---Q--W-R---------------------------------D--LS-------SL-Q------A-LPP-R--------FTPFSC---L-SL-----P-S----SWDHRCPP-PCPA-----N-----FF---VFLVETGFHHVGQDG---L-K-LLTS---!-------DQ------PTL---------A-SQS-------AGI---T-GLS------------------------!------T-------TPSQP-I-V--T----A--V------PI-N--L------W-G---RD--------L-L--Q-Q---W-------GA--Q----AF----------
>7_150584606
-----L---S--Q-P---V----------A---SN--RPTYT--VQI-K--GK-------KF-Y------G-LMD-I--------GADVSV!SVI-SK-NNW-P-L----SR-----S-LKLS-----S-----TS---LV------------G---V-G-TAQS---V-------QQ------SAE---------I-LSC-------LRL---D-GRF------------------------V------F-------C--------------------------V-S--R------F-K---GV--------F---------------------------------------
>Y_21062490
-----!YP-S--Q-P---I----------A---SD--RPTCV--VQI-K--GN-------KF-!------G-LMD-T--------GVDVSI---I-SK-DNR-P-P----SW-----P-LQLT-----S-----TS---LA------------G---V-G-TAQS---V-------*Q------SAE---------I-LPF-------PGP---D-GQW------------------------C------T-------F--QP-Y-V--A----N--I------AI-N--L------W-G---QD--------L-L--T-A---W-------DM--R----LTN---------
>Y_21020635
-----!YP-S--Q-P---I----------A---SD--RPTCV--VQI-K--GN-------KF-!------G-LMD-T--------GVDVSI---I-SK-DNR-P-P----SW-----P-LQLT-----S-----TS---LA------------G---V-G-TAQS---V-------*Q------SAE---------I-LPF-------PGP---D-GQW------------------------C------T-------F--QP-Y-V--A----N--I------AI-N--L------W-G---QD--------L-L--T-A---W-------DM--R----LTN---------
>1384871685
-----!PDSK--Q-S---V----------P---GT--VYPCTNVQQL-S--SS-------TA-K------GRAVD-L--------CCTKAV---S-LH-PGE-P-PRKVPTG-----V-YSPL-----P-----NG---MV------------G---L------T---L-------RR------SS------------LNL-------KGI---Q-AHT------------------------G------V-------V--L!-I-L----------I------LV-N--L------W-G---RD--------L-L--Q-Q---W-------GT--E----IS----------
>X_73663408
-----L---N--Q-L---I----------T---DQ--RHMIT--LKL-G--NK-------NF-S------G-LLD-T--------GADISI---I-SH-QNW-T-E----TW-----P-WVTQ-----K-----QK---IV------------S---V-R-EAHT---A-------KQ------STC---------P-LTC-------CNS---E-GRK------------------------A------L-------I--QP-L-I--M----L--I------PV-N--L------W-G---TR--------P-I--S-P---M-------GE--S----LCR---------
>1195936030
-----W---N--Q-L---I----------T---DQ--RPMIT--LKI-G--NK-------NV-T------D-LLD-T--------GADIPI---I-SD-QNW-P-E----TW-----P-WVTQ-----K-----QK---IV------------N---I-G-EVRT---A-------KQ------STR---------P-PTC-------!DS---E-GRK------------------------A------V-------I--QP-L-I--M----P--I------PV-N--L------W-G---QD--------L-L--A-Q---C-------GG--S----LCR---------
>NT_167245.2/4295241
-----G---N--Q-L---I----------T---DQ--RPMII--LKI-G--NN-------NF-T------G-LLD-T--------GVDVSI---I-SD-QNW-L-E----IW-----P-WVTQ-----K-----*K---MV------------C---I-R-EAHR---A-------KQ------SMH---------S-LTC-------CNS---E-GRK------------------------A------V-------I--QP-V-S--M----R--I------PV-N--L------W-G---QD--------L-L--A-Q---C-------GR--G----DSQ---------
>6_33051711
-----G---N--Q-L---I----------T---DQ--RPMII--LKI-G--NN-------NF-T------G-LLD-T--------GVDVSI---I-SD-QNW-L-E----IW-----P-WVTQ-----K-----*K---IV------------C---I-R-EAHR---A-------KQ------SMH---------S-LTC-------CNS---E-GRK------------------------A------V-------I--QP-V-S--M----R--I------PV-N--L------W-G---QD--------L-L--A-Q---C-------GR--G----DS----------
>NT_167248.2/4245997
-----G---N--Q-L---I----------T---DQ--RPMII--LKI-G--NN-------NF-T------G-LLD-T--------GVDVSI---I-SD-QNW-L-E----IW-----P-WVTQ-----K-----*K---IV------------C---I-R-EAHR---A-------KQ------SMH---------S-LTC-------CNS---E-GRK------------------------A------V-------I--QP-V-S--M----R--I------PV-N--L------W-G---QD--------L-L--A-Q---C-------GR--G----DS----------
>NT_167247.2/4350772
-----G---N--Q-L---I----------T---DQ--RPMII--LKI-G--NN-------NF-T------G-LLD-T--------GVDVSI---I-SD-QNW-L-E----IW-----P-WVTQ-----K-----*K---IV------------C---I-R-EAHR---A-------KQ------SMH---------S-LTC-------CNS---E-GRK------------------------A------V-------I--QP-V-S--M----R--I------PV-N--L------W-G---QD--------L-L--A-Q---C-------GR--G----DS----------
>NT_167249.2/4500728
-----G---N--Q-L---I----------T---DQ--RPMII--LKI-G--NN-------NF-T------G-LLD-T--------GVDVSI---I-SD-QNW-L-E----IW-----P-WVTQ-----K-----*K---MV------------C---I-R-EAHR---A-------KQ------SMH---------P-LTC-------CNS---E-GRK------------------------A------V-------I--QP-V-S--M----R--I------PV-N--L------W-G---QD--------L-L--A-Q---C-------GR--G----DSQ---------
>NT_167244.2/4356398
------------------I----------T---DQ--RPMII--LKI-G--NN-------NF-T------G-LLD-T--------GVDVSI---I-SD-QNW-L-E----IW-----P-WVTQ-----K-----*K---MV------------C---I-R-EAHR---A-------KQ------SMH---------P-LTC-------CNS---E-GRK------------------------A------V-------I--QP-V-S--M----R--I------PV-N--L------W-G---QD--------L-L--A-Q---C-------G--------------------
>X_149722375
-----W---N--Q-L---I----------A---YQ--RPMIT--LKI-G--NK-------NV-T------S-LLD-T--------EVDISI---I-SD-QNW-P-E----TW-----P-SVTQ-----K-----RK---IV------------G---I-G-EAHT---A-------KQ------STR---------P-LIC-------CDL---E-GRK------------------------T------V-------I--QP-L-I--M----S--I------PV-N--L------W-G---RD--------L-L--A-Q---C-------GD--H----ST----------
>X_149680582
-----W---N--Q-L---I----------A---YQ--RPMIT--LKI-G--NK-------NV-T------S-LLD-T--------EVDISI---I-SD-QNW-P-E----TW-----P-SVTQ-----K-----RK---IV------------G---I-G-EAHT---A-------KQ------STR---------P-LIC-------CDL---E-GRK------------------------T------V-------I--QP-L-I--M----S--I------PV-N--L------W-G---RD--------L-L--A-Q---C-------GD--H----ST----------
>1442805460
-----W---N--Q-L---I----------T---DQ--SPMIT--LKI-G--NK-------NF-T------G-LLE-T--------QVDISI---I-ND-QNW-A-E----TW-----P-WVTQ-----K-----QK---IV------------S---I-G-EVHT---T-------KQK-----STH---------L-LTC-------CDF---Q-GRK------------------------A------V-------I--QP-L-I--M----S--I------PV-N--L------R-G---*D--------L-L--V-K---W-------AA--G----GA----------
>2_127372359
-----W---N--Q-L---I----------T---NQ--RPMIT--LKI-G--NK-------NF-T------G-LLD-T--------RMDISN---I-ND-QN*-P-E----TC-----P-WVTQ-----K-----QK---IV------------G---I-G-EAHT---A-------KQ------STC---------P-LTC-------CDS---E-VRK------------------------A------V-------I--QP-Q-L--M----P--F------PV-N--L------W-G---RD--------L-L--A-Q---W-------GG--H----SAD---------
>1480466862
-----W---N--Q-L---I----------T---DQ--RPMIT--LEI-R--NK-------NF-T------G-LLD-T--------RADISI---I-SD-QNW-P-E----TW-----A-WVTQ-----K-----QK---IV------------G---I-G-EVHT---A-------KQ------RTC---------P-LTC-------CNS---E-GRK------------------------A------I-------M--QP-L-I--M----P--I------PV-N--L------W-G---WD--------P-L--A-Q---W-------GS--L----CR----------
>NT_113891.3/4463822
-----G---N--Q-L---I----------T---DQ--RPMII--LKI-G--NN-------NF-T------G-LLD-T--------GVDVSI---I-SD-QNW-L-E----IW-----P-WVTQ-----K-----*K---IV------------C---I-R-EAHR---A-------KQ------SMH---------S-LTC-------CNS---E-GRK------------------------A------V-------I--QP-V-S--M----R--I------PV-N--L------W-G---QD--------L-L--A-Q---C-------GR--G----DSQ---------
>6_23163415
-----W---N--Q-L---I----------T---DQ--RPTIT--LKI-G--NE-------NF-T------A-LLD-T--------GVESSI---I-SD-QNW-P-E----TW-----P-*VTQ-----K-----QK---IV------------S---I-G-EAHT---A-------KQ------SAC---------P-LTC-------SNS---E-GRK------------------------A------V-------I--*P-L-I--M----P--I------LV-N--L------W-*---WD--------L-L--A-Q---L-------GG--V----TL----------
>7_118116566
-----R---N--Q-L---I----------T---DQ--RPMIT--LKI-G--NK-------NF-T------S-LLD-T--------GEDTSI---T-SD-QNW-P-E----TW-----P-RATQ-----K-----QK---IV------------S---T-G-EAHT---A-------KQ------SMY---------P-PTC-------CDS---E-ERN------------------------A------V-------I--QL-L-I--T----S--I------PA-N--L------W-G---RD--------L-L--A-Q---W-------EV--I----LW----------
>1854605951
--------------------------------------------------------------------------------------------------------------------------Q-----Q----------------------------A-N-QNQL---A-------RQ------N-------------ITA-------AML---Q-GRGP----------------------YV------I-------I--QP-L-I--M----P--I------PV-N--L------W-G---WD--------L-L--A-K---W-------GG--H----S-----------
>1729990024
-----R---V--N-Q---I----------T---DK--HP-----ITI-Q--RK-------KF-K------G-LLD-T--------GADISI---I-YL-QHW-P-S----AW-----P-IQPA-----Q-----FN---IV------------G---V-G-KAPE---V-------YQ------SSY---------I-LHC-------EGP---N-GQL------------------------E------T-------L--QP-I-I--T----S--V------PI-N--C------G-G---RD--------L-L--P-Q---W-------GA--Q----VL----------
>1912023521
-----W---V--N-Q---S----------I---DK--CPTCE--ITI-Q--GK-------KF-K------G-LVD-T--------GADISI---I-SL-HHW-L-S----AW-----P-IQPT-----Q-----FN---RV------------G---V-G-KAPE---V-------YQ------RIC---------I-LHC-------EGP---N-GQP------------------------G------T-------I--RS-I-V--T----S--V------PI-N--!------N-G---GEI-------L-L--Q-Q---W-------GV--Q----V!----------
>2223541355
-----W---A--N-Q---V----------S---ED--RPVCT--VTI-Q--GK-------!F-E------G-LVD-T--------QADVSV---I----------------------------------------------------------G---I-G-TASE---V-------YQ------SAM---------I-LHC-------PGS---D-NQE------------------------S------T-------V--QP-V-I--T----!--I------PI-N--L------W-G---RD--------L-L--Q-Q---W-------HA--E----IT----------
>1635519141
-!RKIY---L--S-QP--I----------A---SN--RPTCT--VQI-K--GK-------KF-!-----YG-LMD-M--------GADVSV---I-SK-NNW-P-P----SW-----P-LQLT-----P-----TS---LV------------G---I-G-TAQS---V-------QQ------SAE---------I-LPC-------LKP---D-GQS------------------------C------T-------F--KI-Y-F--A----N--V------TV-N--L------W-G---QD--------L-L--T-A---W-------DI--R----LA----------
>1173944486
-----W---V--N-Q---V----------S---DK--RPICT--VTI-R--GK-------DF-E------G-LVD-T--------GDDVSI---I-AL-DQW-C-Q----HW-----P-KQKA-----!-----LS---IV------------G---V-G-AASE---V-------FQ------SSL---------I-LPC-------QGP---D-G--------------------------------------------------------------------------------!-G---RD--------L-F--Q-Q---R-------GA--E----ISI---------
>5_172397475
-----!---K--S-L---IKLAGFAAWGAS---QN--LPTCD--VS!-R--TP-------SF-K------------------------ISL---FCTL-SLY-F-S----DW-----PTLREI-----E-----KN---LR------------E---I------T---L-------NY------WGR---------V-PPI-------SGT---QHGLS------------------------F------F-------L--SA-C-G--N----P--I------P------------F-G---RD--------L-L--A-Q---W-------GA--E----IN----------
>8_30149191
-----W---I--N-Q---I----------T---DK--CPTCE--ITI-Q--GK-------KF-K------G-LVD-I--------GADISI---I-SL-!HW-P-S----AW-----P-IQPT-----Q-----FN---IV------------G---V-G-KAPE---V-------YQ------SSY---------I-LH*-------EGP---D-GQP------------------------G------T-------I--QP-I-I--T----S--V------PI-S--V------W-G---ID--------L-L--Q-Q---W-------GA--Q----VL----------
>3_129902671
-----W---V--N-Q---I----------T---DK--CPTCE--ITI-Q--GK-------KF-K------G-LVD-T--------GADISV---I-SL-QHW-S-S----SW-----P-IQLA-----Q-----FN---IV------------G---V-G-KAPE---V-------YQ------SSY---------I-LHC-------EGP---D-GQP------------------------G------T-------I--QP-I-V--T----S--V------PI-N--L------W-R---RD--------L-L--Q-Q---W-------GA--Q----VL----------
>11110398607
-----W---V--N-Q---I----------T---DK--CPTCE--ITI-Q--GK-------KF-K------G-LTD-T--------GADMSI---I-SL-QHW-P-S----AW-----P-IQPA-----Q-----FN---IF------------G---V-D-KAAE---V-------Y*------SSY---------I-LHC-------EGP---N-GQS------------------------G------T-------I--QP-I-I--T----S--V------PI-N--F------G-G---IN--------L-L--Q-Q---W-------GA--Q----VLI---------
>1523699926
-----W---V--N-Q---I----------T---DK--CPTCE--ITI-Q--GK-------KF-K------G-LIH-T--------GADISI---I-SL-QQW-P-S----TW-----P-IQST-----Q-----FN---RV------------G---V-G-KAPE---V-------YQ------SSY---------I-LHC-------EGP---N-GQT------------------------G------T-------I--QP-I-V--T----S--V------PI-N--L------W-G---RD--------L-L--Q-Q---W-------EA--Q----VL----------
>4_99189697
-----W---V--N-Q---I----------T---DK--CPTCE--ITI-Q--GK-------KF-K------G-LVD-R--------GMDISI---I-SL-QHW-P-S----AW-----P-IPPT-----H-----FN---IV------------G---V-G-KASE---V-------YQ------SSY---------I-LHC-------EGS---D-GPP------------------------G------T-------I--QP-V-I--T----S--V------PI-N--L------W-G---RD--------L-L--Q-Q---W-------RA--Q----VL----------
>1_150655107
-----W---M--N-Q---I----------T---DK--CPTCE--ITI-Q--GK-------KF-K------G-LVA-I--------GADISI---I-SL-QHW-P-S----AW-----P-IQPA-----Q-----FN---IV------------G---V-G-KDPE---V-------YQ------SSY---------I-FHC-------EGP---N-GQP------------------------G------T-------I--QP-V-I--T----Y--V------PI-N--L------W-R---RD--------L-L--Q-Q---W-------GA--Q----VL----------
>7_56147253
-----W---V--S-K---I----------T---DK--CPTCE--ITI-Q--GK-------KF-K------S-MVD-T--------GADISI---I-SL-QHW-P-S----VW-----P-NQPT-----Q-----FN---IV------------G---V-G-KAPE---V-------YQ------SSY---------I-LHC-------EGP---D-G*H------------------------V------T-------I--QP-I-I--T----Y--V------PI-N--L------W-G---RD--------L-L--Q-Q---*-------GA--Q----VL----------
>1320683424
-----W---V--N-Q---I----------T---DK--CPTCE--ITI-Q--GK-------K*MK------G-LVD-T--------GADISI---I-SL-QHW-P-S----AW-----P-IQPT-----Q-----FN---RV------------G---V-G-KTPE---V-------YQ------SSY---------I-LHC-------EGL---D-GQP------------------------G------T-------I--QS-I-I--T----S--V------PI-N--L------*-G---RD--------L-L--Q-Q---W-------GA--Q----VL----------
>1_94446618
-----W---V--N-Q---I----------T---DK--CPTCE--ITI-Q--GK-------KF-K------G-WVD-T--------GADISI---I-SL-QHW-L-S----AW-----P-IQPV-----Q-----FN---IV------------G---V-G-KAPE---V-------YQ------SSY---------I-LHY-------EGP---D-GQP------------------------G------T-------I--QP-I-V--T----S--V------PI-N--L------W-G---RD--------L-L--Q-*---W-------GA--K----VL----------
>3_167181281
-----W---V--N-Q---I----------I---EK--HPACE--TTI-Q--GK-------KC-K------S-LLD-T--------GVNISI---I-SL-HHW-P-S----AW-----S-IQPA-----Q-----FN---IV------------G---V-S-KAPE---V-------Y*------SSY---------I-LYC-------EGP---D-GQP------------------------G------T-------I--QP-I-V--A----S--V------PI-N--L------W-G---RD--------L-L--Q-Q---W-------RA--Q----VL----------
>1039202068
-----L---V--N-E---I----------N---DK--LPTCE--ITI-Q--GT-------KF-K------G-LVD-T--------GVDISI---I-SL-QHW-P-S----V*-----P-IQST-----Q-----FN---IV------------G---V-G-KVPE---V-------YQ------SSY---------I-LHC-------EGP---N-GQP------------------------V------T-------I--QP-I-I--T----S--I------PI-N--L------W-E---RD--------L-L--Q-Q---*-------GA--Q----FL----------
>1042489141
-----W---V--N-Q---I----------T---GK--HPTCE--ITI-Q--GK-------KF-K------G-LLD-T--------RSDISI---I-SL-QHW-P-S----TW-----P-IQPT-----R-----FN---TV------------E---V-G-KASE---V-------YQ------SSD---------I-LHH-------EGL---D-GQS------------------------G------T-------I--QP-I-V--T----S--V------PV-N--L------W-G---RD--------L-L--Q-Q---W-------GA--Q----ML----------
>2_19925416
--!AYW---V--N-Q---I----------T---DK--RPTCE--VTI!R--GK-------EF-K------G-LVD-T--------GADISI---I-SL-QHW-P-S----AW-----P-IQPT-----Q-----LN---IV------------G---V-G-KAPE---V-------YQ------SSY---------I-LHC-------EGP---D-GQP------------------------G------T-------I--QP-I-I--T----S--V------PI-N--L------W-G---RD--------L-L--Q-Q---W-------GA--Q----VL----------
>8_53619472
-----W---V--N-Q---I----------T---EK--SPTCE--ITI-Q--GK-------KF-K------G-LVD-T--------GVDISI---I-SL-QHW-P-S----MW-----P-IQPT-----Q-----FN---IV------------G---V-G-EAPE---V-------YQ------SSY---------I-LHC-------EGP---D-GQP------------------------G------T-------I--QP-I-I--T----S--L------PI-N--L------W-G---RD--------L-L--Q-Q---L-------EA--Q----VL----------
>NT_187635.1/52688
-----W---V--N-Q---I----------T---DQ--CPTCE--ITI-Q--GK-------KF-K------G-LVD-T--------GVDISI---I-SL-QHW-S-S----MW-----P-IQPT-----Q-----FN---TV------------R---V-G-KAPE---V-------YQ------SSY---------I-FHC-------EGP---E-GQP------------------------G------T-------I--QP-T-V--T----S--V------PI-N--L------W-G---RD--------L-L--Q-Q---W-------GA--K----V-----------
>1_75380533
-----W---A--S-Q---V----------S---EN--RPVCK--AII-Q--GKLIWWKDNKN-K--TWEIG-KVI-TW-------GRGFAC---V-SPGENQ-L-P----VWI----P-TRHL-----K-----FY---NE------------P---I-G-DAKK---R-------AS------TEM---------V-TPV-------TWM---D-N-------------------------------------------------------------------PI-E--V------Y-V---ND-------------S-E---WVPGPTDDRC--P----AK----------
>3_79055338
-----W---I--N-I---I----------S---KQ--WPTCT--IHI-Q--GK-------KF-!------G-LMF-L-------------L---F-PL-VY!-P-S----SS-----L-KHPA-----N-----MG---LV------------G---G-G-KADE---V-------YQ------STF---------I-LTC-------TGP---D-GQK------------------------G------T-------I--QP-Y-I--T----P--I------PI-N--L------*-G---RD--------L-L--A-Q---W-------GA--E----IN----------
>1631541241
-KAAY*---M--D-Q---I----------T---DK--HPTYE--ITI-Q--GK-------KF-K------G-LID-T--------GVDISI---I-SL-QHW-P-S----MW-----P-IQLA-----K-----FN---IV------------G---F-G-KAPE---V-------YQ------SSY---------I-LHC-------EGP---D-GLP------------------------G------T-------I--QP-I-I--T----S--V------PI-N--L------*-G---RD--------L-L--Q-Q---W-------GA--Q----VL----------
>X_116036646
-----W---V--N-Q---I----------T---DK--CPTCE--ITI-Q--GK-------KF-K------A-LVD-K--------GVDISV---I-SL-QHW-P-S----MW-----Q-IQPI-----Q-----FN---IV------------R---V-G-KAPE---V-------YQ------SSY---------I-LHC-------EGP---Y-GQP------------------------G------T-------I--QP-I-I--T----S--V------PI-N--F------*-R---GD--------L-L--Q-Q---W-------GV--Q----V-----------
>1727697208
-----W---V--N-Q---I----------T---DK--CSTSE--ITI-Q--GK-------KF-K------G-LVD-T--------GANIAI---I-YL-*HW-P-S----MW-----P-IQPT-----Q-----FN---IF------------G---V-G-KAPE---V-------YQ------SSY---------I-LYC-------EGP---N-GQP------------------------G------T-------I--*Q-I-I--T----S--V------PI-N--L------W-G---RD--------L-L--Q-Q---W-------GA--Q----VL----------
>7_149649319
-----W---V--N-Q---I----------T---DK--RPTCE--ITI-Q--GK-------KF-K------V-LVD-I--------GADISI---N-S---HW-P-S----AW-----S-IQPA-----Q-----FN---IA------------G---V-G-KAPE---V-------YQ------SSY---------I-LHC-------EGP---D-GQP------------------------G------T-------I--EP-I-L--T----S--V------PI-N--L------W-E---RD--------LLL--Q-Q---W-------EA--Q----VL----------
>1_213029764
-----W---V--N-Q---I----------T---NK--CPTCE--ITI-Q--GE-------KF-K------G-LVD-T--------GADISV---I-SL-QHW-P-P----MW-----P-IQPS-----Q-----FN---IV------------G---T-G-KAP!---V-------YR------SSY---------I-LHC-------EGP---D-GQP------------------------G------T-------I--QP-I-I--T----S--V------PI-N--L------W-G---RD--------L-L--Q-Q---C-------GA--Q----VL----------
>Y_21627525
-----W---V--N-Q---I----------A---DK--HPACE--ITI-E--GK-------KF-K------G-LVD-T--------VVDISV---I-SL-QHW-L-S----GL-----P-IQPA-----Q-----FN---II------------G---V-G-KAPE---V-------YQ------SSS---------I-LHC-------EGP---S-GQP------------------------G------T-------V--QP-I-I--T----S--V------PI-N--L------W-G---RD--------L-L--Q-Q---W-------GP--Q----VLI---------
>6_6066877
-----W---V--N-Q---I----------T---DK--CPTCE--ITI-Q--GK-------KF-K------D-LVD-T--------GVDISI---I-SL-QHW-L-S----TW-----P-IQHT-----Q-----FN---IV------------G---V-G-KAPE---V-------YQ------SSY---------I-LHC-------!--------QP------------------------G------T-------I--QP-I-I--T----S--V------PI-N--L------W-G---RY--------L-L--*-Q---W-------KA--Q----VL----------
>X_65441147
-----W---V--N-Q---I----------T---DK--HPTCE--ITI-Q--GK-------KF-K------G-LVD-T--------RADISI---I-SL-QHW-L-S----VW-----P-IHLA-----Q-----FN---IV------------G---I-G-KAAE---A-------YQ------SSY---------I-LHW-------EGP---D-GQP------------------------G------T-------I--QP-I-I--T----S--V------PI-N--L------*-G---RD--------L-L--P-Q---W-------EA--Q----V-----------
>1457367685
-----W---V--N-Q---I----------M---DK--CPTCE--ITI-Q--RK-------KF-K------G-LVD-T--------GVEISI---I-SL-QH*-L-S----VW-----P-IQPA-----Q-----FN---TV------------G---V-G-KTPE---V-------YQ------SSY---------I-LRC-------EGP---D-GQP------------------------G------T-------I--LP-I-I--T----S--V------PI-N--S------W-G---RD--------L-L--Q-Q---W-------GA--Q----VL----------
>1731634523
-----W---V--N-Q---I----------T---DK--CPTCE--ITI-Q--GK-------KF-K------G-LVD-T--------GVDISV---I-SL-QHW-P-S----MW-----P-VQPA-----Q-----FN---IV------------G---V-D-KAPE---V-------YQ------NSY---------I-LHC-------EGS---D-GQP------------------------G------T-------I--QP-I------------V------PI-N--L------W-G---KD--------L-L--Q-Q---W-------GM--S----LV----------
>4_141939870
-----W---V--N-Q---I----------T---DK--CPTC*--ITI-Q--GK-------KF-K------G-LVN-T--------GVDISI---I-YL-QHW-P-S----LW-----P-IQPT-----Q-----FN---VV------------G---V-S-KAPE---V-------YQ------SSY---------I-LHC-------EGP---D-GQP------------------------R------T-------I--QP-T-V--T----S--V------PL-N--L------W-G---RD--------L-S--Q-Q---W-------GA--Q----IL----------
>Y_16679872
-----W---V--N-Q---I----------T---DK--CSTSK--VTI-Q--GK-------KF-K------G-LVD-T--------GVNILI---I-SL-QHW-L-S----TW-----P-IQSA-----Q-----FN---VA------------G---V-G-KTPE---V-------Y*------SSY---------I-LHF-------EGP---D-GQP------------------------G------T-------I--QS-I-I--T----S--V------HI-N--L------W-G---RD--------L-L--*-Q---W-------GA--H----VLI---------
>Y_21788098
-----W---V--N-Q---I----------T---DK--HRTCE--ITI-E--GK-------KF-K------D-VVD-T--------VVDISV---I-SL-QHW-P-S----RW-----P-IQPA-----H-----FN---RV------------G---V-G-KAPE---V-------YQ------SSS---------I-LLC-------EGP---D-GQP------------------------G------T-------I--PP-I-I--T----L--V------PI-N--V------C-G---GY--------L-L--K-Q---W-------GA--Q----VLI---------
>Y_21715404
-----W---V--N-Q---I----------T---DK--HRTCE--ITI-E--GK-------KF-K------D-VVD-T--------VVDISV---I-SL-QHW-P-S----RW-----P-IQPA-----H-----FN---RV------------G---V-G-KAPE---V-------YQ------SSS---------I-LLC-------EGP---D-GQP------------------------G------T-------I--PP-I-I--T----L--V------PI-N--V------C-G---GY--------L-L--K-Q---W-------GA--Q----VLI---------
>Y_9148615
-----W---V--N-Q---I----------T---DK--HLTCE--ITI-E--GK-------KF-K------G-LVD-T--------VADISI---I-SL-QHW-P-S----RW-----P-IQPA-----H-----FN---RV------------G---V-G-KAPE---V-------YQ------SSS---------I-LLC-------EGP---D-GQP------------------------G------T-------I--PP-I-I--T----S--V------PI-N--L------W-G---GD--------L-L--K-Q---W-------GA--Q----VLI---------
>Y_9241504
-----W---V--N-Q---I----------A---DK--HPACE--ITT-K--GK-------KF-K------G-LVD-T--------VVDISV---I-SL-QHW-L-S----GL-----P-IQPA-----Q-----FN---IV------------G---V-G-KAPE---V-------YQ------SSS---------I-LQC-------EGP---N-GQP------------------------G------T-------V--QP-I-I--T----S--V------PI-N--L------W-G---RC--------L-L--Q-Q---*-------GP--Q----FLI---------
>4_101904673
-----W---V--N-Q---I----------T---DK--CPTCE--ITI-Q--GK-------KF-K------G-LVD-T--------GVDISI---I-SL-QHW-T-S----AW-----P-IQPT-----Q-----FN---IV------------G---V-N-KAPE---V-------YQ------SSY---------I-LHC-------EGP---D-GRP------------------------G------T-------I--RP-I-I--T----S--V------PI-N--L------W-G---RD--------L-L--Q-Q---W-------EH--K----F*----------
>4_176346134
-----W---V--S-Q---I----------T---DK--CPTCE--ITI-Q--GK-------KF-K------G-LVV-T--------GVDTSI---I-SL-QHW-P-S----MW-----P-IPPA-----Q-----FN---IV------------G---V-G-KAPE---V-------YQ------SSY---------I-LHC-------EGP---D-GQP------------------------G------T-------I--QP-I-I--T----S--V------PI-N--L------W-G---RD--------L-L--Q-Q---R-------GA--Q----IL----------
>1525637727
-----W---V--N-Q---I----------P---DK--HPTCE--ITI-Q--GK-------KF-K------G-LVH-T--------GADISI---I-SL-QHW-P-S----TW-----P-IQPS-----Q-----FN---RV------------G---V-G-KAPE---V-------YH------SSY---------I-LHC-------EGS---D-GQS------------------------G------T-------I--QP-I-V--T----S--V------PI-N--L------W-G---RD--------L-L--Q-Q---W-------RA--Q----VL----------
>1923535227
-----W---V--N-Q---I----------T---DK--HPTCE--ITI-Q--GK-------KF-R------G-LVD-T--------GVDISI---I-SL-QH*-P-S----AR-----P-TQPS-----Q-----FN---IA------------G---V-G-KAPE---A-------YQ------SNY---------I-LHC-------EEP---D-GQS------------------------G------T-------I--QP-I-I--T----!--L------PI-N--L------W-G---RD--------L-L--Q-Q---*-------GA--E----VL----------
>1053338993
-----W---V--N-Q---I----------T---DK--CPTCE--ITI-Q--RK-------KF-K------G-LVD-T--------GADISI---I-SL-QHW-P-S----MW-----P-IQLA-----Q-----FN---IF------------G---V-G-KAPE---V-------YQ------SSY---------I-LHC-------EGP---N-GQP------------------------G------T-------I--QP-I-M--N----S--V------PI-N--L------W-G---RD--------L-L--Q-Q---W-------GA--Q----IL----------
>199715832
-----W---V--N-Q---I----------T---DK--CPACE--ITI-Q--GK-------KF-K------G-LVD-T--------GDDISI---I-SL-QHW-P-S----TW-----P-IQPA-----Q-----FN---IV------------G---V-G-NAPE---V-------YQ------SSY---------I-LHC-------EGP---D-GQP------------------------G------T-------I--QP-I-I--T----Y--V------PI-N--L------W-G---RD--------L-L--Q-Q---W-------GA--Q----VL----------
>1294357958
-----W---V--N-Q---I----------T---DK--CPTCE--ITI-E--GK-------KC-K------G-LVD-T--------GADISI---I-SL-QYW-P-S----TW-----P-IQPA-----Q-----FN---IV------------E---V-G-KVTE---V-------YQ------SSY---------I-LHC-------EGP---D-GQP------------------------G------T-------I--QA-I-I--T----S--V------PI-N--*------W-G---RD--------L-L--Q-Q---W-------GA--Q----VL----------
>1921342583
-----W---V--N-Q---I----------T---DK--CPTCE--ITI-Q--GK-------KF-K------G-LID-T--------EADVSI---I-SL-QHW-P-S----LW-----P-IQPT-----Q-----FN---IV------------G---V-G-KAPE---V-------YQ------SSY---------I-LHC-------EGP---D-GQP------------------------G------T-------I--QP-I-I--T----S--I------PI-I--L------W-G---RD--------L-L--Q-Q---R-------GA--H----IL----------
>5_115040364
-----W---V--N-Q---I----------T---DK--CPTCE--ITI-Q--*K-------KF-K------G-LID-T--------GVDISI---I-SL-QHW-L-S----MW-----P-IQPT-----Q-----FN---IV------------G---V-G-KAPE---V-------YQ------SSY---------I-LHW-------EGP---D-VQP------------------------G------T-------I--QP-I-V--T----S--V------PI-N--L------W-G---RD--------L-S--Q-Q---C-------GA--Q----VL----------
>1589238334
-----W---V--N-Q---I----------T---DE--RPTCE--ITT-Q--GK-------KF-K------G-LID-T--------GADISI---I-SL-WHW-P-S----AW-----P-IQPA-----Q-----FN---IV------------G---G-G-KASE---V-------YQ------SSY---------I-LHY-------EGP---D-GQP------------------------G------T-------I--QS-I-V--T----S--V------PK-N--L------W-G---RD--------!----Q-Q---W-------GA--Q----VLI!--------
>4_135959299
-----*---V--S-Q---I----------T---DK--CPTCE--KTI-Q--GK-------KF-K------S-LVD-T--------GADISI---I-!L-QHW-P-S----TW-----P-IQPL-----Q-----FN---IF------------G---V-G-KAPK---V-------YQ------SSY---------I-LHC-------DGP---D-GQP------------------------!------T-------I--QP-I-V--T----S--V------PI-H--L------W-G---RD--------L-L--Q-Q---W-------*P--R----VL----------
>6_45237151
-----W---V--N-Q---I----------T---DQ--CPTRE--ITI-Q--RK-------KF-K------G-SVD-T--------GVDISI---I-SL-QHW-L-F----T*-----S-IQPT-----Q-----FN---IV------------G---V-G-KAPE---A-------YQ------SSY---------I-LHC-------EGP---D-GQP------------------------G------N-------I--QP-I-I--T----S--V------PI-N--L------W-G---RD--------L-L--Q-Q---W-------GT--Q----VL----------
>4_69194983
-----W---I--K-V---I----------S---KQ--WPTCT--IHI-Q--GK-------RF-E------G-IVD-A--------GADVSI---I-SS-NVW-P-S----FW-----L-KHPT-----N-----MG---*V------------G---V-G-KADE---V-------HQ------STF---------I-LPC-------TGP---D-GQK------------------------V------Q-------F--SL-I-S--H----Q--S------PL-I--F------E-A---EI--------!-L--E-Q---W-------GA--A----IN----------
>6_70446909
-----W---V--N-Q---I----------T---DK--RHTCE--ITI-Q--GK-------KF-K------G-LVD-T--------EVDISI---V-SL-QH*-L-S----TW-----P-IQPA-----Q-----FN---IV------------G---V-G-KAPE---A-------YQ------SGY---------I-LHC-------EGP---D-GQP------------------------G------T-------I--QP-I-I--T----S--V------PI-N--L------W-R---RD--------L-L--Q-Q---C-------GA--Q----VL----------
>X_62757021
-----W---V--N-P---I----------T---DK--LSTCE--ITI-K--GK-------KC-K------G-LVD-T--------GADVSI---I-SI-QHW-P-S----AW-----P-IQPV-----Q-----FN---IV------------G---V-S-KAPE---V-------YQ------SSY---------I-FHC-------EGP---D-IQS------------------------G------T-------I--QP-I-L--T----S--V------TI-N--L------W-G---RD--------L-L--Q-!---W-------GE--Q----VLI!--------
>4_45044447
-----W---V--N-Q---I----------S---DK--CLTYE--ITI-Q--GK-------KF-K------G-LVD-T--------GVDI*V---I-SL-QLW-P-S----MW-----P-IQST-----Q-----FN---IV------------G---V-G-KAPE---A-------YQ------SSY---------I-LHC-------EGP---D-GQP------------------------G------T-------I--QP-I-T--T----S--L------PI-N--L------*-G---RD--------L-L--Q-Q---R-------GA--Q----VL----------
>4_64564995
-----W---V--N-Q---I----------T---DK--CPTCE--ITI-Q--GK-------KF-K------D-LVD-R--------ESNVSV---I-SL-QHW-P-S----TW-----P-IQAA-----Q-----FN---IV------------G---V-G-KAPE---V-------YQ------SSY---------I-SYC-------EGP---D-GQP------------------------G------T-------I--QP-F-I--T----S--V------PI-N--!------W-G---RD--------L-L--Q-Q---W-------GA--Q----VL----------
>201399364
-----L---S--Q-S---I----------A---SS--RPTCV--VQI-K--GK-------KF-Y------G-LMD-T--------RADVSV---I-SS-KDW-P-P----AW-----P-LRIT-----A-----TS---LV------------G---V-G-AAKS---V-------QQ------SAE---------I!LSC-------LGL---D-GQS------------------------C------T-------F--QP-Y-V--E----N--I------AI-N--L------W-!---YK--------L-I--A-I---S-------VY--R----DL!---------
>1_167321871
-----W---V--N-Q---I----------T---DK--CPTCE--ITI-Q--GK-------EF-K------G-LVD-T--------GMDISI---I-SL-QHW-P-S----TW-----P-IQSA-----Q-----FN---IV------------G---V-G-KASE---V-------YQ------SSY---------I-LHC-------EGP---N-GQP------------------------G------T-------I--QP-V-I--T----S--V------PI-N--L------L-G---RD--------L-L--Q-Q---W-------GA--Q----VL----------
>8_136910825
-----W---V--N-Q---I----------T---NK--CPTCE--ITI-Q--GN-------KF-K------G-LVD-T--------GVDISI---I-SL-QHW-L-S----MW-----A-IQPT-----Q-----FN---IV------------G---V-D-KVPE---V-------YQ------SSY---------I-SHC-------EGP---D-GQP------------------------G------T-------I--QT-I-T--T----S--V------PI-N--L------W-G---RD--------L-L--Q-Q---W-------GA--H----PE----------
>Y_13254926
-----L---V--N-Q---I----------T---DK--RPTCK--VTI-Q--GR-------EF-K------G-LVD-T--------GADISI---I-SI-QHW-P-S----TC-----P-VQTA-----Q-----FN---IV------------G---L-G-KVPV---V-------YQ------SSY---------I-LHC-------EGP---D-GQP------------------------G------A-------I--QP-I-I--T----S--V------PI-Y--L------W-G---RD--------L-L--Q-Q---W-------GA--Q----VLI---------
>1922578372
-----W---A--S-H---V----------S---EN--RTVCK--AVI-Q--GK-------QF-E------G-LVD-T--------GPDVSI---I-AL-NQW-P-K----NW-----P-KQKV-----V-----TG---LV------------S---I-G-TASE---V-------YQ------STR---------I-LHC-------LGP---D-NQE------------------------S------T----------------------------------------------------------------------------------S--H----AK----------
>1_178558299
-----W---V--N-Q---I----------T---DK--CPTCE--ITI-Q--GK-------KF-K------G-FVD-T--------GADISI---I-SL-*HW-P-S----TW-----P-IQPT-----Q-----FN---IV------------R---V-D-KAPE---V-------YQ------SSY---------I-LHC-------EGQNIRD-GQP------------------------V------T-------I--QP-I-I--T----S--V------PI-N--L------W-G---RD--------L-L--Q-Q---W-------GA--Q----VL----------
>4_73359537
-----W---V--N-Q---I----------T---DK--CPTCE--ITI-Q--GK-------KF-K------G-LVD-I--------GVDISI---I-SL-QHW-L-S----AW-----P-IQPA-----Q-----FN---II------------G---L-!-KAPE---V-------YQ------SSY---------I-LHC-------*GP---N-GQP------------------------G------T-------I--QP-I-V--T----S--V------PI-D--I------R-G---RD--------L-L----Q---W-------GA--Q----VL----------
>163079581
-KVAYW---V--N-Q---I----------A---DK--RPTCE--ITI-Q--GK-------KC-K------G-LVD-T--------GADISI---I-SL-QHW-P-S----AW-----P-SQPA-----Q-----FN---IV------------G---V-G-KAPE---V-------YQ------SSY---------I-LHC-------EGP---D-GQP------------------------G------N-------I--QP-I-I--T----S--V------PI-N--L------W-R---RD--------L-L--Q-Q---W-------GA--Q----VL----------
>4_164999117
-----W---A--S-R---V----------S---EN--RPVRK--AII-Q--GK-------QF-E------G-LVN-T--------GADVSI---I-AL-NQW-P-K----NW-----P-KQKA-----V-----TG---LV------------S---I-G-TASE---V-------YH------STM---------I-LHC-------SGP---D-NQE------------------------S------TSH-----V--KK!H-L--L----S--C-------L-A--V------M-GV-PEK--------I-K--T-D---N-------G!-------------------
>3_20617777
-----W---V--N-Q---I----------T---DK--RPTCE--ITI-Q--GK-------KF-K------G-LVD-T--------GADISI---I-SL-QHW-P-S----AW-----P-IQPT-----Q-----FN---IV------------G---V-G-KAPE---V-------YQ------SSY---------I-LHC-------EGP---N-GQP------------------------G------T-------I--QP-I-I--T----S--V------PI-N--L------W-G---*D--------L-L--Q-Q---W-------GA--Q----VL----------
>1_896690
-----W---V--N-Q---I----------T---DK--RPTCE--ITI-Q--GK-------NF-K------G-LVD-T--------GADISI---I-SL-QQW-P-S----AW-----P-IQPT-----Q-----FN---IV------------G---V-G-KAPE---V-------YQ------SSY---------I-LHC-------EGP---N-GQP------------------------G------T-------I--QP-I-I--T----S--V------PI-N--L------W-G---RD--------L-L--Q-Q---W-------GA--Q----VL----------
>4_97100780
-----W---V--N-Q---I----------T---DK--HPTCE--ITI-Q--GK-------KF-K------G-LVD-T--------GADISI---I-SL-QHW-P-S----TW-----S-IHPA-----Q-----FN---IV------------G---V-G-KPPE---V-------YQ------SSY---------I-LHC-------EGP---G-GQP------------------------G------T-------I--QP-I-I--T----S--V------PI-N--L------W-R---RD--------L-L--Q-Q---W-------GA--Q----VL----------
>1068866117
-----W---V--N-Q---I----------T---DK--HPTCE--KTI-Q--GK-------KF-K------G-LVD-T--------GADISI---I-SL-QHW-P-S----TW-----P-VQPT-----Q-----FN---IV------------G---V-G-KAPE---V-------YQ------SSY---------I-LHC-------EGP---N-GQP------------------------G------T-------I--QP-T-I--T----S--E------PI-N--L------W-G---RD--------L-L--Q-Q---*-------GA--Q----VL----------
>2_33916800
-----W---V--N-Q---I----------T---DK--RPTCE--ITI-Q--GK-------KF-K------G-LVD-T--------GVDISI---I-SL-QHW-P-S----TW-----P-IQPA-----Q-----LN---IV------------G---V-G-NAPE---V-------YQ------SSY---------I-LYC-------EGP---N-GQP------------------------G------T-------I--QP-S-I--A----S--V------PI-N--L------*-G---RD--------L-L--Q-Q---W-------GA--Q----VL----------
>5_34785405
-----W---V--N-K---I----------T---DK--HPTCE--ITI-Q--GK-------KF-K------G-LVD-T--------GVDISI---T-SL-QHW-P-S----T*-----P-IQPI-----Q-----FN---IA------------G---V-G-N!PE---V-------YQ------SSH---------I-LHC-------EGP---N-GQP------------------------G------T-------I--QP-I-I--T----P--V------PI-N--L------W-!---RD--------L-L--Q-Q---W-------GV--Q----VL!---------
>NT_167245.2/2492688
-----W---V--N-Q---I----------T---DK--RPTCE--ITI-Q--GK-------KC-K------D-LVD-T--------GADISI---I-SR-QHW-P-S----AW-----P-VQHT-----Q-----LK---TV------------G---V-G-KAPE---V-------YQ------SHY---------I-LHC-------EGP---D-GQP------------------------G------T-------I--QP-I-I--T----S--V------PI-N--L------W-G---RD--------L-L--Q-Q---W-------GA--Q----VLL---------
>NT_113891.3/2715801
-----W---V--N-Q---I----------T---DK--RPTCE--ITI-Q--GK-------KC-K------D-LVD-T--------GADISI---I-SR-QHW-P-S----AW-----P-VQHT-----Q-----LK---TV------------G---V-G-KAPE---V-------YQ------SHY---------I-LHC-------EGP---D-GQP------------------------G------T-------I--QP-I-I--T----S--V------PI-N--L------W-G---RD--------L-L--Q-Q---W-------GA--Q----VLL---------
>NT_167248.2/2490310
-----W---V--N-Q---I----------T---DK--RPTCE--ITI-Q--GK-------KC-K------D-LVD-T--------GADISI---I-SL-QHW-P-S----AW-----P-VQHT-----Q-----LK---TV------------G---V-G-KAPE---V-------YQ------SHY---------I-LHC-------EGP---D-GQP------------------------G------T-------I--QP-I-I--T----S--V------PI-N--L------W-G---RD--------L-L--Q-Q---W-------GA--Q----VL----------
>NT_167246.2/2543913
-----W---V--N-Q---I----------T---DK--RPTCE--ITI-Q--GK-------KC-K------D-LVD-T--------GADISI---I-SL-QHW-P-S----AW-----P-VQHT-----Q-----LK---TV------------G---V-G-KAPE---V-------YQ------SHY---------I-LHC-------EGP---D-GQP------------------------G------T-------I--QP-I-I--T----F--V------PI-N--L------W-G---RD--------L-L--Q-Q---W-------GA--Q----VLL---------
>NT_167247.2/2577601
-----W---V--N-Q---I----------T---DK--RPTCE--ITI-Q--GK-------KC-K------D-LVD-T--------GADISI---I-SL-QHW-P-S----AW-----P-VQHT-----Q-----LK---TV------------G---V-G-KAPE---V-------YQ------SHY---------I-LHC-------EGP---D-GQP------------------------G------T-------I--QP-I-I--T----F--V------PI-N--L------W-G---RD--------L-L--Q-Q---W-------GA--Q----VL----------
>8_39873111
-----W---V--N-Q---I----------T---DK--HPTCE--ITI-Q--GK-------KF-K------G-LVD-T--------GGHFNH---F-CT-V!W-P-S----MW-----P-IQPT-----Q-----FN---TV------------G---V-G-KAPE---I-------YQ------SSY---------I-LHC-------EGP---D-GQP------------------------G------T-------I--QP-I-I--T----S--V------PI-N--L------W-G---RD--------L-L--Q-Q---W-------GA--Q----VL----------
>NT_187577.1/623747
-----W---V--N-Q---I----------T---DK--HPTCE--ITI-Q--GK-------KF-K------G-LVD-T--------GGHFNH---F-CT-V!W-P-S----MW-----P-IQPT-----Q-----FN---TV------------G---V-G-KAPE---I-------YQ------SSY---------I-LHC-------EGP---D-GQP------------------------G------T-------I--QP-I-I--T----S--V------PI-N--L------W-G---RD--------L-L--Q-Q---W-------GA--Q----V-----------
>6_61291550
----!W---V--N-Q---I----------T---DK--HPTCE--ITI-!--GK-------KF-K------D-LVD-T--------GADISI---I-SL-QHW-L-S----MW-----P-IQPS-----Q-----FN---IV------------E---V-G-KAP*---L-------YQ------NSY---------I-LHC-------EGP---D-GQP------------------------G------T-------I--QP-I-I--T----F--V------PI-N--L------W-G---RD--------L-L--Q-Q---*-------GP--K----VL----------
>14103236401
-----W---V--N-Q---I----------T---DK--HPTCE--ITI-Q--GK-------KF-K------G-LID-T--------*ADVSI---I-YL-QHW-P-S----TW-----P-IQPA-----Q-----FN---IV------------G---V-G-ESPE---V-------FQ------SSY---------I-LHC-------EGP---N-GQP------------------------G------T-------I--QP-I-I--T----S--V------PV-N--I------W-G---RD--------L-L--Q-Q---W-------GA--Q----VL----------
>1_54632658
-----W---V--N-Q---I----------T---DK--RPTCE--ITI-Q--EK-------KF-K------G-LVD-T--------RTDISL---I-SV-QHW-L-S----AW-----P-IQPA-----Q-----FN---IV------------G---V-G-KAAE---V-------YQ------SSY---------I-LHC-------EGP---D-GQP------------------------G------T-------I--QP-I-I--T----S--V------PI-N--L------W-G---RD--------V-L--Q-Q---W-------GA--Q----VL----------
>5_1582700
-----W---V--N-Q---I----------T---DK--RPTCE--ITI-Q--GK-------KF-!------G-LVD-A--------GAEISI---I-SL-QHW-P-S----AW-----P-IQPA-----Q-----FN---IV------------G---V-G-KAPE---V-------YQ------SSY---------I-!HC-------EGS---N-GQP------------------------G------T-------I--QP-I-I--T----S--V------PI-N--L------W-G---RD--------L-L--Q-Q---W-------GA--Q----VL----------
>5_244539
-----W---V--N-Q---I----------T---DK--RPTCE--ITI-Q--GK-------KF-K------G-LVD-A--------GADISI---I-SL-QHW-P-S----VW-----P-IQPA-----Q-----FN---IV------------G---V-G-KAPE---V-------YQ------SSY---------I-!HC-------EGP---N-GQP------------------------G------T-------I--Q!---I--T----S--V------PI-N--L------W-G---RD--------L-L--Q-R---W-------GA--Q----VL----------
>1944633467
-----W---V--N-Q---I----------T---DK--HSTCE--ITI-Q--GK-------KF-K------G-LAD-T--------GADISI---I-SL-QHW-S-S----TW-----P-IQPT-----Q-----FN---IV------------G---V-G-KAPE---V-------YQ------SSY---------I-LHF-------EGP---D-GQL------------------------G------T-------I--QP-I-I--T----S--V------SI-T--L------W-G---KD--------L-L--Q-Q---W-------GA--Q----VL----------
>1924006562
-----W---V--N-Q---I----------T---DK--HPTCE--ITI-Q--GK-------KC-K------G-LAD-T--------GEDISI---I-SL-KHW-P-S----TW-----P-IQPT-----Q-----FN---IV------------G---L-G-KALE---V-------YQ------SSY---------I-LHS-------EGP---D-GQS------------------------G------T-------I--QP-I-I--T----S--V------PI-N--L------W-G---RD--------L-L--Q-Q---W-------GA--Q----VL----------
>8_46878252
-----W---V--N-Q---I----------T---DK--HPTYE--ITT-Q--EN-------KF-K------V-LVD-T--------GADISI---I-SL-QHW-L-S----TW-----P-IQPT-----Q-----FN---IV------------G---V-G-KAPE---V-------YQ------SSY---------I-LHC-------EGT---N-GQP------------------------G------T-------I--QP-I-I--T----S--V------PI-N--L------W-G---RD--------L-L--Q-Q---W-------EA--Q----VL----------
>10118613031
-----W---V--N-Q---I----------T---DK--CPTCE--ITI-Q--GK-------KF-K------G-LVD-A--------GADISI---I-SL-QHW-P-S----VW-----P-IQPP-----Q-----FN---IV------------G---V-G-KAPE---V-------CQ------SSY---------I-LHC-------EEP---D-GQS------------------------G------T-------I--QP-I-I--T----S--V------PI-H--L------C-G---RD--------L-L--Q-Q---W-------GA--Q----VL----------
>1323007955
-----W---V--N-R---V----------T---DK--HPTCE--TTI-Q--GK-------KF-K------G-LVD-T--------GADISI---I-SL-QHW-P-S----AW-----P-IQPT-----Q-----FN---IV------------G---V-G-KAPE---V-------YQ------SSY---------I-LHC-------EGP---D-GQP------------------------G------T-------I--QP-I-I--T----S--V------SI-N--L------W-G---RD--------L-L--Q-Q---W-------GA--Q----VL----------
>7_43863024
-----L---G--E-S---N----------C---DK--RPTCG--ITI-Q--GK-------KF-K------G-LVD-T--------GVDISI---I-SL-QHW-P-S----AW-----S-IQPA-----Q-----FN---IV------------G---V-G-KAPE---V-------YQ------NSY---------I-LHC-------EGP---D-GQP------------------------G------T-------I--QP-I-I--T----S--A------PI-N--L------W-G---RD--------L-L--Q-Q---W-------GA--Q----VL----------
>1251738234
-----W---V--N-Q---I----------T---DK--RPTCE--III-Q--GR-------KC-K------G-LGD-T--------GTDISI---I-SL-*HW-L-S----TW-----P-IQSA-----Q-----LN---IV------------G---V-G-KATE---V-------YQ------SSY---------I-LHC-------EGP---D-G*P------------------------G------T-------I--QP-I-I--T----S--V------PI-N--L------W-G---RD--------L-L--Q-Q---W-------GA--Q----VL----------
>NW_003315964.2/31925
-----W---V--N-Q---I----------T---DK--HPTCE--ITI-Q--GK-------KF-K------G-LAD-T--------GADISI---I-SL-QHW-L-S----TW-----P-IQPA-----Q-----FN---IV------------G---V-G-KATE---V-------YQ------SS*---------I-LHC-------EGP---D-GQS------------------------G------T-------I--QP-I-I--T----S--V------LI-N--L------W-G---RD--------L-L--Q-Q---W-------GA--Q----FLI---------
>1921670707
-----W---V--N-Q---I----------T---DK--HPTCE--ITI-Q--GK-------KF-K------G-LAD-T--------GADISI---I-SL-QHW-L-S----TW-----P-IQPA-----Q-----FN---IV------------G---V-G-KATE---V-------YQ------SS*---------I-LHC-------EGP---D-GQS------------------------G------T-------I--QP-I-I--T----S--V------LI-N--L------W-G---RD--------L-L--Q-Q---W-------GA--Q----FL----------
>7_94726603
-----W---V--N-Q---I----------T---DK--RPTCE--ITI-Q--GK-------KF-K------S-LVD-T--------GADISI---I-SL-QHW-P-S----IW-----P-IQPA-----Q-----FN---IV------------G---V-G-KAPK---V-------YQ------SSY---------V-LHR-------EGS---D-GQP------------------------G------T-------I--QP-I-V--T----S--V------PI-N--L------W-G---RD--------L-L--Q-Q---W-------GA--Q----LL----------
>6_110918446
-----W---V--N-Q---I----------A---DK--HPTYE--ITI-Q--GK-------KF-K------G-LVD-T--------GVDISI---I-SL-QHW-P-S----TW-----P-IQPA-----Q-----FN---IV------------G---V-G-KGPD---V-------YQ------SSY---------I-LHC-------EGP---D-GQL------------------------G------T-------I--QP-I-V--T----S--V------PI-N--L------W-G---RD--------L-L--Q-Q---W-------GA--Q----VL----------
>12102665479
-----W---V--N-Q---I----------T---DK--RPTCE--ITI-Q--GK-------KF-I------G-LID-T--------GVDISI---I-SL-QHM-P-S----MW-----P-VQPT-----Q-----FN---IV------------G---A-G-KAPE---V-------YQ------SSY---------I-LHC-------EGL---N-GQP------------------------G------T-------I--QP-I-I--I----S--V------PI-N--L------W-G---RD--------L-L--Q-Q---W-------GA--Q----VL----------
>8_126009440
-----W---V--N-Q---I----------T---DK--YPTCE--ITI-Q--GK-------KF-K------G-LVD-I--------GVDISI---I-SL-QHW-P-S----MW-----P-IQPT-----Q-----FN---IF------------G---V-G-KAPE---V-------YQ------SSY---------I-LHC-------EGP---D-GQP------------------------G------T-------I--QP-I-I--T----S--V------PI-N--L------W-G---RD--------L-L--Q-Q---W-------GA--Q----VL----------
>3_121397706
-----W---V--N-Q---I----------T---DK--RPTCE--ITI-Q--GK-------KF-K------G-LVD-T--------GVDISI---I-SL-QHW-L-S----AW-----P-IQPA-----Q-----FN---IV------------G---V-G-KAPD---V-------YQ------SSY---------I-LHC-------EGP---D-GQP------------------------G------T-------I--QP-I-I--I----S--V------PI-N--L------W-G---RD--------L-L--Q-Q---W-------GA--Q----VL----------
>2023469444
-----W---V--N-Q---I----------T---DK--RPTCE--ITI-Q--GK-------KF-K------G-LVD-T--------GVDISI---I-AL-QHW-P-S----MW-----P-IQPA-----Q-----FN---IV------------G---V-G-KAAE---V-------YQ------SSY---------I-LHC-------EGP---N-GQP------------------------R------T-------I--QP-I-I--T----S--V------PI-N--L------W-G---RD--------L-L--Q-Q---W-------GA--Q----VL----------
>12105307086
-----W---V--N-Q---I----------T---DK--RPTCE--ITI-Q--GK-------KF-K------G-LID-T--------GVDISI---I-SL-QHW-P-S----TW-----P-IQPA-----Q-----FN---IV------------G---V-G-KATE---V-------YQ------SSY---------I-LHC-------EGP---D-GQP------------------------G------T-------I--QP-I-I--T----S--V------PI-N--L------W-G---RD--------L-L--Q-Q---W-------GT--Q----VL----------
>3_104285739
-----W---V--N-Q---I----------T---DK--DPTCE--ITI-Q--GK-------KF-K------G-LVD-T--------GADVST---I-SL-QQW-L-S----TW-----P-SQPT-----K-----FN---TV------------G---V-G-KAPE---V-------HQ------SSY---------I-LHC-------EGP---D-GKP------------------------G------T-------I--HP-I-V--T----S--V------PI-N--L------W-G---RG--------L-L--*-Q---W-------GA--Q----VL----------
>3_126093815
-----W---V--N-Q---I----------T---DK--HPTCE--ITI-Q--GK-------KF-K------D-LVD-T--------GVDISI---I-SL-QHW-P-S----AW-----P-IQPA-----Q-----FN---IV------------R---V-G-KALE---V-------YQ------SSY---------I-LHC-------EGP---D-GQP------------------------G------T-------I--QP-I-I--T----S--V------PI-N--L------*-G---RD--------L-L--Q-Q---W-------GA--Q----VL----------
>5_121858925
-----*---V--N-Q---I----------T---DK--RPTCE--ITI-Q--GK-------KF-K------G-LVD-T--------GADISI---I-SL-QHW-P-S----TW-----P-IQPT-----Q-----FN---IV------------G---V-G-KAAE---V-------YQ------STY---------I-LHR-------EGP---D-GQP------------------------G------T-------I--QP-I-V--T----S--V------PI-N--L------W-G---RY--------L-L--Q-Q---W-------GA--Q----LL----------
>1043587354
-----*---V--N-Q---I----------T---GK--HPTCE--ITI-Q--GK-------KF-K------G-LLD-T--------GVDNSI---I-SL-QHW-L-S----MW-----P-IQPA-----Q-----FN---MV------------G---V-D-KAPE---I-------YQ------SSY---------I-LHY-------EGP---D-GQP------------------------G------T-------I--EP-I-V--T----S--L------PI-N--L------*-G---RD--------L-L--Q-Q---W-------GA--Q----VL----------
>7_56318785
-----W---V--N-R---I----------T---DK--RPTCE--ITI-Q--GK-------KF-K------G-LVD-T--------GADLSI---I-SL-QHW-L-S----TW-----P-IQPT-----Q-----FN---IV------------G---V-G-KAPE---V-------YQ------SSY---------I-LHC-------EGP---N-GQP------------------------G------T-------I--QP-I-I--T----S--V------PI-N--L------!-GK--RF--------I-I--!-Q---W-------RA--Q----VL----------
>1_19999129
-----W---V--N-Q---I----------T---DK--RPTCE--ITI-Q--GK-------KF-K------G-LVD-T--------GVDISI---I-SL-QHW-P-S----AW-----P-IQPT-----Q-----FN---IV------------G---V-G-KVPE---V-------YQ------SSY---------I-LHC-------EGP---D-GQH------------------------G------T-------I--QP-I-I--T----S--V------PI-N--L------W-G---RD--------L-L--Q-Q---W-------GA--K----VL----------
>4_91184862
-----W---V--N-Q---I----------T---DK--HPTCA--ITI-Q--GK-------KF-R------G-LVD-T--------GVDISI---I-SL-QHW-L-S----TW-----T-IQPA-----Q-----FN---IV------------G---V-G-KGPE---V-------YQ------RSY---------I-LHC-------EGP---D-GQP------------------------G------T-------I--QP-I-I--T----S--V------PI-N--L------W-G---RD--------L-L--Q-Q---*-------GA--Q----VL----------
>6_165460472
-----W---V--N-Q---I----------A---DK--RPTCE--ITI-Q--GK-------KF-K------G-LVD-T--------GADISI---I-SL-QHW-P-S----DW-----P-IQPA-----Q-----FN---IV------------G---V-G-KAPE---I-------YK------SSY---------I-LHS-------EGP---D-GQP------------------------G------T-------I--QP-I-I--T----S--A------PI-N--L------W-G---RD--------L-L--Q-Q---W-------GA--Q----VL----------
>1247446723
-----W---V--N-R---I----------T---DK--RPTCE--ITI-Q--GR-------KF-K------G-LVD-T--------GADISI---V-SL-QHW-P-S----MW-----P-IQPT-----Q-----FN---IV------------E---V-G-KAPE---V-------YQ------SSY---------I-LHC-------KGP---D-GQP------------------------A------T-------I--QP-I-I--T----S--V------PI-N--L------C-G---RD--------L-L--Q-Q---W-------GA--Q----VL----------
>7_46042457
----!W---V--N-Q---I----------T---DK--H!ICE--ITI-Q--GN-------KF-K------G-LVD-T--------GADISI---I-SL-QHW-P-S----TS-----P-IQPA-----Q-----FN---IV------------G---V-G-KAAE---V-------YQ------ISY---------I-LHC-------EGP---N-GQP------------------------G------T-------I--QP-I-L--T----S--V------PI-N--V------W-G---RD--------L-L--Q-Q---W-------GA--Q----VL----------
>6_47314613
-----W---V--N-Q---I----------T---DR--RPTCE--ITI-Q--GK-------KF-K------G-LVD-T--------GADMSI---I-SL-QHW-P-S----TW-----P-IQPT-----Q-----FN---MV------------G---V-G-KAPE---V-------YQ------SSY---------I-LHC-------EGP---D-GQP------------------------G------T-------I--QP-I-I--T---!S--V------PI-N--L------W-G---RD--------L-L--Q-Q---W-------GA--Q----IL----------
>5_113713642
-----W---V--N-Q---I----------T---DK--RPTCE--ITV-Q--GK-------KF-K------G-LVD-T--------GADISI---I-SL-QHW-P-S----TW-----P-IQPT-----Q-----FN---IV------------G---V-G-KAPE---A-------YQ------SSY---------I-LHC-------EGP---D-GQP------------------------G------T-------I--QP-I-V--T----S--V------PI-N--L------W-G---RD--------L-L--Q-Q---W-------GA--Q----VL----------
>1_154048999
-----W---V--N-Q---T----------T---DK--HPPCE--ITI-Q--GK-------KF-K------G-LVD-T--------GVDISI---I-SL-QHW-P-S----VW-----P-IQPA-----Q-----FN---IV------------G---V-G-KAPE---V-------YQ------SSY---------I-LHC-------EGP---N-GQP------------------------G------T-------I--QP-I-I--T----S--V------PL-N--L------W-R---RD--------L-L--Q-Q---W-------GA--Q----VL----------
>6_170596025
-----W---V--N-Q---I----------T---DK--HLTCE--ITI-Q--GK-------KF-K------G-LVD-T--------GADISI---I-SL-QHW-L-F----AW-----P-IPPA-----Q-----FN---IV------------G---V-G-KAPE---V-------YQ------SSY---------I-LHC-------EGP---!-GQP------------------------G------T-------I--QP-I-I--T----S--V------PT-N--L------W-G---RD--------L-L--Q-Q---W-------GA--Q----VL----------
>7_152042718
-----*---V--N-Q---I----------T---DK--YPTCE--ITI-Q--GK-------KF-K------G-LVD-T--------GADISI---L-SL-QHW-P-S----AW-----P-IPPT-----Q-----FN---IV------------G---!-G-KAPK---V-------YQ------SSY---------I-LHC-------EGP---D-GQP------------------------G------T-------I--QP-I-I--T----S--V------PI-N--L------W-G---RD--------L-L--Q-Q---W-------GT--Q----VL----------
>4_99489594
-----W---V--N-Q---I----------T---DK--RPTCE--ITI-Q--GK-------NF-K------G-LVD-T--------GADISI---I-SL-QHW-L-S----MW-----P-IQPT-----Q-----FN---IV------------G---V-G-KAPE---V-------YQ------SSY---------I-LHC-------EGP---D-GLP------------------------G------N-------I--QP-I-I--T----S--V------PI-N--L------W-G---RD--------L-L--Q-Q---W-------GA--Q----VL----------
>1921416328
-----W---V--N-Q---I----------T---SK--RPTCD--ITI-Q--GK-------KF-K------G-LVD-T--------GVNISI---F-SL-QHW-P-S----A*-----P-IQPT-----Q-----FN---IV------------G---V-G-KAPE---V-------YR------SSY---------I-LHC-------EGP---D-GQP------------------------G------T-------I--QP-I-I--T----S--V------PI-N--L------W-G---RD--------L-L--Q-Q---W-------GA--Q----VL----------
>6_110501572
-----W---V--N-Q---I----------T---DK--HPTCE--TTI-Q--GK-------KF-K------G-LVD-T--------GVDISI---I-SL-QHW-L-S----TW-----R-IQPT-----Q-----FN---IG------------R---V-G-KAPE---V-------YP------SGY---------I-LHC-------EGP---D-GQP------------------------G------T-------I--QP-I-I--T----S--V------PI-N--L------W-G---RD--------L-L--Q-Q---W-------GT--Q----VI----------
>5_87512731
-----W---V--N-Q---I----------T---DK--HPTCE--ITI-Q--GK-------KC-K------A-LVD-I--------GVDISI---I-SL-QHW-P-S----TW-----P-IQLA-----Q-----FN---IV------------G---V-G-KAPE---V-------*Q------SSY---------I-LHC-------QGP---D-GQL------------------------G------T-------I--QP-I-I--T----S--V------PT-N--L------W-G---RD--------L-L--Q-Q---W-------GA--Q----VL----------
>6_29879796
-----W---V--N-Q---I----------T---NE--HPTCE--ITI-Q--GK-------KC-K------G-LVD-T--------GADISI---I-SL-QHW-P-S----MW-----P-IQPA-----Q-----FN---IV------------G---V-G-KAAE---V-------YQ------NSY---------I-LHC-------EGP---D-GQP------------------------G------T-------I--QP-V-I--T----S--V------PI-H--L------W-G---RD--------L-L--Q-Q---W-------RA--Q----VL----------
>2_99275212
-----W---V--N-Q---I----------T---DR--HPTCE--ITI-Q--GK-------KF-K------G-LVD-T--------GADISI---I-SL-QHW-P-S----AW-----P-IQPA-----Q-----L!---IV------------G---V-G-NAPE---V-------YQ------SSY---------I-LHC-------EGP---D-GQP------------------------G------T-------I--QP-I-V--T----S--V------PI-N--L------W-G---RD--------L-L--Q-*---W-------GS--Q----VL----------
>9_35583953
-----W---V--N-Q---I----------T---DK--HPTCE--ITI-Q--GK-------KF-K------G-LVD-T--------GVDVSI---I-YL-QHW-P-S----TW-----P-IQPA-----Q-----FN---IV------------G---V-G-KAPE---V-------Y*------SSY---------I-LHC-------EGP---N-GQP------------------------!------T-------I--QP-I-I--T----S--V------PI-N--L------------------------L--Q-Q---W-------GA--Q----VL----------
>1_247026489
-----C---V--N-Q---I----------T---DK--HPTCE--ITI-Q--GE-------KF-K------G-LVD-T--------GADISI---I-SL-QHW-P-S----AW-----P-IQPA-----Q-----FN---IV------------G---V-G-KAPE---V-------YQ------SSY---------I-LHC-------EGP---D-GKP------------------------G------T-------I--QP-I-I--T----S--V------PI-S--L------C-R---RD--------L-L--Q-Q---W-------GA--Q----II----------
>4_35142137
-----W---V--N-Q---I----------T---DK--HPTCE--ITL-Q--GK-------KF-K------V-LVD-T--------GVDMSI---I-SL-QHW-L-S----KW-----P-IQPA-----Q-----FN---IV------------G---V-G-KAPE---V-------YQ------SSY---------I-SHC-------EGP---D-GQH------------------------G------T-------I--QP-I-I--T----S--V------PI-N--L------W-G---RD--------L-L--Q-Q---W-------GA--Q----VL----------
>8_48247745
-----W---V--N-Q---I----------T---DK--RPTCE--ITI-Q--GK-------KF-K------G-LVD-T--------GVDISI---I-SL-QHW-P-S----RW-----P-IQPA-----Q-----YN---IV------------G---V-G-KAPE---V-------FQ------SNY---------I-LHC-------EGP---D-GQP------------------------G------I-------I--QA-I-I--T----S--V------PI-N--L------W-G---RD--------L-L--Q-Q---G-------GA--K----VL----------
>4_126132284
-----W---V--N-Q---I----------T---DK--HPNCE--III-Q--GK-------KC-K------G-LGD-T--------GVDISI---I-SL-QHW-P-S----AW-----P-IQPA-----Q-----FN---IA------------G---V-G-KAPE---V-------YQ------SGY---------I-LHC-------EGP---D-GQP------------------------G------T-------I--QP-I-I--T----S--V------PI-N--L------W-G---RD--------L-L--Q-Q---*-------GA--Q----VL----------
>9_131682744
-----W---V--S-Q---I----------T---DK--HPTCE--ITI-Q--GN-------KF-K------G-LVD-T--------GVDISI---I-SL-QHW-P-S----VR-----P-IQPA-----Q-----CN---IF------------G---V-G-KAAE---I-------YQ------SSY---------I-LHC-------EGP---D-GRP------------------------G------A-------I--QP-I-I--T----S--V------PI-N--L------W-G---RD--------L-L--Q-Q---W-------GA--Q----VL----------
>3_185107049
-----W---V--N-Q---I----------T---NK--HPTCE--ITI-Q--GK-------KF-K------G-LVD-T--------GADISI---I-SL-*HW-P-S----TW-----P-IQPT-----Q-----FN---IA------------G---V-G-KAPE---V-------YQ------SSY---------I-LHC-------EGP---D-GQP------------------------G------T-------I--QP-I-I--T----S--V------PI-N--L------W-G---RD--------L-L--Q-Q---W-------GA--Q----VL----------
>2_183051910
-----W---V--N-Q---I----------T---DE--RPTCE--ITI-Q--GK-------KF-K------V-LVD-T--------GADISV---I-SL-QHW-S-S----TW-----P-IQPA-----Q-----FN---IV------------G---V-G-KAPE---V-------YQ------SSY---------I-LQC-------EGP---D-GRP------------------------G------T-------I--QP-I-I--T----S--V------PI-N--L------W-G---RD--------L-L--Q-E---W-------GA--Q----VL----------
>1042508739
-----C---V--N-K---I----------T---DK--RPTCE--ITI-Q--GK-------KF-K------G-LVD-T--------AVDISI---I-SL-QHW-L-S----A*-----P-IQPT-----K-----FN---IV------------G---V-G-KAPE---V-------YQ------SSY---------I-LHC-------EGP---N-GQR------------------------G------T-------I--QP-I-I--T----S--V------PI-N--V------C-G---RD--------L-L--E-Q---W-------GA--Q----VL----------
>8_68891036
----!W---V--N-Q---I----------T---DK--!PTWE--ITI-Q--GK-------KF-K------G-FVD-T--------GVD!SI---I-SL-QHW-P-S----MW-----P-MQPT-----Q-----FN---IV------------G---V-G-KAPE---V-------YQ------SSY---------I-LHC-------EGP---D-GQS------------------------G------T-------I--QP-I-I--T----S--V------PI-N--L------*-G---RD--------L-L--Q-Q---W-------GA--Q----VL----------
>1_205893093
-----W---V--N-Q---I----------T---DT--HPTCE--ITI-Q--GN-------KF-K------G-LVD-T--------GVD--I---!-SL-QHW-P-S----AW-----P-IQPT-----Q-----FN-S!IV------------G---V-G-KVPE---V-------YQ------SSY---------I-LHC-------EGP---D-GQP------------------------G------T-------I--QP-I-I--T----S--V------PI-N--F------*-G---RD--------L-L--Q-Q---W-------GV--Q----VL----------
>1159925920
-----W---V--N-Q---I----------T---DK--CPTWE--ITI-Q--GK-------KF-K------G-LVD-T--------GVDISI---I-SL-QHR-P-S----MW-----P-IQPT-----Q-----FN---IV------------G---V-G-KAA!---V-------YQ------SGY---------I-LHC-------EGP---N-RQP------------------------G------T-------I--QP-I-I--T----S--V------PI-N--L------W-G---RD--------L-L--Q-Q---W-------GA--Q----VLI---------
>4_185049001
-----W---V--N-Q---I----------T---DK--RATCE--ITI-Q--GK-------KF-K------G-LVD-T--------GADISI---I-SL-QHW-P-S----AW-----P-IQPA-----Q-----FN---VA------------G---V-G-KAAE---V-------YQ------SSY---------I-LHC-------EGP---D-GQP------------------------G------T-------I--QP-I-I--T----S--V------PK-N--L------W-G---RD--------L-L--Q-Q---W-------GA--Q----VL----------
>1250496155
-----W---V--N-Q---I--------------DK--HPTFE--ITI-Q--GN-------KF-K------G-LVD-T--------GTDISI---I-SL-QHW-L-S----AW-----P-IQPA-----Q-----FN---IG------------G---I-G-KVTE---V-------YQ------SSY---------I-LHC-------EGS---N-GQP------------------------G------T-------I--QP-I-I--T----S--V------PI-N--L------W-G---RD--------L-L--Q-Q---W-------GA--Q----VL----------
>1442311488
-----W---V--N-Q---I----------T---DK--RPTCE--ITI-Q--RK-------KF-K------G-LVD-T--------GADISI---I-SL-QH*-P-C----AW-----P-IQPA-----Q-----FN---IV------------G---A-C-KAPK---V-------YQ------SSY---------I-LHC-------EGP---N-GQP------------------------G------T-------I--QP-I-I--T----S--V------PT-N--L------W-G---RD--------L-L--Q-*---W-------GA--Q----VL----------
>4_99368587
-----W---V--N-Q---I----------T---DK--HPTCK--ITI-Q--GK-------KC-K------G-LVD-T--------GADISI---I-SL-QHW-L-S----MW-----P-IQPP-----Q-----FN---IV------------G---V-G-KVPE---V-------YQ------SSY---------I-LHC-------EGP---D-GKP------------------------G------T-------I--QP-I-M--T----S--V------PI-N--L------W-G---KD--------L-L--Q-K---W-------GA--Q----VL----------
>3_151702702
-----W---A--N-Q---I----------T---DK--*PTCE--ITI-Q--GK-------KY-K------G-LVY-T--------GADISI---I-SL-QHW-L-S----AW-----P-IQPT-----K-----FN---IV------------G---V-G-KAPE---V-------YQ------SSY---------I-LHC-------EGP---N-GQP------------------------G------T-------I--QP-I-I--T----S--V------PI-N--L------W-G---RD--------L-L--Q-Q---W-------GA--Q----VL----------
>NW_003315913.1/123875
-----W---A--N-Q---I----------T---DK--*PTCE--ITI-Q--GK-------KY-K------G-LVY-T--------GADISI---I-SL-QHW-L-S----AW-----P-IQPT-----K-----FN---IV------------G---V-G-KAPE---V-------YQ------SSY---------I-LHC-------EGP---N-GQP------------------------G------T-------I--QP-I-I--T----S--V------PI-N--L------W-G---RD--------L-L--Q-Q---W-------GA--Q----V-----------
>4_86462452
-----W---V--N-Q---I----------P---DK--HPTCE--ITI-Q--GK-------KF-E------G-LVD-T--------EADISI---T-SL-QHQ-P-S----TW-----P-IQPA-----Q-----FN---VA------------G---V-G-KALE---V-------YQ------SSY---------I-LHC-------EGP---D-GQP------------------------G------N-------I--QP-I-I--T----S--V------PI-N--L------W-G---RD--------L-L--Q-Q---W-------GA--Q----VL----------
>1354918644
-----W---V--N-*---I----------T---NK--RPTCE--ITI-Q--GK-------KF-K------G-LVE-T--------GVDVSI---I-SP-QHW-P-S----TW-----P-IQPA-----Q-----FN---IV------------G---V-G-KAPE---V-------YQ------ISY---------I-LHC-------EGP---N-EQP------------------------L------T-------I--QP-S-I--T----S--V------PI-N--L------W-G---RD--------L-L--Q-Q---W-------GA--Q----VL----------
>1239197648
-----W---V--K-Q---I----------T---DK--HPTCE--ITI-R--GK-------KF-K------G-LVD-T--------GADISI---I-SL-QHW-W-S----TW-----P-IQPT-----Q-----FN---IV------------G---V-G-KAAE---V-------YQ------SSY---------I-LHC-------EGP---D-RQP------------------------G------A-------I--QP-I-I--T----S--L------PI-N--L------W-G---RD--------L-L--Q-Q---W-------GA--Q----VL----------
>6_58417003
----!W---V--N-Q---I----------T---DK--HPTCE--ITI-!--GK-------KF-K------D-LVD-T--------GADISI---I-SL-QHW-L-S----MW-----P-IQPP-----Q-----FN---IV------------G---V-H-KAP*---V-------YQ------SSY---------I-LHC-------EGP---D-GQT------------------------G------T-------I--RP-I-I--T----S--V------PI-N--L------W-G---RD--------L-L--Q-Q---W-------GP--K----VL----------
>1042497603
-----W---V--N-Q---I----------T---DK--RPTCD--ITI-Q--GK-------KF-K------G-LAD-T--------GADISI---I-SL-QQW-P-S----VW-----P-IQPT-----K-----FN---IV------------G---N-G-KAPE---V-------YQ------SSY---------I-LHC-------EGP---D-EKH------------------------G------T-------I--QQ-I-I--T----S--V------PI-N--L------W-G---KD--------L-L--H-Q---*-------GA--Q----VL----------
>7_155241487
-----W---V--N-Q---I----------T---DK--RPTCE--ITI-Q--GK-------KF-K------G-LVD-T--------GADISI---L-SL-QHW-P-S----AW-----P-IPPT-----Q-----FN---IV------------G---V-G-KAPE---V-------YQ------SSY---------V-LHC-------EGP---D-GQS------------------------G------T-------I--QP-I-I--T----S--V------PI-N--L------W-G---RD--------L-L--Q-Q---W-------GT--Q----VL----------
>3_38422411
-----W---V--N-Q---I----------T---DK--HPTCE--ITI-Q--GK-------KF-K------G-LGD-T--------GADVSI---I-SL-QHW-P-S----VW-----P-IQSA-----Q-----FN---IV------------G---V-G-KAPE---V-------YQ------SIY---------I-LHC-------EGP---H-EQS------------------------G------T-------I--QP-I-V--T----S--V------PI-N--L------W-G---RD--------L-L--Q-Q---W-------GA--Q----VP----------
>5_44987962
-----W---V--N-Q---I----------T---DK--RPTCE--ITI-Q--GK-------KF-K------G-LVD-T--------GVDTSI---I-SL-QHW-P-S----MW-----P-IQPA-----Q-----FN---IV------------G---V-G-KAPE---V-------YQ------SSY---------I-LHC-------EGP---D-GQL------------------------G------T-------I--QP-I-I--T----S--V------PI-N--L------C-G---RD--------L-L--Q-Q---W-------GA--Q----VL----------
>8_48964678
-----W---V--N-Q---I----------T---DK--HLTCE--ITI-Q--GK-------KF-K------G-LVD-T--------GADVSI---I-SL-QHW-P-S----MW-----P-IQST-----Q-----FN---IV------------G---V-G-KAPE---V-------YQ------SSY---------I-LHC-------EGP---N-GQP------------------------G------T-------I--*P-I-I--T----S--V------PI-N--L------W-G---RD--------L-L--Q-Q---W-------GA--Q----VL----------
>8_52982242
-----W---V--N-Q---I----------T---DK--HPTCE--ITI-Q--GK-------KV-K------G-LVD-T--------GADISF---I-SL-QHW-P-S----VW-----P-I*PT-----Q-----FN---IV------------G---V-G-KGPE---V-------YQ------SSY---------I-LHC-------EGP---D-GQP------------------------G------T-------I--QP-I-I--T----S--V------PI-N--L------*-G---RD--------L-L--Q-Q---W-------GA--Q----VL----------
>X_95106560
-----W---V--N-Q---I----------N---DK--HPTCE--ITI-Q--GK-------KF-K------G-LVD-T--------GVAISI---I-SL-QHW-P-S----VW-----P-IQPT-----Q-----FN---IV------------G---V-G-KATE---V-------YQ------SSY---------I-LHC-------EGP---D-GQP------------------------G------S-------I--QP-I-T--T----S--V------PI-N--L------W-G---RD--------L-L--Q-Q---W-------GA--H----V-----------
>1452166111
-----W---V--N-Q---I----------T---DK--RPTCE--ITI-Q--GK-------KF-K------G-LVD-T--------GVDISI---I-SL-QH*-L-S----MW-----P-IQLT-----Q-----FN---IV------------G---V-G-NAPE---V-------YQ------SSY---------I-LHC-------EGP---D-GQP------------------------G------T-------I--QP-I-I--T----S--V------PI-N--V------W-G---RD--------L-L--Q-Q---W-------GA--Q----VL----------
>4_153692682
-----W---V--N-Q---I----------T---DK--HPTGE--ITI-Q--GK-------KF-K------S-LVD-T--------GADISI---I-SV-QHW-P-S----AW-----S-IQPA-----Q-----FN---IV------------G---V-G-KALK---V-------YQ------SSY---------I-LHC-------EGP---N-GQP------------------------G------T-------I--QK-I-I--T----S--V------PI-N--L------*-G---RD--------L-L--Q-Q---W-------GS--Q----VL----------
>5_54502716
-----W---L--N-Q---I----------T---DK--RPTCE--ITI-Q--GK-------KF-K------G-LVD-T--------GVDISI---I-SL-QHW-L-S----TW-----P-IQPT-----Q-----FN---IV------------G---I-G-KATE---V-------YQ------GSY---------I-LHC-------!GP---D-GQP------------------------G------T-------I--QP-I-I--T----S--V------PI-N--L------W-G---RD--------L-L--Q-Q---W-------GA--Q----VL----------
>4_91699303
-----L---G--E-S---I----------T---DK--QPTSE--ITI-Q--GK-------KF-K------G-LVD-T--------GVDISI---I-SL-QYW-L-S----EW-----P-VQPT-----Q-----FN---VV------------G---V-G-KPPE---V-------YQ------SSY---------I-LLC-------EGP---D-GQP------------------------G------T-------I--QP-I-I--T----S--V------PI-N--L------W-G---RD--------L-L--Q-Q---W-------GA--Q----VL----------
>4_174987671
-----W---V--N-Q---I----------T---DK--RPTCE--ITI-Q--GK-------K!-K------A-LVD-T--------GADISI---I-SL-QHW-P-S----MW-----P-IPPV-----R-----FN---IV------------G---V-G-KAPE---V-------YQ------SSY---------I-LHC-------EGP---D-GQP------------------------G------T-------I--QP-I-I--T----S--V------PI-N--L------W-G---RD--------L-L--Q-Q---W-------GA--Q----AL----------
>3_185017087
-----W---V--N-Q---I----------T---DK--HPTCE--ITI-Q--GK-------KF-K------G-LVD-T--------GADISI---I-SL-*HW-P-S----TW-----P-IQPA-----Q-----FN---IA------------G---V-G-KAPE---V!------YQ------SSY---------I-LHC-------EGP---D-GQP------------------------!------T-------I--QP-I-I--T----S--V------PI-S--L------*-G---RD--------L-L--Q-Q---W-------GA--Q----VL----------
>1912101588
-----!---V--N-Q---I----------T---DK--HPTCE!-ITI-Q--GK-------KF-K------G-LVD-T--------GADISV---I-SL-QHW-P-S----TW-----P-IQPA-----Q-----FN---IV------------G---V-G-KAPK---V-------YQ------SSY---------I-LHC-------EGP---D-GQP------------------------G------T-------I--QP-I-I--T----S--V------PV-N--L------W-G---RD--------L----*-Q---W-------GA--Q----VL----------
>2039723462
-----W---V--N-Q---I----------T---DK--RLTCD--ITM-Q--GK-------KF-K------G-LVD-T--------GVDISI---I-SL-QHW-P-S----AW-----P-IQPA-----Q-----FN---IV------------G---I-G-KAPE---VG------!Q------SSY---------I-LHC-------EGP---D-GQS------------------------G------T-------I--QP-I-I--T----S--V------PT-N--L------W-G---RD--------L-L--Q-Q---W-------GA--Q----VL----------
>1923575284
-----W---V--N-!---I----------T---DK--RPTCEI!ITI-Q--GK-------KI-K------G-LVD-T--------GADISI---I-SL-QHW-P-S----VW-----P-IQPA-----Q-----FN---IV------------G---V-G-KAPE---V-------YQ------SSY---------I-LHC-------EGP---D-GQV------------------------G------T-------I--QP-I-V--I----S--V------PI-N--L------C-G---RD--------L-L--Q-Q---W-------GA--Q----VL----------
>NT_167249.2/2536804
-----W---V--N-Q---I----------T---DK--RPTCE--ITI-Q--GK-------KC-K------D-LVD-T--------GADISI---I-SL-QHW-P-S----AW-----P-VQHT-----Q-----LK---TV------------G---V-G-KAPE---V-------YQ------SHY---------I-LHC-------EGP---D-GQP------------------------G------T-------I--QP-I-I--T----S--V------SI-N--L------W-G---RD--------L-L--Q-Q---W-------GA--Q----VLL---------
>9_93753643
-----W---A--N-Q---I----------T---DK--CPPCE--ITV-Q--GK-------KF-K------G-LVD-T--------GADISI---I-SL-QHW-P-S----VW-----P-IQPT-----Q-----FN---ID------------G---V-G-!APE---V-------YQ------SSY---------I-LHC-------EGH---G-GQP------------------------G------T-------I--PP-I-I--T----S--V------PI-N--L------W-G---RD--------L-L--Q-Q---*-------GA--Q----VL----------
>4_10301517
-----W---V--N-Q---I----------T---DK--RSACE--IAI-Q--GK-------KI-K------G-LID-T--------GAAISI---I-SL-QHF-L-S----MW-----P-IQPT-----Q-----FN---IV------------G---V-G-KAPD---!-------YQ------SSY---------I-LHY-------EGP---D-GQS------------------------G------T-------I--*P-I-V--T----S--V------PI-N--L------W-G---RE--------!----Q-Q---W-------GT--Q----VLI!--------
>1923867093
-!KIYL---F--Q-P---L----------A---SN--RPTCL--VQI-K---K-------K!-Y------G-LMD-T--------GADVSV---I-SS-KD*-P-P----SW-----P-LRLI-----S-----TS---LV------------G---V-G-AAQS---V-------QR------SAE---------I-LPC-------LGP---D-GQS------------------------C------T-------F--QP-Y-V--A----N--I------AI-N--L------W-G---RD--------L-L--I-A---L-------DM--R----LT----------
>Y_21967441
-----W---V--N-Q---I----------T---DN--CSTCE--ISI-Q--EN-------KF-K------G-LVV-T--------GADISN---I-SL-QHW-P-S----AW-----P-IHCT!KLTNE-----WT---LF------------K---R-T-Q!KH---V-------FS------ISP---------L-LFL-------KLE---I-NVG------------------------F------Y-------S--YP-S-I--!----S--F------PLAN--I------N-F---L!--------L-L--D-D---R-------QS--Y----I-----------
>Y_26093042
-----W---V--N-Q---I----------T---DN--CSTCE--ISI-Q--EN-------KF-K------G-LVV-T--------GADISN---I-SL-QHW-P-S----AW-----P-IHCT!KLTNE-----WT---LF------------K---R-T-Q!KH---V-------FS------ISP---------L-LFL-------KLE---I-NVG------------------------F------Y-------S--YP-S-I--!----S--F------PLAN--I------N-F---L!--------L-L--D-D---R-------QS--Y----I-----------
>Y_14377556
-----W---I--N-V---I----------S---EQ--HPTCT--IHI-*--GK-------KF-E------G-LVY-T--------RDNVSI---I-SS-NLW-P-F----SW-----L-KHPS-----N-----MR---LV------------G---A-G-KANE---V-------HQ------STF---------I-LPY-------TGP---D-GQK------------------------G------T-------I--QP-Y-I--M----A-HV------KR-H--K------Y-S---CF--------A-V--M-G---L-------PY--Q----IK----------
>Y_21848015
-----W---V--N-Q---V----------S---DN--RPICM--VTI-Q--GK-------QF-K------G-LVD-T--------RADMSI---I-VL-YQ*-P-K----NW-----P-KQKA-----P-----VG---LF------------G---G-E-DLLA---S-------HQ------ERI---------S-FFS-------GYP---Q-DML------------------------S------G-------A--KS-Q-N--S----S--K---RKRPQ-K--V------L-A---PP--------V-H--Q-M---A-------QM--N----I-----------
>NT_187583.1/134810
--------------P---I----------A---SN--RATCV--VQI-K--GQ-------TF-Y------G-LMD-M--------GADVSV---I-CK-DNWPP-!----SW-----P-LQLT-----S-----MS---LM------------G---V-G-TAQS---V-------QQ------YAE---------I-LSC-------LGV---D-GQS------------------------C------T-------F--QP-H-V--A----S--I------AI-K--L------W-G-----------------------------------------------------
>1181035118
-----W---N--Q-L---I----------T---DQ--RPMIT--LKI-G--KK-------NC-T------C-LLD-T--------GADILI---I-SD-QNW-P-E----T*-----P-WVTQ-----K-----QK---IV------------S---I-G-EVHT---A-------KQ------STH---------P-LTC-------CDS---E-GRK------------------------A------V-------I--QP-L-I--I----P--I------PV-N--L------W-G---QD--------!-L--A-Q---W-------GSLCR----H!----------
>4_77397262
-----!---L--S-QP--I----------A---SN--RSTCV--VQI-K--GK-------!F-Y------G-LMD-T--------GADVSV---I-LS-KDS-P-P----AW-----P-LRLT-----S-----RS---LV------------G---V-G-AA!S---V-------QQ------SAE---------I-LPC-------LGL---D-GQS------------------------C------T-------F--QP-Y-V--T----N--T------AN-N--L------W-A---*D--------L-P--I-A---W-------DE--T----YK----------
>Y_12323553
-----W---I--N-Q---V----------S---DK--RPICT--VTI-Q--GK-------YF-E------G-LVH-T--------RADVSS---I-AI-NQW-P-W----HW-----P-KQKA-----T-----IS---IV------------R---V-E-AASE---I-------FQ------FSL---------I-LPC-------QGL---D-GQE------------------------E------T-------I--QA-I-I--T----S--I------SV-N--L------*-G---RD--------L-L--Q-Q---W-------DA--E----ISI---------
>4_133994375
--!AYW---N--Q-L---I----------T---DQ--RHMIT--LKI----GN-------KI-!--------LLD-T--------EVDISI---I-SD-QDW-P-E----TW-----P-RVTQ-----K-----QK---II------------G---M-R-EVHT---A-------KQ------STH---------P-LTC-------WDS---E-GRK------------------------A------V-------I--QP-L-I--V----P--M------PI-N--I------W-G---QD--------L-L--A-Q---W-------GI--T----L*----------
>1630621442
NQKGNL---P--Q-T---I----------A---SN--RPTCT--VQI-K--GK-------KF-Y------G-LMD-M--------GADVSV---I-SK-NNW-P-P----SW-----P-LQLT-----S-----TS---LV------------G---V-G-KVQS---V-------QQ------SAE---------I-LPV-------S!P---D-GQS------------------------C------T-------F--QP-Y-V--A----N--I------AV-N--L------W-G---QD--------L-L--T-A---Q-------DM--R----LT----------
>X_141196610
-----L---S--Q-L---I----------A---SN--RPTCT--VQI-T--GK-------TF-Y------G-LMD-T--------GADVSV---I-SK-DNW-P-P----SW-----P-LQLT-----S-----TS---LV------------G---V-G-TAQS---V-------QQ------SAE---------I-LPC-------LRL---D-GQS------------------------C------T-------F--QP-Y-V--A----T--V------AV-N--L------W-G---!R--------L----T-A---W-------DM--R----LTNE!-------
>5_71574838
-----L---S--Q-P---V----------A---SN--RPTCV--IQI-K--GK-------KF-Y------G-LMD-M--------GADVSV---I-SK-DNW-P-P----SW-----P-LQLT-----S-----AY---LL------------G---V-E-TAQS---V-------QQ------SAE---------I-LPC-------LGP---D-GQS------------------------C------T-------F--QP-Y-V--A----N--T------AI-N--L------W-G---RD--------L----Q-!---W-------DM--K----LTN!--------
>9_136785933
-----W---A--S-Q---V----------S---ES--RPVCK--AII-Q--GK-------QF-E------G-LVD-P--------GV--------------W-A-E----SH-----P-!AP------R-----HE---TE------------G---T-S-CSSI---IK-KIVR-KR------ESY---------I-RN!-------DIE---M-IIY------------------------G------Y-------Y--QS-L-VFCI----N--L------CI-I--I------I-T---KE--------K-LGHT-E---L-------GA--EGT--L*----------
>8_92238947
-----W---V--N-Q---I----------I---DK--CATCG--ITI-Q--GK-------KF-K------G-LVD-K--------GADISI---I-SL-QHW-L-S----TW-----P-VQPT-----Q-----FN---IV------------G---V-G-KAPE---V-------YQ------SSY---------I-LHC-------EGP---D-VQP------------------------G------T-------I--QP-I-V--T----S--V------II-H--INII!KFM-G---NI--------I-L--------W-------G!-------------------
>1952305070
--!AYW---V--N-Q---I----------T---NK--HPTCE--ITI-!--GK-------KF-K------G-LVD-T--------GEDISI---I-SL-QHW-L-S----VW-----P-IQPT-----R-----FN---TV------------G---V-G-IAPK---V-------YQ------SSY---------I-LHC-------EGP---N-EQS------------------------G------T-------I--QP-I-V--T----S--V------FC-F--L------F-F---*D--------R-V--------W-------LH--P----LG----------
>113453162
-----W---A--S-Q---L----------S---EN--RPVCT--VTI-Q--GK-------QF-E------G-LVD-T--------GADVSI---I-AL-NQR-P-K----NR-----P-KQKP-----V-----TG---LV------------G---V-G-TASE---V-------YQ------SSR---------I-LHC-------LGP---D-NQE------------------------S------T-------V--QP-M-I--T----S--I------PI-N--L------W-G---RD--------L-L--E-Q---W-------HA--E----ITI---------
>178059720
-----*---V--N-Q---A----------S---KN--RPVCT--M-I-Q--GK-------QF-E------G-LVD-T--------GANISI---I-AL-NQW-P-K----AW-----P-RQKA-----S-----MG---LI------------G---V-G-TASE---V-------YQ------SAT---------I-LHR-------LRP---D-GQE------------------------V------T-------I--QP-M-I--T----F--I------PI-N--L------*-G---RD--------L-L--Q-Q---W-------GT--E----IT----------
>X_101187074
-----W---V--N-Q---V----------S---GK--RPICT--VTI-Q--GK-------DF-E------G-LVD-T--------GADVSI---I-AI-NQ*-P-R----HW-----P-KQKA-----S-----IV---IV------------G---V-G-AASE---V-------FQ------SSL---------I-LPC-------QGP---D-G*E------------------------G------I-------I--QP-I-I--T----P--I------PV-N--L------W-G---RD--------L-L--Q-Q---W-------DA--E----ISI---------
>X_62713437
-----W---V--N-A---I----------S---SH--QATCI--IKI-S--GK-------KF-E------G-LVY-T--------GADVSI---I-AV-NQW-L-S----SW-----P-KQPS-----S-----AN---LV------------G---D-G-TSSV---V-------YQ------SSL---------I-LP*-------AGP---D-DEV------------------------G------T-------I--QP-F-I--I----P--I------PI-N--L------W-G---WD--------L-L--Q-*---W-------GA--E----I-----------
>162666037
-KAAYW---A--S-K---I----------S---DT--RPVCS--VHI-Q--GK-------KF-E------G-MID-T--------GAGVSI---I-AL-HRW-P-R----HW-----P-KEHA-----S-----TA---FV------------G---V-G-QASQ---V-------YE------SST---------I-LHC-------T!P---E-GQI------------------------G------T-------I--RP-L-I--T----P--I------PV-N--L------W-G---RD--------L-L--Y-Q---W-------GA--Q----IT----------
>3_128922509
-----W---V--N-L---V----------S---DR--RPICT--VTI-Q--GK-------DF-E------G-LVN-T--------EADVSI---I-AL-NQW-P-Q----HW-----P-KQKT-----S-----MG---IT------------G---I-G-PASE---V-------FQ------SSL---------I-LPC-------HGP---D-GQE------------------------G------T-------I--QP-I-I--T----P--I------PI-N--L------*-G---RD--------L-L--Q-Q---W-------SA--H----QT----------
>1743329871
-----*---A--S-K---I----------S---DT--RPVCS--VHI-Q--GR-------KF-E------G-MID-T--------GADVSI---I-AL-HQW-P-R----HW-----P-KEHA-----S-----TA---LV------------G---V-G-QASE---V-------YE------SST---------I-LHC-------TGP---E-EQI------------------------G------T-------I--CP-L-I--T----P--I------PV-N--L------W-G---RE--------L-L--Q-Q---R-------GA--Q----IS----------
>1284106154
-----W---I--N-I---I----------S---KQ--RPTCT--IHI-Q--GR-------KF-E------G-LVD-T--------GADVSV---I-SS-SLW-P-S----SW-----L-KHLA-----N-----MG---LV------------G---V-G-KAEE---V-------YE------STF---------I-LPC-------TGP---D-GQK------------------------G------T-------I--QP-Y-I--I----P--I------PI-N--L------W-G---VD--------L-L--A-Q---W-------EA--E----IN----------
>1234524757
-----W---I--N-V---I----------S---KQ--WPTCT--IHI-Q--GR-------KF-E------G-LVD-T--------VADVSV---I-SS-SLW-P-S----SW-----F-KPPA-----N-----MG---IV------------G---V-G-KANE---V-------YE------SVF---------I-LPC-------TGP---D-GQK------------------------C------T-------I--QP-Y-I--M----P--I------PI-N--L------W-G---RD--------L-L--A-Q---W-------VA--E----VN----------
>1_62181042
-----W---V--N-Q---V----------S---DK--RPICT--VTI-Q--GK-------DS-E------G-LVD-T--------GADVSI---I-AV-NQW-P-W----HW-----P-KRKA-----S-----IG---IV------------G---V-G-AASE---V-------FQ------SSL---------I-LPC-------QGL---D-GQE------------------------G------T-------I--QP-I-I--T----P--L------PV-N--I------W-G---RD--------L-L--Q-Q---W-------DA--E----IS----------
>NW_003871073.1/141052
-----W---V--N-Q---V----------S---DK--RPICT--VTV-Q--GK-------DF-E------G-LVD-T--------GADVSI---I-AI-NQW-P-Q----HW-----P-KQKA-----S-----TG---IV------------G---V-G-AASE---V-------FQ------SSL---------I-LPC-------QRT---N-GQE------------------------G------T-------I--QP-I-I--T----P--I------PI-N--L------W-G---RD--------L-L--Q-Q---W-------DA--E----I-----------
>105037580
-----W---V--N-Q---V----------S---EK--RPICT--VTI-Q--GK-------YF-E------G-LVD-I--------GADVSI---I-AI-NQW-P-R----HW-----P-KQNA-----S-----IG---IV------------G---V-G-AASE---V-------FQ------SSL---------I-LSC-------QGL---D-GQE------------------------G------T-------I--QP-I-I--T----P--I------PV-N--L------W-G---GD--------L-L--Q-Q---W-------NA--E----IS----------
>1428417162
-----L---S--Q-P---I----------A---SN--RPTCV--IQL-K--GK-------KF-*------G-LLD-T--------GADMSV---I-SS-KDW-P-P----AW-----P-LRLT-----S-----TS---LV------------*---V-G-TDQS---I-------QQ------SDE---------I-LPC-------LGP---D-GQS------------------------C------T-------F--QP-Y-V--E----N--I------AI-N--L------W-G---*G--------L-L--T-A---W-------DM--R----LT----------
>2_149322173
-----W---V--N-Q---V----------S---DK--RPICT--VTI-Q--GK-------DF-E------G-VED-T--------GADVSI---I-AV-NQW-P-W----HW-----P-KQKA-----S-----IG---IV------------G---V-G-AA!-------------Q------SSL---------I-LPC-------QGL---D-GQE------------------------G------T-------I--QP-I-I--T----P--I------PV-H--L------W-G---RD--------S-L--*-Q---W-------DA--E----IP----------
>6_58402674
-----W---T--N-V---I----------S---KQ--LPTCT--IYI-Q--GK-------RF-E------G-LVD-T--------GADVSV---I-SS-TLW-P-S----SW-----L-KHPT-----N-----MG---LV------------G---V-G-KAKE---V-------YE------STF---------I-LSY-------TGP---D-GQS------------------------G------T-------I--QP-Y-I--M----P--I------PI-H--L------W-G---RD--------L-L--V-Q---W-------GA--E----IN----------
>5_24309775
-----W---V--N-Q---V----------S---DK--RSICT--VTI-Q--GK-------DF-E------G-LVD-T--------GADVFI---I-AI-NQW-P-W----QW-----P-MQKA-----S-----IG---IA------------G---I-G-AASE---V-------FQ------SSL---------I-LPC-------QGL---D-GQE------------------------G------T-------I--QP-I-I--T----P--I------PV-N--L------W-S---RD--------L-L--Q-Q---*-------DA--E----IS----------
>X_57207196
-----W---V--N-Q---I----------T---DK--RPTCE--ITI-Q--GK-------KF-K------G-LVD-T--------RMDISI---I-SL-QHW-P-S----VW-----P-IQPI-----Q-----FN---IV------------G---V-G-KAPE---I-------YQ------SSY---------I-FHC-------EGP---D-GQP------------------------E------T-------I--QP-I-I--T----S--V------PI-N--L--------G---KE--------I-Y--Y-N---N-------GE--H----KFQ---------
>NT_167248.2/3759106
-----L---S--Q-P---I----------A---SN--RSTCV--VQI-K--RK-------KF-Y------G-LMD-T--------GADVAV---I-SS-KDW-P-P----VW-----S-LKLT-----S-----TS---LV------------G---V-G-VAKS---V-------QQ------SAE---------I-LSC-------LGP---D-GQS------------------------C------T-------F--*P-Y-V--A----N--I------PI-N--L------W-D---RD--------L-L--T-A---L-------NM--R----LT----------
>NT_113891.3/3978144
-----L---S--Q-P---I----------A---SN--RSTCV--VQI-K--RK-------KF-Y------G-LMD-T--------GADVAV---I-SS-KDW-P-P----VW-----S-LKLT-----S-----TS---LV------------G---V-G-VAKS---V-------QQ------SAE---------I-LSC-------LGP---D-GQS------------------------C------T-------F--*P-Y-V--A----N--I------PI-N--L------W-D---RD--------L-L--T-A---L-------NM--R----LTN---------
>4_107330587
-----W---V--N-Q---V----------S---DK--RPVCT--ITI-Q--GK-------DF-E------G-LVD-T--------GADFSI---I-AL-NQ*-L-R----HW-----S-RQKA-----S-----MG---II------------C---I-G-TAPE---V-------!Q------SSL---------I-LPC-------QGP---D-DQE------------------------G------T-------I--QP-I-I--T----P--I------PV-N--L------W-G---RD--------L-L--Q-Q---W-------DA--E----IS----------
>1920711750
-----W---V--I-Q---V----------F---DK--RPICT--VTI-Q--GK-------DF-E------G-LVD-T--------GAGVSI---I-AL-YQW-P-Q----HW-----P-KLKA-----S-----MG---II------------G---I-G-TA*E---V-------FQ------SSL---------I-LPC-------QGT---P-GQE------------------------G------T-------I--QH-I-I--T----P--L------PV-N--L------W-G---RD--------L-L--Q-Q---W-------GT--H----QI----------
>1248509541
-----W---V--N-Q---V----------S---DK--TPICT--VTI-Q--GK-------DF-E------G-LVD-T--------GANVSI---I-VL-NQW-P-Q----HW-----P-KQKA-----K---AFIG---IA------------G---V-G-VASE---V-------FQ------SSL---------I-LPC-------LGP---D-GQE------------------------G------T-------I--QP-I-I--I----P--I------PV-S--V------W-G---RD--------L-L--Q-Q---W-------GA--E----IS----------
>NT_167249.2/3940321
-----W---V--N-Q---V----------S---GK--RPICT--VTI-Q--GK-------DF-E------G-LVD-T--------GADVSI---I-AI-NQW-P-G----!W-----P-KQKA-----S-----IG---IV------------G---V-G-AASE---V-------FQ------SSL---------I-LPC-------QGP---D-GQE------------------------E------T-------I--QP-I-I--I----P--I------PV-N--L------W-G---RD--------L-L--Q-Q---W-------DA--E----ISI---------
>NT_167246.2/3950109
-----W---V--N-Q---V----------S---GK--RPICT--VTI-Q--GK-------DF-E------G-LVD-T--------GADVSI---I-AI-NQW-P-G----!W-----P-KQKA-----S-----IG---IV------------G---V-G-AASE---V-------FQ------SSL---------I-LPC-------QGP---D-GQE------------------------E------T-------I--QP-I-I--I----P--I------PV-N--L------W-G---RD--------L-L--Q-Q---W-------DA--E----ISI---------
>NT_167245.2/3774552
-----W---V--N-Q---V----------S---GK--RPICT--VTI-Q--GK-------DF-E------G-LVD-T--------GADVSI---I-AI-NQW-P-G----!W-----P-KQKA-----S-----IG---IV------------G---V-G-AASE---V-------FQ------SSL---------I-LPC-------QGP---D-GQE------------------------E------T-------I--QP-I-V--I----P--I------PV-N--L------W-G---RD--------L-L--Q-Q---W-------DA--E----ISI---------
>1775026352
-----W---V--N-Q---V----------S---DE--RPVCT--VTI-Q--GK-------DF-E------G-LAD-T--------GADVSI---I-AI-KQW-P-L----HW-----P-KQKA-----S-----IG---IA------------G---V-G-AASE---V-------FQ------SSL---------I-LPS-------QGP---D-GQE------------------------G------T-------I--QP-I-I--I----P--I------PV-N--L------W-G---RD--------L-L--Q-*---W-------DA--E----IS----------
>6_134602532
-----W---V--N-Q---V----------S---DK--RPICT--VAI-Q--GK-------DF-E------G-LVD-T--------EADVSI---I-AI-NQW-P-Q----HW-----P-KQKA-----S-----IG---IV------------G---V-G-AA*E---V-------FQ------SSL---------I-LPC-------*GP---D-GQE------------------------G------T-------I--QP-I-I--T----P--I------PV-N--L------W-G---RD--------L-L--Q-Q---W-------GA--E----IS----------
>1920505806
-----L---I--N-V---I----------S---KQ--WPTCT--IRL-Q--GK-------KF-E------G-LVD-T--------GADISN---I-SS-NLW-P-S----S*-----L-KHPT-----N-----MG---LV------------G---V-G-KADE---V-------HQ------STF---------I-LPC-------IGP---D-GQK------------------------G------A-------I--QP-Y-I--M----P--I------PI-N--L------W-G---RD--------L-L--A-Q---G-------GA--E----IN----------
>3_111525827
-----R---I--N-V---I----------S---KQ--QPTCT--IHI-Q--GK-------KF-D------G-LVD-T--------GADVSI---I-SS-NLW-P-S----SW-----L-KHPA-----N-----MG---LV------------G---V-G-KADE---F-------HQ------STF---------I-LPC-------TGA---D-GQK------------------------G------T-------I--QP-Y-I--T----P--T------PI-N--I------W-G---RD--------L-L--A-Q---W-------GA--E----IN----------
>5_24651957
-----L---S--Q-P---I----------A---SN--RPICV--FQI-K--GK-------KF-C------E-LMD-M--------GADVSV---R-SK-DNW-P-P----SW-----P-LQST-----S-----TS---LV------------G---V-G-TAQS---V-------QQ------SAE---------I-LPC-------LGP---D-GQS------------------------C------T-------F--QP-Y-V--A----S--I------AM-N--L------W-D---QD--------L-L--T-A---W-------NR--R----LT----------
>12111822666
-----C---S--Q-P---I----------A---YN--RPTCV--VQS-K--GK-------KL-Y------G-LMD-T--------GADVSV---I-SS-KDW-P-P----AW-----P-LRLT-----S-----TS---LV------------G---V-G-AAKS---V-------QQ------SAE---------I-LPC-------LGP---D-GQS------------------------C------T-------F--QP-Y-D--A----N--I------AI-N--L------W-G---QE--------L-L--T-A---W-------DM--R----LT----------
>2_84474596
-----W---V--N-Q---V----------S---DK--KPICT--VTI-E--GK-------DF-E------G-LVD-T--------GADVSI---I-AI-NQW-P-E----HW-----P-KQKA-----S-----IF---IA------------G---V-G-AASE---V-------FQ------SSL---------I-LPC-------QGS---D-GHE------------------------G------T-------I--QP-I-I--S----S--I------PV-N--L------W-G---KD--------L-L--Q-H---N-------GML-K----YL----------
>NW_003315965.1/113351
-----Y---P--S-QL--I----------A---SN--RLTCV--VQT-K--GK-------KF-Y------G-LME-T--------GADVSV---I-PS-KD*-P-P----SW-----H-ILGR-----I-----PG---LW------------I---S-N-NLSK---P-------WA------ATP---------A-LHF-------VKL---L-LTQ------------------------L------T-------Y--R--V-R--R----P--L------GM-I--I------F-A---IV--------S-L--V-T---L-------IT--S----IVMS--------
>Y_15978916
-----W---V--N-T---I----------S---SH--HPTCT--IKI-S--*K-------KF-A------G-LVD-T--------GADISI---I-TA-NQW-P-S----SW-----P-KQPS-----S-----TN---LV------------G---V-G-KSSD---V-------YQ------SSL---------I-FPC-------TGP---D-DQM------------------------G------T-------V--QH-Y-I--T----P--I------PI-N--L------*-G---CD--------L-L--Q-Q---W-------GA--E----MSI---------
>Y_7958216
-----T---V--P-L---R----------R---IC--HCNCS--IKI-S--GK-------MF-E------S-LVN-T--------GADLSI---N-IA-NQW-P-F----SW-----P-KQPS-----S-----TN---LV------------G---V-G-KSFD---I-------YG------SSL---------M-LPS-------TGP---D-DQI------------------------C------T-------I--QP-F-I--T----P--I------TV-N--L------Q-G---HD--------L-L--Q-Q---W-------GT--E----VSI---------
>3_14227089
-----L---S--Q-P---I----------A---SN--RPTCV--VQI-K--GK-------KS-Y------G-LMD-T--------GTDVSV---I-SK-DN!-P-P----SW-----P-LQLT-----S-----TS---LV------------G---V-G-TAQR---V-------QQ------SAE---------I-LPR-------LSP---D-GQS------------------------C------T-------F--QL-Y-V--A----N--I------AI-N--L------W-G---RD--------L-L--T-A---W-------DG--R----LT----------
>NT_113891.3/3914487
-----!---G--N-K---G----------F---GS--TTTRE--VYL-S--HPI------AH-!------G-LMD-R--------GAEVSV---I-SS-KD*-P-P----VW-----S-LRLT-----S-----TS---LV------------G---V-G-AAKS---V-------QQ------SAD---------I-LPC-------LGP---D-GQP------------------------C------T-------F--QP-Y-V--A----N--M------AI-N--L------W-D---RD--------L-L--T-A---W-------NM--R----LTN---------
>2_136074324
-----L---S--Q-P---I----------A---SN--TPTCV--VQI-K--GK-------KF-Y------G-LMD-T--------GADVSV---I-SK-DNW-P-P----SW-----P-LQLA-----S-----TS---LV------------G---V-G-TAQS---V-------QQ------STE---------I-LSC-------LGP---D-GQS------------------------C------I-------F--QP-Y-V--A----S--I------AI-N--L------W-G---*D--------L-P--P-A---W-------DM--R----LNK---------
>NT_167247.2/3817264
-----!---G--N-K---G----------F---GS--TTTRE--IYL-S--HPI------AH-!------G-LMD-R--------GAEVSV---I-SS-KD*-P-P----VW-----S-LRLT-----S-----TS---LV------------G---G-G-AAKS---V-------QQ------SAD---------I-LPC-------LGP---D-GQP------------------------C------T-------F--QP-Y-V--A----N--M------AI-N--L------W-D---RD--------L-L--T-E---W-------NM--R----LT----------
>2025399666
-----V---S--Q-P---I----------A---SN--RPACV--VQI-K--GK-------KF-Y------G-LMD-T--------GADVSL---I-SK-DNW-P-P----SW-----P-LQLT-----S-----MS---LV------------G---V-G-TAQS---V-------QQ------SPE---------I-LSC-------LGP---D-GQS------------------------C------T-------F--QP-Y-V--A----N--I------AI-N--L------W-G---QD--------L-L--T-A---W-------DM--R----LT----------
>1_247108183
-----W---V--N-Q---V----------S---DN--RPICM--VTI-Q--GK-------QF-E------G-LVN-I--------GADVSI---I-AL-YQW-P-K----NW-----P-KQKA-----P-----VG---LV------------E---V-E-DLLV---F-------HQERISFLSGY------PQDI-LSCAMRQSPRRGK---D-!QN------------------------V------S-------A--PP-V-R--Q----T--A------QM-N--I---------------------------------------------S----V!----------
>NT_167248.2/3699493
-----!---G--N-K---G----------F---ES--TTTRE--IYL-S--HPI------AH-!------G-LMD-R--------GAEVSV---I-SS-KD*-P-P----VW-----S-LRLT-----S-----TS---LV------------G---V-G-AAKS---V-------QQ------SAD---------I-LPC-------LGP---D-GQP------------------------C------T-------F--QP-Y-V--A----N--M------AI-N--L------W-D---RD--------L-L--T-A---W-------NM--R----LT----------
>1951809147
-----L---S--Q-P---I----------A---SN--RPTCV--VHI-K--GK-------KF-Y------G-LMD-T--------GADVSV---I-SK-DSW-P-P----SW-----P-LQLT-----S-----TS---LV------------G---V-G-TAQS---V-------QQ------STE---------I-LPC-------LGP---D-GQS------------------------C------T-------F--QS-Y-V--E----N--I------AI-N--L------W-G---*D--------L-L--I-T---W-------NM--R----LT----------
>1162053393
-----L---S--Q-P---I----------A---SS--RPTCV--IQV-K--GK-------KF-Y------G-LMD-I--------GADVSV---V-SK-DNW-P-P----SW-----P-LQLT-----S-----MS---LL------------G---V-G-TAQS---V-------QQ------!AE---------I-LPC-------LGP---D-GQS------------------------C------T-------F--QP-Y-V--A----N--I------AV-N--L------W-G---*D--------L-L--T-A---W-------DM--R----LI----------
>3_46051273
-----L---P--Q-P---I----------A---SN--RPTCV--VQI-K--GK-------KF-Y------G-LMD-M--------GADVSV---I-SK-DNW-P-P----SW-----P-LQLT-----S-----TS---LV------------G---A-R-TAQS---V-------QQ------SAE---------I-LPC-------LGL---D-GQS------------------------C------T-------F--QP-Y-V--T----N--I------AI-N--L------W-G---QD--------*-L--T-A---W-------DM--R----LT----------
>11112927173
-----L---S--Q-P---I----------A---SK--RPTCV--VQI-K--GK-------KF-Y------G-LMD-T--------GADASV---I-SK-DNW-P-P----SW-----P-LQLT-----S-----TS---LV------------G---V-G-TSQS---V-------QQ------SAE---------I-LPC-------LGP---D-GQS------------------------C------T-------F--QP-Y-V--A----N--I------AI-N--L------W-G---*D--------L-L--T-A---W-------DM--R----LT----------
>5_46005444
-----W---A--S-Q---V----------S---EN--RPVCK--AII-Q--GK-------HF-E------G-LVD-T--------GADVSI---I-AL-NQC-P-K----NW-----P-KQKA-----V-----RG---AV------------G---I-G-TLLE---V-------YQ------STE---------I-*HC-------LGP---D-NQE------------------------S------T-------V--QP-M-I--T----S--I------PL-N--L------!-GL--RF--------I-T--T-I---!-------GA--V----IT----------
>6_61277222
-----W---T--N-V---I----------S---KQ--LPTCT--IYI-Q--GK-------KF-E------G-LVD-T--------RADVSV---I-SS-SLW-P-S----SW-----L-KHPT-----N-----MG---LV------------G---V-G-KAEE---V-------YE------STF---------I-LPC-------TGP---D-GQN------------------------G------T-------I--QP-*-I--M----P--I------PI-N--L------W-G---RD--------L-L--V-Q---W-------GA--E----IN----------
>1912453148
-----W---V--N-Q---V----------S---DK--RPICT--VTI-Q--GK-------DF-E------G-LVD-T--------GADVSI---I-GL-NQW-P-R----HW-----P-KQKA-----S-----IG---IV------------G---V-G-AASE---F-------F!------SSL---------I-LPC-------QGL---D-GQE------------------------G------T-------I--QP-I-V--T----P--I------PV-N--L------W-G---RD--------L-L--Q-Q---W-------SA--K----IS----------
>1_225797828
-----W---V--N-Q---V----------S---DK--RPICI--VSI-Q--GK-------DF-E------G-LED-T--------GADVSI---I-GL-NQW-P-Q----HW-----P-KQKA-----S-----IG---II------------G---V-G-AASE---V-------!Q------SSL---------I-LPC-------QGL---D-GQE------------------------G------T-------I--QP-I-I--I----P--I------PA-N--L------Q-G---RD--------L-L--Q-Q---W-------GA--E----IS----------
>4_3983115
-----W---A--S-Q---L----------S---EN--RPVCT--VTI-Q--GK-------QF-E------G-LVD-T--------GADVSL---I-AL-NQW-P-K----NR-----P-KQKP-----V-----TG---IV------------V---V-G-TASE---V-------YQ------SAR---------I-SHR-------LGP---D-NQE------------------------S------T-------V--QP-M-I--T----S--I------PI-N--L------R-G---QD--------L-L--E-Q---W-------HA--E----IT----------
>1551284226
-----W---V--N-Q---V----------S---DK--RPICI--VTI-*--GK-------DF-E------G-LVD-T--------GADVSI---I-AL-NQ*-P-R----HW-----P-KQKA-----S-----MG---II------------G---V-G-TASE---V-------FH------SSL---------I-LPC-------QGL---D-GQE------------------------G------T-------I--QS-I-I--T----P--I------PV-N--L------W-G---RD--------L-L--Q-Q---W-------DA--E----IS----------
>14103172572
-----W---V--N-Q---V----------S---DK--RPICT--VTI-Q--GK-------DF-E------G-LVD-I--------GADVSI---M-GL-NQW-P-W----HW-----P-KQKA-----S-----IG---IVY-----------R---V-K-AASE---I-------FQ------SSL---------I-LPR-------*GP---D-GQE------------------------G------T-------I--QP-I-I--T----P--I------PV-N--L------W-C---RD--------L-L--Q-Q---W-------GA--E----IS----------
>1_109706272
-----W---I--K-V---I----------S---KQ--QPTCT--IHI-K--GK-------KF-E------G-LVD-T--------GADVSI---I-SS-NLW-P-S----SW-----L-KHPT-----N-----MG---LV------------R---V-G-KADE---V-------HQ------STF---------I-LPC-------TGP---D-GQK------------------------G------T-------I--QP-Y-I--M----P--I------PI-N--L------W-G---RY--------L-L--E-Q---W-------GA--E----IN----------
>9_112396128
-----W---I--N-V---I----------S---KQ--QPTCT--IHI-Q--GK-------KC-E------G-LVD-T--------RADVSI---I-SS-NLW-P-S----SW-----P-KHPT-----K-----MG---LV------------G---V-G-KADE---V-------HQ------STF---------I-LPC-------TSP---D-GQK------------------------G------T-------I--QP-H-I--T----P--I------PI-N--L------W-G---RD--------L-L--A-Q---W-------GA--E----IN----------
>4_164749472
-----W---I--N-V---I----------S---KQ--WPTCI--IHI-Q--GK-------KY-E------S-LVD-T--------GADVSI---I-SS-NLW-P-S----SW-----L-KHPT-----N-----MG---LA------------G---I-G-KTDE---V-------HR------STF---------I-LPC-------TGP---D-GQK------------------------G------T-------I--QP-Y-I--T----P--I------PI-N--L------W-!---RD--------L-L--A-Q---W-------GA--E----IN----------
>1923853705
-----W---I--N-V---I----------S---KQ--WSTCT--KHI-Q--GK-------KF-D------G-LVD-T--------GIDVSI---I-SS-NLR-P-S----SW-----L-KHPT-----N-----MG---LV------------G---V-G-KADE---I-------PQ------RTF---------I-LPC-------TGP---D-GQK------------------------G------T-------I--QP-Y-I--M----P--I------PI-N--L------W-G---RD--------L-L--A-Q---W-------GT--E----IN----------
>1_207638256
-----W---A--S-R---V----------S---EN--RPACK--AII-Q--GK-------QF-E------G-LVD-T--------GADVSI---I-AL-NQW-P-K----!W-----P-KLKA-----V-----TG---LV------------S---V-G-TASE---V-------YQ------STV---------I-LHC-------LGP---D-NRD------------------------S------TSH-----V--KK-H-L--L----SCFA------VM-G--V------P-E---KD--------Q-N--*-Q---W-------TR-------------------
>1927709337
-----W---I--N-V---I----------A---KQ--QPTCT--IHI-E--GR-------KF-E------G-LVD-T--------GGDVSL---I-SS-SLW-P-S----SW-----L-KHPT-----N-----MG---LV------------G---V-G-KAKE---V-------YE------STF---------I-LPC-------TGP---D-GQK------------------------G------K-------I--QP-Y-I--M----P--I------PI-D--L------W-G---RD--------L-L--A-Q---W-------RA--E----IN----------
>3_130449377
-----W---I--N-V---I----------S---KQ--RPTCT--IHI-R--GK-------KS-E------G-LVD-T--------GADVSV---I-SS-SLW-P-S----SW-----L-KHPA-----N-----MG---LV------------G---V-G-KAEE---V-------YE------STF---------I-LPC-------TGP---D-GQK------------------------G------T-------I--QP-Y-I--M----P--I------PI-N--L------W-G---RD--------L-L--A-Q---R-------GT--E----IN----------
>1_160701633
-----W---I--N-V---I----------S---KQ--RPTCI--IHI-Q--GK-------KF-E------G-LVD-T--------GAEVSV---I-SS-SLW-P-S----SW-----L-KHPT-----K-----VG---LV------------G---V-G-KAEE---I-------YQ------STF---------I-LLC-------TGP---D-GQK------------------------G------T-------I--QP-Y-I--M----P--I------HI-N--L------W-G---RD--------L-L--A-K---*-------RA--E----IN----------
>8_46584653
-----W---I--N-V---I----------S---KQ--WPTCI--IHM-Q--GK-------MF-E------G-LVD-T--------RADVSI---I-SS-NLW-P-S----SW-----L-KHPT-----N-----IG---LV------------G---V-G-KTDE---V-------YQ------STF---------I-LAC-------TGP---G-GQK------------------------G------T-------I--QP-C-I--T----P--I------PI-N--L------W-G---RD--------L-L--A-H---W-------GL--K----LI----------
>1150491659
-----W---I--N-I---V----------S---KQ--RPPCT--IHS-Q--EK-------RL-E------G-LVD-T--------GADVSV---I-SS-SL*-P-S----SW-----L-KHSA-----N-----MR---LL------------G---V-E-KAEE---V-------YE------STF---------V-LSC-------TSS---D-GQR------------------------G------T-------I--QP-Y-I--T----P--I------PI-N--L------W-N---RD--------L-L--G-H---W-------GA--E----INI---------
>4_87405952
-----W---V--N-Q---V----------S---DK--RPICT--VTI-Q--GK-------DF-E------G-LVD-T--------GADVSI---I-AI-NQW-P-W----DW-----P-KQKA-----F-----IG---IF------------G---V-G-ASSE---V-------FQ------SSF---------I-LPH-------QGP---N-GLE------------------------G------T-------I--QP-I-I--T----P--I------PL-N--L------W-G---RD--------L-L--Q-*---W-------DA--E----IS----------
>NT_167245.2/3716666
-----!---G--N-K---G----------F---GS--TTTRE--IYL-S--HPI------AH-!------G-LMD-R--------GAEVSV---I-SS-KD*-P-P----VW-----S-LRLT-----S-----TS---LV------------G---G-G-AAKS---V-------QQ------SAD---------I-LPC-------LGP---D-GQP------------------------C------T-------F--QP-Y-V--A----N--M------AI-N--L------W-D---RD--------L-L--T-E---W-------NM--R----LTN---------
>6_113266635
-----W---V--N-Q---I----------T---DK--CPTCE--VTI-Q--GK-------KF-K------G-LVN-T--------GADISI---I-SL-QHW-P-S----TW-----P-IQPT-----Q-----YN---IV------------G---V-G-NAPK---V-------YH------SGY---------I-LHC-------EGP---D-GQP------------------------G------T-------I--QP-L-I--T----S--V------PI-N--L------!-G---ER--------F-I--T-A---I-------GS--T----TS!---------
>199512194
-----L---S--Q-P---I----------A---SN--RPTCV--VQI-K--GK-------KF-Y------E-LVD-T--------GADVSV---I-SS-KDW-P-P----SW-----P-LR*T-----S-----TS---LV------------G---I-G-AAQS---I-------QQ------SAE---------I-LPC-------LGP---D-GQS------------------------C------T-------F--QP-Y-V--A----N--I------AI-N--L------W-G---RD--------L-L--T-A---W-------DM--*----PT----------
>NT_167246.2/3780630
-----!---G--N-K---G----------F---GS--TTTRE--IYL-S--HPI------AH-!------G-LMD-R--------GAEVSV---I-SS-KD*-P-P----VW-----S-LRLT-----S-----TS---LV------------G---G-G-AAKS---V-------QQ------SAD---------I-LPC-------LGP---D-GQP------------------------C------T-------F--QP-Y-V--A----N--M------AI-N--L------W-D---RD--------L-L--T-E---W-------NM--R----LTN---------
>7_138341669
-----W---V--S-Q---V----------F---DK--RPICT--VTT-Q--GK-------DF-E------G-LVD-T--------GADVSI---I-AV-NQW-P-Q----HW-----P-KQKA-----S-----IG---IA------------G---V-G-AASE---V-------FQ------SSL---------I-LPC-------RGP---D-GQE------------------------G------T-------I--QP-I-I--T----P--I------PV-H--L------W-G---RD--------L-L--Q-Q---W-------DA--E----IS----------
>1921886017
-----W---A--S-K---I----------S---DT--RPVCS--MHI-Q--GK-------KF-E------G-MID-T--------GADVSI---I-AL-HQW-P-R----HW-----P-KEHA-----S-----TA---LV------------G---V-G-QASQ---V-------YE------SSI---------I-LHC-------TGP---E-GQI------------------------G------T-------I--RP-L-I--T----P--I------PV-N--L------*-G---RD--------L-F--Y-Q---W-------GA--Q----IT----------
>1469814010
-----L---S--R-P---I----------A---SN--RPTCV--VQI-K--GK-------KF-Y------G-LMD-T--------GTDVSV---I-SK-DNW-P-T----SW-----L-LQLT-----S-----TS---LV------------E---V-G-TAQS---V-------QQ------SAE---------I-LPC-------LGP---D-GQS------------------------C------T-------F--QP-Y-V--A----N--I------AI-S--L------W-G---*D--------L-L--T-A---W-------EM--R----LT----------
>NT_167249.2/3791660
-----!---G--N-K---G----------F---GS--TTTRE--IYL-S--HPI------AH-!------G-LMD-R--------GAEVSV---I-SS-KD*-P-P----VW-----S-LRLT-----S-----TS---LV------------G---G-G-AAKS---V-------QQ------SAD---------I-LPC-------LGP---D-GQP------------------------C------T-------F--QP-Y-V--A----N--M------AI-N--L------W-D---RD--------L-L--T-E---W-------NM--R----LTN---------
>3_75807364
-----W---V--N-Q---I----------T---DK--HPTCE--ITI-Q--GK-------NF-K------G-LVD-TIFF---!VGADISI---I-SL-QHW-L-S----TW-----P-IQPT-----Q-----FN---IV------------K---V-G-KAPE---I-------YQ------SSY---------I-LYC-------EGP---D-GQP------------------------G------T-------V--QP-I-I--T----S--V------PI-N--L------*-E---RD--------L-L--Q-Q---R-------GA--Q----AL----------
>1065112294
----!W---I--N-V---I----------S---KQ--RPTCT--IHI-Q--GK-------!F-A------G-LVD-T--------GADVSV---I-SS-SLW-P-S----SW-----L-RHPT-----N-----MG---LV------------G---V-G-KAEE---V-------YE------STF---------I-LPC-------TGP---D-GQK------------------------G------T-------I--QP-Y-I--T----!--I------LV-N--ISPISVNL-R---RD--------L-L--A-Q---W-------EA--E----II----------
>7_42636935
-----W---V--N-Q---I----------T---DK--RPTCE--ITI-Q--GK-------KF-K------G-LVD-T--------GADISI---I-SL-QHW-P-P----PW-----P-IQPA-----Q-----FN---IV------------G---V-G-KA--------------------------------------------------------------------------------G------I-------F--!P-A-K--A----V---------------L------I-G---!R--------V-M-------------------------------------
>1921623942
-----W---N--Q-S---I----------T---DQ--RLMIT--LKI-E--NK-------NF-T------G-LLD-T--------G!NILI---I-SD-ENW-P-E----TW-----P-WVTQ-----K-----QK---IV------------I---I-R-EVHT---A-------KQ------STH---------P-LIC-------HDS---E-RRK------------------------A------V-------I--QP-Q-I--M----P--I------PV-N--I------C-G---WD--------L-L--A-Q---W-------GV--T----LQ----------
>X_102178860
-----W---N--Q-L---I----------T---NQ--RPVIT--LKI-K--NK-------SF-T------G-LLE-T--------GVDISI---M-SD-QNW-P-E----TW-----P-WVTQ-----K-----QK---FG------------G---I-R-KAHT---A-------KQ------SML---------P-LIC-------CDS---K-DRK------------------------T------V-------I--QP-L-I--M----P--I------PV-N--L------W-G---WD--------L-L--A-Q---W-------GS--L----CRP---------
>1549841038
-----*---N--Q-L---I----------T---DQ--RPMIT--LKI-G--NK-------NF-T------G-LLY-T--------GADISI---I-SD-QNW-L-K----TW-----P-WVTE-----K-----QK---IV------------N---I-R-DMHT---A-------KQ------STH---------P-LTC-------CDL---E-GRK------------------------A------V-------I--QP-L-V--M----P--I------PV-N--L------W-E---RD--------L-L--A-Q---W-------GV--T----LQ----------
>1951978583
-----L---S--Q-P---I----------A---SN--RPTCV--VHI-K--GK-------KF-Y------G-LMD-M--------GADVSV---I-S------------------------------------------------------------I-G-WAHQ---T-------LQ------RM------------------------L---K-KQK------------------------G------G-------I--GG-----------Q--L------P---------------------------------P-Q---S-------KL--H----LA----------
>4_170130607
-----W---V--N-Q---V----------S---DK--RSICK--VII-Q--GK-------*L-E------G-LVD-T--------GADVSI---I-AL-YQW-P-K----NW-----P-KQKA-----P-----VG---LV------------G---V-R-TASE---V-------FQ------STF---------I-LL!-------LGP---E-EQE------------------------V------T-------I--KP-V-I--T----P--I------PV-N--L------Q-G---RD--------L-L--P-Q---W-------GT--E----IS----------
>1099825166
-----W---A--S-Q---V----------S---EN--RPVCK--AII-Q--GK-------QF-E------G-LVD-T--------GADVSI---I-AL-NRW-P-K----NW-----P-KQKA-----V-----TG---FV------------G---I-G-TASE---V-------YQ------STE---------I-LHC-------LGP---D-NQE------------------------S------T-------V--QP-M-I--T----S--I------PL-N--L------W-G---RD--------L-L--Q-Q---W-------GA--E----IM----------
>7_104750027
-----W---A--S-Q---V----------S---EN--RPVCK--AII-*--GK-------QF-E------G-LVD-T--------GADVSI---I-AL-NQW-P-K----NW-----P-KQKA-----V-----TG---LV------------G---I-G-TASE---V-------YQ------STE---------I-LHC-------LGP---D-NQE------------------------S------T-------V--QL-M-I--T----S--I------PL-N--L------W-G---RD--------L-L--Q-Q---W-------GA--E----IT----------
>3_185567963
-----W---A--S-Q---V----------S---EN--RPVCK--AII-Q--GK-------QF-E------G-LVD-T--------GADVSI---I-AL-NQW-P-K----NW-----P-KQKA-----V-----TG---LV------------G---I-G-TASE---V-------YQ------STE---------I-LYC-------LGP---D-NQE------------------------S------T-------V--QP-M-I--T----S--I------PL-N--L------W-G---RD--------L-L--Q-Q---W-------GA--E----IM----------
>7_141753228
-----W---A--S-Q---V----------S---DS--RPVCK--AII-Q--GK-------QF-E------G-LVD-T--------RADVSI---I-AL-NQW-P-K----NW-----P-KQKA-----V-----TG---LL------------G---I-G-TASE---V-------HQ------STM---------I-LHC-------LGP---D-NQE------------------------S------T-------V--QP-M-I--T----S--I------PV-N--M------R-G---RD--------L-L--Q-Q---W-------GA--E----IT----------
>1935576100
-----W---A--S-Q---V----------S---EN--RPVCK--AII-Q--GK-------QF-E------G-LVD-T--------GADVSI---I-AF-NQW-P-K----NW-----P-KQ!A-----V-----IG---LI------------G---V-G-TASE---V-------YQ------STK---------I-LHC-------LGS---D-NQE------------------------S------T-------V--QP-M-T--T----S--I------PL-N--L------W-G---RD--------L-L--Q-Q---R-------GA--E----IT----------
>2118566044
-----*---A--S-Q---V----------S---KN--RPVCK--AII-Q--GK-------QF-E------K-LVD-T--------KADVSI---I-AL-NQW-P-K----NW-----P-KQKA-----V-----TR---LV------------G---I-G-TASE---V-------YQ------STK---------I-LHC-------LRP---D-NQE------------------------S------T-------V--QP-M-I--T----S--I------PL-N--L------!KS---RF--------I-I--T-M---!-------GG--E----IT----------
>1920280122
-----W---A--S-Q---V----------S---ES--GPVCK--AII-Q--RK-------*F-E------G-LVD-T--------GADVSI---I-AL-NQW-P-K----NW-----P-KQKT-----V-----TG---LI------------G---V-G-TASE---V-------YQ------STM---------I-LHC-------LGS---D-NQE------------------------R------T-------V--QP-M-I--T----S--V------PV-N--L------W-G---*D--------L-L--Q-H---W-------DA--E----IT----------
>4_9661462
-----W---A--S-Q---L----------S---EN--RPVCT--VTI-Q--GK-------QF-E------G-LVD-T--------GADVSL---I-AL-NQ*-P-K----NQ-----P-KQKP-----V-----TG---LV------------G---V-G-TASE---V-------YQ------SAR---------I-LHR-------LGP---D-NQE------------------------S------T-------V--QP-M-I--T----S--I------PI-N--L------W-G---QD--------L-L--E-Q---W-------HA--E----IT----------
>4_9125291
-----W---A--S-Q---L----------S---EN--RPVCT--VTI-Q--GK-------QF-E------G-LVD-T--------GADVSI---I-AL-NQW-Q-K----NQ-----P-KQKP-----V-----TG---FV------------G---V-G-TASE---V-------YQ------SAR---------I-LHC-------LGP---D-NQE------------------------T------T-------V--QP-M-I--T----S--I------LI-N--L------W-G---RD--------L-L--E-Q---W-------HA--E----IT----------
>8_17913150
-----W---V--S-Q---V----------S---EN--RPVCT--ITI-Q--GK-------LF-E------G-LVD-T--------GANISV---T-AL-DQW-P-K----TW-----P-KQRA-----S-----MG---LI------------G---I-G-MASE---V-------YQ------SVT---------I-LHC-------LVP---D-GQE------------------------G------T-------I--QP-I-I--T----A--I------PI-N--L------W-G---KD--------L-L--Q-Q---W-------GT--E----IT----------
>1921235744
-----L---S--Q-P---I----------A---CN--RPTCT--VQI-K--GK-------SF-Y------G-LMD-M--------GADVSV---I-SK-NNW-A-L----SW-----P-LKLT-----S-----TS---LV------------R---I-G-AAQS---V-------QQ------SS------------I!C-------LGP---D-GQL------------------------Y------T-------F--QP-Y-V--T----N--I------AV-N--L------W-G---RD--------L-L--T-A---W-------DM--R----LT----------
>5_40106581
-----W---I--N-V---I----------S---KQ--RPTCT--IHI-Q--GR-------KF-E------G-LVD-T--------GADVSV---I-SS-SLW-P-S----SW-----L-KHPT-----N-----MG---LV------------G---V-G-KAEE---V-------YG------STF---------I-LPC-------TGL---D-GQK------------------------G------T-------I--QP-Y-I--M----T--I------PI-N--I------W-G---RD--------L-L--A-Q---W-------GA--E----IN----------
>1039045909
-----W---I--N-V---I----------S---KP--WATCT--IHI-Q--RK-------KF-E------G-LVD-T--------GADVSI---I-SS-NLQ-P-S----SG-----L-KHLA-----N-----MG---VI------------G---V-G-KADE---V-------HQ------STF---------I-LPC-------TGH---D-GQN------------------------G------P-------I--*P-Y-I--T----P--I------PI-N--L------W-G---RD--------L-L--A-Q---W-------GA--E----IN----------
>6_158302806
-----W---I--N-V---I----------S---EQ--QPTCT--IHI-Q--GK-------KF-K------G-LLD-T--------GSDVSI---I-SS-NLW-P-S----SW-----R-KHPT-----N-----I*---LA------------G---I-G-KADE---V-------HQ------STF---------I-LPC-------TGP---E-GQK------------------------G------K-------I--QP-Y-I--M----P--I------ST-N--I------W-G---RD--------L-L--T-Q---W-------GA--E----IN----------
>2219938408
-----W---I--N-V---I----------S---KQ--WPTCT--IHI-Q--GK-------KV-E------G-LVD-T--------GADVSI---I-SS-NLW-P-S----SW-----L-KHPT-----N-----MK---LE------------G---V-R-KAEE---V-------HQ------STF---------I-LAC-------TGP---D-GQK------------------------G------T-------I--QP-Y-I--M----P--I------PI-N--L------R-G---RD--------L-L--A-Q---I-------GA--E----IN----------
>1924323325
-----W---I--I-I---I----------S---KQ--WLTCT--IHI-Q--GN-------KF-K------G-LVD-T--------GADVSV---I-SS-TLQ-P-S----SW-----L-KHPA-----N-----MA---LV------------G---V-G-NAKE---A-------YE------STF---------I-LPC-------TGP---D-CQK------------------------G------T-------I--RL-F-I--T----P--I------PI-N--L------W-G---RD--------L-L--A-H---W-------GA--E----IN----------
>6_76492718
----!W---I--N-V---I----------S---KK--QPTCT--IHI-!--RK-------MF-E------G-LVD-T--------GADVSI---I-SS-SLW-P-S----SW-----L-KHPA-----N-----MG---LV------------G---V-G-KAKE---V-------YE------STF---------I-LPC-------TGP---D-GQK------------------------G------K-------I--QL-Y-I--M----P--I------PI-N--L------W-G---RD--------L-L--A-Q---W-------GA--E----IN----------
>2_82025656
-----W---V--N-Q---V----------S---DN--RPIRM--VTF-Q--GK-------QF-E------G-LVN-T--------GAEMLI---I-AL-YQW-L-K----NW-----P-KQKA-----!-----MG---LA------------G---V-R-TAAE---V-------FQ------NTF---------I-LAC-------LGP---E-EQE------------------------V------T-------I--QL-L-I--M----P--I------SV-S--L------*-G---RD--------L-L--L-Q---W-------ST--E----IS----------
>1631662686
-KAVYW---V--N-Q---V----------S---DK--RPICT--VTI-Q--GK-------DF-E------G-LVD-T--------GADVLI---I-AL-NQW-P-R----HW-----P-KQKA-----S-----IS---IV------------G---V-G-AASE---G-------FQ------SFL---------I-LPC-------QGP---D-GQE------------------------G------T-------I--*P-I-I--T----P--I------PV-N--L------W-S---RD--------L-L--Q-Q---W-------GA--E----IS----------
>1920319071
--CPL!---V--N-Q---V----------S---DK--RPICT--VTI-Q--GK-------DF-K------G-LVD-T--------GADVSI---T-AL-NQW-P-!----TM-----P-KEKA-----S-----MG---IV------------G---I-G-TASE---V-------FQ------SSL---------I-LPC-------QGP---D-GQE------------------------G------T-------I--QP-I-I--T----H--I------PL-N--L----C!W-G---RD--------L-L--Q-Q---W-------GA--E----IS----------
>1_205860239
-----W---V--N-Q---V----------S---DK--RPICT--VTI-Q--GK-------DF-E------G-LVH-T--------GADVSI---I-GL-NQW-P-Q----H*-----P-KQKA-----S-----IG---IV------------G---V-G-AASE---I-------FQ------SSL---------I-LPC-------QGP---D-GQE------------------------G------T-------I--QP-I-I--T----P--I------PV-N--L------W-G---RN--------L-L--Q-Q---W-------GA--E----IS----------
>11101217351
-----W---I--N-V---I----------S---KQ--WPTCT--IPI-Q--GK-------KF-E------G-LVD-T--------GADVSI---I-SS-NLW-P-S----SW-----L-KHPT-----N-----MG---LV------------G---V-G-KADE---V-------HQ------STF---------I-LPC-------TGP---D-GQK------------------------G------T-------I--QP-Y-I--V----P--I------PI-N--L------W-G---RD--------L-L--A-Q---W-------GA--E----IKI---------
>9_31774259
-----W---I--N-V---I----------S---KQ--QPTCT--IYI-*--GK-------KF-E------G-LVD-T--------GAEVSI---I-SS-NLW-P-S----SW-----L-KHPT-----N-----MG---LV------------G---V-G-KADE---V-------HQ------STF---------I-LPC-------TGP---D-GQN------------------------G------T-------I--QP-Y-I--M----P--I------PI-N--L------W-G---RD--------L-L--A-Q---W-------GA--E----IN----------
>1_46904365
-----W---I--N-V---I----------S---KQ--WPTCT--IHI-Q--GK-------KF-E------G-LVD-T--------GADVSI---I-SS-NLW-P-S----SW-----L-KHPT-----N-----I!---LV------------G---V-G-KADE---V-------YQ------STF---------I-LPC-------TGP---D-GQK------------------------G------K-------I--QS-Y-I--M----P--I------PI-N--L------W-G---RD--------L-L--A-Q---W-------GA--E----IN----------
>7_50578410
-----W---I--N-I---I----------S---KQ--WPTCT--IHI-Q--GK-------KF-E------G-LVD-T--------GADVSI---I-SS-SLW-P-S----SW-----L-KHPT-----N-----MG---LV------------G---V-G-KAEE---V-------YE------STF---------I-LLC-------TGP---D-GQK------------------------G------T-------I--QP-Y-I--M----P--I------PI-N--L------W-G---RE--------L-L--A-Q---W-------GA--E----IN----------
>1619398875
-NATYW---V--H-Q---V----------S---DN--RPICM--VTI-Q--GK-------QF-E------G-LVD-T--------EADVSI---I-AL-YQW-P-K----NW-----P-KQKA-----P-----VG---LV------------G---V-R-IASE---V-------FQ------STF---------I-LPC-------LGP---E-EQE------------------------G------T-------L--QP-L-I--M----P--I------LD-N--L------W-G---RD--------L-L--Q-Q---W-------GT--E----IS----------
>1545239800
-----W---V--N-Q---V----------S---DN--SPICM--VTI-Q--GK-------QF-E------G-LVD-T--------GADVSI---I-AL-YQW-P-K----NW-----P-KQKA-----P-----VG---LV------------G---V-R-TASE---V-------FQ------STF---------I-LPC-------LGP---E-EQE------------------------G------T-------I--QP-L-I--T----S--I------PV-N--L------W-G---RD--------L-L--H-K---W-------GR--E----IS----------
>NW_003315965.1/71586
-----W---A--S-Q---V----------S---EN--RPVCK--AII-Q--GK-------QF-E------G-LVD-T--------GADVSI---I-AL-NQW-P-K----NW-----P-KQKA-----V-----TG---LV------------G---I-G-TASE---V-------YQ------STE---------I-LHC-------LGP---D-NQE------------------------S------T-------V--QP-M-I--T----*--I------PL-N--L------W-G---RD--------L-L--Q-Q---W-------GA--E----ITM---------
>3_113029683
-----W---A--S-Q---V----------S---EN--RPVCK--AII-Q--GK-------QF-E------G-LVD-T--------GADVSI---I-AL-NQW-P-K----NW-----P-KQKA-----V-----TG---LV------------G---I-G-TASE---V-------YQ------SME---------I-LHC-------LGP---D-NQE------------------------S------T-------V--QP-M-I--T----*--I------PL-N--L------W-G---RD--------L-L--Q-Q---G-------GA--E----IT----------
>NW_003315964.2/16161
-----W---A--S-Q---V----------S---EN--RPVCK--AII-Q--GK-------QF-E------G-LVD-T--------GADVSI---I-AL-NQW-P-K----NW-----P-KQKA-----V-----TG---LV------------G---I-G-TASE---V-------YQ------STE---------I-LHC-------LGP---D-NQE------------------------S------T-------V--QP-M-I--T----S--I------PL-N--L------W-G---RD--------L-L--Q-Q---W-------GV--E----ITM---------
>2218942121
-----W---A--S-Q---V----------S---EN--RPVCK--AII-Q--GK-------QF-E------G-LVD-T--------GADVSI---I-AL-NQW-P-K----NW-----P-KQKA-----V-----TG---LV------------G---I-G-TASE---V-------YQ------STE---------I-LHC-------LGP---D-NQE------------------------S------T-------V--QP-M-I--T----S--I------PL-N--L------W-G---*D--------L-L--Q-Q---W-------GA--E----IT----------
>7_4596640
-----W---A--S-Q---V----------S---EN--RPVCK--AII-Q--GK-------QF-E------G-LVD-T--------GADVSI---I-AL-NQW-P-K----NW-----P-KQKA-----V-----TG---LV------------G---I-G-TASE---V-------YQ------STE---------I-LHC-------LGP---D-NQE------------------------S------T-------V--QP-M-I--T----S--I------PL-N--L------W-G---RD--------L-L--Q-Q---W-------GA--E----IT----------
>7_4588136
-----W---A--S-Q---V----------S---EN--RPVCK--AII-Q--GK-------QF-E------G-LVD-T--------GADVSI---I-AL-NQW-P-K----NW-----P-KQKA-----V-----TG---LV------------G---I-G-TASE---V-------YQ------STE---------I-LHC-------LGP---D-NQE------------------------S------T-------V--QP-M-I--T----S--I------PL-N--L------W-G---RD--------L-L--Q-Q---W-------GA--E----IT----------
>3_148564816
-----W---A--S-Q---V----------S---EN--RPVCK--AII-Q--GK-------QF-E------G-LVD-T--------GADVSI---I-AL-NQW-P-K----NW-----P-KQKA-----V-----TG---LV------------G---I-G-TASE---V-------YQ------STE---------I-LHC-------LGP---D-NQE------------------------S------T-------V--QP-M-I--T----S--I------PL-N--L------W-G---RD--------L-L--Q-Q---W-------GA--E----IT----------
>6_77722613
-----W---A--S-Q---V----------S---EN--RPVCK--AII-Q--GK-------QF-E------G-LVD-T--------GADVSI---I-AL-NQW-P-K----NW-----P-KQKA-----V-----TG---LV------------G---I-G-TASE---V-------YQ------SME---------I-LHC-------LGP---D-NQE------------------------S------T-------V--QP-M-I--T----S--I------PL-N--L------W-G---RD--------L-L--Q-Q---W-------GA--E----IT----------
>5_156663124
-----W---A--S-Q---V----------S---EN--RPVCK--AII-Q--GK-------QF-E------G-LVD-T--------GADVSI---I-AL-NQW-P-K----NW-----P-KQKA-----V-----TG---LV------------G---I-G-TASE---V-------YQ------SME---------I-LHC-------LGP---D-NQE------------------------S------T-------V--QP-M-I--T----S--I------PL-N--L------W-G---RD--------L-L--Q-Q---W-------GA--E----IT----------
>11101698510
-----W---A--S-Q---V----------S---EN--RPVCK--AII-Q--GK-------QF-E------G-LVD-T--------GADVSI---I-AL-NQW-P-K----NW-----P-KQKA-----V-----TG---LV------------G---V-G-TASE---V-------YQ------STE---------I-LHC-------LGP---D-NQE------------------------S------T-------V--QP-M-I--T----S--I------PL-N--L------W-G---RD--------L-L--Q-Q---W-------GA--E----ITM---------
>1_155632084
-----W---A--S-Q---V----------S---EN--RPVCK--AII-Q--GK-------QF-E------G-LVD-T--------GADVSI---I-AL-NQW-P-K----NW-----P-KQKA-----V-----TG---LV------------G---I-G-TASE---V-------YQ------STE---------I-LHC-------LGP---D-NQE------------------------S------T-------V--QP-M-I--T----S--I------PL-N--L------W-G---RD--------L-L--Q-Q---W-------GA--E----IT----------
>1927643659
-----W---A--S-Q---V----------S---EN--RPVCK--AII-Q--GK-------QF-E------G-LVD-T--------GADVSI---I-AL-NQW-P-K----NW-----P-KQKA-----V-----TG---LV------------G---I-G-TASE---V-------YQ------STE---------I-LHC-------LGP---D-NQE------------------------S------T-------V--QP-M-I--T----S--I------PL-N--L------W-G---RD--------L-L--Q-Q---W-------GA--E----IT----------
>1258333154
-----W---A--S-Q---V----------S---EN--RPVCK--AII-Q--GK-------QF-E------G-LVD-T--------GADVSI---I-AL-NQW-P-K----NW-----P-KQKA-----V-----TG---LV------------G---I-G-TASE---V-------YQ------STE---------I-LHC-------LGP---D-NQE------------------------S------T-------V--QP-M-I--T----S--I------PL-N--L------W-G---RD--------L-L--Q-Q---W-------GA--E----IT----------
>NT_187570.1/186685
-----W---A--S-Q---V----------S---EN--RPVCK--AII-Q--GK-------QF-E------G-LVD-T--------GADVSI---I-AL-NQW-P-K----NW-----P-KQKA-----V-----IG---LV------------G---I-G-TASE---V-------YQ------SME---------I-LHC-------LGP---D-NQE------------------------S------T-------V--QP-M-I--T----S--I------PL-N--L------W-G---RD--------L-L--Q-Q---W-------GA--E----ITM---------
>8_7503585
-----W---A--S-Q---V----------S---EN--RPVCK--AII-Q--GK-------QF-E------G-LVD-T--------GADVSI---I-AL-NQW-P-K----NW-----P-KQKA-----V-----IG---LV------------G---I-G-TASE---V-------YQ------SME---------I-LHC-------LGP---D-NQE------------------------S------T-------V--QP-M-I--T----S--I------PL-N--L------W-G---RD--------L-L--Q-Q---W-------GA--E----IT----------
>5_30492351
-----W---A--S-Q---V----------S---EN--RPVCK--AII-Q--GK-------QF-E------G-LVD-T--------EADVSI---I-AL-NQW-P-K----NW-----P-KQKA-----V-----TG---LV------------G---I-G-TASE---V-------YQ------STE---------I-LHC-------LGP---D-NQE------------------------S------T-------V--QP-M-I--T----S--I------PL-N--L------W-G---QD--------L-L--Q-Q---W-------GV--E----IT----------
>106829880
-----W---A--S-Q---I----------S---EN--RPVCK--AII-Q--GK-------QF-E------G-LVD-T--------GADVSI---I-AL-NQW-P-K----NW-----P-KQKA-----V-----TG---LV------------G---V-G-TASE---V-------YQ------STE---------I-LHC-------LGP---D-NQE------------------------S------T-------V--QP-M-I--T----S--T------PL-N--L------W-G---QD--------L-L--Q-Q---W-------GV--E----IT----------
>1937112312
-----W---A--S-Q---V----------S---ES--RPVCK--AII-Q--GK-------QF-E------G-LVD-T--------AADVSI---I-AF-NRW-P-K----NW-----P-KQKA-----V-----TG---LV------------G---V-G-TASE---V-------YQ------SAE---------I-LHC-------LGP---D-NQE------------------------S------T-------V--QP-M-I--T----S--I------PV-N--L------W-G---RD--------L-L--Q-Q---W-------GE--E----IT----------
>1_160694289
-----W---A--S-Q---V----------S---EN--RPVCK--AVI-Q--GK-------QL-E------G-LVD-T--------GADVSI---I-AL-NQW-P-K----NW-----P-KQKT-----V-----TG---LV------------G---I-V-TASE---V-------YQ------STE---------I-LHC-------LGP---H-NQE------------------------S------T-------V--QP-M-I--T----S--I------PL-N--L------W-G---RD--------L-L--Q-Q---W-------GA--E----IT----------
>NT_113891.3/175769
-----W---A--S-Q---V----------S---ES--RPVCK--AII-Q--KK-------QF-E------G-LVD-T--------GADVSI---I-AL-NQW-P-K----NW-----P-KQKA-----V-----TG---LV------------S---I-G-TASE---V-------YQ------ITM---------I-LHC-------SGP---N-NQE------------------------S------T-------V--QP-M-I--T----S--F------PV-N--P------W-G---H---------L-L--Q-Q---W-------GA--E----ITM---------
>6_28685948
-----W---A--S-Q---V----------S---ES--RPVCK--AII-Q--KK-------QF-E------G-LVD-T--------GADVSI---I-AL-NQW-P-K----NW-----P-KQKA-----V-----TG---LV------------S---I-G-TASE---V-------YQ------ITM---------I-LHC-------SGP---N-NQE------------------------S------T-------V--QP-M-I--T----S--F------PV-N--P------W-G---H---------L-L--Q-Q---W-------GA--E----IT----------
>1424012265
-----W---A--S-Q---L----------S---EN--RPVCT--VTI-Q--GK-------QF-E------G-LVA-T--------GADVSI---I-VL-NQW-P-K----NC-----P-KQKP-----V-----TG---FV------------G---V-G-TASE---V-------YQ------SAM---------I-LHC-------LGP---N-NQE------------------------S------T-------V--QP-M-I--I----S--I------PI-N--L------W-G---RD--------L-L--E-Q---W-------HA--E----IT----------
>Y_6963057
-----W---A--S-Q---L----------S---EN--RPVCT--VTI-Q--GK-------QF-E------G-IMD-M--------GADVSI---L-AL-NQW-P-K----N!-----D-LNKS-----V-----TG---LV------------G---V-G-TASE---V-------YQ------S!M---------I-LHC-------LGT---E-HQE------------------------S------T-------V--QP-M-I--T----S--I------PI-N--L------W-G---RD--------L-L--E-Q---W-------HA--E----ITI---------
>3_75553859
-----W---A--S-Q---L----------S---EN--RPLCT--VTI-Q--GK-------QF-E------G-LVD-T--------GADVFI---I-AL-NQW-P-K----NW-----P-KQKP-----V-----AG---LV------------G---V-G-TASE---V-------YQ------SAK---------I-LHC-------LGP---D-NQE------------------------S------T-------V--QP-M-I--T----S--I------PI-N--L------W-G---RD--------I-L--E-Q---W-------HS--E----IT----------
>8_12464744
-----W---A--S-Q---L----------S---EN--RSVCT--VTI-H--GK-------QF-E------G-LVD-T--------GSDVSI---I-AL-NQW-P-K----NW-----P-KQKP-----V-----TG---LV------------G---V-G-TASE---V-------YQ------SAR---------I-LHC-------LGP---D-NQE------------------------S------T-------V--QP-M-I--T----S--I------PI-N--L------W-G---RD--------L-L--E-Q---W-------HA--E----IT----------
>8_12222222
-----W---A--S-Q---L----------S---EN--RSVCT--VTI-H--GK-------QF-E------G-LVD-T--------GSDVSI---I-AL-NQW-P-K----NW-----P-KQKP-----V-----TG---LV------------G---V-G-TASE---V-------YQ------SAR---------I-LHC-------LGP---D-NQE------------------------S------T-------V--QP-M-I--T----S--I------PI-N--L------W-G---RD--------L-L--E-Q---W-------HA--E----IT----------
>5_154640790
-----W---S--S-Q---F----------S---EN--RSVCT--VTI-Q--GK-------QF-E------R-LVD-T--------GADVSI---I-TL-NQW-P-K----NW-----P-KQKS-----V-----TG---LV------------G---V-G-ATSE---V-------YQ------SAM---------I-LHC-------LGP---N-NQE------------------------S------T-------V--QP-M-I--T----S--I------PI-N--L------W-G---RD--------L-L--Q-E---W-------HA--E----IT----------
>1_13356298
-----W---A--R-Q---V----------S---EN--RSVCT--VTI-Q--GK-------QF-I------G-LVD-T--------DADVSI---I-AL-NQW-P-K----NW-----P-KQKP-----V-----TG---LV------------G---V-G-SASK---V-------YQ------STM---------I-LHC-------LGP---D-NQE------------------------S------T-------V--QP-M-I--T----A--I------PI-N--L------W-G---RD--------L-L--Q-Q---W-------HA--E----MT----------
>1_13210548
-----W---A--R-Q---V----------S---EN--RPVCT--VTI-Q--GK-------QF-I------G-LVD-T--------DADVSI---I-AL-NQW-P-K----NW-----P-KQKP-----V-----TG---LV------------G---V-G-SASK---V-------YQ------STM---------I-LHC-------LGP---D-KQE------------------------S------T-------V--QP-M-I--T----F--I------PI-N--L------W-G---RD--------L-L--Q-Q---W-------HA--E----MT----------
>6_42899425
-----W---A--S-Q---V----------S---ED--RPVCA--VTI-Q--GK-------QF-E------G-LVD-T--------G!DGAI---I-AL-NQW-P-Q----NW-----P-KQKP-----V-----TG---LV------------G---V-G-TASE---V-------YQ------SAM---------S-LHC-------LGP---D-DQE------------------------S------T-------V--QP-M-I--T----S--I------PI-N--L------W-G---RD--------L-L--Q-Q---W-------HA--A----IT----------
>3_125893741
-----*---A--S-Q---V----------S---EN--RPVCK--AII-Q--GK-------QF-E------R-LVD-T--------GADVSI---I-AL-NQW-P-K----NW-----P-KQKA-----V-----TG---LV------------G---I-G-TASE---V-------YQ------STE---------I-LHC-------LGP---D-NQE------------------------S------T-------V--QP-M-I--T----S--I------PL-N--L------!-EV--!D--------L-L--Q-Q---W-------GA--E----IT----------
>205305634
-----!---V--N-Q---I----------T---DK--RPTCE--ITI-Q--!KK------KF-K------G-LVG-T--------GADISI---I-SL-QHW-L-S----AW-----P-IQPT-----Q-----FN---IV------------R---V-G-KAPE---V-------YK------SSY---------I-LHC-------EGP---N-GQP------------------------G------T-------I--QP-I-I--T----S--V------PI-N--L------W-G---RD--------L-L--Q-Q---V-------LI--P----EQ----------
>X_75324735
-----W---V--N-Q---I----------T---DK--HPTCE--ITI-Q--GK-------KF-K------G-FVD-T--------GADISI---I-SL-QHW-P-S----TW-----P-VQPT-----Q-----FN---IV------------G---V-G-KAPE---V-------YP------SSY---------I-LPC-------EGP---D-EQP------------------------G------T-------I--QP-I-I--T----S--I------PI-N--L------*-G---SD--------L-L----Q---C-------SV--M----ISYS--------
>219302885
-----W---V--N-Q---I----------T---DK--HPICE--ITI-Q--GK-------NF-K------G-LVD-TIFFFF!-VGVDISI---I-SL-QHW-P-S----MW-----P-IQPT-----Q-----FN---TV------------E---T-A-KAPE---V-------YQ------SSY---------I-LHC-------EGT---D-GQP------------------------G------T-------V--QP-I-A--T----S--V------PI-N--L------W-G---RD--------L-L--*-Q---W-------GA--Q----V-----------
>NT_187513.1/131788
-----W---V--N-Q---I----------T---DK--HPICE--ITI-Q--GK-------NF-K------G-LVD-TIFFFF!-VGVDISI---I-SL-QHW-P-S----MW-----P-IQPT-----Q-----FN---TV------------E---T-A-KAPE---V-------YQ------SSY---------I-LHC-------EGT---D-GQP------------------------G------T-------V--QP-I-A--T----S--V------PI-N--L------W-G---RD--------L-L--*-Q---W-------GA--Q----V-----------
>2211792267
-----W---V--N-Q---I----------T---DK--HPICE--ITI-H--VK-------NF-K------G-LVD-TIFFFFFW!VVDISI---I-SL-QHW-L-S----MW-----P-IQPT-----Q-----FN---TV------------E---T-A-KAPE---V-------YQ------SSY---------I-LHC-------EGP---D-GQP------------------------G------T-------V--QP-I-A--T----S--V------PI-N--L------W-G---RD--------L-L--!-T---M-------GS--T----S!----------
>NT_187377.1/45424
-----W---V--N-Q---I----------T---DK--HPICE--ITI-Q--GK-------NF-K------G-LVD-TIFFF--W!GVDISI---I-SL-QHW-L-S----MW-----P-IQPT-----Q-----FN---TV------------E---T-A-KAPE---V-------YQ------SRY---------I-LHC-------EGP---D-GQP------------------------G------T-------V--QP-I-A--I----S--V------PI-N--L------W-G---RD--------L-L--!-T---M-------GS--T----S!----------
>NT_113889.1/119248
-----W---V--N-Q---I----------T---DK--HPICE--ITI-Q--GK-------NF-K------G-LVD-TIFFF--LVGVDISI---I-SL-QHW-P-S----MW-----P-IQPT-----Q-----FN---TV------------E---T-A-KAPE---V-------YQ------SSY---------T-LHC-------EGP---N-GQP------------------------G------T-------V--QP-I-A--T----S--V------PI-N--L------W-G---RD--------L-L--!-T---M-------GS--T----S!----------
>NT_113796.3/146711
-----W---V--N-Q---I----------T---DK--HPTCE--ITI-Q--GK-------NF-K------G-LVD-TIFFF--!VGVDISI---I-SL-QHW-L-S----MW-----P-IQPT-----Q-----FN---TV------------E---T-A-KAPE---V-------YQ------SSY---------T-LHC-------EGP---N-GQP------------------------G------T-------V--QP-I-A--T----S--V------PI-N--L------W-G---RD--------L-L--!-T---M-------GS--T----S!----------
>219151622
-----W---V--N-Q---I----------T---DK--HPICE--ITI-H--GK-------NF-K------G-LVD-TIFFF!-LVGVDISI---I-SL-QHW-P-S----MW-----P-IQPT-----Q-----FN---TV------------E---T-A-KAPE---V-------YQ------SSY---------T-LHC-------EGP---N-GQP------------------------G------T-------V--QP-I-A--T----S--V------PI-N--L------W-G---RY--------L-L--!-T---M-------GS--T----S!----------
>NT_113888.1/136947
-----W---V--N-Q---I----------T---DK--HPTCE--ITI-Q--GK-------NF-K------G-LVD-T!FFFFFLVGVDISI---I-SL-QHW-P-S----TW-----P-IQPT-----Q-----FN---TV------------E---T-A-KAPE---V-------YQ------SSY---------T-LHC-------EGP---N-GQP------------------------G------T-------V--QP-I-V--T----P--V------PI-N--L------W-G---RD--------L-L--!-T---M-------GS--T----S!----------
>NT_187506.1/95545
-----W---V--N-Q---I----------T---DK--HPTF*--ITI-Q--GK-------NF-K------G-LVD-NIFF---LVGADISI---I-SL-QHW-P-S----TC-----P-IQPT-----Q-----FN---TV------------E---T-A-KAPE---V-------YQ------SSY---------I-LHC-------EGP---D-GQP------------------------G------T-------I--QP-I-T--T----S--V------PK-N--L------W-G---RD--------L-L--!-T---M-------GS--T----S!----------
>NT_167209.1/8204
-----W---V--N-Q---I----------T---DK--HPTF*--ITI-Q--GK-------NF-K------G-LVD-NIFF---LVGADISI---I-SL-QHW-P-S----TC-----P-IQPT-----Q-----FN---TV------------E---T-A-KAPE---V-------YQ------SSY---------I-LHC-------EGP---D-GQP------------------------G------T-------I--QP-I-T--T----S--V------PK-N--L------W-G---RD--------L-L--!-T---M-------GS--T----S!----------
>2212199678
-----W---V--N-Q---I----------T---DK--HPICE--ITI-Q--GK-------NF-K------G-LVD-TIFFFLV--GVDISI---I-SL-QHW-L-S----MW-----P-IQPT-----Q-----FN---TV------------E---T-A-KAPE---V-------YQ------SSY---------I-LHC-------EGP---D-GQP------------------------G------T-------V--QP-I-A--I----S--V------PI-N--L------W-G---RD--------L-L--*-R---W-------GA--Q----V-----------
>NT_187498.1/45993
-----W---V--N-Q---I----------T---DK--HPICE--ITI-Q--GK-------NF-K------G-LVD-TIFF!V---GVDISI---F-SL-*HW-P-S----MW-----P-IQPT-----Q-----FN---TV------------E---T-A-KALE---V-------YQ------SSY---------T-LHC-------EGP---D-GQP------------------------G------T-------V--QP-I-A--T----S--V------PI-N--!------T-G---ER--------F-I--M-T---M-------GS--T----S!----------
>NT_167215.1/101832
-----W---V--N-Q---I----------T---DK--HPICE--ITI-Q--GK-------NF-K------G-LVD-TIFFF!V--GVDISI---I-SL-QHW-P-S----MW-----P-IQPT-----Q-----FN---TV------------E---T-A-KAPE---V-------YQ------SSY---------I-LHC-------EGT---D-GQP------------------------G------T-------V--QP-I-A--T----S--V------PI-N--L------W-G---RD--------L-L--*-Q---W-------GA--Q----V-----------
>Y_11236852
-----W---L--N-Q---I----------T---DK--HPTCE--ITI-Q--GK-------NF-K------G-LVD-TIFFF!V--GVDISI---I-SL-QHW-P-S----MW-----P-IQPT-----Q-----FN---TV------------E---T-V-KAPE---V-------YQ------SSY---------T-LHC-------EGP---N-GQP------------------------G------T-------V--QP-I-A--T----S--V------PI-N--L------W-G---RD--------L-L--*-Q---W-------GA--Q----VLI---------
>NT_187363.1/14430
-----W---V--N-Q---I----------T---DK--HPICE--ITI-Q--GK-------NF-K------G-LVD-T!FFFFFLVGVDISI---I-SL-QHW-L-S----MW-----P-IQPT-----Q-----FN---TV------------E---T-A-KAPE---V*-EV---YQ------SSY---------I-LHC-------EGP---D-GQP------------------------G------T-------V--QP-I-A--I----S--V------PI-N--L------W-G---RE--------L-L--*-R---W-------GA--Q----V-----------
>Y_19295423
----!W---V--N-Q---I----------T---DE--HPTHE--ITI-!--GK-------KF-K------Y-LVD-T--------RVDIKI---I-SL-QHW-P-S-----------!-VQPA-----Q-----FN---IV------------G---V-G-NSPE---V-------CQ------SSY---------I-LH!------MKGP---D-GHP------------------------G------T-------M--QP-I-I--T----S--V------PI-N--L------W-G---RD--------L-L--Q-P---W-------GA--Q----VLI---------
>8_145060324
-----W---A--S-K---I----------S---DT--HPVCP--VHI-Q--ER-------KF-E------G-IID-R--------GADVSI---I-AL-HQW-P-R----HW-----P-EKHA-----S-----TG---LV------------G---V-G-QASE---V-------YE------SST---------I-LHC-------TSP---E-G!PATTGSAAVDLCCTRDISIGNIGTIG------T-------I--CP-L-I--T----R--I------PV-N--L------W-E---RD--------L-L--Y-Q---W-------GA--Q----IS----------
>1_211400689
-----W---V--N-V---I----------S---KQ--RPTYT--IHI-K--GK-------KF-E------G-LVD-T--------GADVSV---I-SS-SLW-P-S----SW-----L-KHPT-----T-----SQ---HV------------N-F-V-!-FCAW---L-------LS------LNY---------D-LHF-------H-P---L-LQV------------------------T------ASHFFFFLA--E!-M-L--R----C--V------FV-P--H------S-S---VDG-------R-L--D-C---F-------QI--L----AI----------
>NT_167244.2/3808646
-----!---F--E-S---T----------T---TR------E--IYL-S--HPI------AH-!------G-LMD-R--------GAEVSV---I-SS-KD*-P-P----VW-----S-LRLT-----S-----TS---LV------------G---V-G-AAKS---V-------QQ------SAD---------I-LPC-------LGP---D-GQP------------------------C------T-------F--QP-Y-V--A----N--M------AI-N--L------W-D---RD--------L-L--T-A---W-------NM--R----LT----------
>6_100947318
--GVYW---N--Q-L---I----------T---DH--D!T----LKI-G--NK-------NF-T------G-!LD-T--------GADILI---I-SD-QNW-P-E----AW-----P-WVTQ-----K-----QK---IV------------S---T-G-EVHT---A-------KQ------NTC---------P-LTC-------CDL---E-RRK------------------------T------V-------T--QP-L-I--M----P--I------PV-N--L------W-G---QD--------L-L--A-Q---*-------GV--T----LQ----------
>1631765197
-ATGVY---E--N-QL--I----------T---D*--RPMIT--LKI-G--NK-------NF-T------G-LLD-T--------GVDISI---I-SD-QNW-P-E----TW-----A-WVTQ-----K-----QK---IV------------I---I-G-EVHT---A-------K*------STR---------P-LTC-------CNL---E-GRK------------------------A------V-------I--QP-L-V--M----P--I------PV-N--L------W-G---WD--------L-L--A-Q---W-------GG--H----SA----------
>5_37089059
--!VYW---N--Q-L---I----------T---DQ--GPM!E----I-G--NK-------NF-T------G-LLG-T--------GADISI---I-SD-QNW-P-E----TW-----L-WVSQ-----K-----QK---IV------------S---I-M-EAHT---A-------KQ------STR---------P-LTC-------YDS---E-GRK------------------------A------V-------I--QP-L-I--M----A--I------PV-H--L------W-G---WD--------L-L--A-Q---W-------GV--T----LQ----------
>Y_22253359
-----W---N--Q-L---I----------T---LQ--RPKIT--LKI-G--NN-------NF-T------G-LLD-T--------GADISI---I-SD-QNW-P-E----TW-----P-WVTQ-----K-----QK---IV------------S---T-R-DAHT---A-------KQ------SMH---------P-QTY-------CDS---E-GRK------------------------A------V-------I--QP-L-I--M----P--I------PV-N--L------W-E---GG--------L-L--A-Q---W------*GG--C----IL----------
>3_9850836
-----W---A--S-Q---V----------S---EN--RPVCK--SII-Q--GK-------QF-E------G-LVD-T--------GADVS!---I-AL-NQW-P-K----NW-----P-KQKA-----V-----TG---LV------------G---V-G-TASE---V-------YQ------STR---------I-LHC-------LGP---D-NQE------------------------S------TSH-----V--KK-H-L--L----S--Y------FA-V--M------G-V---RE--------K-I--K-T---D-------NG--P----G-----------
>1924245040
---AYW---I--N-V---I----------S---KQ--WPTHT--IHI-P--GK-------KF-E------G-LVD-T--------EAEINI---P-HN-SYG-T-P----HQ-----H-VMEN-----M-----LF---FP------------G---L-G-LSAK---H-------EG------ITK---------P-LPI-------T-V---!-NKT------------------------V------M-------V--!R-L-S--F----L--V------AA-T--A------T-P---PD--------P-I--PLQ---W-------KS--DTPVWI!----------
>Y_7625919
-----W---N--Q-L---I----------T---DR--RPMIT--LKL-G--NN-------NF-T------G-LLD-T--------GVDISV---I-SD-QNW-P-E----IW-----TWITE!-----N-----RK---LS------------A---S-G-KHTQ---P-------NR------AHT---------P-!TC-------YDS---E-GRK------------------------A------V-------I--QP-L-I--T----P--I------VI-P--!------M-S---ER--------K-R--R-T---L-------R!--E----LFKP--------
>Y_26179291
-----W---N--Q-L---I----------T---DR--RPMIT--LKL-G--NN-------NF-T------G-LLD-T--------GVDISV---I-SD-QNW-P-E----IW-----TWITE!-----N-----RK---LS------------A---S-G-KHTQ---P-------NR------AHT---------P-!TC-------YDS---E-GRK------------------------A------V-------I--QP-L-I--T----P--I------VI-P--!------M-S---ER--------K-R--R-T---L-------R!--E----LFKP--------
>Y_23491000
-----W---N--Q-L---I----------T---DR--RPMIT--LKL-G--NN-------NF-T------G-LLD-T--------GVDISV---I-SD-QNW-P-E----IW-----TWITE!-----N-----RK---LS------------A---S-G-KHTQ---P-------NR------AHT---------P-!TC-------YDS---E-GRK------------------------A------V-------I--QP-L-I--T----P--I------VI-P--!------M-S---ER--------K-R--R-T---L-------R!--E----LFKP--------
>Y_22704873
-----W---N--Q-L---I----------T---DR--RPMIT--LKL-G--NN-------NF-T------G-LLD-T--------GVDISV---I-SD-QNW-P-E----IW-----TWITE!-----N-----RK---LS------------A---S-G-KHTQ---P-------NR------AHT---------P-!TC-------YDS---E-GRK------------------------A------V-------I--QP-L-I--T----P--I------VI-P--!------M-S---ER--------K-R--R-T---L-------R!--E----LFKP--------
>Y_18669300
-----W---V--N-Q---V----------S---DN--RPIFT--VTM-Q--GK-------QF-E------G-LAD-T--------GADVSI---I-VL-YQW-!-E----NW-----L-KQKA-----P-----VD---LV------------G---V-R-TASE---V-------FQ------STI---------M-VPC-------LGP---E-EQE------------------------G------T-------I--QP-L-I--I----H--T------PV-N--L------L-G---RG--------L-L--Q-Q---W-------GT--E----ISI---------
>1_181248997
-----W---I--N-V---I----------S---KQ--WPTCT--IHI-Q--GK-------KF-E------G-IID-T--------GADVSI---I-SS-NLW-!-S----SW-----L-KHPT-----N-----VG---LV------------G---V-G-KADE---V-------HQ------STF---------I-LPC-------TGP---D-GQK------------------------G------T-------I--QP-Y-I--T----P--I------PI-N--L------W-G---RD--------L-P--A-Q---R-------WA--E----IN----------
>1727692057
--!AYW---I--N-V---I----------S---KQ--WPTC!----I-Q--GK-------KF-E------G-LVD-T--------GADVSI---I-SS-NLW-P-S----SW-----L-KHPS-----N-----MG---LV------------G---V-G-KADE---V-------YK------STF---------I-LPC-------TGP---D-GEK------------------------G------T-------I--QP-Y-I--M----P--I------PI-N--L------W-G---RD--------L-L--A-Q---W-------ET--E----IN----------
>1150441732
-----*---I--N-I---I----------S---KP--WPTCT--IHI-Q--GK-------KF-E------G-LVD-T--------GADV!F---I-SS-SLW-P-S----SW-----L-KNPT-----N-----TE---LL------------G---V-E-KAEE---V-------YE------STF---------I-LTC-------TGP---D-GQK------------------------G------T-------I-NQP-Y-I--T----P--I------PI-N--L------W-G---RD--------A-L--A-Q---C-------GA--E----INI---------
>5_18785081
-----R---E--N-G---A----------A-------SPFMK--GLI-QPIAE-------NF-H------I-IPW-A--------WAVLAK---T-TL-K---V-S----QC-----L-LWRA-----K-----FH---KL------------C---E-Q-QANQNKLV-------RQ------NIM---------A-AML-------QG----R-GPY------------------------V------N-------I--QP-L-I--M----P--I------PV-N--L------W-G---WD--------L-L--A-Q---W-------GG--H----PA----------
>NW_003315935.1/106340
---------S--Q-P---I----------A---ST--RPTCV--VQI-K--GR-------KF-Y------G-LVD-T--------GADVSV---I-SG-KDL-S-P----SG-----P-!QTN-----S-----TS---LV------------R---V-G-AAQS---V-------QQ------SAE---------I-LPC-------LGP---D-GQS------------------------C------T-------F--QP-Y-V--A----N--I------AF-N--L------W-T---PE--------L-L--T-A---W-------DM--R----LT----------
>1045281569
-----L---S--Q-P---I----------A---ST--RPTCV--VQI-K--GR-------KF-Y------G-LVD-T--------GADVSV---I-SG-KDL-S-P----SG-----P-!QTN-----S-----TS---LV------------R---V-G-AAQS---V-------QQ------SAE---------I-LPC-------LGP---D-GQS------------------------C------T-------F--QP-Y-V--A----N--I------AF-N--L------W-T---PE--------L-L--T-A---W-------DM--R----LT----------
>1156330297
-----W---V--N-Q---V----------S---DK--RPICT--VTV-Q--GK-------DF-E------G-LVD-T--------GADVSI---I-AI-NQW-P-Q----HW-----P-KQKA-----S-----TG---IV------------G---V-G-AASE---V-------FQ------SSL---------I-LPC-------QRT---N-GQE------------------------G------T-------I--QP-I-I--T----P--I------PI-N--L------W-G---RD--------L-L--Q-Q---W-------DA--E----IPI---------
>X_118297935
-----W---V--N-Q---V----------S---DK--RSICT--VTI-R--GK-------DF-E------G-LVD-T--------GADVSI---I-AI-NQW-P-Q----HW-----P-KQRA-----S-----IG---II------------G---V-G-AASE---V-------FH------SSL---------I-LPC-------Q!P---D-GQE------------------------G------T-------I--QP-I-I--T----P--I------PV-N--L------W-G---RD--------L-L--Q-Q---W-------DD--E----ISI---------
>1071959175
-----W---V--N-Q---V----------S---DK--RPICT--VTI-Q--GK-------NF-E------G-LVD!T--------GADVSI---L-!L-NQW-P-Q----HW-----P-KQKA-----S-----IG---IV------------G---V-G-AASE---V-------FQ------SSL---------I-LPC-------QGP---D-GQE------------------------G------T-------I--QP---I--T----P--I------PV-D--L------W-G---RD--------L-L--Q-Q---W-------GA--E----IP----------
>2230677138
-----W---V--N-Q---V----------S---DK--RPICT--VTI-Q--GK-------DF-E------G-LVD!T--------GADVSI---I-AI-NQW-P-Q----HW-----P-KQKA-----S-----IG---IA------------G---V-G-AASE---V-------FQ------SSL---------I-LPC-------QGP---D-GQE------------------------G------T-------F--QP-I-I!-T----P--I------PV-N--L------W-G---RD--------L-L--Q-Q---W-------DA--E----IS----------
>X_88846022
-----W---V--N-Q---V----------S---DK--RPICT--VTI-Q--GK-------DF-E------G-RVD-T--------GADVSI---I-AI-NQW-P-Q----HW-----P-KQKA-----P-----IG---IA------------G---V-G-AASE---I-------FH------SSL---------I-LPC-------QGL---D-GQE------------------------E------T-------I--QP-I-I--I----P--I------PV-N--L------W-G---RD--------L-L--Q-Q---W-------DA--K----ISI---------
>1576265435
-----W---V--N-Q---V----------S---DK--RPICI--VTI-Q--RK-------DF-E------G-LVD-T--------GADVSI!--I-AL-NQW-P-R----HL-----P-RQKT-----S-----TG---IV------------G---V-G-TASE---V-------FQ------!PL---------I-LPC-------QGR---D-G!-------------------------G------T-------I--QP-I-I--T----P--I------PV-N--L------W-G---RD--------L-L--Q-Q---W-------GA--E----IS----------
>8_43699325
-----W---V--N-Q---V----------S---DN--RLICM--DTI-Q--GK-------QF-E------V-LVN-T--------GADVSI---I-AL-YQW-P-K----NW-----P-KEKA-----L-----VG---LF------------G---V-R-TASE---V-------Y!--------------------LPC-------LGP---E-EQE------------------------G------T-------I--QP-L-I--M----P--T------PV-N--L------W-G---RD--------L-L--Q-Q---W-------GT--G----IS----------
>2_71390644
-----W---N--Q-L---I----------T---DQ--RPMIT--LKI-G--NK-------NF-T------G-L*D-T--------GVNISI---I-SY-QNW-S-E----TW-----P-WVTQ-----K-----QK---IV------------S---T-G-!SAH-----------SQ------AEH---------T-PPN-------VVI---!-GGK------------------------K------Q-------L--AT-L-N--M----T--V------PV-N--L------W-G---RD--------R-L--A-Q---W-------GL--Q----TP----------
>1_12782048
-----W---A--R-H---V----------S---EN--RPVCT--VTI-Q--GK-------QF-I------G-LLD-T--------DADVSL---I-AL-NQW-P-K----NW-----P-KQKP-----V-----TG---LV------------G---V-G-SASK---V-------YQ------STM---------I-LHC-------LGP---D-NQE------------------------S------T-------V--QP-M-I--T----F--I------PN-N--F------L-G---RD--------L-L--Q-Q---*-------HA--E----IT----------
>NT_187517.1/154012
-----W---A--R-Q---V----------S---EN--RPVCT--VTI-Q--GK-------QF-I------G-LLD-T--------DADVSI---I-AL-NQW-P-K----NW-----P-KQKP-----V-----TG---LV------------G---V-G-SASK---V-------YQ------STM---------I-LHC-------LGP---D-NQE------------------------S------T-------V--QP-M-I--T----A--I------PI-N--L------W-G---RD--------L-L--Q-Q---W-------HA--E----MTI---------
>1_13018098
-----W---A--R-Q---V----------S---EN--RPVCT--VTI-Q--GK-------QF-I------G-LLD-T--------DADVSI---I-AL-NQW-P-K----NW-----P-KQKP-----V-----TG---LV------------G---V-G-SASK---V-------YQ------STM---------I-LHC-------LGP---D-NQE------------------------S------T-------V--QP-M-I--T----A--I------PI-N--L------W-G---RD--------L-L--Q-Q---W-------HA--E----MT----------
>4_243993
-----W---D--N-R---V----------S---ED--RPVCT--VTI-Q--EK-------QF-E------R-LVD-T--------GADVSI---I-AL-NRW-P-K----NW-----P-KQKP-----V-----TG---FV------------G---V-G-TASE---V-------YQ------SAM---------I-LHC-------LGP---D-NQE------------------------S------T-------V--QP-M-I--T----S--I------QI-N--L------W-G---RD--------L-L--E-Q---W-------HA--E----IT----------
>1234625683
-----W---A--S-Q---V----------S---ES--RPGCK--AVI-Q--GK-------QF-E------G-LVD-T--------GADVSI---I-!L-NQW-P-K----NW-----P-KQKA-----V-----TG---LV------------G---I-G-TFSE---V-------YQ------STM---------I-LHC-------LGL---D-NQE------------------------N------T-------V--QQ-M-I--T----S--I------PV-S--L------W-G---RD--------L-L--Q-K---W-------GA--E----IT----------
>199456520
-----W---V--N-Q---I----------T---DN--HPTCE--KTI-Q--RK-------KF-K------G-LVD-T--------GVDISI---I-SL-HHW-P-S----AW-----P-IQPA-----Q-----FN---IV------------G---V-D-KAPE---V-------YQ------SSY---------T-LHC-------KGP---D-GQP------------------------G------T-------I--QP-I-I--T----S--I------PI-N--L------W-GLSPHT--------F-I--T-T---M-------G---------S----------
>7_54450564
-----W---V--N-Q---I----------T---DK--HPTYE--ITI-Q--GK-------KF-K------G-LVD-T--------GVDISI---I-SL-QHW-L-S----TW-----P-IQPT-----Q-----FN---IV------------G---V-G-KVAE---V-------YQ------SSY---------I-LHY-------ERP---D-GQP------------------------G------T-------I--QP-I-I--T----S--V------TI-H--L------W-G---RD--------L-L--*-Q---W-------RA--Q----VL----------
>Y_21449111
-----F----------------------------------------I-Q--GK-------*F-E------G-LVN-T--------GADVSM---I-AL-YQQ-P-K----NW-----P-KQKA-----P-----VG---LV------------R---V-E-DLLV---S-------HQKRISFLSGY------PQDI-LSC-------AMS---Q-SPR------------------------K------R-------K--RP-W-N--V----P--A------PT-V----------------D--------Q-M--A-Q---M-------N---------I----------
>11118726415
-----W---A--S-Q---V----------S---KN--RPVCK--AII-Q--GK-------QF-E------G-LVD-T--------GADVSI---I-AL-NQW-P-K----NW-----P-KQKA-----V-----TG---FV------------G---I-G-TASE---V-------YQ------STE---------I-LHC-------LGP---D-NQE------------------------S------T-------V--QP-M-I--T----S--I------PL-N--L------W-G---RD--------L-L--Q-Q---W-------GV--E----ITM---------
>Y_8997918
-----W---V--N-Q---V----------S---DN--RPICM--VTI-Q--GK-------QF-E------G-LVN-T--------GADVSI---I-AL-YQ*-P-K----NW-----P-KEKA-----P-----VG---LL------------G---V-E-DLLV---S-------HQERISFLSGY------PQDI-LSC-------ARS---Q-NSR------------------------K------R-------K--RP------Q----K--I------P------------------AP--------P-V--H-Q---M-------AQ--M----NI----------
>117903270
-----L---S--Q-P---I----------A---SN--RATCV--VQI-K--GQ-------TF-Y------G-LMD-M--------GADVSV---I-CK-DNWPP-!----SW-----P-LQLT-----S-----MS---LM------------G---V-G-TAQS---V-------QQ------YAE---------I-LSC-------LGV---D-GQS------------------------C------T-------F--QP-H-V--A----S--I------AI-K--L------W-G---!R--------L----T-A---W-------DM--R----LTNE!-------
>9_136784783
-SCLSF---Y--N-L---S----------SLHMKR--KPT------------R-------SC-R------A-GPY-T--------GADVSI---I-VL-HQW-P-R----NW-----P-!KMA-----A------S---LV------------G---V-G-TASE---V-------YQ------STM---------I-LHC-------LGP---D-NQK------------------------S------T-------A--QP-M-I--T----P--I------PV-N--L------W-G---*D--------L-L--Q-Q---W-------SM--E----IS----------
>1921791515
-----N---L--S-KPT-L----------A---SN--RLTCV--V*I-K--GN-------KF-Y------A-LMD-T--------GADVSV---I-SK-DKW-L-P----SW-----P-LQLT-----S-----TS---LV------------G---V-E-TAQS---V-------QH------SAE---------I-LPC-------LGL---D-GQS------------------------C------T-------F--QP-Y-V--A----N--I------AI-N--L------W-G---!R--------L----T-A---W-------DM--R----LTN!--------
>Y_8124354
-----N---T--E-C---Q----------A---TI--RAISM--VTI-P--EK-------QF-E------G-LID-T--------GADVSI---I-AL-YQW-P-E----NW-----P-KQKA-----P-----MG---LV------------G---V-K-GLFV---S-------HQ------ERINFLSRYPQDI-LSC-------AIS---Q-NPR------------------------K------R-------K--RP-WNI--P----A--S------PI-!--L------D-G---SD-------------------------------E----H!----------
>X_80044084
-----W---V--N-Q---I----------T---DQ--CPTCE--ITI-Q--GK-------KF-K------G-LVD-T--------GVDISI---I-SL-QHW-S-S----MW-----P-IQPT-----Q-----FN---TV------------R---V-G-KAPE---V-------YQ------SSY---------I-FHC-------EGP---E-GQP------------------------G------T-------I--QP-T-V--T----S--V------PI-N--L------W-G---RD--------L-L--Q-Q---W-------GA--K----V-----------
>3_49229585
-----W---V--N-Q---I----------T---DK--HHTCE--ITI-Q--GK-------KF-K------G-LVD-T--------GMDISI---I-SL-QHG-R-Q----HG-----Q-FNPL-----!-----FN---IV------------G---V-G-KAPE---V-------YQ------SSY---------I-LHC-------EGP---D-GQP------------------------G------T-------I--QP-I-I--T----S--V------PI-N--L------W-G---RD--------L-L--Q-R---W-------GA--Q----VL----------
>1_48517557
-----W---V--N-Q---I----------T---DK--CPTCE--ITI-Q--GK-------KF-K------G-LVD-T--------GADISL---I-SL-QHW-P-S----TW-----P-VQPA-----Q-----FN---IV------------G---V-G-KASE---V-------YQ------SSY---------I-LHC-------EGP---D-GQS------------------------G------T-------I--QP-I-I--T----S--V------PI-N--L------W-G---RD--------L-L--Q-Q---C-------QH--K----F*----------
>2_56721394
-----W---V--N-Q---I----------T---DK--GPTCE--TTI-Q--GK-------KF-K------G-LLD-T--------GADISI---I-SL-TTL-AVH----V!-----P-IQPA-----Q-----FN---IV------------G---V-G-KAAE---V-------YQ------SSY---------I-LHC-------EGP---D-GQP------------------------G------T-------V--QP-I-I--T----S--V------PI-N--L------W-G---RD--------L-L--Q-Q---W-------GA--Q----IL----------
>5_19704141
-----W---V--N-Q---I----------T---DK--CPTCE--ITI-Q--GK-------KY-K------G-LVD-T--------GADISI---I-SL-*HW-L-S----TW-----P-V*PA-----H-----FN---IV------------G---V-C-KAPE---V-------YQ------SSY---------I-LLC-------EWP---D-GQP------------------------G------T-------I--QP-V-I--T----F--V------PI-N--L------W-G---KD--------L-L--Q-Q---W-------GA--Q----VL----------
>1635072821
-KAAYW---V--N-Q---I----------T---DK--CPTYE--ITI-R--GK-------KF-K------G-LVD-T--------GADISS---I-SL-QHW-P-S----VW-----S-IQPT-----Q-----FN---IV------------G---V-G-KAPE---V-------YQ------SSY---------I-LHC-------EGP---N-GQP------------------------G------T-------I--QP-I-V--T----S--V------PI-N--L------W-G---RG--------L-L--Q-Q---W-------GG--Q----F*----------
>1610422425
-KAAYW---G--N-Q---I----------T---DK--CPICE--ITV-Q--GK-------KF-K------S-LVD-T--------GTDISF---I-SL-QHW-L-S----SW-----P-IQPA-----Q-----FN---IA------------E---V-R-KAPE---V-------YQ------NSY---------I-LHC-------EGP---D!GQP------------------------G------T-------I--QP-I-V--T----S--I------PI-N--L------W-G---RD--------L-L--Q-Q---*-------GE--Q----VL----------
>8_144873440
-----R---V--K-Q---V----------T---DK--RPTCE--ITI-Q--GK-------KF-K------G-LVD-T--------GVDISI---I-SV-QQW-P-S----TW-----P-IQPT-----Q-----FN---IV------------G---I-G-KAPE---V-------YQ------SSY---------I-LHC-------VGP---D-GQP------------------------G------T-------I--QP-V-I--T----S--V------PI-N--L------W-G---RD--------L-L--Q-Q---W-------GA--Q----VL----------
>4_130942151
-----W---V--T-Q---I----------T---DK--RPTCE--ISI-Q--GK-------KC-K------G-LVD-T--------GADISI---I-SL-QHW-P-S----MW-----P-IQPT-----Q-----FN---IV------------G---V-G-KAPE---V-------YQ------SSY---------I-LHC-------EGP---N-*QS------------------------G------T-------I--QP-I-I--T----S--V------PI-N--V------W-G---RD--------L-L--Q-Q---W-------GA--Q----VL----------
>6_31233372
-----W---V--N-Q---I----------T---DK--RPTCE--ITI-Q--GK-------KC-K------D-LVD-T--------GADISI---I-SL-QHW-P-S----AW-----P-VQHT-----Q-----LK---TV------------G---V-G-KAPE---V-------YQ------SHY---------I-LHC-------EGP---D-GQP------------------------G------T-------I--QP-I-I--T----S--V------SI-N--L------W-G---RD--------L-L--Q-Q---W-------GA--Q----VL----------
>8_75045492
-----W---V--N-Q---I----------T---DK--HPTCE--ITI-Q--GK-------KF-K------G-LVD-T--------GADISI---I-SL-QHW-P-S----AW-----P-IQPT-----Q-----FN---ID------------G---V-G-KARE---V-------YQ------SSY---------I-LDC-------EGP---D-GQP------------------------G------T-------I--QP-I-I--T----S--V------PI-N--L------W-G---RD--------L-L--Q-Q---W-------GG--Q----AL----------
>10130293186
-----W---V--N-Q---I----------T---DK--HPTCE--ITI-Q--GK-------KC-K------G-LVD-T--------GADISI---I-SL-QHW-L-S----VW-----P-IQPA-----Q-----FN---IV------------G---V-G-KAPE---V-------YQ------SSY---------I-LHR-------EGP---D-GQP------------------------G------T-------I--QP-I-I--T----S--V------PI-N--L------W-G---RD--------L-L--Q-Q---W-------GT--Q----VL----------
>5_44790440
-----W---V--N-Q---I----------T---DK--HPTCE--ITI-Q--GK-------KF-K------S-LVD-T--------GVDISV---I-SL-QHW-P-S----TW-----P-IQPT-----Q-----FN---IV------------G---I-G-KAPE---V-------YQ------SSY---------I-LHR-------EGP---D-GQP------------------------R------T-------I--*P-I-I--T----S--V------PI-N--L------W-G---RD--------L-L--Q-Q---W-------RA--Q----VL----------
>2_218114110
-----W---V--N-Q---I----------T---DK--HPTCE--ITI-Q--EK-------KL-R------G-LVD-T--------GVDLSI---I-SL-QYW-P-S----T*-----P-IQPA-----Q-----FN---IV------------G---V-G-KAPE---V-------YQ------SSY---------I-LHC-------EGP---H-GQP------------------------R------T-------I--QP-I-I--T----S--V------PI-N--L------W-E---RD--------L-L--Q-Q---W-------GA--Q----IL----------
>5_52306882
-----*---V--N-Q---I----------T---DK--HPTCE--ITI-Q--RK-------KF-K------D-LVD-T--------GADISV---I-SL-QHW-L-S----TW-----P-IQPA-----Q-----FN---IV------------G---V-G-KALE---A-------YQ------NSY---------I-LHC-------EGP---D-GQP------------------------G------T-------I--QP-I-I--T----S--V------PI-N--L------C-G---RD--------L-L--Q-Q---W-------GA--Q----VL----------
>2_116253071
-----W---I--H-Q---I----------I---DK--HPTCE--ITI-Q--GK-------KF-K------D-LVD-T--------GEDISI---I-SL-QHW-L-S----TW-----P-IQPA-----Q-----FN---TV------------G---V-G-KAPE---V-------YQ------SSY---------I-LHF-------EGP---D-GQP------------------------G------T-------I--QS-I-I--T----F--V------PI-N--L------W-G---RD--------L-L--Q-Q---W-------GA--Q----VL----------
>1749174947
-----W---V--N-Q---I----------T---DK--HPTCE--ITI-Q--GK-------KF-K------G-LVD-T--------GADISI---I-SL-QHW-L-S----TW-----Q-IQPT-----Q-----FN---IV------------G---V-G-KAPE---V-------YQ------SNY---------I-LHC-------EGP---D-GQH------------------------G------T-------I--QP-I-I--T----S--V------PI-H--L------W-E---RD--------L-L--Q-Q---W-------IA--Q----VL----------
>1_16106106
-----S---V--N-Q---I----------T---DK--HPTYE--ITI-Q--GK-------KF-K------G-LVD-T--------GVDSSI---I-SL-QHW-P-S----TW-----P-IQPA-----Q-----LN---IV------------G---V-G-KAPE---V-------YQ------SSY---------I-LHC-------EGP---D-GQP------------------------G------T-------I--QP-I-I--T----S--V------PI-N--L------W-G---RD--------L-L--Q-*---W-------GA--Q----VL----------
>Y_22618622
-----W---V--N-Q---I----------T---DN--CSTCE--ISI-Q--EN-------KF-K------G-LVV-T--------GADISN---I-SL-QHW-P-S----AW-----P-IHCT!KLTNE-----WT---LF------------K---R-T-Q!KH---V-------FS------ISP---------L-LFL-------KLE---I-NVG------------------------F------Y-------S--YP-S-I--!----S--F------PLAN--I------N-F---L!--------L-L--D-D---R-------QS--Y----I-----------
>12105301825
-----!---LATE-K---V----------T---KVCIRASDK--LRA-P--GQ-------AP-V------S-F!E-V---------TDVSV---I-SS-SLW-P-S----SW-----L-KHPA-----K-----!G---LV------------G---V-G-KAEE---V-------YE------STF---------I-LPC-------TGP---D-GQ!------------------------G------T-------I--QP-Y-I--T----P--I------FI-H--L------W-G---RD--------L-L--A-Q---W-------GA--E----IN----------
>10133605238
-----W---V--N-Q---V----------S---DK--RPICT--ITI-Q--GK-------DF-E------*-LVD-I--------GADVSI---I-AL-NQW-P-R----!W-----P-KEKA-----S-----VG---IV------------G---I-E-TASE---V-------FQ------SSL---------I-LPC-------QGL---D-GQE------------------------G------T-------I--QP-I-Y--TYSCQS--I------!V-E--S------Y-Y---NDG-------L-L--K-YLFLW--------I--S----I!----------
>X_56944048
-----*---I--N-I---I----------S---KQ--WPTCT--IHI-Q--GK-------KF-E------G-L!--T--------EADVSV---I-SS-SLW-P-S----SW-----L-KHRA-----N-----MG---LV------------G---V-R-KAEE---V-------YE------STF---------I-LPC-------TGP---D-GQK------------------------G------T-------I--QP-Y-I--M----P--I------PI-N--L------W-G---RD--------L-L--A-Q---C-------RA--E----INI---------
>1743344089
-----W---A--S-K---I----------S---DT--HPVCS--VHI-Q--GR-------KF-E------G-MID-T--------GADVSI---I-AL-HQW-P-Q----HW-----L-KEHM-----S-----TA---LV------------G---V-G-DASE---V-------YA------SST---------I-LHC-------MGP---E-GQM------------------------G------T-------I--CP-L-I--T----P--I------PV-N--L------W-G---KD--------L-L--Y-Q---W-------GT--*----IS----------
>6_78856664
-----W---V--N-Q---M----------S---DK--RPICT--VTI-Q--GK-------DY-E------G-LLD-T--------GADVSI---I-AI-NQW-L-*----HW-----P-KQKA-----S-----IR---IV------------G---V-G-AALE---V-------FQ------SSL---------I-LPC-------QGP---D-GQ*------------------------G------T-------I--KP-I-I--T----P--I------PV-N--L------W-G---RD--------L-F--Q-Q---W-------HA--E----IS----------
>1957897992
-----L---V--N-*---M----------S---DK--RPICT--VTI-Q--GK-------DF-E------G-LVD-T--------GADVSI---I-AL-NQW-P-*----HW-----P-KQKA-----S-----IG---IV------------G---V-G-AASE---V-------FQ------SSL---------I-LPC-------LGL---D-GQE------------------------G------T-------I--QP-I-I--T----A--I------PV-N--L------W-G---RG--------I-L--Q-Q---W-------GA--E----IS----------
>X_73322432
-----W---V--N-Q---I----------A---DK--HPTCE--ITI-Q--GK-------KF-K------G-LVD-T--------GVDILI---I-SL-QHW-P-S----TW-----P-IQPT-----Q-----FN---IV------------G---V-G-KAPE---A-------YQ------SNY---------I-LHC-------E!P---D-RQP------------------------G------T-------I--QP-I-I--T----S--V------PI-N--L------W-G---RD--------L-L--Q-Q---R-------GA--Q----V-----------
>4_127275717
-----W---V--N-Q---S----------T---DK--RPTCE--ITI-Q--GK-------KF-K------G-LVD-T--------GVDISI---I-SL-QHW-P-S----AW-----P-IQPA-----Q-----FN---IV------------G---V-G-KAPE---V!IQVVIFYQ------SSC---------I-LHC-------EGP---D-GQP------------------------G------T-------I--QP-I-I--T----!--V------PI-N--L------W-G---RY--------L-L--Q-Q---R-------GA--Q----VL----------
>2_152179561
-----W---V--N-Q---I----------T---DK--CPTCE--ITI-Q--GK-------KF-K------G-LVD-T--------EADISI---I-SL-QQW-P-S----VW-----P-IQPA-----Q-----FN---IV------------G---V-G-KAPE---V-------YQ------SSY---------I-LHC-------EGP---D-GQP------------------------G------T-------I--QP-I-I--T----S--A------PI-N--L------W-G---RD--------L-L--Q-Q---W-------GA--Q----VL----------
>NT_113793.3/61156
-----W---V--N-Q---I----------T---DK--HPICE--ITI-Q--GK-------NF-K------G-LVD-TIFF!---VGVDISI---F-SL-*HW-P-S----MW-----P-IQPT-----Q-----FN---TV------------E---T-A-KAPE---V-------YQ------SSY---------T-LHC-------EGP---D-GQP------------------------G------T-------V--QP-I-A--T----S--V------PI-N--!------T-G---ER--------F-I--M-T---M-------GS--T----S!----------
>2212075717
-----W---V--N-Q---I----------T---DK--HPICE--ITI-Q--GK-------NF-K------G-LVD-TIFF!V---GVDISI---F-SL-*HW-P-S----MW-----P-IQPT-----Q-----FN---TV------------E---T-A-KALE---V-------YQ------SSY---------T-LHC-------EGP---D-GQP------------------------G------T-------V--QP-I-A--T----S--V------PI-N--!------T-G---ER--------F-I--M-T---M-------GS--T----S!----------
>105043428
-----W---A--N-K---I----------S---DT--*PVCS--THI-H--RK-------KF-M------G-MID-L--------GADVSI---I-AL-HQW-P-R----HW-----P-KEVT-----F-----TG---LV------------G---V-G-QATE---V-------YE------SST---------I-LHC-------TGP---E-GQT------------------------G------T-------V--HP---!--T----P--I------PV-N--L------W-G---RD--------L-L--Q-Q---W-------GA--Q----IS----------
>Y_20660355
-----W---D--Q-L---I----------P---DQ--KPVIT--LKM-G--NK-------NF-T------G-LLD-T--------RADISI---I-!MIKTG-Q-K----LG-----P-MSLR-----I-----KK---TV------------S---I-G-KAPT---A-------KQ------SMH---------L-LTC-------HDL---E-GRK------------------------A------V-------I--QP-L-I--I----P--I------PV-N--L------C-G---WD--------L-L--V-Q---W-------GV--T----LQT---------
>4_73951550
-----W---I--N-V---I----------S---KQ--WPTYT--IHI-Q--VK-------KF-E------G-LVD-T--------GAEIN----I-PH-NSY-S-A-----------P-SQHT-----M-----ENMGFVP------------G---L-G-LSPK---H-------EG------ITK---------S-LPV-------TVK---E-NRA------------------------GLGYPF-*-------W--QP-L-P--C----L--L------IL-S--L------Y-N---GN--------L-T--H-L---F-------GF--S----SCRF--------
>X_77079571
-----W---V--H-Q---I----------I---DK--CPVCE--ITI-Q--GK-------KF-K------G-LVD-T--------GVDISI---I-SL-QHW-L-S----MW-----P-IQP!-----Q-----FN---IV------------G---V-G-KAPK---V-------YH------SSY---------I-LHC-------EGP---N-RPP------------------------G------T-------I--QP-I-I--T----S--V------PI-N--L------W-G---RY--------L-L--Q-Q---W-------RA--Q----AKL---------
>X_53161224
-----L---S--*-P---I----------A---SN--RPTCV--VQI-K--EK-------KF-Y------G-LMN-T--------KADVSV---I-SK-DNW-P-L----SW-----P-LQLT-----S-----TS---LV------------G---V-!-TAQS---V-------QQ------SAE---------I-LSC-------IGP---D-GQS------------------------Y------T-------F--QP-Y-V--A----N--I------AI-N--L------W-G---RD--------L----Q-!---W-------DM--R----HTNE!-------
>6_78135424
-----*---K--Q-L---I----------T---VQ--RPMIT--LKI-G--NE-------NF-T------G-LLD-T--------DTDISI---I-SD-QNW-P-E----TW-----P-WVTQ-----K-----QK---IV------------G---I-G-EVHT---A-------KQ------GMC---------L-LTC-------CNS---E-GRN------------------------A------V-------I--Q!FL-I--M----P--I------PV-N--L------W-G---RD--------P-L--A-Q---C-------GV--T----LQ----------
>1952752842
-----W---V--N-Q---I----------T---DK--CPTCE--ITI-Q--GK-------KF-K------G-LVD-T--------RADISI---I-SL-QHW-P-S----TW-----P-IQPT-----Q-----FN---IV------------G---V-G-EAPE---V-------YQ------SSS---------V-LPC-------EGP---D-GQP------------------------E------T-------I--QP-I-I--T----S--V------SI-N--L------W-G---RD--------L-L--Q-Q---C-------RA--Q----VL----------
>3_175054844
-----W---V--N-Q---I----------T---DK--CPTCE--ITI-Q--GK-------KF-K------G-LVD-T--------G!DISI---I-SL-QHW-L-S----VW-----P-IQPA-----Q-----FN---IV------------G---V-G-KAPE---V-------YQ------SSH---------I-LHC-------EGP---D-GQP------------------------G------T-------I--QP-I-I--T----S--V------PI-S--L------!-E---GD--------L-L--Q-Q---W-------GV--Q----VI----------
>2_107946696
-----L---V--N-Q---I----------T---DK--CPTCE--ITI-Q--GK-------KF-K------G-LVD-T--------RVDMSI---I-SL-*HW-L-S----MW-----P-IQPA-----Q-----FN---II------------G---V-G-KAPK-------------------N!Y---------I-LSC-------EGP---D-GQP------------------------G------T-------I--QP-I-I--T----S--E------P!----L------W-G---RD--------L-L--Q-Q---W-------GA--Q----VL----------
>176878831
-----W---V--N-Q---I----------T---DK--RPTCE--ITI-Q--GK-------KF-K------G-LVD-T--------GADISI---I-SL-QRW-P-S----AW-----P-IQPA-----Q-----FN---IA------------G---V-G-KAPE---V-------YQ------SSY---------I-LHC-------EGP---D-GQP------------------------G------T-------I--QP-I-I--T----S--V------PV-N--L------*-G---RD--------L-L--Q-Q---W-------GA--Q----VL----------
>1063849826
-----W---V--N-Q---I----------T---DK--RPTCE--ITI-Q--GK-------KF-K------G-LVD-T--------GADISI---I-SL-QHW-P-S----AW-----P-IQPT-----Q-----FN---IL------------G---V-G-KAPE---V-------NQ------SSY---------I-LHC-------EGP---D-GQP------------------------G------T-------I--QP-I-I--T----S--V------PI-N--L------W-E---RD--------L-L--Q-Q---W-------RA--Q----VP----------
>1_19543046
-----W---V--N-Q---I----------T---DK--RPTCE--ITI-Q--GQ-------KF-K------G-LVD-T--------GADISI---I-SL-QHW-P-S----AW-----P-IQPT-----Q-----FN---IV------------G---V-G-KAPE---V-------YQ------SSY---------I-LHC-------EGP---D-GQP------------------------G------T-------I--PP-I-I--T----S--V------SV-N--L------*-W---RD--------L-L--Q-Q---W-------GA--Q----VL----------
>1319628177
-----W---V--N-Q---I----------T---DK--HPTCE--VTI-Q--GK-------KF-K------G-LVD-T--------GVDISI---V-SL-QHW-P-S----AW-----P-IPPT-----Q-----FN---RV------------G---V-G-KAPE---V-------YQ------SSY---------I-LHC-------EGP---D-GQP------------------------E------T-------I--QP-I-I--T----S--V------PI-N--L------*-G---RN--------L-L--Q-Q---W-------GA--Q----VL----------
>3_103211313
-----W---V--N-Q---I----------T---DK--RPTCE--ITI-Q--GK-------KC-K------G-LVD-T--------GADILI---I-YL-QHW-P-S----AW-----P-IQPA-----Q-----FK---IV------------G---V-G-KAPE---V-------YQ------SSY---------I-LHC-------EGP---N-AQP------------------------G------T-------I--QP-I-I--T----S--V------PI-T--L------W-E---RD--------L-L--Q-Q---G-------GA--Q----VV----------
>2_48386811
-----W---V--N-Q---I----------T---DK--RPTCE--ITI-Y--GK-------KF-K------G-LVD-T--------GADISI---I-SL-QHW-L-S----TW-----P-IQST-----Q-----CN---MV------------G---V-G-KAPE---V-------YQ------SSY---------I-LCC-------ESP---D-GQS------------------------G------T-------I--QP-I-I--T----S--V------PI-N--L------W-G---RD--------L-L--Q-Q---W-------GA--Q----GL----------
>Y_23576731
-----W---V--N-Q---I----------T---DN--CSTCE--ISI-Q--EN-------KF-K------G-LVV-T--------GADISN---I-SL-QHW-P-S----AW-----P-IHCT!KLTNE-----WT---LF------------K---R-T-Q!KH---V-------FS------ISQ---------L-LFL-------KLE---I-NVG------------------------F------Y-------S--YP-S-I--!----S--F------PLAN--I------N-F---L!--------L-L--D-D---R-------QS--Y----I-----------
>Y_13617747
-----W---V--N-Q---V----------S---DK--RPICT--VAI-Q--DI-------DF-K------V-LVN-T--------GADVSI---I-AL-NQW-P-Q----HW-----P-QQKA-----S-----IG---TV------------G---V-G-AASE---V-------FQ------SSL---------I-LPC-------QGP---D-G*E------------------------E------T-------I--QP-I-I--I----P--I------PV-N--L------W-G---RD--------L-L--Q-I---!-------GA--E----ISI!--------
>1721077642
-----W---L--N-Q---I----------T---NK--RPTCE--ITI-Q--GK-------KF-K------G-LVD-T--------GVDISI---I-FL-QHW-P-S----AW-----T-IQPV-----S-----LE---AA------------!PFPV-A-KSVR---F-------PR------AS----------I-INC-------HML---G-GLK------------------------Q-----------------QK-L-I--L----S--W---------S--!------W-G------------------Q-K---F-------EI--K----VLAGLCS---DS
>8_8200624
-----W---A--S-Q---L----------S---EN--RSVCT--VTI-H--GK-------QF-E------G-LVD-T--------GSDVSI---I-AL-NQW-P-K----NW-----P-KQKP-----V-----TG---LV------------G---V-G-TASE---V-------YQ------SAR---------I-LHC-------LGP---D-NQE------------------------S------T-------V--QP-M-I--T----S--I------PI-N--L------W-G---RD--------L-L--E-Q---W-------HA--E----IT----------
>X_78216895
-----K---G--E-N---G----------A---AS--QFRKG--LIE-A--IA-------NF-T------G-LLD-T--------GADIST---I-SD-QNW-P-E----TW-----P-WVTQ-----K-----QK---IV------------G---T-G-EVHT---A-------KQ------STC---------P-LTS-------SDS---E-ERK------------------------A------V-------I--QP-L-I--M----P--I------AV-N--L------W-V---WD--------L-L--A-Q---R-------GV--T----LQT---------
>2_105991904
-----W---V--N-QLGFL----------S---DK--KPICT--VTI-Q--GK-------DF-E------G-LVD-T--------*ADVSI---I-AL-NQW-P-*----HL-----P-KQKT-----S-----MG---IV------------G---I------R---T-------!Q------SSL---------I-LPC-------QGP---D-GQE------------------------G------T-------I--QP-I-I--T----P--I------PV-N--L------W-G---RD--------L-L--Q-Q---W-------SAH-Q----TS----------
>Y_9975796
-----W---N--Q-L---I----------T---DQ--RCMIT--LKI-G--NK-------NF-T------G-LLG-T--------GVDISI---I-SD-QNW-S-K----IC-----P-WVTQ-----K-----QK---TV------------S---N-R-KAYT---A-------KQ------STC---------P-*TC-------CDS---E-GK!------------------------G------I-------I--QP-L-I--V----P--I------PA-N--L------S-G---WD--------L-L--A-Q---W------WGG--G----AL----------
>1938939130
-----W---V--N-Q---I----------T---DK--RPTCE--ITI-Q--GK-------KY-K------G-LVD-T--------GADISF---L-Y!-Q-W-P-S----TW-----P-IQPA-----Q-----FN---IV------------G---V-G-KAPE---V-------YQ------SSY---------I-LHC-------EGP---D-GQP------------------------G------T-------I--QP---!--T----S--V------PI-N--L------W-G---RY--------L-L--Q-Q---C-------GA--Q----VL----------
>Y_8201519
----!W---N--Q-L---I----------T---DQ--RP!IT--LKI-G--SK-------NF-N------G-LLD-M--------GADTSI---I-ND-QN!-D-Q----KF-----G-LGSL-----R-----SR---KL------------S---A-SEKLPQ---P-------NR------ACA---------!-QTC-------CDS---E-GRK------------------------A------A-------I--QP-L-I--M----P--I------TV-N--L------W-G---!R--------P-I--S-P---V-----VRGA--L----C!----------
>1115067633
-----W---I--N-V---I----------S---KQ--RPTCT--IHI-Q--VK-------KF-E------G-LVD-T--------GA!KLIFH-I-TL-IVL-P-S----QH-----M-MENM-----G-----F----VP------------G---L-S-LGPK---H-------EG------ITK---------P-LPV-------TVK---E-!QG------------------------GFRLSFLT-------V--!P-L-P--R----L--L------IL-S--L------Y-N---RN--------L-T--H-H---L-------DS--A----VAAF!-------
>8_43894987
-----W---V--N-I---I----------S---KQ--RPTYT--IHI-Q--GK-------SF-E------G-LVD-T--------VAEINI---A-HN-SY!-C-S----QL-----T-YDGK-----H-----GF---VP------------G---L-S-LSPK---H-------EG------ITK---------P-LPI-------TVK---*-DSN------------------------G------L-------V--YP-!-L--V----A--VAAMPPDPI-P--L-----QW-K---SDTPIWIKQRL-L--S-K---E-------KL--A----ALTQLVSKPLQ!
>X_57105562
-----L---S--H-P---I----------D---SN--RPTCV--VQI-K--GR-------EF-Y------G-LTD-M--------GADVSV---I-SK-DNW-P-P----SW-----P-LQLT-----S-----TS---LV------------G---V-G----E---A--------K------SAE---------I-LSC-------LGP---D-GQL------------------------C------T-------F--QL-Y-V--A----N--I------AI-N--L------!-R---SR--------L-T--Y-S---I-------GY--E----THK!--------
>NW_003315962.1/48619
-----W---V--I-Q---V----------F---DK--RPICT--VTI-Q--GK-------DF-E------G-LVD-T--------GAGVSI---I-AL-YQW-P-Q----HW-----P-KLKA-----S-----MG---II------------G---I-G-TA*E---V-------FQ------SSL---------I-LPC-------QGT---P-GQE------------------------G------T-------I--QH-I-I--T----P--L------PV-N--L------W-G---RD--------L-L--Q-Q---W-------GT-------------------
