# Supplementary material for: Related Endogenous Retrovirus-K Elements Harbor Distinct Protease Active Site Motifs
Source: Front Microbiol. 2018 Jul 18;9:1577. doi: 10.3389/fmicb.2018.01577 (PMC6058741; doi:10.3389/fmicb.2018.01577)
Supplement: FILE 1 in FASTA (fa) format — Aligned translated genomic protease BLAST results. The sequences found by BLAST for the HK2 protease in the human genome aligned and translated by MACSE. [file Data_Sheet_1.zip › Additional file 44.csv]

Column2	Column3	Column4	Column5
condition	active.site	class	n
sALS spinal cord	DTGAD	HML2	104
sALS spinal cord	DTGAD	HML3	8
sALS spinal cord	DTGVD	HML2	0
sALS spinal cord	DTGVD	HML3	7
sALS spinal cord	Other	HML2	29
sALS spinal cord	Other	HML3	7
control spinal cord	DTGAD	HML2	118
control spinal cord	DTGAD	HML3	9
control spinal cord	DTGVD	HML2	0
control spinal cord	DTGVD	HML3	10
control spinal cord	Other	HML2	35
control spinal cord	Other	HML3	8
ductal carcinoma in situ	DTGAD	HML2	369
ductal carcinoma in situ	DTGAD	HML3	27
ductal carcinoma in situ	DTGVD	HML2	0
ductal carcinoma in situ	DTGVD	HML3	17
ductal carcinoma in situ	Other	HML2	108
ductal carcinoma in situ	Other	HML3	25
control breast tissue	DTGAD	HML2	146
control breast tissue	DTGAD	HML3	11
control breast tissue	DTGVD	HML2	0
control breast tissue	DTGVD	HML3	4
control breast tissue	Other	HML2	40
control breast tissue	Other	HML3	5
prostate tumour	DTGAD	HML2	195
prostate tumour	DTGAD	HML3	14
prostate tumour	DTGVD	HML2	0
prostate tumour	DTGVD	HML3	4
prostate tumour	Other	HML2	64
prostate tumour	Other	HML3	13
control prostate tissue	DTGAD	HML2	177
control prostate tissue	DTGAD	HML3	14
control prostate tissue	DTGVD	HML2	0
control prostate tissue	DTGVD	HML3	2
control prostate tissue	Other	HML2	52
control prostate tissue	Other	HML3	13
