# Supplementary material for: Related Endogenous Retrovirus-K Elements Harbor Distinct Protease Active Site Motifs
Source: Front Microbiol. 2018 Jul 18;9:1577. doi: 10.3389/fmicb.2018.01577 (PMC6058741; doi:10.3389/fmicb.2018.01577)
Supplement: FILE 1 in FASTA (fa) format — Aligned translated genomic protease BLAST results. The sequences found by BLAST for the HK2 protease in the human genome aligned and translated by MACSE. [file Data_Sheet_1.zip › Additional file 33.nwk]

(ERVKHML5/2:1.20007263084163251499,(((ERVKHML1/2:0.06282620816488808380,(ERVKHML2/2:0.24400635381555643710,ERVK14C/23:0.11026944492996273994):0.06724339514656289818[62]):0.07719507751627104064[57],ERVKHML4/2:0.53712740254329638390):0.08696193589292995629[73],((ERVHML8/26:0.25279838407639965148,ERVKHML7/2:0.24499180319399135874):0.01231053786525474966[39],ERVKHML6/2:1.09021344534817177241):0.05784087566422591725[23]):0.18020900120285571200[39],ERVKHML3/1:0.11145281124243683335);
