# Supplementary material for: Related Endogenous Retrovirus-K Elements Harbor Distinct Protease Active Site Motifs
Source: Front Microbiol. 2018 Jul 18;9:1577. doi: 10.3389/fmicb.2018.01577 (PMC6058741; doi:10.3389/fmicb.2018.01577)
Supplement: FILE 1 in FASTA (fa) format — Aligned translated genomic protease BLAST results. The sequences found by BLAST for the HK2 protease in the human genome aligned and translated by MACSE. [file Data_Sheet_1.zip › Additional file 8.fa]

>hs_ref_GRCh38_chr11.ltrdigest.gff3.fused_LTR_retrotransposon78_43166240_43166745
------GTACAAAAAAAG------------------TCAGGAAAA---TGGAGGATGGTAACA------------GACTTAAGAGCTGTTAATGCAGTTATTAAACCT------ATGGGGGCATTACAA---------------------------------------------CCCAGTATGCCCTCCCCCTCC------------------------ATGATTCCT---------------------AAGGAATGGCCT------------------------TTAATTATCATTGACCTTAATGAT------TGC---------------------------------------------------------------------------------------TTTTTTCATATT---------------------CCTTTAGACAAGTCAGACTGTGAAAAATTTGCTTTC---ACTATA---CCTTCCATTAAC---------------AATTCAGATCCC---GCAGCTAAATAT---------------CAATGG---------------------AAAGTTTTACCT------------------CAAGGAATGATTAAC---AGTCCTACTATTTGTCAGTTGTTTGTCAGTAGTGTTACAACC------TATCTGACAGAC!!T---------------------------------------------------TTTAAA------AAT------------AATTACATT------CTTCATTACATGGATGATATACTGATTGCAGCTCCCACT---AAAGAT---GAATTAATTCAATGTTTTACCTCTTTAAAATTAGCTGTTGCCAATGCAGGACTCCACATTGCTCCTGATAAAATT------CAA---CAAGCCACTCCT------------------------------------------------------------------TTTCTGTACTTAGGAATGCAG!!C---
>hs_ref_GRCh38_chr1.ltrdigest.gff3.fused_LTR_retrotransposon671_160694945_160695455
------ATTCAGAAGAAA------------------TCCAGCAAA---TGGCGTATGTTAACT------------GACTTAAGGGCTGTAAATGCCGTAATTCAACCC------ATGGGGCCTCTCCAA---------------------------------------------CCTGGGTTGCCCTCTCCAGCC------------------------ATGATCCCA---------------------AAAGATTGGCCT------------------------TTAATTATAATTGATCTAAAGGAC------TGC---------------------------------------------------------------------------------------TTTTTTACCATC---------------------CCTCTGGCAGAGCAGGATTGTGAAAAATTTGCCTTT---ACTATA---CCAGCCATAAAT---------------AATAAAGAACCA---GCCACCAGGTTT---------------CAGTGG---------------------AAAGTGTTACCT------------------CAGGGAATGCTTAAT---AGTCCAACTATTTGTCAGACTTTTGTAGGTCGAGCTCTTCAA------CCAGTTAGAGACAAG---------------------------------------------------TTTTCA------GAC------------TGTTATATT------ATTCATTATTTTGATGATATTTTATGTGCTGCAGAAACG---AAAGAT---AAATTAATTGACTGTTATACATTTCTGCAAGCAGAGGTTGCCAATGCAGGACTGGCAATAGCATCTGATAAGATC------CAA---ACCTCTACTCCT------------------------------------------------------------------TTTCATTATTTAGGGATGCAGATA!!G
>hs_ref_GRCh38_chr9.ltrdigest.gff3.fused_LTR_retrotransposon514_93753092_93753302
------ATTAAGAAAATA------------------TCAGGTAAA---TGGAGAATGTTAACT------------GACTTAAGAGCCATCAATTCAGTTATACAACCT------ATGGGAGCATTACAG---------------------------------------------CCAGGATTGCCTTCTCCTGCT------------------------ATAATTCCA---------------------AAAAATTGGCCT------------------------TTAATAGTCATAGATTTAAAAGAT------TGT---------------------------------------------------------------------------------------TTCTTTACTATC---------------------CCCTTAGCTGAGCAAGACTGTGAATGCTTTGCATTT---ACAATT---CCT!!G---------------------------------------------------------------------------------------------------------------------------------------------------------------------------------------------------------------------------------------------------------------------------------------------------------------------------------------------------------------------------------------------------------------------------------------------------------------------------------------------------------------------------------------------------------
>hs_ref_GRCh38_chr12.ltrdigest.gff3.fused_LTR_retrotransposon530_102664783_102665137
------ATTAAGAAAAAA------------------TCAGGTAAA---TGGAGAATGTTAACT------------GACTTAAGAGCCATCAATTCAGTTATACAACCT------ATGGGAGCATTACAG---------------------------------------------CCAGGATTGCCTTCTCCTGCT------------------------ATAATTCCA---------------------AAAAATTGGCCT------------------------TTAATAGTCGTAGATTTTAAAGAC------TGT---------------------------------------------------------------------------------------TTCTTTACTATC---------------------CCTTTAGCTGAGCAAGACTGTGAATGGTTTGCATTT---ACAATT---CCTGCAGTAAAC---------------AACCTGCAGCCT---GCTAAGCGTTAT---------------CATTGG---------------------GAAGTGTTGCCA------------------TAGGGCATGTTAAAC---AGTCCCACAATTTGCCAGATGTATGTGGGGCAAGCAATTGAA------CCTACTCGTAAAAAA---------------------------------------------------TTTTCA------CAG------------TGTTACATA------TTC!!A---------------------------------------------------------------------------------------------------------------------------------------------------------------------------------------------------------------------------------------------
>hs_ref_GRCh38_chr1.ltrdigest.gff3.fused_LTR_retrotransposon53_19543704_19544205
---------AAGAAAAAA------------------TCAGGTAAA---TGGAGAATGTTAACT------------GACTTAAGGGCCATGAATTCAGTTATACAACCT------ATGGAGACATTACAG---------------------------------------------CCAGGATTGCCTTCTCCTGCT------------------------ATGATTCCA---------------------AAAAATTGGCCT------------------------TTAATAGTCATAGATTTAAAAGAC------TGT---------------------------------------------------------------------------------------TACTTTACTGTC---------------------CCCTTAGCTGAACAAGACTGTGAACAGTTTGCATTT---ACAATT---CCTGCAATAAAC---------------AACCTGCAGCCT---GCTAAGTGTTTT---------------CATTGG---------------------AAAGTGTTGCCA------------------CAAGGCATGTTAAAT---AGTCCACCAATTTGCCAGACTTATGTAGGGCAAGCAATTGAA------CCTACTTGTAAAAAA---------------------------------------------------TTTTCA------CAG------------TGTTACATT------ATTCATTATATGGATGATATTCTTTGTGCTGCCTCAACT---CGGGAA---ATATTACTCCAATGTTATGATCGCTTGGAAAATTCAATTTCTCATGCTGGTTTAATTATAGCTCCTGACAAAATT------CAG---ACTAACACTCCT------------------------------------------------------------------TACTCCTACTTAGGGACC!!T------
>hs_ref_GRCh38_chr16.ltrdigest.gff3.fused_LTR_retrotransposon30_31541904_31542321
------ATTAAGAAAAAA------------------TCAGGTAAA---TGGAGAATTTTAATT------------GATTTAAGAGCCATTAATTCAGCTATACAACCT------GTGAGAGCATTACAG---------------------------------------------CCAGGATTCCCTTCTTCTGCT------------------------ATGGTTCCA---------------------AAAAATTGGCCT------------------------TTAATAGTCATAGATTTAAAAGGC------TGT---------------------------------------------------------------------------------------TTCTTTACTATT---------------------CCTTTAGCTGAGCAAGACTGTGAATGGTTTGCATTT---ACGATT---CCTGCAGTAAAC---------------AACCTGCAGCCT---GCTAAGCATTTT---------------CACTAG---------------------AAAGTGTTGCCA------------------CAAGGCATGTTAAAC---AGTCCAACAATTTGCCAGACTTATATAGGGCAAGCAACTGAA------CCTACTTGTAAAAAA---------------------------------------------------TTTTCA------CAG------------CGTTACATT------ATTCATTATATGGATGATATACTTTGTGTTGCCACCACT---CTAGAA---ATATTACTCCAATGTTATGAT!!C------------------------------------------------------------------------------------------------------------------------------------------------------------------------
>hs_ref_GRCh38_chr6.ltrdigest.gff3.fused_LTR_retrotransposon404_121043962_121044463
---------CAAAAAAAG------------------TCAGGAAAA---TGGAGAATGGTAACA------------GACTTAAGAGCTGTTAATGCAGTTATTAAACCT------ATGGGGGCGTTATAA---------------------------------------------CCCAGTATGCCCTCCCCCTCC------------------------ATGATTCCT---------------------AAGGAATGGCCT------------------------TTAATTATCATTGACCTTAAAGAC------TGC---------------------------------------------------------------------------------------TTTTTTCATATT---------------------CCTTTAGACAAGTCAGACTGTGAAAAATTTGCTTTC---ACTATA---GCTTCCATTAAC---------------AATTCAGCTTCT---GCAGCTAGATAT---------------CAATGG---------------------AAAGTTTTATCT------------------CAAGGAATGATTAAC---AGTCCTACTATTTGTCAG---TTTGTCGGTACTGTGTTACAA------CCTATCCGACAGACT---------------------------------------------------TTTAAA------AAT------------AATTACATT------CTTCATTATATGGATGATATACTGATAGCTGCTCCCACT---AAAGAT---GAATTAATTCAATGTTTTACCTCTATAGAATAAGCTGTCGCCAATGCAGGACTCAACATTGCTCCTGATAAAATT------CAA---CAAGCCACTCCT------------------------------------------------------------------TTTCTGTACTTAGGAATGCAG!!C---
>hs_ref_GRCh38_chrY.ltrdigest.gff3.fused_LTR_retrotransposon137_15978073_15978469
---------------------------------------------------------------------------------------------------------------------------------------------------------------------------------------------------------------------------------CCT---------------------AAGGAATGGCCT------------------------TTAATTATCATTGACTTTAAGGAG------TGT---------------------------------------------------------------------------------------TTTTTTCATATT---------------------CCTTTAGACAAGTCAGACTGTGAAAAATTTGCTTTC---ACTATA---CCTTCCATTAAC---------------AATTCAGCTCCC---ACAGCTAGATAG---------------CAATGG---------------------AAAGTTCTACCT------------------CAAGGAATAATTAAC---AGTCCTACTATTTGTCAGTTGTTTGTCGGTACTGTGTTACAA------CCTATCTGACAGACT---------------------------------------------------TTAAAA------AAT------------AATTACATT------CTTCATTTTATGGATGATATACTGATTGCTGCCCCTACT---AAAGAT---AAATTAATTCAATGTTTTACCTCTTTAAAATTAGCTGTTGCCAATGCAGGACTCCACATTGCTCCTGATAAAATT------CAA---CAAACCACTCCT------------------------------------------------------------------TTTCTGTACTTAGGAATTCAG!!C---
>hs_ref_GRCh38_chr11.ltrdigest.gff3.fused_LTR_retrotransposon19_3452328_3452838
------ATTCAGAAAAAA------------------TCATGCAGA---TGGCACATGCTAACT------------GATTTAAGAGCTGTTAATGCAATAATTCAACCC------ATGGGGCCTCTCCAA---------------------------------------------CCTGGGCTGCCCTCTCCAGCC------------------------ATGATCCCC---------------------AAAGATTGGCCT------------------------TTGATTATAATTGATCTGAAGTAT------TGC---------------------------------------------------------------------------------------TTTTTTACCATT---------------------CTTCTGGCAAAACAGGATTTTGAAAAATTTGCTTTT---ACTATA---CCAGCCATAAAT---------------AATAAAGAACGA---GCCACTAGATTT---------------CAGTGG---------------------AAACTGTTGCCT------------------CAGGGAATGCTTAAT---AGTCCAACTATTTGTCAGACTTTTGTAGCTCAAGTTCTTCAA------CCAGTTAGAGACAAG---------------------------------------------------TTTTCA------GAC------------TGTTATATC------ATTCATTATGTTGATGATATTTTGTGTGCTGCAGAAACA---AGAGAC---AAATTAATTGACTGTTACACATTTCTGCAGACAGAGGTTGCAAACGCAGGCCTGACAATAGCATCTGATAAGATC------CAG---ACCTCCACTCCT------------------------------------------------------------------TTTCATTATTTGGGAATGCAGGTA!!G
>hs_ref_GRCh38_chr4.ltrdigest.gff3.fused_LTR_retrotransposon630_190110987_190111299
------------------------------------------------------------------------------------------------------------------------------------------------------------------------------------------------------------------------------------------------------------------CCT------------------------TTAATTATAATTGATCTGAAGGAT------TGC---------------------------------------------------------------------------------------TTTTTTACCATT---------------------TCTCTGGCAAAACAGGATTTTGAAAAATTTGCTTTT---ACTATA---CCAGCCATAAAT---------------AATAAAGAACCA---GCCACCAGATTT---------------CAGTGG---------------------AAAGTGTTGCCT------------------CAGGGAATGCTTAAT---AGTCCAATTATTTGTCAGACTTTTGTAGCTCAAGTTCTTCAA------CCAGTTAGAGACAAG---------------------------------------------------TTTTCA------GAC------------TGTTATGTC------ATTCATTATGTTGAT---ATTTTGTGTGCTGCAGAAACA---AGAGGC---AAATTAATTGACTGTTACACATTTCTGCAG---------------------------------------AGGTTG------CAA---ACG!!C---------------------------------------------------------------------------------------------------
>hs_ref_GRCh38_chr1.ltrdigest.gff3.fused_LTR_retrotransposon42_13017251_13017752
------------AAAAAA------------------TCCAGCAGA---TGGCACATGTTAACC------------GACTTAAGAGCCGTCAATGCTGTAATTCAACCT------ATGGGGGCTCTCCAA---------------------------------------------CCTGGGTTGCCCTCTCTGGCC------------------------ATGATCCCC---------------------AAAGATTGGCCT------------------------TTAATTATAATTGATCTGAAGGAT------TGC---------------------------------------------------------------------------------------TTTTTTACCATT---------------------CCTCTAGCAAAACAGGATTTTGAAAAATTTGCTTTT---ACTATA---CCAGCCATAAAT---------------AATAAAGAACCA---GCCACCAGGTTT---------------CAGTGG---------------------AAAGTGTTGCCT------------------CAGGGAATGCTTAAT---TGTCCAACTATTTGTCAGATTTTTGTAGCTGAAGCTCTTCAA------CCAGTTAGAGACAAG---------------------------------------------------TTTTCA------GAC---------------TACGTC------TTTCATTATGTTGATGATCTTTTGTGTGCTGCAGAAACG---AGAGAC---ACATTAATTGACTGTCACACATTTCTGCAGACAGAGGTTGCAAACTCAGGACTGACAATAGCATCTGATAAGATT------CAA---ACCTCTACTCCT------------------------------------------------------------------GTCCATTACTTGGGAATGCAGGTA!!G
>hs_ref_GRCh38_chr1.ltrdigest.gff3.fused_LTR_retrotransposon49_13356959_13357457
------------AAAAAA------------------TCCAGCAGA---TGGCGCATGTTAACC------------GACTTAAGAGCCGTCAACGCTGTAATTCAACCT------ATGGGGGCTCTCCAA---------------------------------------------CCTGGGTTGCCCTCTCTGGCC------------------------ATGATCCCC---------------------AAAGATTGGCCT------------------------TTAATTATAATTGATCTGAAGGGT------TGC---------------------------------------------------------------------------------------TTTTTTACCATT---------------------CCTCTAGCAAAACAGGATTTTGAAAAATTTGCTTTT---ACTATA---CCAGCCATAAAT---------------AATAAAGAACCA---GCCACCAGGTTT---------------CAGTGG---------------------AAAGTGTTGCCT------------------CAGGGAATGCTTAAT---AGTCCAACTATTTGTCAGATTTTTGTAGCTGAAGCTCTTCAA------CCAGTTAGAGACAAG---------------------------------------------------TTTTCA------GAC---------------TATGTC------TTTCATTATGTTGATGATCTTTTGTGTGCTGCAGAAACG---AGAGAC---ACATTAATTGACTGTTACACATTTCTGCAGACAGAGGTTGCAAACGCAGGACTGACAATAGCATCTGATAAGATT------CAA---ACCTCTACTCCT------------------------------------------------------------------GTCCATTACTTGGGAATGCGG!!G---
>hs_ref_GRCh38_chr3.ltrdigest.gff3.fused_LTR_retrotransposon533_101696143_101696356
------------------------------------------------------------------------------------------------------------------------------------------------------------------------------------------------------------------------------------------------------------------------------------------------------------------------------------------------------------------------------------------------------------------------------------------------------------------------------------------------------------CTAAAT---------------AATAAAGAACCA---GCCACCAGGTTT---------------CAGTGG---------------------AAAGTATTGCCT------------------CAGGGAATGCTTAAT---AATTCAACTATTTGTCAGACTTTCATAGCTCAAGCTCTGCAA------CCAGTTAGAGACAAG---------------------------------------------------TTTTCA------GAC------------TGTTATATC------GTTCATTATGTTGAT---ATTTTGTGTGCTGCAGAAACG---AGAGAC---AAATTAATTGACCGTTACACATTTCTCAGACAG!!A------------------------------------------------------------------------------------------------------------------------------------------------------------
>hs_ref_GRCh38_chr8.ltrdigest.gff3.fused_LTR_retrotransposon279_46269689_46270091
------ATTCAGAAAGAA------------------TCAGACAGA---TGGCACATGCTAACT------------GACTTAAGAGCCATTAATGTGGTAATTCAACCC------ATAGGGCCTCTCCAA---------------------------------------------CCTGGGCTGCCCTCCCCAGCC------------------------ATGATCCCT---------------------AAAGATTGGCCT------------------------TTAATTATAATTGATCTAAAGGAT------TGC---------------------------------------------------------------------------------------TTTTTTACCATT---------------------CCTCTGGCAAAACAGGATTTTGAAAAATTTGCTTTT---ATTATA---CCAGCCATAAAT---------------AATAAAGAACCA---GACTCCCGATTT---------------CAGTGG---------------------AAAGTGTTGCCT------------------CAGGGAATGCTTAAT---AATCCAACTATTTGTCAGACTTTTGTAGCTCAGGCTCTTCAT------CCAGTTAGAAACAAG---------------------------------------------------ATTTTG------GAT------------TGTTATATC------ATTCATTATGTTGATGACATTTTGTGTGCTGCAGAAACA---AGAGAC---AAATTA!!A---------------------------------------------------------------------------------------------------------------------------------------------------------------------------------------
>hs_ref_GRCh38_chr11.ltrdigest.gff3.fused_LTR_retrotransposon397_118725566_118726076
------ATTCAGAAGAAA------------------TCCGGCAAA---TGGCATATGTTAACT------------GACTTGAGGGCCGTAAACGCTGTAATTCAACCC------ATGGGGCCTCTCCAA---------------------------------------------CCTGGGTCACCCTCTCTGGCC------------------------ATGATCCCA---------------------AAAGATTGGCCT------------------------TTAATTATAATTGATCAAAAGGAT------TGC---------------------------------------------------------------------------------------TTTTTTACCATC---------------------CCTCTGGTGGAGCAGGATTGCGAAAAATTTGCCTTT---ACTATA---CCAGCCATAAAT---------------AATAAAGAACCA---GCCACCAGGTTT---------------CAGTGG---------------------AAAGTGTTACTT------------------CAGGGAATGCTTAAT---AGTCCAACTATTTGTCAGACTTTTGTAGGTCAAGCTCTTCAA------CCAGTTAGAGACAAG---------------------------------------------------TTTTCA------GAC------------GGCTATATT------ATTCATTATTTTGATGATATTTTATGTGCTGCAGAAACG---AGAGAT---AAATTAATTGACTGTTATACATTTCTGCAAGCCGAGGTTGCCAATGCAGGACTGGCAATAGCATCTGATAAGATC------CAA---ACCTCTACTCCT------------------------------------------------------------------TTTCATTATTTAGGGATGCAGATA!!G
>hs_ref_GRCh38_chr5.ltrdigest.gff3.fused_LTR_retrotransposon52_30491499_30492009
------ATTCAGAAGAAA------------------TCAGGCAAA---TGGCGTATGTTAACT------------GACTTAAGGGCCGTAAACGCCATAATTCAACCC------ATGGGGCCTCTCCAA---------------------------------------------TCTGGGTTGCCCTCTCCGGCC------------------------ATGATCCCA---------------------AAAGATTGGCCT------------------------TTAATTATAATTGATCTAAAGGAT------TGC---------------------------------------------------------------------------------------TTTTTTACCATC---------------------CCTCTGGCGGAGCAGGATTGCGAAAAATTTGCCTTT---ACTATA---CTAGCCATAAAT---------------AATAAAGAACCA---GCCACCAGGTTT---------------CAGTGG---------------------AAAGTGTTACCT------------------CAGGGAATGCTTAAT---AGTCCAACTATTTGTCAGACTTTTGTAGGTCGAGCTCTTCAA------CCAGTTAGAGACAAG---------------------------------------------------TTTTCA------GAC------------TGTTATATT------ATTCATTATATTGATGATATTTTATGTGCTGCAGAAACG---AAAGAT---AAATTAATTGACTGTTATACATTTCTGCAAGCAGAGGTTGCCAACGCAGGACTGGCAATAGCATCTGATAAGATC------CAA---ACCTCTACTCCT------------------------------------------------------------------TTTCATTATTTAGGGATGCAGATA!!G
>hs_ref_GRCh38_chr19.ltrdigest.gff3.fused_LTR_retrotransposon34_9715139_9715490
------ATTAAGAAAAAA------------------TTAGGTAAA---TGGAGAATGTTAACT------------GACTTAAGAACTATCAATTCAGTTATACAACCT------GTGGGAGCATTACAG---------------------------------------------CCAGGATTGCCTTCTTCTGCT------------------------ATAATTCCA---------------------AAAAATTGGACT------------------------TTAATAGTCATAGATATAAAAGAA------TGT---------------------------------------------------------------------------------------TTCTTTACTGTC---------------------CCTTTAGCTGAGCAAGACTGTGAACGGTTTGCATTT---ACAATT---CCAGCAGTAAAC---------------AACCTGTAGCCT---GCTAAGCATTAT---------------CATTGG---------------------AAAGTGTTGCCA------------------CAGGGCATGTTAAAC---AGTCCAACAATTTGCCAGATGTACGTGGTGCAAGCAATTGAA------CCTACTTGTAAAAAA---------------------------------------------------TTT---------------------------TTGGTG------TTACATTAT!!T---------------------------------------------------------------------------------------------------------------------------------------------------------------------------------------------------------------------------------------
>hs_ref_GRCh38_chr1.ltrdigest.gff3.fused_LTR_retrotransposon687_169665801_169666299
------GTACAAAAACCG------------------AATGGTCAG---TGGAGACTAGTGCAA------------GATCTTAGACTCATCAATGAGGCAGTAATTCCA---------------CTATAT---------------------------------------------CCAGTTGTACCCAACCCCTATACCCTG---------CTCTCT---GAAATACCA---------------GAGAAGGCAGAATGG---------------------------TTCATGGTTCTGGACCTCAAGGAT------GCC---------------------------------------------------------------------------------------TTCTTCTGTATT---------------------CCCCTGCACTGTGATTCCCAGTTCCTCTTTGCTTTT---GAGGAT---CCCACA---------------------------GACCAC---ATGTCCCAACTT---------------ACGTGG---------------------ACGGTCTTGCCC------------------CAAGGGTTTAGGGAT---AGCCCTCATCTG------------TTTGGTCAGGCACTGGCC------CAAGATCTAGGCCAC---------------------------------------------------TTCTCA------AGTCCA------GGCACTCTGATC------CTTCAATATGTGGATGATTTACTTTTGGCTACCAGTTCG---GAAGCC---TCGTGCCAGCAGGCTACTCTAGATCTCTTGAACTTTCTAGCTAATCAAGGGTACGAGGTGTCTAGGTCGAAGGCC------CAG---CTTTGCCTACCG---------------------------------------------------------------CAGGTTAAATATCTAGGCCTAATC!!T---
>hs_ref_GRCh38_chr4.ltrdigest.gff3.fused_LTR_retrotransposon449_76045936_76046428
------GTACAAAAACCG------------------AACAGTCAG---TGGAGACTAGTGCAA------------GATCTTAGACTCATTAATGAGGCAGTAATTCCT---------------CTATAT---------------------------------------------CCAGTTGTACCCAACCCCTATACCCTG---------CTCTCT---CAAATACCA---------------GGGGAAGCAGAATGG---------------------------TTCACGGTTCTGGACCTCAAGGAT------GCC---------------------------------------------------------------------------------------TTCTTCTTTATT---------------------CCCCTGCACTCTGACTCCCAGTTTCTCTTTGCTTTT---GAGGAT---CCCACA---------------------------GACCAC---ACGTCCCAACTT---------------ACACAG---------------------ATGGTCTTGCCC------------------CAAGGGTTTAGGGAT---AGCCCTCATCTG------------TTTGGTCAGGCACTGGCC------CAGGATCTAGGCCAC---------------------------------------------------TTCTCA------AGTCCA------GGCACTCTGGTC------CTTCAATATGTGGATGATTTACTTTTGGCTACCAGTTTG---GAAGCC---TCGTGCCAGCAGGCTACTCTGGATCTCTTGAACTTTCTGGCTAATCAAGGGTACAAGGTGTCTAGGTCGAAGGCC------CAG---CTTTGCCTACAG---------------------------------------------------------------CAGGTTAAATATCTAAGC!!C---------
>hs_ref_GRCh38_chrY.ltrdigest.gff3.fused_LTR_retrotransposon129_14510218_14510599
---------------------------------------------------------------------------------------------------------------------------------------------------------------------------------------------------------------------------------------------------GCAGAAGCAGAATGG---------------------------TTCACAGTTCTGGACCTCAAGGAT------GCT---------------------------------------------------------------------------------------TTCTTCTGTATT---------------------CCCCTGCACTGTGACTCCCAGTTTCTCTTTGCTTTC---AAGGAT---CCCACA---------------------------GACCAC---ACTTCCCAACTT---------------ACATGG---------------------ACGGTCTTGCCT------------------CAGGGGTTTAGGGAT---AGCCCTCATCTG------------TTTGGTCAGGCTCTGGCC------CAAGATCTAGGCCAC---------------------------------------------------TTCTCA------AGTCCA------GGCACTCTGATC------CTTCAATATGTGGATGATTTACTTTTAGCTACCAGTTTG---GAAGCC---TTGTGCCAGAAAGCTACTCTAGATCTCTTGAACTTTCTAGCTAATCAAGGGTACAAGGTGTCTAGGTTGAAGGCC------CAG---CTTTGCCTACAG---------------------------------------------------------------CAGGTCAAATATCTAGGCCTAATC!!T---
>hs_ref_GRCh38_chr6.ltrdigest.gff3.fused_LTR_retrotransposon435_150850827_150851322
------GTACAAAAACCA------------------AACGGTCAG---TGGAGACTAGTGCAA------------GATCTTAGACTCATCAATGAGGCAGTAATTCAT---------------CTATAT---------------------------------------------CCAGTTGTACCCAAACCCTATACCCTG---------CTCTCT---CAAATACCA---------------GAGGAAGCAGAATGG---------------------------TTCACTGTTCTGGACCTCAAGGAT------GCC------------------------------------------------------------------------------------------TTCTGTATT---------------------CCCCTGCACTCTGACTCCCAGTTTCTCTTTGCCTTT---GAGGAT---CCCACA---------------------------GACCAC---ATGTCCCAACTT---------------ACGTGG---------------------ACGGTCTTGCCC------------------CAAGGTTTTAGGGAT---AGCCCTCATCTG------------TTTGGTCAGGCACTGGCC------CAAGATCTAGGCCAT---------------------------------------------------GTCTCA------AGTCCA------GGCACTCTGTTC------CTTCAGTATCTGGATGATTTACTTTTGGCTACCAGTTCA---GAAGCC---TCGTGCCAGCAGGCCACTGTAGATCTCTTGAACTTTCTAGCTAATCAAGGGTACAAGGTGTCTAGGTCAAAGGCC------CAG---CTTTGCCTACAA---------------------------------------------------------------CAGGTCAAATATCTAGGCCTAATC!!T---
>hs_ref_GRCh38_chr3.ltrdigest.gff3.fused_LTR_retrotransposon597_148574825_148575095
---------------------------------------------------------------------------------------------------------------------------------------------------------------------------------------------------------------------------------------------------------------------------------------------------------------------------------------------------------------------------------------------------------------------------------------------------------------------------------------------------------------------------------------------------TCCCAACTT---------------ACACGG---------------------ACGGTCTTGCCC------------------CAAGGGTTTAGGGAT---AGCCTTCATCTG------------TTTGGTCAGGTACTGGCC------CAAGATCTAGGCCAC---------------------------------------------------TTCTCC------AGTCCA------GGCACTCTGGTC------CTTCAGTATGTGGATGATTTACTTTTGGCTATCAGTTCA---AAAGCC---TCATGCCAGCAGGCTACTCTAGATCTCTTGAACTTACTAGCTAATCAAGGGTACAAGGTGTCTAGGTCAAAGACC------CAG---CTTTGCCTAGAG---------------------------------------------------------------CAGGTCAAATATCTAGGCCTAATC!!T---
>hs_ref_GRCh38_chr1.ltrdigest.gff3.fused_LTR_retrotransposon695_173371766_173372147
---------------------------------------------------------------------------------------------------------------------------------------------------------------------------------------------------------------------------------------------------GAGGAAGCAGAATGG---------------------------TTCACTGTTCTGGACCTCAAGGAT------GCC---------------------------------------------------------------------------------------TTCTTCTGCATT---------------------CCCATGAATTCTGGCTCCCAGTTCCTCTTTGCGTTT---GAGGAT---CCCACA---------------------------GACCAC---ACGTCCCAACTT---------------ACATGG---------------------ACGGTCTTGCCT------------------CAAGGGTTTAGGGAT---AGCCCTAATCTG------------TTTGGTCAGGCACTGGCC------CAAGATCTAGGCCAC---------------------------------------------------TTCTCA------AGTCCA------GGCACTCTGGTC------CTTCAGTATGTGGATTATTTACTTTTGGCTACCAGTTCA---GAAGCC---TCATGCCAGCAGGCTACTCTAGATCACTTGAACTTTCTAGCTAATCAAGGGTACGAGGCGTCTAAATTGAAGGCC------CAG---CTCTGCCTACAA---------------------------------------------------------------CAAGTCAAATATCTAGGCCTAATC!!T---
>hs_ref_GRCh38_chr1.ltrdigest.gff3.fused_LTR_retrotransposon720_211226083_211226476
------CTTTCAAATACG------------------AGAGGAAGC---AAACGGGTC---------------------------------------------------------------------------------------------------------------------------------------------------------------------------------------------------------------------------------------ACTGTTCTGGACCTCAAGGAT------GCC---------------------------------------------------------------------------------------TTCTCCTATATA---------------------CCCCTGCACTCTGACTCCCAGTTTCTCTTTGCCTTT---GAGGAT---TGCACA---------------------------GACCAC---ACATCCCAACTT---------------ACATGC---------------------ACCGTCTTGCCC------------------CAAGGGTTTAGGGAT---AGCCCTCATCTG------------TTTGTTCAGGTACTGGCC------CAAGATCTAGGCCAC---------------------------------------------------TTCTCA------AGTCCA------GGCACTCTGGTC------CTTCAGTATGTGGATGATTTACTTTTGGCTACTAGTTCG---GAAGCC---TCATGCCAGCAGGCTACTCTAGATCTCTTGAACTTTCTAGCTAATCAAGGGTACAAGGCATCTAGGTCGAAGGCC------CAG---CTTTGCCTACAG---------------------------------------------------------------CAGGTCAAACATCTAGGCCTAATT!!T---
>hs_ref_GRCh38_chr10.ltrdigest.gff3.fused_LTR_retrotransposon466_53026342_53026546
------ATACAAAAACCA------------------AATGGCCAG---TGGAGACTAGTGCAA------------GACCTCAGAATCATCAGTGAGGCAGTAATTCGT---------------TTATAT---------------------------------------------CCTGCTGTACCCAACCCTTATACACTG---------CTCTCT---CAAATACCA---------------GAGAAA---GAATGG---------------------------TTCACTGTTTTGGACCTCAAAGAT------GCC---------------------------------------------------------------------------------------TTCTTCTGCATT---------------------CCCCTGCACTCTAACTCCCAGTTCATGTTGCTATTT---!!T---------------------------------------------------------------------------------------------------------------------------------------------------------------------------------------------------------------------------------------------------------------------------------------------------------------------------------------------------------------------------------------------------------------------------------------------------------------------------------------------------------------------------------------------------------------------
>hs_ref_GRCh38_chr4.ltrdigest.gff3.fused_LTR_retrotransposon17_3982263_3982740
------------------------------------------------------------ACT------------GATTTGAGAGCTGCTAATGCAGTAATTCAACCC------ATGGGGCCTCTCCAA---------------------------------------------CTTGGGCTGACCTCTCCAGCC------------------------ATGATCCCC---------------------AAATATTGGCCT------------------------TTAATTATAATTGATCTGAAGGAT------TGC---------------------------------------------------------------------------------------TTTTTTACCATT---------------------CCTCTGGCAAAACAGGATTTTGAAAAATTTGCTTTT---ACTATA---CCAGCCATAAAT---------------ATTAAAGAACCA---GCCACCAGCTTT---------------CATTGG---------------------AAAGTGTTGCCT------------------CAGGGAATGCTTAAT---AGTCCAACTATTTGTCAGACTTTTGTAGCTCAAGTTCTTCAA------CTAGTTAGAGACAAG---------------------------------------------------TTTTTA------GAC------------TGTTATATC------ATTCATTATGTTGATGATATTTTGTGTGCTGCAGAAATA---AGAGAC---AAATTAATTGACTGTTACACATTTCTGCAGACAGAGGTTGCAAACGCAGGCCTGACAATAGCATCTGATAAGATT------CAG---ACCTCCACTCCT------------------------------------------------------------------TTTCATTATTTGGGAATGCAGGTA!!G
>hs_ref_GRCh38_chr12.ltrdigest.gff3.fused_LTR_retrotransposon440_38124857_38125199
---------------------------------------------------------------------------------------------------------------------------------------------------------------------------------------------------------------------------------------------------------------------------------------------------------GACCTTAAGGAC------TGC---------------------------------------------------------------------------------------TTTTTTCATATT---------------------CCTTTAGACAAGTCAGACTGTGAAAAATTTGCTTTC---ACTATA---CCTTCCATTAGC---------------AATTCAGCTCCT---GCAACTAGATAT---------------CAATGG---------------------AAAGTTTTACCT------------------CAAGGAATGATTAAC---AGTCCTACTATTTGTCAGTGGTTTGTCAGTACTGTGTTACAA------CCTATCTGACAGACT---------------------------------------------------TTTACA------AAT------------AATTACATT------CTTCATTATATGGATGATATACTGATTGTTGCTCCCACT---AAAGGT---GAATTAATTCAATGTTTCACCTCTTTAAAATTAGCTTTTGCCAATACAGGATTCCACATTGCTCCTGATAAAATT------CAA---CAAGCC!!A------------------------------------------------------------------------------------------------
>hs_ref_GRCh38_chr10.ltrdigest.gff3.fused_LTR_retrotransposon24_6829235_6829427
---------------------------------------------------------------------------------------------------------------------------------------------------------------------------------------------------------------------------------CCC---------------------AAAGACTGGCCT------------------------TTAATTATAATTGATCTAAAGGAC------TGC---------------------------------------------------------------------------------------TTTTTTACCATC---------------------CCTCTGGCGGAGCAGGATTGCGAAAAATTTGCCTTT---ACTATA---CCAGCCATAAAT---------------AATAAAGAACCA---GCCACCAGGTTT---------------CAGTGG---------------------AAAGTGTTACCT------------------CAGGGAATGCTTAAT---AGTCCAACTATTTGTCAGACTTTTGTA!!G---------------------------------------------------------------------------------------------------------------------------------------------------------------------------------------------------------------------------------------------------------------------------------------------------------------------------------------------------------------------------------
>hs_ref_GRCh38_chr4.ltrdigest.gff3.fused_LTR_retrotransposon18_4046218_4046731
------GTAAAAAAGAAA------------------TCAGGCAAA---TGGCGGATGGTAACC------------GATTTAAGGGCCATTAATGCTGTAATTAAACCT------ATGGGGGCCGTCCAA---------------------------------------------CCCGGCATGCCTGCCCCTGCT------------------------TTAATACCT---------------------AAAGATTGGCCT------------------------CTCATAGTTAGTGATCTTGAAGAG---TTTTTT---------------------------------------------------------------------------------------TTTTTTCATATC---------------------GCTTTACATAAATCGGATTGTGAAAAATTTGCTTTT---ACTGTA---CCATCTATCAAT---------------AATCAGGAGCCT---GTAGCTCGTTAT---------------CAATGG---------------------AAAGTACTTCCT------------------CAGGGAATGCTAAAT---AGCCCTACAATCTGCCAGCTTTATGTTGGACAAGAGCTTTCA------CCAGTTTGAGCCCGA---------------------------------------------------TTTCCC------GAC------------GCCTATATT------CTTCATTATATTGATGATATTTTAATTTCTGCCCCCACT---GATAAA---AAATTAATTGACTGTTACCAAATTTTGAGCCGCTGTGTTACAGAGGCTGGATTACACATTGCTCAGGATAAAATT------CAA---CAGACCACTCCT------------------------------------------------------------------GTTCAATATTTAGGAATGGTGGTC!!G
>hs_ref_GRCh38_chr3.ltrdigest.gff3.fused_LTR_retrotransposon574_130448525_130449035
------GTAAAAAAGAAA------------------TCAGGCAAA---TGGCGGATGGTAACC------------GATTTAAGGGCCATTAATGCTGTAATTAAACCT------ATGGGGGCCGTCCAA---------------------------------------------CCTGGCATACCTGCCCCTGCT------------------------TTAATACCT---------------------AAAAATTGGCCT------------------------CTCATAGTTATTGATCTTAAAGAT------TGC---------------------------------------------------------------------------------------TGTTTTCATATT---------------------GCTTTACATAAATCAGAATGTGAAAAATTTGCTTTT---ACTATA---CCATCTATCAAT---------------AATCAGGAGCCT---GCAGCTCGTTAT---------------CAATGG---------------------AAAGTACTTCCT------------------CAGGGAATGCTAAAT---AGCCTTACAATCTGCCAGCTTCATGTTGGACAAGTGCTTTCA------CCAGTTCGAGCCCAA---------------------------------------------------TTTCCC------AAG------------CCCTATATT------CTTCATTATATTGATGATATTTTAATTGCTGCCCCCACT---GATAAA---GAATTAATTGACTGTTACCAAATTTTGAGCCGCTGTGTTACAGAGGCTGGATTACACATCACTCAGGGTACAATT------CAA---CAGACCACTCCT------------------------------------------------------------------GTTCAATATTTAGGAATGGTGGTC!!G
>hs_ref_GRCh38_chr5.ltrdigest.gff3.fused_LTR_retrotransposon721_114147841_114148345
---------CAAAAAAAG------------------TCAGGAAAA---TGGAGGATGGTAACA------------GACTTAAGAGCTGTTAATGCAGTTATTAAACCT------ATCAGGGTGTTACAA---------------------------------------------CCTGGTATGCCCTCCCCCTCC------------------------ACGATTCCT---------------------AAGAAATGGCCT------------------------TTAATTATCATTGACCTTAAGGAC------TAC---------------------------------------------------------------------------------------TTTTTTCATATT---------------------CCTTTAGACAAGTCAGACTGTGAAAAATTTGCTCTC---ACTATA---CCTTCCATTAAC---------------AATTCAGCTCCT---ACAGCTAGATAT---------------GAATGG---------------------AAAGTTTTACCT------------------CAAGGAATGATTAAC---AGTCCTACTATTTGCCAGTTGTTTGTCAGTACTGTGTTACAA------TCTATTCGACAGATT---------------------------------------------------TTTAAA------AAT------------AATTACATT------CTTCGTTATGTGGATGATATACTGATTGCTGCTCCTACT---AAAGAT---GAATTAATTCAATGTTTTACCTCTTTAAAATTAGCTGTTGCCAATGCAGGACTCCACATTGCTCCTAATAAAATT------CAA---CAAGCCACTCCT------------------------------------------------------------------TTTCTGTACTTAGGAATGCAC!!C---
>hs_ref_GRCh38_chr8.ltrdigest.gff3.fused_LTR_retrotransposon426_145026158_145026410
---------------------------------------------------------------------------------------------------------------------------------------------------------------------------------------------------------------------------GCTATTGAA---------------------------------------------------------------------------------------CAA---------------------------------------------------------------------------------------CTAGGGGCTATT---------------------TGCCTCAGG------------------------------------------------------------------------------------------------------------GCCTGG---------------------GAAAAGATTCAG------------------------------------GACCCAGGAACC---------------------------------------AGTTAGAGACAG---------------------------------------------------TTTTCA------GAC------------TGTTATATC------ATTCATTATGTTGATGATATTTTGTGTGCTGCAGAAACA---AGAGAC---AAATTAATTGACTTTTACATGTTTCTGCAGACAGAGGTTGCAAACACAGGCCTGACAATAGCATCTGATAAGATT------CAG---ACCTCCACTCCT------------------------------------------------------------------TTTAATTATTTGGGAATGCAGGTA!!G
>hs_ref_GRCh38_chr11.ltrdigest.gff3.fused_LTR_retrotransposon322_63205981_63206575
AGGCTGGTTCCACGTAAG---------------------------------------------------------CAAATCCATCACATAAACAGAACAAAT---------------------------------------------------------------------------------------------------------------------------GAC---------------------AAAAACCACATG------------------------ATTATCTCAATAGATGCAGAAAAG------GCC---------------------------------------------------------------------------------------TTCAATAAAATTGAACACCACTTCATGCTAAAAACTCTCAATAAACTAGTTATTGATGGAACGTATCTC---AAAATA---ATAGCAGCTATT---------------TATTATGAACCT---ATAGCCAATATCATACTAAATGGGCAAAAGCTG---------------------GAAGCATTCCCTTTGAAAACCAGCACAAGATGAGGGTGGTGTCTC---TCACTACTCCTATTCAACATAGTATTGGAAGTTCTGGCCAGG------CCAATCAGGCAAGAGAAAGAAATAAAGGGTATTCAAACAGGAAGAGAGGAAGTCAAAATCTCTCTGTTTCCA------GAC------------AGTATGATT------GTT---TATTTAGAAAACCCCATTGTCTCAGTCCAAAAT---CTTCTT---AAGCTGATAAGCAACTTCAGCAAAGTC------------------TCAGGATACAAAATCAATGTGCAAAAATCA------CAA---GCATTCCTATACACAAATAATAGAAAAACAGAGAGCCAAATCATGAGTGAACTCTCATTCACAGTTGCTACAAAGAGAATAAAATACCTAGGAATAGAACTC!!A
>hs_ref_GRCh38_chr18.ltrdigest.gff3.fused_LTR_retrotransposon5_4693045_4693690
---------------------------------------GAAAAC---TACAGACTGATACCCCTGATGAACATAGATGTTAAAATCCTTAACAAAATA!!CAAGCTA------------ACTGAATCC---------------------------------------------AACAACATATCAAAAAGAGAA------------------------TTCACCAAG---------------------ATTAAGTGGGTTTCATACCAGGGATGCAGGGATGGTTTAACA!!TATGCAAATAAATGAA------TGTGATAAACCACATAAACAGAATTTAAAGCAAAAATCAAATGATCATCTCAATAGATGCAGAAGAAGCATTCAACAAAATCCAGAATCCCATTAT!GATTA---------------------AAACTCTCAGCAAAATCAGCATATAAG!GGACATACCTCAATGTA---GTAGAAGCCACC---------------TATGACAAACCC---AAAGCCAACATAGTACTCAATGGGAAAAAGTTG---------------------AAAGCTTTCCCTCTGACAACTGGAACAAGACAAGGATGGCCACTC---TCACCACCCATCTTCAACATAGTACTGGCAATCCTAGCCAGA------GCAATCAGACAAGAGAAATAAATAAAAGGCACCCAAATTGGT------------------------AAAGGG------GAA------------GTCAAACTG------TCACTGTTTGCTGATGATATGATAATTTACCTTGAAAACCCTAAAGAC---TCCTTCAGAAAGCTCCTAGAACTGATAAAAGAATTCAGTAAAGTTTCTGGATACAACATTAATGTACACAAATTA------GTA---GCTCTTCTA!!T---------------------------------------------------------------------------------------------
>hs_ref_GRCh38_chr10.ltrdigest.gff3.fused_LTR_retrotransposon51_27421907_27422674
------ATACCAAAGCCTGGCAGAGATACAACAAAAAAAGAGAAT---TTTAGACCAACATCCCTGATGAACATAGATGCAAAAATCCTCAATAAAATACTGGTAAAC------------CGAATCCAGCAGCACCTCAAAAAGCTTATCCACCATGATCAAGTAGGCTTCATCCCTGGGATGCAAGTCTGGTCCAACATATGCAAATCAATAAAC---GTAATCCAGCATATAAACAGAACCAAAGACAAAAACCACACG------------------------ATCATCTCAATAGATGCAGAAAAG------GCC---------------------------------------------------------------------------------------TTTGACAAAATTCAACAA---------------CCCTTCAAGCTAAAAACTCTCAATAAATTAGGTATT---GATGGG---ACGTATCTCAAAATAATAAGAGTTATCTATGACAAACCC---ACAGCCAATATCATACTGAATGGAGAAAAACTG---------------------GAAGCATTCCCTTTGAAAACTGGCACAAGACAAGGATGCCCTCTC---TCACCACTCCTATTCAACGTAGTGTTGGAAGTTCTGGCCAGG------GCAATCAGGCAGGAGAAAGAAATAAAGGGA------------------------------------TTCAAT------!TAGGAAAAGAGGAAGTCAAATTG------TCCCTGTTTGCAGATGACATGATTGTGTATCTAGAAAAC---CCCATTATCTCAGTCCAAAATCTCCTTAAGCTGATAAGCAACTTCAGCAAAGTCTCAGGATACAAAATCAATGTGCAAAAATCA------CAA---GCATTCTTATACACCAATAACAGACAAACAGAGAGCCAAATCATGAGTGAACTCCCATTCACAATTGCTTCAAAGAGAATAAAATACCTAGGAATCCAA!!C---
>hs_ref_GRCh38_chr3.ltrdigest.gff3.fused_LTR_retrotransposon99_79056242_79056446
---------------------------------------------------------------------------------------------------------------------------------------------------------------------------------------------------------------------------------------------------------------------------------------------------------------------------------------------------------------------------------------------------------------------------------------------------------------------------------------------------------------------------------------------------------------------------------------------------------------------------------------GGAATGCTGAAT---AGCCCCACAATCTGCCAGCTTTATGTTGGACAAGTGCTTTCA------CCAGTTCGAGCCCAA---------------------------------------------------TTTCCC------CAG------------GCCTATATT------CTTCATTATATTGATGACATTTTAATTGCCGACCCCACT---GATAAA---GAATTGACTGACTGTTATCAAATTTTGAGCTGCCATGTTACAGAGGCTGGATTACACATCGCT------------------CAG---GAGACC!!A------------------------------------------------------------------------------------------------
>hs_ref_GRCh38_chr11.ltrdigest.gff3.fused_LTR_retrotransposon42_15067025_15067382
---------------------------------------------------------------------------------------------------------------------------------------------------------------------------------------------------------------------------------------------------------------------------------------------------------------------------------------------------------------------------------------------------------------------TTTTTTCATATT---------------------CCTTTACATAAATCAGATTGTGAAAAATTTGCTTTT---ACTGTA---CCATCTATCAAT---------------AATCAGGAGCCT---GCAGCTTGTTAT---------------CAATGG---------------------AAAGTACTTCCT------------------CACGGAATGCTAAAT---AGCCCTATAATCTGCCAGCTTTATGTTGGGCAAGTGCATTCA------ACAGTTCGAGCCCAA---------------------------------------------------TTTCCC------CAG------------GCCTATATT------CTTCGTTATATTGATGATATTTTAATTGCTGCCCCCAAT---GATAAA---GAATTAATTGACTGTTATCAAATTATGAGCCGCCGTGTTACAGAGGATAGATTACACATCGCTCAGGATAAAATT------CAA---CAGACCACTCCT------------------------------------------------------------------GTTCAATATTTAGGAATGGTGGTC!!A
>hs_ref_GRCh38_chr8.ltrdigest.gff3.fused_LTR_retrotransposon47_7502733_7503243
------ATTCAGAAGAAA------------------TCAGGCAAA---TGGCGTATGTTAACT------------GACTTAAGGGCTGTAAACGCCGTAATTCAACCC------ATGGGGCCTCTCCAA---------------------------------------------CCCGGGTTGCCCTCTCCAGCC------------------------ATGATCCCA---------------------AAAGATTGGCCT------------------------TTAATTATAATTGATCTAAAGGAT------TGC---------------------------------------------------------------------------------------TTTTTTACCATC---------------------CCTCTGGCAGAGCAGGATTGCGAAAAATTTGCCTTT---ACTATA---CCAGCCATAAAT---------------AATAAAGAACCA---GCCACCAGGTTT---------------CAGTGG---------------------AAAGTGTTACCT------------------CAGGGAATGCTTAAT---AGTCCAACTATTTGTCAGACTTTTGTAGGTCGAGCTCTTCAA------CCAGTTAGAAAAAAG---------------------------------------------------TTTTCA------GAC------------TGTTATATT------ATTCATTATATTGATGATATTTTATGTGCTGCAGAAACG---AAAGAT---AAATTAATTGACTGTTATACATTTCTGCAAGCAGAGGTTGCCAGTGCTGGACTGGCAATAGCATCTGATAAGATC------CAA---ACCTCTACTCCT------------------------------------------------------------------TTTCATTATTTAGGGATGCAGATA!!G
>hs_ref_GRCh38_chr8.ltrdigest.gff3.fused_LTR_retrotransposon68_12535099_12535468
------------------------------------------------------------------------------------------------------------------------------------------------------------------------------------------------------------------------------------------------------------------------------------------------------------TTAAAGAGT------TTT---------------------------------------------------------------------------------------TTTTTTCATATC---------------------GCTTTACATAAATCGGATTGTGAAAAATTTGCTTTT---ACTGTA---CCATCTATCAAT---------------AATCAGGAGCCT---GTAGCTCGTTAT---------------CAATGG---------------------AAAGTACTTCCT------------------CAGGGAATGCTAAAT---AGCCCTACAATCTGCCAGCTTTATGTTGGACAAGTGCTTTCA------CCAGTTTGAGCCCGA---------------------------------------------------TTTCCC------GAG------------GCCTATATT------CTTCATTATATTGATGATATTTTAATTTCTGCCCCCACT---GATAAA---AAATTAATTGACTGTTACCAAATTTTGAACCGCTGTGTTACAGAGGCTGGATTACGCATTGCTCAGGATAAAATT------CAA---CAGACCACTCCT------------------------------------------------------------------GTTCAATATTTAGGAATGGTGGTC!!G
>hs_ref_GRCh38_chr8.ltrdigest.gff3.fused_LTR_retrotransposon58_8130215_8130584
------------------------------------------------------------------------------------------------------------------------------------------------------------------------------------------------------------------------------------------------------------------------------------------------------------TTAAAGAGT------TTT---------------------------------------------------------------------------------------TTTTTTCATATC---------------------GCTTTACATAAATCGGATTGTGAAAAATTTGCTTTT---ACTGTA---CCATCTATCAAT---------------AATCAGGAGCCT---GTAGCTCGTTAT---------------CAATGG---------------------AAAGTACTTCCT------------------CAGGGAATGCTAAAT---AGCCCTACAATCTGCCAGCTTTATGTTGGACAAGTGCTTTCA------CCAGTTTGAGCCCGA---------------------------------------------------TTTCCC------GAG------------GCCTATATT------CTTCATTATATTGATGATATTTTAATTTCTGCCCCCACT---GATAAA---AAATTAATTGACTGTTACCAAATTTTGAACCGCTGTGTTACAGAGGCTGGATTACGCATTGCTCAGGATAAAATT------CAA---CAGACCACTCCT------------------------------------------------------------------GTTCAATATTTAGGAATGGTGGTC!!G
>hs_ref_GRCh38_chr9.ltrdigest.gff3.fused_LTR_retrotransposon565_136783913_136784231
---------------------------------------------------------------------------------------------------------------------------------------------------------------------------------------------------------------------------------------------------------------------------------------------------------------------------------------------------------------------------------------------------------------------------------------------------------------------------------TTTGCTTAT---ACTATA---CCAGCCATAAAT---------------AATAAGGAACCA---GCCACCAGGTTT---------------CAGTGG---------------------AAAGTGTTACCT------------------CAGGAAATGTTAAAC---AGCCCAGCTATTTGTCTGACTTTTGTAGGTCAAGCTCTTCAA------CTAGTTAGAGACAAG---------------------------------------------------TTTCCA------GAC------------TGTTATATT------GTTCATTATGTAGATGATATTCTATGTGCTTCAGAAATG---AGAGAT---AAATTAACTGACTGTTACACATTTCTACAAGCAGAGGTTGCCAACGCAGGACTGATGATAGCATCTGATAAAATT------CAA---ACAACAACTCCT------------------------------------------------------------------TTTCATTATTTAGGGATACAGGTA!!G
>hs_ref_GRCh38_chr3.ltrdigest.gff3.fused_LTR_retrotransposon554_113028831_113029341
------ATTCAGAAGAAA------------------TCAGGCAAA---TGGCGTATGTTAACT------------AACTTAAGGGCCGTAAACGCCGTAATTCAACCC------ATGGGGCCTCTCCAA---------------------------------------------CCCGGGTTGCCCTCTCCGGCC------------------------ATGATCCCA---------------------AAAGATTGGCCT------------------------TTAATTATAATTGATCTAAAGGAT------TGC---------------------------------------------------------------------------------------TTTTTTACCATC---------------------CCTCTGGCAGAGCAGGATTGTGAAAAATTTGCCTTT---ACTATA---CCAGCCATAAAT---------------AATAAAGAACCA---GCCACCAGGTTT---------------CAGTGG---------------------AAAGTGTTACCT------------------CAGGGAATGCTTAAT---AGTCCAACTATTTGTCAGACTTTTGTAGGTCGAGCTCTTCAA------CCAGTTAGAGAAAAG---------------------------------------------------TTTTCA------GAC------------TGTTATATT------ATTCATTATATTGATGATATTTTATGTGCTGCAGAAACG---AAAGAT---AAATTAATTGACTGTTATACATTTCTGCAAGCAGAGGTTGCCAATGCTGGACTGGCAATAGCATCTGATAAGATC------CAA---ACCTCTACTCCT------------------------------------------------------------------TTTCATTATTTAGGGATGCAGATA!!G
>hs_ref_GRCh38_chr6.ltrdigest.gff3.fused_LTR_retrotransposon338_77721766_77722271
------ATTCAGAAGAAA------------------TCAGGCAAA---TGGCGTATGTTAACT------------GACTTAAGGGCTGTAAACGCCGTAATTCAACCC------ATGGGGCCTCTCCAA---------------------------------------------CCCGGGTTGCCCTCTCCGGCC------------------------ATGATCCCA---------------------AAAGATTGGCCT------------------------TTAATTATAATTGATCTAAAGGAT------TGC---------------------------------------------------------------------------------------TTTTTTACCATC---------------------CCTCTGGCAGAGCAGGATTGTGAAAAATTTGCCTTT---ACTATA---CCAGCCATAAAT---------------AATAAAGAACCA---GCCACCAGGTTT---------------CAGTGG---------------------AAAGTGTTACCT------------------CAGGGAATGCTTAAT---AGTCCAACTATTTGTCAGACTTTTGTAGGTCGAGCTCTTCAA------CCAGTT!!A---AAG---------------------------------------------------TTTTCA------GAC------------TGTTATATT------ATTCATTATATTGATGATATTTTATGTGCTGCAGAAACG---AAAGAT---AAATTAATTGACTGTTATACATTTCTGCAAGCAGAGGTTGCCAATGCTGGACTGGCAATAGCATCTGATAAGATC------CAA---ACCTCTACTCCT------------------------------------------------------------------TTTCATTATTTAGGGATGCAGATA!!G
>hs_ref_GRCh38_chr7.ltrdigest.gff3.fused_LTR_retrotransposon19_4587284_4587794
------ATTCAGAAGAAA------------------TCAGGCAAA---TGGCGTATGTTAACT------------GACTTAAGGGCTGTAAACGCCGTAATTCAACCC------ATGGGGCCTCTCCAA---------------------------------------------CCCGGGTTGCCCTCTCCGGCC------------------------ATGATCCCA---------------------AAAGATTGGCCT------------------------TTAATTATAATTGATCTAAAGGAT------TGC---------------------------------------------------------------------------------------TTTTTTACCATC---------------------CCTCTGGCAGAGCAGGATTGCGAAAAATTTGCCTTT---ACTATA---CCAGCCATAAAT---------------AATAAAGAACCA---GCCACCAGGTTT---------------CAGTGG---------------------AAAGTGTTACCT------------------CAGGGAATGCTTAAT---AGTCCAACTATTTGTCAGACTTTTGTAGGTCGAGCTCTTCAA------CCAGTTAGAGAAAAG---------------------------------------------------TTTTCA------GAC------------TGTTATATT------ATTCATTGTATTGATGATATTTTATGTGCTGCAGAAACG---AAAGAT---AAATTAATTGACTGTTATACATTTCTGCAAGCAGAGGTTGCCAATGCTGGACTGGCAATAGCATCTGATAAGATC------CAA---ACCTCTACTCCT------------------------------------------------------------------TTTCATTATTTAGGGATGCAGATA!!G
>hs_ref_GRCh38_chr4.ltrdigest.gff3.fused_LTR_retrotransposon595_176346866_176347271
------------------------------------------------------------------------------------------------------------------------------CAG---------------------------------------------CCAGGATTGCCTTCTCCTGCC------------------------ATGATTCCA---------------------AAAAACTGGCCT------------------------TTAATAGTCATAGATTTAAAAGACTTTTTTTTT---------------------------------------------------------------------------------------TTTTTTACTATC---------------------CCCTTAGCTGAGCAGGACTATGAATGGTTTGCATTT---ACAATT---CCTGCAGTAAAC---------------ATCCTGCAGCCT---GCTAAGTATTTT---------------CACTGG---------------------AAAGTGTTGCCA------------------CAAGGCATGTTAAAC---AGTCCAACAATTTGCCAGACATATGTAGGGGAAGCAATTGAA------CCTACTCGTAAAAAA---------------------------------------------------TTTTCA------CAG------------TGTTACATT------ATTCATTATATGGATGATATACTTTGTGCTGCCCCCACT---GGAGAA---ATATTACTTCAATGTAATGATCACTTGCAAAATTCGATTTCTTGTGCTAGTTTAATTATAGCTCCTGACAAAATT------CAG---ACTACT!!C------------------------------------------------------------------------------------------------
>hs_ref_GRCh38_chr4.ltrdigest.gff3.fused_LTR_retrotransposon477_91184139_91184514
------------------------------------TCAAGTAAA---TGGAGAATGCTAACT------------GATTTAAGAGCTATCAATTCAGTTATACAACCT------ATGGGAGCATTAAAG---------------------------------------------CCAGGATTGCCTTCTCCTGCT------------------------ATAATTCCA---------------------AAAAATTGGCCT------------------------TTAATAGTCATAGATTTAAAAGAC------TGT---------------------------------------------------------------------------------------TTCTTTACTACC---------------------CCTTTAGCTGAGCAAGACTGTGAATGGTTTGCATTT---ACAATT---CCTGCAGTAAAC---------------AACCTGCAGCCT---GCTAAGTGTTAT---------------CATTGG---------------------AAAGTGTTGCCA------------------CAGGGCATGTTAAAC---AGTCCCACAATTTGCCAGTCGTATGTGGGCCAAGCAATTGAA------CCTACTCCTAAAAAA---------------------------------------------------TTTTCA------CAG------------TGTTACATT------ATTCACTATATGGATGATATATTTTGTGCTGCCCCA!!C------------------------------------------------------------------------------------------------------------------------------------------------------------------------------------------------------------
>hs_ref_GRCh38_chr12.ltrdigest.gff3.fused_LTR_retrotransposon480_58332302_58332812
------ATTCAGAAGAAA------------------TCAGGCAAA---TGGCGTATGTTAACT------------GACTTAAGGGCTGTAAACGCCATAATTCAACCC------ATGGGGCCTCTCCAA---------------------------------------------CCTGGGTTGCCCTCTCCGGCC------------------------ATGATCCCA---------------------AAAGATTGGCCT------------------------TTAATTATAATTGATCTAAAGGAT------TGC---------------------------------------------------------------------------------------TTTTTTACCATC---------------------CCTCTGGCAGAGCAGGATTGTGAAAAATTTGCCTTT---ACTATA---CCAGCCATAAAT---------------AATAAAGAACCA---GCCACCAGGTTT---------------CAGTGG---------------------AAAGTGTTACCT------------------CAGGGAATGCTTAAT---AGTCCAACTATTTGTCAGACTTTTGTAGGTCGAGCTCTTCAA------CCAGTTAGAGAAAAG---------------------------------------------------TTTTCA------GAC------------TGTTATATT------ATTCATTATATTGATGATATTTTATGTGCTGCAGAAACG---AAAGAT---AAATTAATTGACTGTTATACATTTCTGCAAGCAGAGGTTGCCAATGCAGGACTGGCAATAGCATCTGATAAGATC------CAA---ACCTCTACTCCT------------------------------------------------------------------TTTCATTATTTAGGGATACAGATA!!G
>hs_ref_GRCh38_chr12.ltrdigest.gff3.fused_LTR_retrotransposon56_34525568_34525922
------------------------------------------------------------------------------------------------------------------------------------------------------------------------------------------------------------------------------------------------------------------------------------------------------------------------------------------------------------------------------------------------------------------------TTTTATGTT---------------------GCTTTACATAAATCGGATTGTGAAAAGTTTGCTTTT---ACTGTA---CCATGTATCAAT---------------AATCAGGAGCCT---GCAGCTCGTTAT---------------CAATGG---------------------GAAGTACTTCCT------------------CAGGGAATGCTGAAT---AGCCCTACAATCTGCCAGCTTTATGTTGGACAAGTGCTTTCA------CCAGTTTGAGCCCAA---------------------------------------------------TTTCCC------GAG------------GCCTATATT------CTTCATTATATTGATGATATTTTAATTGCTGCCCCCACT---GATAAA---GAATTAATCGATTGTTACAAAATTTTGAGCCACTGTGTTACAGAGGCTGGAATACACATCGCTCAGGATAAAATT------CAA---CAGACCACTCCT------------------------------------------------------------------TTTCAATATTTAGGAATGGTGGTT!!G
>hs_ref_GRCh38_chr1.ltrdigest.gff3.fused_LTR_retrotransposon659_155631232_155631742
------ATTCAGAAGAAA------------------TCAGGCAAA---TGGCGTATGTTAACT------------GACTTAAGGGCTGTAAACGCCGTAATTCAACCC------ATGGGGCCTCTCCAA---------------------------------------------CCTGGGTTGCCCTCTCCAGCC------------------------ATGATCCCA---------------------AAAGATTGGCCT------------------------TTAATTATAATTGATCTAAAGGAT------TGC---------------------------------------------------------------------------------------TTTTTTACCATC---------------------CCTCTGGCAGAGCAGGATTGCGAAAAATTTGCCTTT---ACTATA---CCAGCCATAAAT---------------AATAAAGAACCA---GCCACCAGGTTT---------------CAGTGG---------------------AAAGTGTTACCT------------------CAGGGAATGCTTAAT---AGTCCAACTATTTGTCAGACTTTTGTAGGTCGAGCTCTTCAA------CCAGTTAGAGAAAAG---------------------------------------------------TTTTCA------GAC------------TGTTATATT------ATTCATTATATTGATGATATTTTATGTGCTGCAGAAACG---AGAGAT---AAATTAATTGACTGTTATACATTTCTGCAAGCAGAGGTTGCCAATGCTGGACTGGCAATAGCATCTGATAAGATC------CAA---ACCTCTACTCCT------------------------------------------------------------------TTTCATTATTTAGGGATGCAGATA!!G
>hs_ref_GRCh38_chr3.ltrdigest.gff3.fused_LTR_retrotransposon648_185567114_185567624
------ATTCAGAAGAAA------------------TCAGGCAAA---TGGCGTATGTTAACT------------GACTTAAGGGCCGTAAACGCCGTAATTCAACCC------ATGGGGCCTCTCCAA---------------------------------------------CCCGGGTTGCCCTCTCCGGCC------------------------ATGATCCCA---------------------AAAGATTGGCCT------------------------TTAATTATAATTGATCTAAAGGAT------TGC---------------------------------------------------------------------------------------TTTTTTACCATC---------------------CCTCTGGCAGAGCAGGATTGTGAAAAATTTGCCTTT---ACTATA---CCAGCCATAAAT---------------AATAAAGAACCA---GCCACCAGGTTT---------------CAGTGG---------------------AAAGTGTTACCT------------------CAGGGAATGCTTAAT---AGTCCAACTATTTGTCAGACTTTTGTAGGTCGAGCTCTTCAA------CCAGTTAGAGAAAAG---------------------------------------------------TTTTCA------GAC------------TGTTATATT------ATTCATTATATTGATGATATTTTATGTGCTGCAGAAACG---AAAGAT---AAATTAATTGACTGTTATACATTTCTGCAAGCAGAGGTTGCCAATGCTGGACTGGCAATAGCATCTGATAAGATC------CAA---ACCTCTACTCCT------------------------------------------------------------------TTTCATTATTTAGGGATGCAGATA!!G
>hs_ref_GRCh38_chr4.ltrdigest.gff3.fused_LTR_retrotransposon35_9662154_9662628
---------------------------------------------------------------------------GATTTAAGAGCCGCTAATGCAGTAATTCAACCC------ATGGGGCCTCTCCAA---------------------------------------------CTTGGGCTGCCCTCTCCAGCC------------------------ATGATCCCC---------------------AAATATTGGCCT------------------------TTAATTATAACTGATCTGAAGGAT------TGC---------------------------------------------------------------------------------------TTTTTTACCATT---------------------CCTCTGGCAAAACAGGATTTTGAAAAATTTGCTTTT---ACTATA---CCAGCCAGAAAT---------------AATAAAGAACCA---GCCACCAGATTT---------------CATTGG---------------------AAAGTGTTGCCT------------------CAGGGAATGCTTAAT---AGTCCAACTGTGTGTCAGACTTTTGTAGTTCAAGTTCTTCAA------CCAGTTAGAGACAAG---------------------------------------------------TTTTCA------GAC------------TGTTATATC------ATTCATTATGTTGATGATATTTTGTGTGCTGCAGAAATA---AGAGAC---AAATTAATTGACGGTTACACATTTCTGCAGACAGAGGTTGCAAATGCAGGCCTGACAATAGCATCTGATAAGATT------CAG---ACCTCCACTCGT------------------------------------------------------------------TTTCATTATTTGGGAATGCAGGTA!!G
>hs_ref_GRCh38_chr6.ltrdigest.gff3.fused_LTR_retrotransposon52_42898748_42899084
------ATTCAGAAAAAA------------------TCCGGCAGA---TGGCGCGTGCTGACC------------GACTTAAGAGCCGTTAATGCTGTAATTCAACCC------ATGGGGGCTCTCCAA---------------------------------------------CCTGGGTTGCTCTCTCCGGTC------------------------ATGATCCCC---------------------AAAGATCGGCCT------------------------TTAGTTATAATTGATCTGAAGGAT------TGC---------------------------------------------------------------------------------------TTTTTTACCGTT---------------------CCTCTGGCAAAACAGGATTTTGAAAAATTTGCTTTT---ACTATA---CCAGCCATAAAT---------------AATAAAGAACCA---GCCACCAGGTTT---------------CAGTGG---------------------AAAGTGTTGCCT------------------CAGGGAATGCTTAAT---GGTCCAACTATTTGCCAGACTTTTGTAGCTCAAGCTCTTCAA------CCAATTAGAGACAGT---------------------------------------------------TTT!!C---------------------------------------------------------------------------------------------------------------------------------------------------------------------------------------------------------------------------------------------------------------------------------------
>hs_ref_GRCh38_chrX.ltrdigest.gff3.fused_LTR_retrotransposon361_66465792_66466287
------ATTCAGAAAAAA------------------TCAGGCAGA---TGGCACATACTAACT------------GATTTGAGAACTGTTAATGCAGTAATTAAACCC------ATGGGGCCTCTCCAA---------------------------------------------CCTGGGCTGCCCTATCCGGCC------------------------ATGATCCCC---------------------AATGATTGGCCT------------------------TTAATTATAATTGATCTAAAGGAT------TGT---------------------------------------------------------------------------------------TTTTTTACCATT---------------------CCTCTGGCAAAACAGGATTTTGAAAAATTTGCTTTT---ACTCTA---CCAACCATAAAT---------------AATAAAGAACCA---GCTACCAGATTT---------------CAGTGG---------------------AAAGTGTTGCCT------------------AAGGGAATGCTTAAC---AGTCCAACTGTTTGTCAGACTTTTGTAGCTCAAGTTTTTCAA------CCAGTTAGAGACAAG---------------------------------------------------TTTTCA------GCC------------TGTTATATC------ATTCATTATGTTGAT---ATTTTGTGTGCTGCAGAAACA---AGAGAC---AAATTAATTGACTGTTACACATTTCTGCAGACAGGCGTTGCAAACACAGGCCTAACAATAGCATCTCATAAGATT------CAG---ACCTCCACTCCT------------------------------------------------------------------TTTCATTATTTG!!T------------
>hs_ref_GRCh38_chr5.ltrdigest.gff3.fused_LTR_retrotransposon803_156662272_156662782
------ATTCAGAAGAAA------------------TCAGGCAAA---TGGCGTATGTTAACT------------GACTTAAGGGCTGTAAACGCCGTAATTCAACCC------ATGGGGCCTCTCCAA---------------------------------------------CCCGGGTTGCCCTCTCCGGCC------------------------ATGATCCCA---------------------AAAGATTGGCCT------------------------TTAATTATAATTGATCTAAAGGAT------TGC---------------------------------------------------------------------------------------TTTTTTACCATC---------------------CCTCTGGCAGAGCAGGATTGTGAAAAATTTGCCTTT---ACTATA---CCAGCCATAAAT---------------AATAAAGAACCA---GCCACCAGGTTT---------------CAGTGG---------------------AAAGTGTTACCT------------------CAGGGAATGCTTAAT---AGTCCAACTATTTGTCAGACTTTTGTAGGTCGAGCTCTTCAA------CCAGTGAGAGAAAAG---------------------------------------------------TTTTCA------GAC------------TGTTATATT------ATTCATTATATTGATGATATTTTATGTGCTGCAGAAACG---AAAGAT---AAATTAATTGACTGTTATACATTTCTGCAAGCAGAGGTTGCCAATGCTGGACTGGCAATAGCATCTGATAAGATC------CAA---ACCTCTACTCCT------------------------------------------------------------------TTTCATTATTTAGGGATGCAGATA!!G
>hs_ref_GRCh38_chr6.ltrdigest.gff3.fused_LTR_retrotransposon41_29878973_29879477
------ATTAAGAAAAAA------------------TCAGGTAAA---TGGAGAATGTTAACT------------GACTTAAGAGCCATCAATTCAGTTATACAACCT------ATGGGAGCATTACAG---------------------------------------------CCAGGATTACTTTCTCCTGCT------------------------ATAATTCAA---------------------AAAAATTGGCCT------------------------TTAATAGTCATAGATTTAAAGGAC------TGT---------------------------------------------------------------------------------------TTCTTTACTATC---------------------CCTTTAGCTGAGCAAGACTGTGAACGGTTTGCATTT---ACAATT---CCTGCAGTAAAC---------------AACCTGCAGCCT---GCTAAGTGTTAT---------------CATTGG---------------------AAAGTGTTGCCA------------------CAGGGCATGTTAAAC---AGTCCCACAATTTGCCAGACATATGTGGGGCAAGCAATTGAA------CCTACTTGTAAAAAA---------------------------------------------------TTTTCA------CAA------------TGTTACATT------ATTCACTATGTGGATGATATAGTTTGTGCTGCCCCCACT---CGAGAA---ATATTACTTCAATGTTATGATCACTTGCAAAATTCGATTTCTCATGCTGATTTAATTATAGCTCCTGACAAAATT------CAG---ACCACTACTCCC------------------------------------------------------------------TACTCCTACTTGGGGACC!!T------
>hs_ref_GRCh38_chr22.ltrdigest.gff3.fused_LTR_retrotransposon351_18942777_18943287
------ATTCAGAAGAAA------------------TCAGGCAAA---TGGCGTATGTTAACT------------GACTTAAGGGCCGTAAACGCCTTAATTCAACCC------ATGGGGCCTCTCCAA---------------------------------------------CCCGGGTTGCCCTCTCCGGCC------------------------ATAATCCCA---------------------AAAGATTAGCCT------------------------TTAATTATAATTGATCTAAAGGAT------TGC---------------------------------------------------------------------------------------TTTTTTACCATC---------------------CCTCTGGCAGAGCAGGATTGTGAAAAATTTGCCTTT---ACTATA---CCAGCCATAAAT---------------AATAAAGAACCA---GCCACCAGGTTT---------------CAGTGG---------------------AAAGTGTTACCT------------------CAGGGAATGCTTAAT---AGTCCAACTATTTGTCAGACTTTTGTAGGTCGAGCTCTTCAA------CCAGTTAGAGAAAAG---------------------------------------------------TTTTCA------GAC------------TGTTATATT------ATTCATTATATTGATGATATTTTATGTGCTGCAGAAACG---AAAGAT---AAATTAATTGACTGTTATACATTTCTGCAAGCAGAGGTTGCCAATGCTGGACTGGCAATAGCATCTGATAAGATC------CAA---ACCTCTACTCCT------------------------------------------------------------------TTTCATTATTTAGGGATGCAGATA!!G
>hs_ref_GRCh38_chr10.ltrdigest.gff3.fused_LTR_retrotransposon563_133605891_133606392
------ATTAAGAAAAAA------------------TCAGGTAAA---TGGAAAATGTTAACA------------GCTTTAAGGGCTATTAATGCTGTAATTCAACCC------ACGGGCATGCTGCAA---------------------------------------------CCAGAGCTGGCTTCCCCAACT------------------------ATGATTCCT---------------------AGATACTGGCCT------------------------CTCATAGTGATAGATTTAAAAGAT------TGC---------------------------------------------------------------------------------------TTCTTTACTATT---------------------CCTTTAGCTACCCAAGATTATGAAAAATTTGCTTTT---ACTGTT---CCTGCTGTAAAT---------------AACAAAGAACTA---GTGGACAGATAC---------------CATTGG---------------------AAAGTATTACCA------------------GAAAGCATGTTAAGT---AGCCCAACTCTTTGTCAAACTTATGTCAGACAAGCTATTAAG------CCAGTTAGAGAACAA---------------------------------------------------TTTTTA------AAA------------TGTGATAGT------ATCCATTACATGGAT---ATTTTATGTGCAGCTGAAACT---AGGGAG---GAATTAATGTTATGCTACAAACAATTAGAAAAGGCTGTAATGGCAATAGGGTTAATCATAGCCCCTGATAAAATC------CAA---ACTTCTACCCCC------------------------------------------------------------------TTTCAATATTTAGTAGTG!!A------
>hs_ref_GRCh38_chr8.ltrdigest.gff3.fused_LTR_retrotransposon44_7156888_7157251
------------------------------------------------------------------------------------------------------------------------------------------------------------------------------------------------------------------------------------------------------------------------------------------------------------------GGT------TTT---------------------------------------------------------------------------------------TTTTTTCATATC---------------------GCTTTACATAAATCGGATTGTGAAAAATTTGCTTTT---ACTGTA---CCATCTATCAAT---------------AATCAGGAGCCT---GTAGCTCGTTAT---------------CAATGG---------------------AAAGTACTTCCT------------------CAGGGAATGCTAAAT---AGCCCTACAATCTGCCAGCTTTATGTTGGACAAGTGCTTTCA------CCAGTTTGAGCCCGA---------------------------------------------------TTTCCC------GAG------------GCCTATATT------CTTCATTATATTGATGATATTTTAATTTCTGCCCCCACT---GATAAA---AAATTAATTGACTGTTACCAAATTTTGAACCGCTGTGTTACAGAGGCTGGATTACGCATTGCTCAGGATAAAATT------CAA---CAGACCACTCCT------------------------------------------------------------------GTTCAATATTTAGGAATGGTGGTC!!G
>hs_ref_GRCh38_chr11.ltrdigest.gff3.fused_LTR_retrotransposon378_101699166_101699676
------ATTCAGAAGAAA------------------TCAGGCAAA---TGGCGTATGTTAACT------------GACTTAAGGGCTGTAAACGCCGTAATTCAACCC------ATGGGGCCTCTCCAA---------------------------------------------CCTGGGTTGCCATCTCCAGCC------------------------ATGATCCCA---------------------AAAGATTGGCCT------------------------TTAATTATAATTGATCTAAAGGAT------TGC---------------------------------------------------------------------------------------TTTTTTACCATC---------------------CCTCTGGCAGAGCAGGATTGTGAAAAATTTGCCTTT---ACTATA---CCAGCCATAAAT---------------AATAAAGAACCA---GCCACCAGGTTT---------------CAGTGG---------------------AAAGTGTTACCT------------------CAGGGAATGCTTAAT---AGTCCAACTATTTGTCAGACTTTTGTAGGTCGAGCTCTTCAA------CCAGTTAGAGAAAAG---------------------------------------------------TTTTCA------GAC------------TGTTATATT------ATTCATTATATTGATGATATTTTATGTGCTGCAGAAACG---AAAGAT---AAATTAATTGACTGTTATACATTTCTGCAGGCAGAGGTTGCCAATGCTGGACTGGCAATAGCATCTGATAAGATC------CAA---ACCTCTACTCCT------------------------------------------------------------------TTTCATTATTTAGGGATGCAGATA!!G
>hs_ref_GRCh38_chr19.ltrdigest.gff3.fused_LTR_retrotransposon490_27708484_27708850
---------------------------------------------------------------------------------------------------------------------------------------------------------------------------------------------------------------------------------------------------------------------------------------------------------------AAGATT------GCT---------------------------------------------------------------------------------------TTTTTTCATATT---------------------GCTTTACATAAATCGGATTGTGAAAAATTTGCTTTT---ACTGTA---CCATCTATCAAT---------------AATCAGGAGCCT---GCAGCTCATAAT---------------TGTTGG---------------------AAAGTACTTCTT------------------CAGGGAATGCTAAAT---AGCCCTACAATCTGCCAGCTTTATGTTGGACAAGAGCTTTCA------CCAGTTCAAGCCCAA---------------------------------------------------TTTCCT------GAG------------GTGTATATT------CTTCATTATATTGATGACATTTTAATTGCTGCCCCCAAT---GATAAA---GAATTAATTGACTGTTACCACATTTTAAGCCACTGTGTTACAGAGGCTAGATTACACGTCGCTCAGGATAAAATT------CAA---CAGATCACTCCT------------------------------------------------------------------GTTCAATATTTAGGAATGGTGATC!!G
>hs_ref_GRCh38_chr8.ltrdigest.gff3.fused_LTR_retrotransposon294_48247212_48247422
------ATTAAGAAAAAA------------------TCAGGTAAA---TGGAGAATGTTAACT------------GACTTAAGAGCCATAAATTCAGTTATACAACCT------ATGGAAGCATTACAG---------------------------------------------CCAGGATTGCCTTCTCCTGCT------------------------ATAATTCCA---------------------AAAAATTGGTCT------------------------TTAATAGTCATAGATTTAAAAGAC------TGT---------------------------------------------------------------------------------------TTCTTTACTATC---------------------CCCTTAGCTGAGGAAGACTGTGAACAGTTTGCATTT---ACAATT---CCT!!G---------------------------------------------------------------------------------------------------------------------------------------------------------------------------------------------------------------------------------------------------------------------------------------------------------------------------------------------------------------------------------------------------------------------------------------------------------------------------------------------------------------------------------------------------------
>hs_ref_GRCh38_chr5.ltrdigest.gff3.fused_LTR_retrotransposon797_154640054_154640297
---------------------------------------------------------------------------------------------------------------------------------------------------------------------------------------------------------------------------------------------------------------------------------------------------------------------------GCC---------------------------------------------------------------------------------------TTTTTTACCATT---------------------CCTCTGGCAAAACAGGATTTTGAAAAATTTGCTTTT---ACTATA---CCAGCCATAAAT---------------AGTAAAGAACAA---GCCACCAGGTTT---------------CAGTGG---------------------AAAGTGTTGCCT------------------CAGGGAATGCTTAAT---AGTCCAACTATTTGTCAGACTTTTGTAGCTCAGGTTCTTCAA------CCAGTTAGAAACAAG---------------------------------------------------TTTTCA------GAC------------TGTTATATC------ATTCATTATGTTGATGATATTTTGTGTGCTACACAAATG---AGA!!C---------------------------------------------------------------------------------------------------------------------------------------------------------------------------------------------------
>hs_ref_GRCh38_chr19.ltrdigest.gff3.fused_LTR_retrotransposon507_38938284_38938782
------------AAAGAA------------------TCAGATAAA---CGGAGAATGTTAACT------------GACTTAAGAGCCATTAATTCAGTTATACAACCC------ATGGGTACATTACAG---------------------------------------------CCAGGATTGCCTTCTCCTGCT------------------------ATGATTCCA---------------------AAAAATTGGCCT------------------------TTAATAGTCATAGATTTAAAAGAC------TGT---------------------------------------------------------------------------------------TTCTTTACTATC---------------------CCCTTAGCTGAGCAAGACTGTGAACAGTTTGCATTT---ACAATT---CCTGCAGTAAAC---------------AACCTGCAGCCT---GCTAAGCGTTTT---------------CACTGG---------------------AAAGTATTGCCA------------------CAAGGCATGTTAAAC---AGCCCAACAATTTGCCAGACTTATGTAGGGCAAGCAATTGAA------CCTACTCGTTAAAAG---------------------------------------------------TTTTCA------CAG------------TGTTACATT------ATTCATTATATGGATGATATACTTTGTGCTGCCCCCACT---CGAGAA---GTATTACTCCAATGTTATGATCACTTACAAAATTCGATTTCTTGCGCTGGTTTAATTATAGCTCCTGACAAAATT------CAG---ACTACTACTCCT------------------------------------------------------------------TACTCCTACTTGGGGACC!!T------
>hs_ref_GRCh38_chr1.ltrdigest.gff3.fused_LTR_retrotransposon54_19999892_20000162
------AATTCCAAAAAA---------------------------------------TTGACT------------------------------------------------------------------------------------------------------------------------------------------------------------------------------------------------------------------------------TTAATAGTCATAGATTTAAAAGAC------TGT---------------------------------------------------------------------------------------TTCTTTACTATC---------------------CCTTTAGCTGAGCAAGACTATGAACGGTTTGCATTT---ACAATT---CCTGCAGTAAAC---------------AACCTGCAGCCT---GCTAAGCATTAT---------------CATTGG---------------------AATGTGTTGCCA------------------CAGAGCATGTTAAAC---AGTCCAACTATTTGCCAGACCTATGTAGGGCAAGCCATTGAA------CCTACTAGTAAAAAA---------------------------------------------------TTTTCA------CAG------------TGTTACATT------ATTCATTTTATGGATGATATATTTGTG!!C---------------------------------------------------------------------------------------------------------------------------------------------------------------------------------------------------------------------
>hs_ref_GRCh38_chr5.ltrdigest.gff3.fused_LTR_retrotransposon819_172398122_172398632
------GTAAAAAAGAAA------------------TCAGGCAAG---TGGCGGATGGTAACC------------AATTTAAGGGCTATTAACACTGTAATTAAACCT------ATGGGGGCCGTTGAA---------------------------------------------ACCGGCATGCCTGCCCATGCT------------------------TTAATACCT---------------------AAAAATTGGCCT------------------------CTCATAGTTATTGATCTTAAAGAT------TGT---------------------------------------------------------------------------------------TTTTTTCATATT---------------------CCTTTACATAAATTGGATTGTGAAAAATTTGCTTTT---ACTGTA---CCATCTATCAAT---------------AGTCAGGAGCCT---GCAGTTCATTAT---------------CAATGG---------------------AAAGTACTTCCT------------------CAGGGAATGCTAAAT---AGCCCTACAATCTTCCAGCTTTATGTTGGGCAAGTGCTTTCA------ACAGTTTGAGCCCAA---------------------------------------------------TTTCCC------CAG------------GCCTATATT------CTTCATTATATTGATGATATTTTAATTGCTGCCCCCACT---GATAAA---GAATTAATTGACTGTTATCAAAGTTTGAGCCGCCGTGTTACAGAGGCTGGATTACACATCACTCAGGATAAACTT------CAA---CAGACCACTCCT------------------------------------------------------------------GTTCAATATTTAGGAATGGTGGTC!!G
>hs_ref_GRCh38_chr11.ltrdigest.gff3.fused_LTR_retrotransposon365_92947721_92948228
------GTACAAAAAAAG------------------TCAGGAAAA---TGGAGGATGGTAACA------------GACTTAAGAGCTGCTAATGCAGTTATTAAACCT------ATGGGGGTGTTACAA---------------------------------------------CCCGGTATGCCCTCCCCCTCC------------------------ATGATTCCT---------------------AAGGAATGGCCT------------------------TTAATTATCATTGACCTTAAAGAC------TGC---------------------------------------------------------------------------------------TTTTTCCATATT---------------------CCTTTAGACAAGTCAGACTGTGAAAAATTTGCTTTC---ACTATA---CCTTCCATTAAC---------------AATTCAGCTCCC---GCAGCTAGATAT---------------CAATGG---------------------AAAGTTTTACCT------------------CAAGGAATGATTAAC---AGTCCTACTATTTGTCAGTTGTTTGTCGGTACTGTGTTACAA------CCTATCCAACAGACT---------------------------------------------------TTTAAA------AAT------------AATTACATT------CTTCATTATATGGATGATATACTAATTGCTGCCTCCACT---AAAGAT---GAATTAATTCAATGTTTTACCTCTTTAAAATTAGCTGATGCCAATGCAGGACTCCACATTGCTCCTGATAAAATT------CAA---CAAGCCACTCCT------------------------------------------------------------------TTTCTGTACTTAGGAATGCAG!!C---
>hs_ref_GRCh38_chr2.ltrdigest.gff3.fused_LTR_retrotransposon410_101239712_101240219
------GTACAAAAGAAG------------------TCAGGAAAA---TGGAGGACGGTAACA------------GACTTAAGAGCTGTTAATACAGTTATTAAACCT------ATGGGGGCATTACAA---------------------------------------------CCCAGTATGCCCTCCCCCTCC------------------------GTGATTCCT---------------------GAGGCATGGCCT------------------------TTAATTATCATTGACCTTAAGGAC------TGC---------------------------------------------------------------------------------------TTTTTTCATATT---------------------CCTTTAGACAAGTCAGACTGTGAAAAATTTGCTTTC---ACTACA---CCTTCCATTAAC---------------AATTCAGCTTCT---GCAGCTAGATAT---------------CAATGG---------------------AAAGTTTTACCT------------------CAAGGAATAATTAAC---AGTCCTACTATTTGTCAGTTGTTTGTCAGTACTGTGTTACAA------CCTATCCAACAGACT---------------------------------------------------TTTAAA------AAT------------AATTACATT------CTTCATTATACGGATGATATACTGACTGCTGCTCCCACT---AAAGAT---GAATTAATTCAATGTTTTACCTCTTTAAAATTAGCTGTTGCCAATGCAGGACTCCACATCGCTCCTGATAAAATT------CAA---CCAGCCACTCCT------------------------------------------------------------------TTTCTGTACTTAGGAATGCAG!!C---
>hs_ref_GRCh38_chr12.ltrdigest.gff3.fused_LTR_retrotransposon580_133094033_133094534
------ATTCAGAAAAAA------------------TCAGGCAGA---TGGTGCATGCTAACT------------GATTTGAGAGCCATTAATGCAGCAATTCAACCC------ATGGGGCCTCTCCAA---------------------------------------------CCTGGGCTGCCCTCTCCGGCC------------------------ATGACCCCC---------------------AAAGATTGGCTT------------------------TTAATTATAATTGATTCAAAGGAT------TGC---------------------------------------------------------------------------------------TTTTTTACCATT---------------------CCTGTGGCAAAACAGGATTTTGAAAAATTTGCTTTT---ACTATA---CCAGCCGTAAAT---------------AATAAAGAACCA---GCCACCAGATTT---------------CAGTGG---------------------AAAGTGTTGCCT------------------CAGGGAATGCTTAAT---AGTCCAACTATTTGTCAGACTTTTGTAGCTCAAGTTCTTCAA------CCAATGAGAGACAAG---------------------------------------------------TTTTCA------GAC------------TGTTGTATT------ATTCATTATGTTGATAATATTTTGTGTGCTCCAGAAACC---AGAGAC---AAATTAATTGACTGTTACACATTTCTGCAGACAGAGGTTGCAAACGCAGGCCTGACAATATCATCTGATAAAATT------CAG---ACCTCCACTCCT------------------------------------------------------------------TTTCATTATTTGGGA!!A---------
>hs_ref_GRCh38_chr1.ltrdigest.gff3.fused_LTR_retrotransposon47_13211208_13211709
------------AAAAAA------------------TCCAGCAGA---TGGCACATGTTAACC------------GACTTAAGAGCCGTCAATGCTGTAATTCAACCT------ATGGGGGCTCTCCAA---------------------------------------------CCTGGGTTGCCCTCTCTGGCC------------------------ATGATCCCC---------------------AAAGATTGGCCT------------------------TTAATTATAATTGATCTGAAGGAT------TGC---------------------------------------------------------------------------------------TTTTTTACCATT---------------------CCTCTAGCAAAACAGGATTTTGAAAAATTTGCTTTT---ACTATA---CCAGCCATAAAT---------------AATAAAGAACCA---GCCACCAGGTTT---------------CAGTGG---------------------AAAGTGTTGCCT------------------CAGGGAATGCTTAAT---TGTCCAACTATTTGTCAGATTTTTGTAGCTGAAGCTCTTCAA------CCAGTTAGAGACAAG---------------------------------------------------TTTTCA------GAC---------------TACGTC------TTTCATTATGTTGATGATCTTTTGTGTGCTGCAGAAACG---AGAGAC---ACATTAATTGACTGTTACACATTTCTGCAGACAGAGGTTGCAAACTCAGGACTGACAATAGCATCTGATAAGATT------CAA---ACCTCTACTCCT------------------------------------------------------------------GTCCATTACTTGGGAATGCAGGTA!!G
>hs_ref_GRCh38_chr1.ltrdigest.gff3.fused_LTR_retrotransposon660_155696518_155697004
---------------------------------------------------TGCATGCTGACC------------GACTTGCAAGAGGTCAACGCTGTAATGCAACCA------ATGGGAGCTTTACAA---------------------------------------------CCAGGGCTCCCATCCCCCACC------------------------ATGCTCCCT---------------------AAAGACTGGCTG------------------------CTTGTTATTATAGATTTAAAAGAC------TGC---------------------------------------------------------------------------------------TTCTTTACAATT---------------------CCTTTGGCAGAGACAGATTTTGAAAAATTTGCCTTT---ACTATC---CCTGCCATTAAT---------------AACAAAGAACCT---GCAGCCAGATAT---------------CATTGG---------------------AAGGTTTTACCC------------------CAAGGTATGTTAAAC---AGTTCCACAGTTTGTCAAACTTTTGTAGGCAAAGCTATCCAG------CTAGTTAGAGATCAA---------------------------------------------------TTTCCA------GAT------------TGTTACATC------ATTCATTATATGGATGACATACTATGTGCAACAAAAAAT---AGAGAC---CAACTTATTCAATGTTATTCATCTTTGCAAAAGGCAATTACAAATGCTGGATTGCTTATAACACCTGACAAAATT------CAA---ACAACTCTTCCT------------------------------------------------------------------TTTCAATATTTGGGGATACAAGTA!!C
>hs_ref_GRCh38_chr15.ltrdigest.gff3.fused_LTR_retrotransposon297_45238943_45239234
---------------------------------------------------------------------------------------------------------------------------------------------------------------------------------------------------------------------------------------------------------------------------------------------------------------------------------------------------------------------------------------------------------------------------------------------------------------------------------------------------------------------------------AACAGGGAACCA---GCAGCCAGATAT---------------CATTGG---------------------AAAGTCCTGCTG------------------CAGGGTAGGTTGAAT---AGTCCTACTATTTGTCAAACTTTTGTGGGGAAGGCTACTCAA------CCTGTGAGAGATCAG---------------------------------------------------TTTCCC------GAT------------TCGTATATC------ATTCATTATATGGATGACATATTGTGTGCAGCCGAAAAT---CAAGAC---CAACTTATCCAGTGTTATTCATATTTACAGGAGGTGGTAGCCAGTGCTGGATTGTTCATAGCACCAGATAAAATT------CAA---ACGGTCACTCCT------------------------------------------------------------------TTCCAATATTTGGGAATGCAGGTT!!C
>hs_ref_GRCh38_chr2.ltrdigest.gff3.fused_LTR_retrotransposon517_187203707_187203881
---------------------------------------------------------------------------------------------------------------------------------------------------------------------------------------------------------------------------------------------------------------------------------------------------------------------------------------------------------------------------------------------------------------------------------------------------------------------------------------------------------------------------------------------------------------------------------------------------------------------------------------------------------------------------------------------------------------------------------------------------------------------------CAA------GAC------------ATCACACTG------GTCCATTACATTGATGACATTATGCTGATTGGATCCAGT---GAGCAA---GAAGTAGCAAACACATTGGACTTGTTGGTGAGACATTTGTGTACAGAAGGATGGGAAATAAATCCAACTAAAATT------CAGGGAACTTCTATCTCA------------------------------------------------------------------GTAAAATTTCTAGGGGTCCAG!!T---
>hs_ref_GRCh38_chr2.ltrdigest.gff3.fused_LTR_retrotransposon471_152277006_152277489
------ATTAAGAAAAAA------------------TCAGGTAAA---TGGAGAATGTTAACT------------GACTTAAGAGCCATCAATTCAGTTATACAACCT------ATGGGAGTATTATAG---------------------------------------------CTGGGATTGCCTTCTAGTGCT------------------------ATAATTCCA---------------------AAAAATTGGCCT------------------------TTAATAGTCATAGATTTAAAAGAC------TGT---------------------------------------------------------------------------------------TTCTTTACTATC---------------------CCTTTAACTGAGCAAGACTGCGAACGGTTTGCATTT---ACAATT---CCTGCAGTAAAC---------------AACCTGCAGCCT---GCTAAGCATTAT---------------CATCGG---------------------AAAGTGTTGCCA------------------CAGGGCATGTTAAAC---AGTCCAACAATTTGCCAGACGTATGTGGGGCAAGCAATTGAA------CCTAGACGTAAAAAA---------------------------------------------------TTTTCA------CAG------------TGTTACATT------ATTCACTATATGGATGATATGCTTTGTTCTGCCCCCACT---TGAGAA---ATATTACTCCAATGTTATGGTCACTTGCAAAATTCGATTTCTCACACTGGTTTAATTATAGCTCCTGACAAAATT------CAG---ACTACTACT!!C---------------------------------------------------------------------------------------------
>hs_ref_GRCh38_chr9.ltrdigest.gff3.fused_LTR_retrotransposon552_128852178_128852671
------ATTCAGAAAAAA------------------TCAGGCAGA---TGGCGCATGCTGACT------------GACTTAAGAGCTGTTAATGCCATAATACAACCC------ATGGGTGCTCTCCAA---------------------------------------------CCCGGGATGCCCTCTCTGGCC------------------------ATGATCCCC---------------------AAAGACTGGCCT------------------------TTAATTATAATTGATCTGAAGGAC------TGC---------------------------------------------------------------------------------------TTTTTTACCATT---------------------CCTCTGGCAAAACAGGATTTTGAAAAATTTGCTTTT---ACTATA---CCAGCCGTAAAT---------------AATAAAGAACCA---GCCAGG!!TTTT---------------AGTGGA---------------------AAGTGTTGCCTC------------------------------------AGTCCAACTATTTGTCAGACTTTTGTAGCTCAAGTTCTTCAA------CCAGTTAGAGACAAG---------------------------------------------------TTTTCA------GAT------------TGTTATGTC------ATTCATTATGTTGATGATATTTTGTGTGCTGCAGAAACA---AGAGAC---AAATTAATTGACTGTTACACATTTCTGCAGACAGATGTTGCAAACGCAGGACTGACAATAGCATCTGATAAGATT------CAG---ACCTCTACTCCT------------------------------------------------------------------TTCCATTATTTGGGAATGCAGGTA!!G
>hs_ref_GRCh38_chr15.ltrdigest.gff3.fused_LTR_retrotransposon335_89237493_89237995
------ATTAAGAAAAAA------------------TCAGGTAAA---TGGAGAATGTTAACT------------GACTTAAGGGCCATTAATTCAGTTATACAACCT------ATGGGGACATTACAG---------------------------------------------CCAGGACTGCCTTCTCCTGCT------------------------ATGATTCAA---------------------AAAAATTGGCCT------------------------TTAATAGTCATAGATTTAAAAGAC------TGT---------------------------------------------------------------------------------------TTCTTTACTATC---------------------CCCTTAGCTGAGCAAGACTGTGAATGGTTTGCATTT---ACAATA---CCTGTGGTAAAC---------------AACCTGCAACCT---GCTAAGTGTTTT---------------CATTGG---------------------AAAGTTTTGCCA------------------CAAGTCATGTTAAAC---AGTCCAACAATTTGCCAGACTTATGTAGTGCAAGCAATTAAA------CCTACTCATAAAAAA---------------------------------------------------TTTTCA------!!G------------TGTTACATT------ATTCATTATATGGATGATACACTTTGTGCTGCCCCTACT---CGAGAA---ATATTACTCCAATGTTACGATCACTTGCAAAATTTGATTTCTTGCCCTGGTTTAATTATAGCTCCTGACAAAATT------CAG---ACTACTACTCCT------------------------------------------------------------------TACTCCTACTTGGGGACC!!T------
>hs_ref_GRCh38_chr8.ltrdigest.gff3.fused_LTR_retrotransposon81_29308755_29309250
---------CAAAAACCC------------------AATCGTCAG---TGCAGACTAGTGCAA------------GATCTTAGACTCATCAATGAGGCAGTAATTCCA---------------CTATAT---------------------------------------------CCAGTTGTACCCAACCCCTATACCCTG---------CTCTCT---CAAATACCA---------------GAGGAAGCAGAATGG---------------------------TTCATGGTTCTGGACCTCAAGGAT------GCC---------------------------------------------------------------------------------------TTCTTCTGTATT---------------------CCCCTGCACTCTGATTCCCAGTTCCTCTTTGCTTTT---GAGGAT---CCCACA---------------------------GACCAC---ACGTCCCAACTT---------------ATGTGG---------------------ATGGTCTTGCCC------------------CAGGGGTTTAGGGAT---AGCCCTCATCTG------------TTTGGTCAGGCACTGGCC------TGAGATCTAGGCCAC---------------------------------------------------TTCTCA------AGTCTA------GGCACTCTGGTC------CTTCAATATGTGGATGATTTACTTTTGGCTACCAGTTCG---GAAGCC---TTGTGCCAGCAGGCTACTCTAGATCTCTTGAACTTTCTAGCTAATCAAGGGTACAAGGTGTCTAGGTCGAAGGCC------CAG---CTTTGCCTACAG---------------------------------------------------------------CAGGTTAAATATCTAGGCCTAATC!!T---
>hs_ref_GRCh38_chr2.ltrdigest.gff3.fused_LTR_retrotransposon60_47104365_47104857
------GTAAAAAAACCA------------------AACGGTCAG---TGGAGACTAGTGCAA------------GATCTTAGACTCATTAATGAGGCAGAAATTCCA---------------CTATAT---------------------------------------------CCAGTTGTACCCAACCCCTATATCCTG---------CTCTCT---CATATACCA---------------GAGGAAGCAGAATGG---------------------------TTCATGGTTCTGGACCTCAAGGAT------GCC---------------------------------------------------------------------------------------TTCTTCTGTATT---------------------CCCCTGCATTCTGACTCCCAGTTCCTCTTTGCCTTT---GAGGAT---CCCGCA---------------------------GACCAC---ATGTCCCAACTT---------------ACGTGG---------------------ACAGTCTTGCCC------------------CAGGGGTTTAGGGAT---AGCCCTCATCTG------------TTTGATCAGGCACTGGCC------CAAGATCTAGGCCAC---------------------------------------------------TTCTCA------AGTCCA------GGCACTCTGGTC------CTTCAATATGTGGATGATTTACTTTTGGCTACCAGTTTG---GAAGCC---TCATGCCAGCAGGCTACTCTAGATCTCTTGAACTTTCTAGCTAATCAAGGGTACAAGGTGTCTAGGTCGAAGGCC------CAG---CTTTGCCTACAG---------------------------------------------------------------CAGGTCAAATATCTAGGC!!C---------
>hs_ref_GRCh38_chr11.ltrdigest.gff3.fused_LTR_retrotransposon47_23937327_23937567
---------------------------------------------------------------------------------------------------------------------------------------------------------------------------------------------------------------------------------------------------------------------------------------------------------------------------------------------------------------------------------------------------------------------------------------------------------------------------------------------------------------------------------------------------------------------------------------------------------------CCC------------------AAGGGTTTTAGGGAT---AGCCCGCATCTG------------TTTGGTCAGGCCCTAGCC------CAAGATCTAGGCCAC---------------------------------------------------TTCTCA------AGTCCA------GGCACTCTGGTC------CTTCAATATGTGGATGATTTACTTTTGGCTACCAGTTTG---GAAGCC---TCGTGCCAGCAGGCTACTCTAGGTCTCTTGAACTTTCTAGCT---CAAGGGTACAAGGTGTCTAGGTCGAAGGCC------CAG---CTTTGCCTACAG---------------------------------------------------------------CAGGTTAAATATCCAGGCCTA!!A------
>hs_ref_GRCh38_chr18.ltrdigest.gff3.fused_LTR_retrotransposon576_51114606_51115104
------GTACAAAAACCG------------------AACGGTCAG---TGGAGACTAGTGCAA------------GATCTTAGAATCATTAATGAGGCAGTAATTCCT---------------CTATAT---------------------------------------------CCAGTTGTACCAAACCCCTATACCCTG---------CTCTCT---CAAATACCA---------------GAGGAAGCAGAATTG---------------------------TTCATGGTTCTGGACCTCAAGGAT------GCC---------------------------------------------------------------------------------------TTCTTCTGTATT---------------------CCCCTGCACTCTGACTCCCAGTTCCTCTTTGCTTTT---GAGGAT---CCCACA---------------------------GACCAC---ACATCCCAACTT---------------ACGTGG---------------------ACGGTCTTGCCC------------------CAAGGGTTTACGGAT---AGCCCTCATCTG------------TTTGGTCAGGCACTGGCC------CAAGATCTAGGCCAC---------------------------------------------------TTCTCA------AGTCCA------GGCACTCTGGTC------CTTCAATATATGGATGATTTACTTTTGGCTACCAGTTCG---GAAGCC---TCGTGCCAGCAGGCTACTCTAGATCTCTTGAACTTTCTAGCTAATCAAGGGTACAAGATGTCTAGGTCGAAGGCC------CAG---CTTTGCCTACAG---------------------------------------------------------------CAGGTCAAATATCTGGGCCTAATC!!T---
>hs_ref_GRCh38_chr4.ltrdigest.gff3.fused_LTR_retrotransposon50_25242129_25242624
---------CAAAAACTG------------------AATGGTCAG---TGGAGACTAGTGCAA------------GATCTTAGACTCATCAATGAGGCAGTAATTCCT---------------CTATAT---------------------------------------------CCAGTGGTACCCAACCCCAATACCCTG---------CTCTCT---CAAATACCG---------------GAGGAAGCAGAATGG---------------------------TTCACGGTTCTGGACCTCAAGTAT------GCC---------------------------------------------------------------------------------------TTCTTCTGTATT---------------------CCCCTGCACTCTGACTCCCAGTTCCTCTTTGCCTTT---GAGGAT---CCCACA---------------------------GACCAC---AAGTCCCAACTT---------------ACGTGG---------------------AAGGTCTTGCCC------------------CAGGGGTTTAGGGAT---AGCCCTCATCTG------------TTTAGTCAGGCACTGGCC------CAAGGTCTAGGCCAC---------------------------------------------------TTCTCA------AGTCCA------GGCACTCTGGTC------CTTCAATATGTGGATGATTTACTTTTGGCTGCCAGTTTG---GAAGCC---TCATGCCAGCAGGCTACTCTAGATCTCTTGAACTTTCTAGCTAATCAAGGGTACAAGGTGTCTAGGTCGAAGGCC------CAG---CTTTGCCTACAG---------------------------------------------------------------CAGGTCAAATATCTAGGCCTAATC!!T---
>hs_ref_GRCh38_chr6.ltrdigest.gff3.fused_LTR_retrotransposon309_64028407_64028905
------GTACAAAAACCA------------------AACGGTCAT---TGGAGAGTAGTGCAA------------GATCTTAGACTCATTAATGAGGCAGTAATTCCT---------------CTATAT---------------------------------------------CCAGTTGTACCCAACCCCTATATCCTG---------CTCTCT---CAAATACCA---------------GAGGAAGCAGAATGG---------------------------TTCATAGTTCTGGACCTCAAGGAT------GCC---------------------------------------------------------------------------------------TTCTTCTATATT---------------------CCCCTGCACTCTGAGTCCCAGTTCCTCTTTGCTTTT---GAGGAT---CCCACA---------------------------GACCAC---ATGTCCCAACTT---------------ACGTGG---------------------ATGGTCTTGCCC------------------CAAGGGTTTAGGGAT---AGCCCTCATCTG------------TTTGGTCAGGCACTGGCC------CAAGATCTAGGCCAC---------------------------------------------------TTCTCA------ATTCCA------GGCACTCTGGTC------CTTCAATATGTGGATGATTTACTTCTGGCTACCAGTTCA---GAAGCC---TCGTGCCAGCAGGCTACTCTAGATCTTTTGAACTTTCTAGCTAATCAAGGGTACAAGGTGTCTAGGTCAAAGGCC------CAG---CTTTGCCTACAG---------------------------------------------------------------CATGTCAAATATCTAGGCCTAATC!!T---
>hs_ref_GRCh38_chr5.ltrdigest.gff3.fused_LTR_retrotransposon625_50374122_50374614
------------AAACTG------------------AATGGTCAG---TGGAGACTAGTGCAG------------GATCTTAGACGCACTAATGAGGCAGTAATTCCA---------------CTATAT---------------------------------------------CCAGTTGTACCCAACCCTTATACCCTG---------CTCTCT---CAAATACCA---------------GAGGAAGCAGAATGG---------------------------TTCATGGTTCTGGACCTCAAGGAT------GCC---------------------------------------------------------------------------------------TTCTTCTGTATT---------------------CCCCTGCACTCTGATTCCCAGTTTCTCTTTGCTTTT---GAGGAT---CCCACA---------------------------GAACAC---ACATCCCAACTT---------------ATGTGG---------------------ACGGTCTTGCCC------------------CAAGGGTTTAGGGAT---AGCCCTCATCTG------------TTTGGTCAGGCACAGGCC------CAAGATCTAGGCCAC---------------------------------------------------TTCTCA------AGTCCA------CGCACTCTGATC------CTTCAATATGTGGATAATTTACTTTTGGCTACCAGTTTG---GAAGCC---TCGTGCCAGCAGGCTATTCTAAATCTCTTGAACTTTCTAGCTAATCAAGGGTACAAGGTGTCTAGGTCAAAGGCC------CAG---CTTTGCCTACAG---------------------------------------------------------------CAGGTAAAATATCTAGGCCTAATC!!T---
>hs_ref_GRCh38_chr11.ltrdigest.gff3.fused_LTR_retrotransposon76_42878900_42879248
---------------------------------------------------------------------------------------------------------------------------------------------------------------------------------------------------------------------------------------------------------------------------------------------------------------CAGGAT------GCC---------------------------------------------------------------------------------------TTCTTCTGTATT---------------------CCCCTGCACTCTGATTCCCAGTTCCTCTTTGCCTTT---GAGGAT---CCCACA---------------------------GACCAC---ATGTCCCAACTT---------------ACATGG---------------------ATGGTCTTGCCC------------------CAAGGGTTTAGGGAT---AGCCCTCATCTC------------TTTGGTCAGGCCCTAGCC------CAAGATCTAGGCCAT---------------------------------------------------TTCTCA------AGTCCA------GGCACTCTGGTC------CTTCAATATGTGGACGATTTACTTTTGGCTACCAGTTTG---GAAGCC---TTGTGCCAGCAGGCTACTCTAGACCTCTTGAAATTTCTAGCTAATCAAGGGTACAAGGTGTCTAGGTCAAAGGCC------CAG---TTTTGCCTACAG---------------------------------------------------------------CAGGTTAAATATCTAGGCCTTATC!!T---
>hs_ref_GRCh38_chr11.ltrdigest.gff3.fused_LTR_retrotransposon377_101236457_101236904
---------CAGAAACTG------------------AATGGTCAG---TGGAGACTAGTGCAA------------GATCTTAGACTCATCAATGAGGCAGTAATTCCT---------------CTATAT---------------------------------------------CCAGTTGTACCCAACCCCTATACCCTG---------CTCTCT---CAAATACCA---------------GAGAAAGCAGAATGG---------------------------TTCATGGTTCTGGACCTCAAGGAT------GCC---------------------------------------------------------------------------------------TTCTTCTGTATT---------------------TCCCTGCACTCTGACTCCCAGTTTCTCTTTGACTTT---GAGGAT---CCCACA---------------------------GACCAC---ACATCCCAACTT---------------ACGTGG---------------------ACGGTCTTGCCC------------------CAAGGGTTTAGGGAT---AGCCCTCATCTG------------TTTGGTCAGGCACTGGCC------CAAGATCTAGGCCAC---------------------------------------------------TTCTCA------AGTCCA------GACACTCTGGTC------CTTCAGTATGTGGATGATTTACATTTGGCTACCAGTTTG---GAAGCC---TCATGCCAGCAGGCTACTCTAGATCTCTTGAACTTTCTAGCTAATCAAGAGTACATGATGTCTAGG!!T---------------------------------------------------------------------------------------------------------------------------
>hs_ref_GRCh38_chr8.ltrdigest.gff3.fused_LTR_retrotransposon304_52958447_52958930
------------------------------------AATGGTCAG---TGGAGACTAGTGCAA------------GATCTTAGACTCATCAATGAGGCAGTAATTCCT---------------CTACAT---------------------------------------------CGAGTTATACCCAACCCCTATACCCTG---------CTCTCT---CAGATACCA---------------GAGGAAGCAGAATGG---------------------------TTCACAGTTCTGGACCTCAAGGAT------TCC------------------------------------------------------------------------------------------TTCTGTATT---------------------CCCCTGCACTCTGACTCCCAGTTTCTCTTTGCCTTT---GAGGAT---CCCACA---------------------------GACCAA---ACATCCCAACTT---------------ATGTGG---------------------ACGGTCTTGCCC------------------CAAGGGTTTAGGGAT---AGCCCTCATCTG------------TTTGATCAGGCACTGGCC------CAAGATCTAGGCCAC---------------------------------------------------TTCTCA------AGTCCA------GGCAGTCTGGTC------CTTCAGTATGTGGATGATTTACTTTTGGCTACCAGTTCG---GAAGCC---TCCTGCCAGCAGGCTACTCTAGATCTCTTGAACTTTCTAGCTAATCAAGGGTATAAGGTGTCTAGGTCAAAGGCC------CAG---CTTTGCCTACAG---------------------------------------------------------------CAGGCCAAATATCTAGGCTTAATC!!T---
>hs_ref_GRCh38_chr10.ltrdigest.gff3.fused_LTR_retrotransposon67_37280384_37280768
---------------------------------------------------------------------------------------------------------------------------------------------------------------------------------------------------------------------------------CCA---------------AAGGAAGCAGAATGG---------------------------TTCATGGTTTTGGACCTCAAGGAT------GCC---------------------------------------------------------------------------------------TTCTTCTGTATT---------------------CCCCTGCATTCTGACTCCCAGTTTCTCTTTGCCTTT---GAGGAT---CCCACA---------------------------GATCAC---ATGTCCCAACTT---------------ACATGG---------------------ATGGTCTTGCCC------------------CAAGGGTTTAGGGAT---AGCCCTCACCTG------------TTTTGTGAGGCACTGGCA------CAAGATCTCGGCCAC---------------------------------------------------TTCTCA------AGTCCA------GGCACTCTGGTG------CTTCAGTATGTGGATGATTTACTTTTGGCTACCAGTTCG---GAAGCA---TCATGCCAGCAGGCTACTCTAGATCTCTTGAACTTTCTAGCTAATCAAGGGTACAAGGTGTCTAGGTCGAAGGCC------CAG---CTTTGCCAACAG---------------------------------------------------------------CAGGTCAAATATCTAGGCCTAATC!!T---
>hs_ref_GRCh38_chr4.ltrdigest.gff3.fused_LTR_retrotransposon492_101634028_101634526
------GTACAAAAACCA------------------AATGGTCAG---TGGAGACTAGTGCAA------------GAGCTTAGACTCATCAATGAGGCAGTAATTTCT---------------CTATAT---------------------------------------------CCAGTTGTATCCAACCCCTATACCCTG---------CTCTCT---CAAATACCA---------------GAGGAAGCAGAATGG---------------------------TTCACTGTTCTGGACCTCAAGGAT------GCC---------------------------------------------------------------------------------------TTCTTCTGTATT---------------------CCCTTGCACTATGACTCCCAGTTCCTCTTTGCCTTT---GAGGAT---CCCACA---------------------------GACTAC---ATGTCCCAAATT---------------ACATGG---------------------ATGGTCTTGCCG------------------CAAGGGTTTAGGGAT---AGCCCTCATCTG------------TTTTGTCAGGCACTGACC------CAAGATCTAGGCCAC---------------------------------------------------TTCTTA------AGTCCA------GGTACTCTGGTC------CTTCAGTATGTGAATGATTTACTTTTGGCTACCAGTTCA---GAAGCC---TCATGCCAGGAGTCTACTCTAGATCTCTTGAACTTTCTAGCTAATCAAGGGTTCAAGGCATCTAGGTTGAAGGCT------CAG---CTATGCCTACAG---------------------------------------------------------------CAGGTCAAATATCTAGGCCTAATC!!T---
>hs_ref_GRCh38_chr6.ltrdigest.gff3.fused_LTR_retrotransposon20_16459576_16459954
------CAAAGGAAGCAG------------------AATGGT---------------------------------------------------------------------------------------------------------------------------------------------------------------------------------------------------------------------------------------------------TTCACTGTTCTGGACCTCAAGGAT------GCT---------------------------------------------------------------------------------------GCCTTCTGCGTT---------------------CCTCTGCACTTGGACTCCCAGTTTCTCTTTGCCTTT---GAGGAT---CCCACA---------------------------GACCAC---AAAACCCAACTT---------------ACATGG---------------------ACGGTCTTGCCT------------------CAAGGGTTTAGGGAT---AGCCCTCATCTG------------TTTGGTCAGGCACTGTCC------CAAGATCTAGGCCAC---------------------------------------------------TTCTCA------AGTCCA------GGCATGCTGGTC------CTTCAGTATGTGGATGATTTACTTTTGGCTACCAGTTCG---GAAGCT---TCATGCCAGCAGGCTACTCTAGATCTCTTGAACTTTCTAGCTAATCAAGGGTACAAGGCATCTAAATCGAAGGCC------CAG---CTCTGCCTACAA---------------------------------------------------------------CAAGTCAAATATCTAAGC!!C---------
>hs_ref_GRCh38_chr17.ltrdigest.gff3.fused_LTR_retrotransposon574_27691284_27691641
---------------------------------------------------------------------------------------------------------------------------------------------------------------------------------------------------------------------------------------------------------------------------------------------------------------------------------------------------------------------------------------------------------------------TTTTTTTATATT---------------------GCTTTACATAAATTGGATTGTGAAAAATTTGCTTTT---ACTGTA---CCATCTATCAAT---------------AATCAAGAGCAT---ATGGCTCATTAT---------------CAATGG---------------------AAAGTACTTCCT------------------CAGGGAATGCTGAAT---AGCCCTACAATCTTCCAGCTTTATGTTGGACAAGTGCTTTCA------CCAGTTCAAGCCCAA---------------------------------------------------TTTCCC------CAG------------GCCTATATT------CTTCATTATATTGATGGTATTTTAATTGCTGCCCTCACT---GATAAA---GAATTAATTGACTGTTATCAAATTTTGAGCTGCTGTGTTACAGAGGCTGGATTACACATCACTCAGGATAAAATT------CAA---CAGACCACTCCA------------------------------------------------------------------GTTCAATATTTAGGAATGGTGGTC!!G
>hs_ref_GRCh38_chr8.ltrdigest.gff3.fused_LTR_retrotransposon93_43698474_43698849
------------------------------------------------------------------------------------------------------------------------------------------------------------------------------------------------------------------------------------------------------------------------------------------------------ATAGATTTGAAGGAC------TGC---------------------------------------------------------------------------------------TTTTTTAATATT---------------------CCTCCAGCAGAGTCTGATTTTGAGAAATTTGCTTTT---ACTATT---CCTGCTATGAAC---------------AACAAGGAACCA---GCAGCCAGATAT---------------CATTTG---------------------AAAGTCCTGCTG------------------CAGGGTGTGTTGAAT---AATCCTACTATTTGTCAAACTTTTGTGTGGAAGGCTATTCAA------CCTGTGAGAGATCAG---------------------------------------------------TTTCCA------GAT------------TCGTATATC------ATTCATTATAGGGATGACATTCTGTGTGCGGCAGAAAAT---CGAGAC---CAACTTATCCAGTGTTATTCCTATTTACAGGAAGTTGTAGCCAAAGCTGGATTGCTCAGAGCACCAGATAAAATT------CAA---ATGGCCACTCCT------------------------------------------------------------------TTCCAATATTTGGGAATGCAGGTT!!C
>hs_ref_GRCh38_chr5.ltrdigest.gff3.fused_LTR_retrotransposon82_46004597_46005063
---------------------------------------------------------------------------GACTTAAGGACTGTAAATGCTGTAACTCAACCT------ATGGGGCTTCTTCAA---------------------------------------------CCCGGATTGCCCTCTCCGGTC------------------------ATGATCCCA---------------------AAAGACTGGCCT------------------------TTAATTATAAATGATCTAAAGGAT------TGC---------------------------------------------------------------------------------------TTTTTTACCATT---------------------CCTCTGGCAGAGCAGGATGGCGAAAAATTTGACTTT---ACTATA---CCAGCCATAAAA---------------AATAAAGAACAG---GCCACCAGGTTT---------------CAGTGG---------------------AAAGTGTTACCT------------------CAGGGAATGCTTAAT---AGTCCAACTATTTGTCAGACTTTG------GAGGTC!!GAGC------TCTTCAACCAGTGAG---------------------------------------------------TTTTCA------GAC------------TGTTATATC------ATTCATTATGTTGATGATATTTTCTGTGCTGCAGAATCA---AGAAAC---AAATTGATTTACTGTAATACATTTCTGCAAGCAGAGGTTGCCAATGCAGGACTGGCAATAGCATCTGATAAGATT------CAA---ACCTCTGCTCCT------------------------------------------------------------------TTTCATTATTTAGGGATGCAGATA!!G
>hs_ref_GRCh38_chr5.ltrdigest.gff3.fused_LTR_retrotransposon63_40107261_40107729
---------------------------------------------------------------------------CGATTTAAGGGCATTAACGCTGTAATTAAACCT------ATGGGGGCCGTCCAA---------------------------------------------CCTGGCATGCCTGCCCCTGCT------------------------TTAATACCT---------------------AAAAATTGGCCT------------------------CTCATAGTTATTGATCTTAAAGAT------TGT---------------------------------------------------------------------------------------TTTTTTCATATT---------------------GCTTTACATAAATAGGATTGTGAGAAATTTGCTTTT---ACTGTA---CCATCTATCAAT---------------AATCAGGAGCCT---GCAGCTCGTTAT---------------CAATGG---------------------AAAGTACTTCCT------------------CAGGGAATGCTAAAT---AGCCCTACAATCTGCCAGCTTTATGTTGGACAAGTGCTTTCA------CCAGTTCGAGCCCAA---------------------------------------------------TTTCCT------GAG------------GCCTATATT------CTTCATTATATTGATGATATTTTAATTGCTGCCCCCACA---GATAAA---GAATTAATTGACTGTTACCAAATTTTGAACCGCTGTGTTACAGAGGCCGGATTACACATCGCTCAGGATAAAATT------CAA---CAGACCACTCCT------------------------------------------------------------------GTTCAATATTTAGTAATG!!G------
>hs_ref_GRCh38_chr19.ltrdigest.gff3.fused_LTR_retrotransposon57_24245609_24245855
---------------------------------------------------------------------------------------------------------------------------------------------------------------------------------------------------------------------------------------------------------------------------------------------CTCATAGTTATTGATCTTAAAGAT------TGT---------------------------------------------------------------------------------------TTTTTTCATATT---------------------TCTTTACATAAATCAGATTGTGAAAAATTTGCTTTT---GCTGTA---CCATCTATCAAT---------------AAGTAGGAGCCT---GCAGCTCATTAT---------------CAATGG---------------------AAAGTACTTCCT------------------CAGGGAATGCTAAAT---AGCCCTACAATCTGCCACGTTTATGTTGGGCAATTGCTTTCA------CCAGTTCAAGCCCAA---------------------------------------------------TTTCCC------CAG------------GCCTATATT------CATCATTATATTGATGATATT!!T---------------------------------------------------------------------------------------------------------------------------------------------------------------------------------------------------------------------------
>hs_ref_GRCh38_chrY.ltrdigest.gff3.fused_LTR_retrotransposon68_7995331_7995805
---------------------------------------------------------------------------GATTTAAGGGCCATTAATGCTGTAATTAAACCT------ATGGGGGCCATCCAA---------------------------------------------CCCAGCATGCCTGCCCCAGCT------------------------TTAATACCT---------------------AAAAATTGGCCT------------------------CTCATAGTTATTCATCTTAAAGAT------TGT---------------------------------------------------------------------------------------TTATTTCATATT---------------------GCTTTACATAAATCGGATTGTGAAAAATTTGCTTTT---ACTGTA---ACATCTATCAAT---------------AATCAAGAGCCT---GCAACTCATTAT---------------TAATGG---------------------AAAGTACTTCCT------------------CAGGGAATGCTGAAT---AGCCCTAAAATCTGCCAGCTTTATGTTGGACAAGTGCTTTCA------CCAGTTTGAGCCCAA---------------------------------------------------TTTCCC------AAG------------GCCTATATT------CTTCATTGTATGGATGATACTTTAATTGCTGCCCCCACT---GATAAA---CAAATAATTGACTGTTATCAAATTTTCAGCCACTGTGTTGCAGGAGCTGGATTACACATCACTCAGGATAAAATT------CAA---GAGACCACTCCT------------------------------------------------------------------GTTCAATATTTAGGAATGGTGGTC!!G
>hs_ref_GRCh38_chr11.ltrdigest.gff3.fused_LTR_retrotransposon126_50634577_50634934
---------------------------------------------------------------------------------------------------------------------------------------------------------------------------------------------------------------------------------------------------------------------------------------------------------------------------------------------------------------------------------------------------------------------TTTTTTTATATT---------------------GCTTTACATAAATTGGATTGTGAAAAATTTGCTTTT---ACTGTG---CCATCTATCAAT---------------AATCAGGAGCCT---GCAGCTCATTAT---------------CAATGG---------------------AAAGTATTTCCT------------------CAGGGAATGCTAAAT---AGCCCTACAATCTGCCAGCTTTATGTTGGACAAGTGCTTTCA------CCAGTTCGAGCCCAA---------------------------------------------------TTTCCC------GAG------------GCCTATATT------CTTCATTATATCAATGACATTTTAATAGCTGCCCCCACT---GATAAA---CAATTAAATGAATGTTACCAAATTTTGAGCTGCTGTGTTACAGAGGCTGGAGTACACATCACTCAGGATAAAATT------CAA---CAGACCACTCCT------------------------------------------------------------------GTTCAATATTTAGGAACGGTGGTC!!G
>hs_ref_GRCh38_chr8.ltrdigest.gff3.fused_LTR_retrotransposon67_12463892_12464378
---------------------------------------------------CGCATGCTAACT------------GATTTAAGAGCCGTTAATGCAGTAATTCAACCC------ATGGGGCCTCTCCAA---------------------------------------------CCTGGGCTGCCCTCTCCAGCC------------------------ATGATCCCC---------------------AAAGACTGGCCT------------------------TTAATTATAATTGATCTGAAGTAT------TGC---------------------------------------------------------------------------------------TTTTTTACCATT---------------------CCTCTGGCAAAACAGGATTTTGAAAAATTGGCTTTC---ACTATA---CCAGCCATAAAT---------------AATAAAGAACCA---GCCACTAGATTT---------------CAGTGG---------------------AAAGTGTTGCCT------------------CAGGGAATGCTTAAT---AGTCCAACTATTTGTCAGACTTTTGTAGCTCAAGTTCTTCAA------CCAGTTAGAGACAAG---------------------------------------------------TTTTCA------GAC------------TGTTATATC------ATTCATTATGTTGATGATATTTTGTGTGCTGCAGAAACA---AGAGAC---AAATTAATTGACTGTTACACATTTCTGCAGACAGAGGTTGCAAACGCAGGCCTGACAATAGCATCTGATAAGATT------CAG---ATCTCCACTCCT------------------------------------------------------------------TTTCATTATTTGGGAATGCAGGTA!!G
>hs_ref_GRCh38_chr14.ltrdigest.gff3.fused_LTR_retrotransposon383_106201907_106202423
---------CAGAAACCT---------------GGAACAAATGAT---TACTGGCCAGTACAA------------GACTTAAGGGACGTTAATAAATGGACTGTTGCT---------------GTCCAC---------------------------------------------CCAACCATTCCTAATCCCTATACTCTA---------CTCAGC---CTGCTCCCA---------------------CCAGAACATACAGTA---------------------TACACTGTCCTTGACCTGAAAGAT------GCT---------------------------------------------------------------------------------------TTCTTTGCTATC---------------------CCTCTGGCCCCCAAAATCCAGCCGATTTTTGCTTTC---AAATGG---ACAGATCCAAGA---------------TCAGGAGAC------ACTACCCAACTG---------------ACTTGG---------------------ACTCAGTTACCT------------------CAGGGTTTTAAAAAT---TCCCCTACCCTTTTTGGAGAGGCTCTTCAGCAAGATCTTATA------CCCTTCCGAGCCAGT---------------------------------------------------CACCTT------AAC------------TGTACTCTT------CTCCAATATGTAGATGACATTTTAATAACAACTGAAACT---ATGGAT---GGTTGTCTACAACACACAAGAGACCTGCTCTACCTCCTTCAGGAGCTCGGGTATGGAGTCTCAGCCAAAAAGGCC------CAG---CTTTGTCTTCCC---------------------------------------------------------------AGAGTGTCCTACCTGGGGTACAAGATA!!A
>hs_ref_GRCh38_chr16.ltrdigest.gff3.fused_LTR_retrotransposon78_35272118_35272598
---------------------------------------------------------------------------GACTTGCAGGAAGTTAACAAGTGGACAGTTACT---------------GTCCAT---------------------------------------------CCGACTGTCCCTAGCCCTTATACTTTA---------CTCAGCCTGCTCCTGCCA---------------------GAACATACAGTA------------------------TACACTGTCCTTGACTTAAAGGAT------GCC---------------------------------------------------------------------------------------CTCTTTGCTATT---------------------CCTCTGGCCCCCAAAAGCCAACCTATCTTTGCTTTT---GAATGG---ACAGATCCTGGC---------------TTGGGAGAC------ACCACCTAATTA---------------ACCTGG---------------------GCTCGGTTACCC------------------CAGGGTTTTAAAAAT---TCCCCCACACTTTGTAGAGAAGCCCTCCAACAAGATCTCATA------CCGTTCCATGCCAGT---------------------------------------------------CACCCT------AAC------------TGCACTCTT------CTCCAGTATGTGGATGACCTTTTACTAGCTACTGAAACT---ACTGAC---AGCTGCCTGCAACATACTAGGGACCTGCTTTGCCTTCCCCAGGAACTCAGGTACCGGGTCTCAGCTAAGAAGGCC------CAG---CTTTGTCTCCCC---------------------------------------------------------------AGGATTTCCTACCTGGGGTATGTGATA!!G
>hs_ref_GRCh38_chr3.ltrdigest.gff3.fused_LTR_retrotransposon580_133432220_133432724
---------CAAAAACCG------------------CACAAGTCT---TACAGATTAGTTCAG------------GATCTGCGCCTTATCAACCAAATTGTTTTGCCT---------------ATCCGC---------------------------------------------CCTGTGGTGCCCAACCGGTACACCCTT---------TCGTCC---TCAATACCT---------------------TCCTCCACAACTCAC---------------------TATTCCGTTCTTGATCTTAAAGAT------GCT---------------------------------------------------------------------------------------TTTTTCACTATT---------------------CCCCTGCACCCCTCGTCCCAGCCTCTCTCTGCTTTC---ACCTGG---ACTGACGCTGAC---------------ACCCATCAG------TCCCAGCAGCTT---------------ACCTGG---------------------GCTGTGCTGCCA------------------CAAGGTTTCAGGGAC---AGCTCTCATTAC------------TTCAGCCAAGCTCTTTCT------CATGATTTACTTTCT---------------------------------------------------TTCCAC------CCCTCT------GCTTCTCACCTT------ATTCAATATATTGATGATCTTCTTCTTTGTAGCCCCTCC---TTTGAA---TCTTCTCAACAAGACACACCTCTGCTCCTTCAGCATTTATTCTCCAAAGGATATCGAGTATCCCCCTCCAAAGCT------CAA---ATTTCTTCTCCA---------------------------------------------------------------TCGGTTACCTACCTCGGCATAATT!!C---
>hs_ref_GRCh38_chr1.ltrdigest.gff3.fused_LTR_retrotransposon657_154675281_154675761
------GTACAAAAACCG------------------AACGGTCAG---TGGAGACTAGCGCAA------------AATCTTAGACTCATTAATGAGGCAGTAATTCCA---------------CTATAT---------------------------------------------CCAGTTGTACCCAACCCCTATACCCTG---------CTCTCT---CAAATACCA---------------GAGGAAGCAGAATGG---------------------------TTCACGGTTCTGGACCTCAAGGAT------GCC---------------------------------------------------------------------------------------TTCTTCTGTATT---------------------CCCCTGCACTCTGACTCCCAGGAT------------------------CCCACA---------------------------GACCAC---ATGTCCCAACTT---------------ACGTGG---------------------ACAGTCTTGCCC------------------CAAGGGTTTAGGGAT---AGCCCTCATCTG------------TTTGGTCAGGCACTGGCC------TAAGATCTAAGCCAC---------------------------------------------------TTCTCA------AGTCCA------GGCACTCTGGTC------CTTCAATATGTGGATGATTTACTTTTGGCTACCAGTTCG---GAAGCC---TCGTGCCAGCAGGCTATTCTAGATCTCTTGAACTTTCTAGCTAATCAAGGGTACAAGGTGTCTAGGTTGAAGGCC------CAG---CTTTGCCTACAG---------------------------------------------------------------CAGGTTAAATATCTAGGCCTAATC!!T---
>hs_ref_GRCh38_chr1.ltrdigest.gff3.fused_LTR_retrotransposon143_119176097_119176588
------------AAACCG------------------AATGGTCAG---TGGGGAGTAGTGCAA------------GATCTTAGACTCATTAATGAGGCAGTAATTCCT---------------CTATAT---------------------------------------------CCAGTTGTACCCAACCCCTATACCCTG---------CTCCCT---CAAATACCA---------------GAGGAAGCAGAATGG---------------------------TTCATAGTTCTGGACCTCAAGGAT------GCC---------------------------------------------------------------------------------------ATCTTCTGTATT---------------------CCCCTGCACTCTGACTCCCAGTTTCTCTTTGCCTTT---GAGGAT---CCCACA---------------------------GACCAC---ACTCCCCAACTT---------------ATGTGG---------------------ACGGTCTTGCCC------------------CAAGGGTTTAGGGAT---AGCCCTCATCTGTTT!GGTTAGGCACTGGCCAAGATCTA------------------GGCCAC---------------------------------------------------TTCTCA------AGTCCA------GGCACTCTGGTC------CTTCAATATGTGGATGATTTACTTTTGGCTACCTGTTCA---GAAGCC---TCGTGCCAGCAGGTTACTCCAGATCTCTTGAACTTTCTAGCTCATCAAGGGTACAAGGTGTCTAGGTCGAAGGCC------CAG---CTTTGCCTACAG---------------------------------------------------------------CAGGTCAAATATCTAGGCCTAATC!!T---
>hs_ref_GRCh38_chr3.ltrdigest.gff3.fused_LTR_retrotransposon50_38292018_38292509
------GTACAGAAACCC------------------AACAGACAG---TGGAGGTTAGTGCAG------------GATCTCAGGATTATCAATGAGGCTGTTGTCCCT---------------CTATAC---------------------------------------------CCAGCTATACCTAACCTTTATACTCTG---------CTTTCC---CAAATACCA---------------GAGGAAGCAGAGTGG---------------------------TTTACAGTCCTGGACCTTAAGGAT------GCC---------------------------------------------------------------------------------------TTTTTCTGCATC---------------------CCTGTACATCCTGACTCTCAATTCTTGTTTGCCTTT---GAAGAT---CCTTCT---------------------------AACCCA---ACATCTCAACTC---------------ACCTGG---------------------ACTGTTTTACCC------------------CAAGAGTTCAGGGAT!ATAGCCCCCATCTA------------TTTGGCCAGGCATTAGCC------CAAGACTTGAGCCAG---------------------------------------------------TTCTCATACCTGGAC------------ACTCTTGTC------CTTTGGTACATGGATGATTTACTTTTAGCCACCCGTTCA---GAAACC---TTGTGCCATCAAGCCACCCAAGTGCTCTTAAATTTCCTTGCCACCTGTGGCTACAAGGTTTCCAAACCAAAGGCT------CAG---CTCTGCTCACAG---------------------------------------------------------------CAGGTTAAATACTTA!!A------------
>hs_ref_GRCh38_chr14.ltrdigest.gff3.fused_LTR_retrotransposon274_22241069_22241567
------GTACAGAAACCC------------------AACGGACAG---TGGAGGTTAGTGCAA------------AATCTCAGGATTATCAATGAGACTGTTGTTCCT---------------CTATAC---------------------------------------------CCAGCTGAACCTAACCCTTATACTCTG---------CTTTCC---CAAATACCA---------------GAGGAAGCAGAGTGG---------------------------TATATAGTCCTGGACCTTAAGGAT------GCC---------------------------------------------------------------------------------------TTCTTCTGCATC---------------------CCTGTACATCCTGATTCCCAATTCCTGTTTGCCTTT---GAAGAT---CCTTCA---------------------------AACTCA---ACGTCTCAACTC---------------ACCTGG---------------------ACTGTTTTACGC------------------CAAGGGTTCAGGGAT---AGCCCCCATCTA------------TTTGGCCAGGCATTAGCC------CAAGATTTGAGCCAA---------------------------------------------------TTCTCATACCTGGAC------------ACTCTTGTC------CTTTGGTATGTGGATGATTTACTTTTAGCCACCTGTTCA---GAAACC---TTGTGCCATCAAGCCACCCAAGTGCTCTTAAATTTCCTCACCACCTGTGGCTACAAGGTTTCCAAACCAAAGGCT------CAG---CTCTGCTCACAG---------------------------------------------------------------CAGGTTAAATACTTAGGGCTAAAA!!T---
>hs_ref_GRCh38_chr5.ltrdigest.gff3.fused_LTR_retrotransposon639_60663376_60663875
------GTACAGAAACCC------------------AACGGACAG---TGGAGGTTAGTGCAA------------GATCTCAGGATTATCAATGAGGCCGTTGTCCCT---------------CTATAC---------------------------------------------CCAGCTGTACCTAACCCTTATACTATG---------CTTTCC---CAAATACCA---------------GAGAAAGCAGAGTGG---------------------------TTTACAGTCCTGGACCTTAAGGAT------ACC---------------------------------------------------------------------------------------TTTTTCTGCATC---------------------CCCGTACATTCTGACTCTCAATTCTTATTTGCCTTT---AAAGAT---CCTTCA---------------------------AACCCA---ACATCTCAACTC---------------ACCTGG---------------------ACTGTTTTACCC---------------CAC!!AGGGTTCAGGGAT---AGCCCCCATCTA------------TTTGGCCAGGCATTAGCC------CAAGACTTGAGCCAG---------------------------------------------------TTCTCA------TACTTG------GTCACTCTTGTC------CTTCGGTATGTGGATGATTTACTTCTAGCCACCCATTCA---GAAACC---TTGTGCCATCAAGCCACTCAAGCGCTTTTAAACTTCCTCACCACTTGTGGCTACAAGGTTTCCAAACCAAAGGCT------CAG---CTCTGCTTACAG---------------------------------------------------------------CAGGTTAAATACTTAGGGCTAAAA!!T---
>hs_ref_GRCh38_chr12.ltrdigest.gff3.fused_LTR_retrotransposon481_58854453_58854945
------------AAACCC------------------AACGGACAG---TGGAGGTTAGTGCAA------------GATCTCAGGATTATCAATGAGGCTGTTGTTCCT---------------CTATAC---------------------------------------------CCAGCTGTACCTAACCCTTACACTCTG---------CTTTCC---CAAATACCA---------------GAGAAAGCAGAGTGG---------------------------TTTATACTCCTGGACCTTAAGGAT------GCC---------------------------------------------------------------------------------------CTTTTCTTCATC---------------------CCTGTACATCCTGACTCTCAATTCTTGTTTGCCTTT---GAAGAT---CCTTCA---------------------------AACTCA---ACATCTCAACTC---------------ACCTGG---------------------ACTGTTTTACCC------------------CTAGCGTTCAGGAAT---GGCCCCCATCTA------------TTTGGCCAGGCATCAACC------CAAGACTTGAGCCAG---------------------------------------------------CTCTCATACCTGGAC------------ACTCTTGTC------CTTTGGCATGTGGATGATTTACTTTTAGCTGCCTGTTCA---GAAACC---TTGTGCCATCAAGCCACCCAAGCACTCTTAAATTTCCTCACTACCTGTGGTTACAAGGTTTCCAAACCAAAGGCT------CAA---CTCTGCTCACAG---------------------------------------------------------------CAGGTTAAATACTTAGGGCTAAAA!!T---
>hs_ref_GRCh38_chr13.ltrdigest.gff3.fused_LTR_retrotransposon280_55058480_55058923
---------------------------------------------------------------------------------------------GAGGCTGTTGTTCCT---------------CTATAC---------------------------------------------CCAGCTGTACCTAGCCCTCATACTCTG---------CTTTCC---CAAATACCA---------------GAGGAAGCAGAGTGG---------------------------TTTATAGTCCTGGACCTTAAGGAT------GCC---------------------------------------------------------------------------------------TTTTTCTGCATC---------------------CCTGTACATCCTGACTCTCAATTCTTGTTTGCCTTT---GAAGAT---CCTTCA---------------------------AACCCA---ACGTCTCAACTC---------------ACCTGG---------------------ACTGTTTTA!CT------------------CAAGGGTTCAAGGAT---AGCCCCCATCTA------------TTTGACCAGGCATTAGCC------CAAGACTTGAGCCAA---------------------------------------------------TTCTCATATATGGAC------------ACTCTTGTC------CTTCGGTATGGGGATGATTTAATTTTAGCCACCCATTCA---GAAACC---TTGTGCCATCAAGCCACCCAAGCGCTCTTAAATTTCCTTGCTACCTGTGGCTACAAGGTTTCCAAACTAAAGGCT------CAG---CTCTGCTCACAG---------------------------------------------------------------CAGGTTAAATACTTAGGGCTAAAA!!T---
>hs_ref_GRCh38_chr2.ltrdigest.gff3.fused_LTR_retrotransposon505_180237620_180238117
------GTACAGAAACCA------------------AACAGACAG---TCGAGGTTAGTGCAA------------GATCTCAGGATTATCAATGAGGCTGTTGTCCCT---------------CTATAC---------------------------------------------TCAGCTGTACCTAACCCTTATACTCTG---------CTTTCC---CAAATACGA---------------GAGGAAGCAGAGTGG---------------------------TTAACAGTCCTGGACCTTAAGGAT------GCC---------------------------------------------------------------------------------------TTTTTCTGTATC---------------------CCTGTACATCCTGACTCTCAATTCTTGTTTGCCTTT---GAGATC---!!CTCT---------------------------GAACCCAACGTCTCAACTTAC---------------CTA!!G---------------------ACTGTTTTACCC------------------CAAGGGTTCACAGAT---AGCCCCCATCTA------------TTTGGCCAGGCATTAGCC------CAAGATTTGAGCCAG---------------------------------------------------TTGTCATACTTGGAC------------ACTCTTGTC------CTTCAGTATGTGGACGATTTACTTTTAGCCACCCGTTCA---GAAACC---TTGTGCCATCAAACCACCCAAGTGCTCTTAAACTTCCTCGCCACCTGTGACTACAAGGTTTCCAAACCAAAGGCT------CAG---CTCTGCTTACAG---------------------------------------------------------------CAGATTAAATACTTAGGGCTAAAA!!T---
>hs_ref_GRCh38_chr10.ltrdigest.gff3.fused_LTR_retrotransposon33_14992684_14993200
------CCCAAGCCACGG------------------ACCAAGGAC---TACCAGCTGGTACAG------------GATTTGCGCTTGCTTCATCAAGCTACACTGACT---------------TTCCAT---------------------------------------------CCAACAGTACCTAACCCGTCCACATTG---------TTGGGG---TTGCCGCCA---------------GCTGAGGACAGCTGG---------------------------TTCACCTGCTTGGACCTGAAAGAC------GTT---------------------------------------------------------------------------------------TTCTTTGCTATC---------------------AGATTAGCCCCTGAGAGGCAGAAGCTGTTTGCCTTT---CAGTGG---GCAGATCCGGAG---------------TCAGGTGTC------ACTACTCAGTAC---------------ACTTGG---------------------ACCGGTCTCCCC------------------CATGAGTTCAAGAAC---TTCCCCACCATC------------CTCGGGGACGCGTGGGCT------CGAGACCTCCAGAAG---------------------------------------------------TTTCCC------AGCAGAGACCTAGGCTGCGTGTTG------CTCCAGTAGGTTGATGACCTTCTGCTGGGACACCCCACG---GCAGTC---GGGTGTGCCAAGGGAATAGATGCCCTACACCGGCACCTGGAGGACTGTGGGTAAAAGGTGTCCAAGAAGAAAGCT------CAG---ATCTGCCGACAG---------------------------------------------------------------CAGGTAGGTTACTTGGGATTGACTATC!!C
>hs_ref_GRCh38_chr4.ltrdigest.gff3.fused_LTR_retrotransposon580_160273435_160273883
------------------------------------------------------------------------------------AAGCTTAATAAAGTGGTGACTCCA---------------ATTGCA---------------------------------------------CCTGCTGTAACACGTGTGATTTCATTG---------CTTGAG---CAAGTTAAC------------GCATCTTCTGGTACCTGG---------------------------TATGCAGCCATCAACTTGGCAAAT------GCC---------------------------------------------------------------------------------------TTTTTCTCCATT---------------------CCTGTCCATAAGGCCTACCAGAAGCAATTTGTCTTC---AGCTTT---CAA---------------------------------------GGCCAGCAATAT---------------ACCTTT---------------------ACTGTCCTACCT------------------CAGGGATATATCCAC---TCT!!GGCTTTGTGTCATATTTATATTTGGAGAGAGCTTGAT------CACTTTTTG---------------------------------------------------------CTTCCA------CAA---------GGTATCACACCA------GTCCATTACATTGATGACATTATGCTGATTGAATCCAGT---GAGCAA---GAAGTATCAAACACACTGGACTTGTTGGTGAGACATTTGCATACCAGAGGATGGGAAATAAATTGGATTAAAATT------CAGGGACCCTCTACCTCA------------------------------------------------------------------GTAAAATTCTTAGGGGTCCAG!!T---
>hs_ref_GRCh38_chr12.ltrdigest.gff3.fused_LTR_retrotransposon26_14491521_14491692
---------------------------------------------------------------------------------------------------------------------------------------------------------------------------------------------------------------------------------------------------------------------------------------------------------------------------------------------------------------------------------------------------------------------------------------------------------------------------AAGCAATTTGCCTTC---AGT---------------------------------------GGGCAA---AGACAGCAACAT---------------ACCTTT---------------------ACTGTCTTACCT------------------CAGGGGTGTATCAAC---TCTCCAGCTTTGTGTCATAATCTTATTCAGAGAGACCTTGAT------CACTTTTTGCTCCTG------------------------------------------------------CAA------GAT------------ACCACACTG------CTCCATTACGTTGATGACATTATTCTGATT!!G------------------------------------------------------------------------------------------------------------------------------------------------------------------------------------------------------------------
>hs_ref_GRCh38_chr4.ltrdigest.gff3.fused_LTR_retrotransposon438_71808152_71808517
---------------------------------------------------------------------------------------------------------------------------------------------------------------------------------------------------------------------------------------------------------------------------------------------------------------AAAAAC------TGT---------------------------------------------------------------------------------------TTTTCTACTATT---------------------CCCCTTGCAAAACAGGACAGAGAAAAATTTGTGTTT---CCAAAA---CCAGCTATCAAT---------------AATGAAAGGCCA---GCTTGCCGATTT---------------CATTGG---------------------AACGTACTTTCT------------------CAAGGAATGCTGAAC---AGTCCTATCATGTGTCAGTATCATGTAATCAGGCTTTGCTTC------CCAGTAGAAAAGAAT---------------------------------------------------TTCCTG------ATT------------!GAAAGATC------ATCCATTATATGGATGACATCTTACTTGCAATCCCAGTG---GAGCCA---ATACTTTTAAATTTATATGCCTCTGTCAAAAGGAATACACAGTTAAGAGGTTTAATGATAGCACCTGATAAAGAA------CAG---ATGTCCTCTCCT------------------------------------------------------------------TGGAAATATCTTGGATACGTACTA!!C
>hs_ref_GRCh38_chr4.ltrdigest.gff3.fused_LTR_retrotransposon30_9125951_9126458
---------AGAAAAAAA------------------TCAGGCAGA---TGGCGCATGTTAACT------------GATTTAAGAGCTGTTAATGCAGTAATTCAACCC------ATGGGGTCTCTCCAA---------------------------------------------CCTGGGCTGCCCTGTCCAGCC------------------------ATCATCCCC---------------------AAAGATTGGCCT------------------------TTAATTACAGTTGATCTGAAGTAT------TGC---------------------------------------------------------------------------------------TTTTTTACCATT---------------------CCTCTGGCAAAACAGGATTTTGAAAAATTTGCTTTT---ACTATA---CCAGCCATAAAT---------------ATTAAAGAACCA---GCCACTAGATTT---------------CTGTGG---------------------AAAGTGTTGCCC------------------CAGGGAATGCTTAAT---AGTCCAACTATTTGTCAGACTTTTGTAGCTCAAGTTCTTCAA------CCAGTTAGAGACAAG---------------------------------------------------TTTTCA------GAC------------TGTTATATC------ATTCATTATGTTGATGATATTTTGTGTGCTTCAGAAACA---AGAGAC---AAATTAATTGACTGTTACACATTTCTGCAGACAGAGGTTGCAAACGCAGGCCTGACAATAGCATCTGATAAGATT------CAG---ACCTCCACTCCT------------------------------------------------------------------TTTCATTATTTGGGAATGCAGGTA!!G
>hs_ref_GRCh38_chr3.ltrdigest.gff3.fused_LTR_retrotransposon572_125894397_125894895
------ATTCAGAAGAAA------------------TCAGGCAAA---TGGCGTATGTTAACT------------GACTTAAAGGCCATAAATGCCGTAATTCAACCC------ATGAGGCCTCTCCAA---------------------------------------------CCTAGGTTGCCCTCTCCGGCC------------------------ATGATCCCA---------------------AAAGACTGGCCT------------------------TTAATTATAATTGATCTAAAGGAT------TGC---------------------------------------------------------------------------------------TTTTTTACCATC---------------------CCTCTGGTGGAGCAAGATTGTGAAAAATTTGCCTTT---ACTATA---CCAGCCATAAAT---------------AATAAAGAACCA---GCCACCAGGTTT---------------CAGTGG---------------------AAAGTGTTACCT------------------CAAGGAATGCTTAAT---AGTCCAACTATTTGTCAGACTTTTGTAGGTCGAGCTCTTCAA------CCAGTTAAAGAAAAG---------------------------------------------------TTTTCA------GAC------------TGTTATATT------ATTCATTATATTGATGATATTTTATGTGCTGCAGAAACG---AAAGAT---AAATTAATTGACTGTTATACATTTCTGCAAGCAGAAGTTGCCAATGCAGGTCTGGCAATAGCATCTGATAAGATC------CAA---ACCTCTACTCCT------------------------------------------------------------------TTTCATTATTTA!!A------------
>hs_ref_GRCh38_chr8.ltrdigest.gff3.fused_LTR_retrotransposon65_12221370_12221880
------ATTCAGAAAAAA------------------TCAGGCAGA---TGGCGCATGCTAACT------------GATTTAAGAGCCGTTAATGCAGTAATTCAACCC------ATGGGGCCTCTCCAA---------------------------------------------CCTGGGCTGCCCTCTCCAGCC------------------------ATGATCCCC---------------------GAAGACTGGCCT------------------------TTAATTATAATTGATCTGAAGTAT------TGC---------------------------------------------------------------------------------------TTTTTTACCATT---------------------CCTCTGGCAAAACAGGATTTTGAAAAATTGGCTTTC---ACTATA---CCAGCCATAAAT---------------AATAAAGAACCA---GCCACTAGATTT---------------CAGTGG---------------------AAAGTGTTGCCT------------------CAGGGAATGCTTAAT---AGTCCAACTATTTGTCAGACTTTTGTAGCTCAAGTTCTTCAA------CCAGTTAGAGACAAG---------------------------------------------------TTTTCA------GAC------------TGTTATATC------ATTCATTATGTTGATGATATTTTGTGTGCTGCAGAAACA---AGAGAC---AAATTAATTGACTGTTACACATTTCTGCAGACAGAGGTTGCAAACGCAGGCCTGACAATAGCATCTGATAAGATT------CAG---ATCTCCACTCCT------------------------------------------------------------------TTTCATTATTTGGGAATGCAGGTA!!G
>hs_ref_GRCh38_chr8.ltrdigest.gff3.fused_LTR_retrotransposon59_8201280_8201790
------ATTCAGAAAAAA------------------TCAGGCAGA---TGGCGCATGCTAACT------------GATTTAAGAGCCGTTAATGCAGTAATTCAACCC------ATGGGGCCTCTCCAA---------------------------------------------CCTGGGCTGCCCTCTCCAGCC------------------------ATGATCCCC---------------------GAAGACTGGCCT------------------------TTAATTATAATTGATCTGAAGTAT------TGC---------------------------------------------------------------------------------------TTTTTTACCATT---------------------CCTCTGGCAAAACAGGATTTTGAAAAATTGGCTTTC---ACTATA---CCAGCCATAAAT---------------AATAAAGAACCA---GCCACTAGATTT---------------CAGTGG---------------------AAAGTGTTGCCT------------------CAGGGAATGCTTAAT---AGTCCAACTATTTGTCAGACTTTTGTAGCTCAAGTTCTTCAA------CCAGTTAGAGACAAG---------------------------------------------------TTTTCA------GAC------------TGTTATATC------ATTCATTATGTTGATGATATTTTGTGTGCTGCAGAAACA---AGAGAC---AAATTAATTGACTGTTACACATTTCTGCAGACAGAGGTTGCAAACGCAGGCCTGACAATAGCATCTGATAAGATT------CAG---ATCTCCACTCCT------------------------------------------------------------------TTTCATTATTTGGGAATGCAGGTA!!G
>hs_ref_GRCh38_chr17.ltrdigest.gff3.fused_LTR_retrotransposon592_43329020_43329529
------ATCCAAAAGAAA------------------TCCGGTAAG---TGGAGAATGCTTACT------------GATCTTAGGGCAGTAAGTGCTGTCCTTCAGCCT------ATGGGGACATTACAA---------------------------------------------CCCAGCTTGCCTTTCCCCGCT------------------------ATGATTCCC---------------------AAGTATTGGCCT------------------------CTTATCATCATTGATCTTAAAGAC------TGC---------------------------------------------------------------------------------------TTCTTCAACATT---------------------CCTCTGGCCCCTCAGGACTTTGAAAAATTTGCTTTC---ACAGTT---CCAACCCTTAAC---------------AACATCGCTCCC---ACAGCACGTTAC---------------CATTGG---------------------AAAGTCCTACCT------------------CAGGGAATGCTTAAT---!AGCCTACCATTTGTCAATATTACGTGGGGAGCATATTAAAG------CCAGTAAGAGATCAA---------------------------------------------------TTTCCC------CAA------------TTTTTTATC------ATTCATTACATGGATGATATTCTTTGTGCAGTGCCTTCA---CGTTCT---GTATTAATATCTTGTTTCTCTGCAGTACGACAAGCAGTTGCAACAGCTGGTTTGGCTGTCGCTCCAGAAAAAATC------CAA---ACTTCTTCTCCT------------------------------------------------------------------TATCAATATTTAGGAATGCAGCTA!!G
>hs_ref_GRCh38_chr19.ltrdigest.gff3.fused_LTR_retrotransposon47_21885165_21885675
------ATCCAAAAGAAA------------------TCTGGTAAG---TGGAGAATGCTTACT------------GATCTTAGGGCGGTAAATGCTGTCCTTCAGCCT------ATGGGGACATTACAA---------------------------------------------CCCGGTTTGCCCTCCCCCACT------------------------ATGATTCCT---------------------GAGTATTGGCCA------------------------CTTATCATCATTGACCTTAAAGAT------TGC---------------------------------------------------------------------------------------TTTTTTACCGTT---------------------CCTCTGGCTCCTCAGGACTTTGAAAAATTTGCTTTC---ACTGTT---CCAACCCTTAAC---------------AACGTTGCTCCT---GCAGCACGTTAC---------------CATTGG---------------------AAAGTCCTACCT------------------CAAGGTATGCTCAAT---AGCCCCACTATTTGTCAATATTATGTGGGATGCATATTAAAG------CCAGTTAGAGATAAA---------------------------------------------------TTTCCC------CAA------------TGTTATATT------ATTCATTACACAGATGATATTCTTTGTGCAGCACCTTCA---CGCTCT---GTATTAATATCTTGTTTTTCTGCTTTACAACAAGCAGTCACAGCAGCTGGCTTGGTTATCGCCCCAGAAAAAATT------CAG---ACTTCATCTCCT------------------------------------------------------------------TATCACTATTTAGGGATGCAGCTA!!G
>hs_ref_GRCh38_chrX.ltrdigest.gff3.fused_LTR_retrotransposon103_34798896_34799403
------GTAAAAAAGAAA------------------TCAGGCAAG---TGGCGGATGGTAACC------------AATTTAATGGCCATTAATGCTGTAATTAAACCT------GTGGGGGCAGTCCAA---------------------------------------------CCTGGCATGCCTGCCCCTGCT------------------------TCAATACCT---------------------AAAAATTGGCCT------------------------CTCATAGTTATTGATTTTAAAGAT------------------------------------------------------------------------------------------------TTTTTTCATATA---------------------CCTTTACATAAATCAGATTGTGAAAAATTTGCTTTT---ACTGTA---CCGTCTATCAAT---------------AATCAGGATCCT---GCAGCTCATTAT---------------CAATGG---------------------AAAGTACTTCCT------------------CAGGGAACACTGAAT---AGCCCTACAATCTGCCAGCTTTATGTTGAACAAGTGCTTTCA------CCAGTTCGAGCCCAA---------------------------------------------------TTTCCC------CAG------------GCCTATGTT------CTTCATTATATTGATGATATTTTAATTGCTGCCCCCACT---GATAAA---GAATTAATTGACCATTATCAAATTTTGAGCTGCCTTATAACAGAGACTGGATTACACATCACTCAGTATAAAATT------CAA---CAGACCGCTCCT------------------------------------------------------------------GTTCAATATTTAGGAATGGTGGTC!!G
>hs_ref_GRCh38_chr1.ltrdigest.gff3.fused_LTR_retrotransposon721_213028918_213029303
------------------------------------------------------------------------------------------------------------------------------------------------------------------------------------------------------------------------------------------------------------AAATGGCCT------------------------TTAATAATCATATATTTAAAAGAC------TGT---------------------------------------------------------------------------------------TTCTTTACTATC---------------------CCTTTAGCTGAGCAAGACTGTGAAAGGTTTGCATTT---ACAATT---CCTGCAGTAAAC---------------AACCTGCAGCCT---GCTAAGCATTAT---------------CACTGG---------------------AAAGTGTTGCCA------------------CAGGGCATGTTAAAT---AGTCCCACAATTTGCCAGACATATGTGGGGCAAGCACTTGAA------CTTACTCATAAAAAA---------------------------------------------------TTTTCA------!!G------------TGTTACATT------ATTCACTATATGGATGATATAGTTTGTGCTGCCCCTACT---CGAGAA---ATATTACTCCAATGTTATGATCACTTACAAAATTTGATTTCTTGTGCTGGTTTAATTATAGCTCCTGACAAAATT------CAG---ACTACTACTCCT------------------------------------------------------------------TACTCCTACTTGGGAACC!!T------
>hs_ref_GRCh38_chr3.ltrdigest.gff3.fused_LTR_retrotransposon549_111526501_111526753
------AAAAAAAAAAAT------------------TCAGGTGAG---CGGAGGATGGTAACT------------GATTTAAGGGCCATTAATGCTGTAATTAAACCT------ATGGGACCTGTCCAA---------------------------------------------CCCGGCGTGCCTGCCCCTGCT------------------------TTAATACCT---------------------AAAAATTGGCCT------------------------CTCATAGTGATTGACCTTAAAGAC------TGT---------------------------------------------------------------------------------------TTCTTTCATATT---------------------GTTTTACATAAATCGGATTGTGAAAAATTTGCTTTT---ACTGTA---CCATTA---------------------------TCAATA---ATCAGGAGCCTG------------------------------------------------------------------------CAGCTCATTATGAAT---------------------------------------------------------------------------------------------------------------------AGAAAG------!!T------------------------------------------------------------------------------------------------------------------------------------------------------------------------------------------------------------------------------------------------------------------------------
>hs_ref_GRCh38_chr15.ltrdigest.gff3.fused_LTR_retrotransposon339_94757694_94757862
---------------------------------------------------------------------------------------------------------------------------------------------------------------------------------------------------------------------------------------------------------ACAACCCAT---------------------------TATTCTGTTCTGGATCTCAAACAT------GCT---------------------------------------------------------------------------------------TTCTTCACTATT---------------------CCTTTTCACCCTTCATCCCACCCTCTCTTTGATTTC---ACTTGG---ACTGACCCTGAC---------------ACCCATCAA------GCTCAGCAAATT---------------ACCTGG---------------------ACTGTACTGCCG------------------CAAGGCTTCACAGAC---AGCCCCCATTAC------------!!A------------------------------------------------------------------------------------------------------------------------------------------------------------------------------------------------------------------------------------------------------------------------------------------------------------------------------------------------------------------------------------
>hs_ref_GRCh38_chr3.ltrdigest.gff3.fused_LTR_retrotransposon594_146365178_146365457
------------------------------------------------TACAGGTTAGTTCAG------------GATCTGCGCCTTATCAACCAAATTGTTTTGCCT---------------ATCCAC---------------------------------------------CCCATGGTGCCAAACCCATATGCTGTC---------CTATCC---TTAATACCT---------------CCCTCCACAACCCAT---------------------------TATTCTGTCCTGGATCTCAAACAT------GCT---------------------------------------------------------------------------------------TTCTTTACTATT---------------------CCTTTGCACCCTTCATCCCAGCCTCTCTTTGCTTTC---ACTTGG---ACTGACCCTGAC---------------ACCCATTAG------GCTCAGCAAATT---------------ACCTGG---------------------GCTGTACTGCTG------------------CAAGGCTTCACAGAC---AGCCCCCATTAC------------TTCAATCAA!!G---------------------------------------------------------------------------------------------------------------------------------------------------------------------------------------------------------------------------------------------------------------------------------------------------------------------------------------------------------------------------
>hs_ref_GRCh38_chrX.ltrdigest.gff3.fused_LTR_retrotransposon99_31380600_31380900
------GTCCTAAAAGCA------------------GACAAGGTT---TACAGGTTAGTTCAG------------GATCTGCACCTTATCAACCAAATTGTTTTGCCT---------------ATCAAC---------------------------------------------CCTGTGGTGCCAAACCCATATACTCTC---------CTGTCC---TCAATACCT---------------CCCTCCACAACCCAT---------------------------TATTCTGTTCTGGATCTCAAACAT------GCT---------------------------------------------------------------------------------------TTCTTCACTATT---------------------CCTTTGCACCCTTCACCCCAGCCTCTCTTCACTTTC---ACTTGG---ACTGACCCTGAC---------------ACCCATCAG------GCTCAGCAAATT---------------ACCTGG---------------------GCTGTACTGCCT------------------CAAGGCTTCACAGAC---AGCCCCCATTAC------------TTCAGTCAA!!G---------------------------------------------------------------------------------------------------------------------------------------------------------------------------------------------------------------------------------------------------------------------------------------------------------------------------------------------------------------------------
>hs_ref_GRCh38_chr3.ltrdigest.gff3.fused_LTR_retrotransposon627_170685662_170685917
------------------------------------------------------------------------------------CTTATCAATCAAATTGTTTTGCCT---------------ATCCAC---------------------------------------------CCCGTGGTGCCAAACCCATATACTCTC---------CTATCC---TCAGTACCT---------------CCCTCTGCAACCCAT---------------------------TATTCTGTTCTGGATCTCAAACAT------GCT---------------------------------------------------------------------------------------TTCTTTACTATT---------------------CCTTTGCACCCTTCATCCCAGCCTCTCTTCGCTTTC---ACT!!TAGACTGACCCTGACA---------------CCCATT!AG------GCTCAGCAAATT---------------ACCTGG---------------------GCTGTACTGCCG------------------CAAGGCTTCACAGAT---AGCCCCCATTAC------------TTCAGCCAA!!G---------------------------------------------------------------------------------------------------------------------------------------------------------------------------------------------------------------------------------------------------------------------------------------------------------------------------------------------------------------------------
>hs_ref_GRCh38_chr2.ltrdigest.gff3.fused_LTR_retrotransposon2_156315_156615
------GTACAGAAACCC------------------AACGGACAG---TGGAGGTTAGTGCAA------------GATCTCAGGATTATCAATGAGGCCGTTTTTCCT---------------CTATAC---------------------------------------------CCAGCTGTACCTAACCTTTATACTCTG---------CTTTCC---CAAATACCA---------------AAGGAAGCAGAGTGG---------------------------TTTCCAGTCCTGGACCTTAAGGAT------GCC---------------------------------------------------------------------------------------TTTTTCTGCATC---------------------CCTGTACATCCTGACTCTCAATTCTTGTTTGCCTTT---GAAGAT---CCTTCA---------------------------AACCCA---ACGTCTCAACTC---------------AGCTGG---------------------ACTGTTTTGCCC------------------CAAGGGTTCAGAGAT---AGCCCCCATCTA------------------------------------------------------------------------------------------------------TTTGGC------CAG---------------------------------------------------------------------------------------------------------------------------------------------------------------------GCATTAGCC!!A---------------------------------------------------------------------------------------------
>hs_ref_GRCh38_chr7.ltrdigest.gff3.fused_LTR_retrotransposon610_92472990_92473176
---------------------------------------------------------------------------------------------------------------------------------------------------------------------------------------------------------------------------------------------------GAGGAAGCAGAGTGG---------------------------TTTACAGTCCTGGACCTTCAGGAT------GCC---------------------------------------------------------------------------------------TTCTTCTGCATC---------------------CCTGTACATCCTGACTCTCAATTCTTGTTTGCCTTT---GAAGAT---ACTTCA---------------------------AACCCA---ACATCTCAACTC---------------ACCTGG---------------------ACTATTTTACCC------------------CAAGGGTTCAGGGAT---AGTCCCCATCTA------------------------------------------------------------------------------------------------------TTTGGC------CAG---------------------------------------------GCATTA---------------------------------------------------------------------------------------------------GCC------CAA---!!G------------------------------------------------------------------------------------------------------
>hs_ref_GRCh38_chr19.ltrdigest.gff3.fused_LTR_retrotransposon498_36261846_36262071
------------------------------------------------------------------------------------------AACCAAATTGTTTTGCCT---------------ATCCAC---------------------------------------------CCCATGGTGCCAAACCCATGTACTCTC---------CTGTCC---TCAGTACCT---------------CCCTCTGCTACCCAT---------------------------TATTCTGTTCTGGATCTCAAACAT------GCT---------------------------------------------------------------------------------------TTCTTTCCTATT---------------------CCTTTGCACCCGTCATCCCAGCCTCTCTTCCCTTTC---ACTTGG---ACTTACCCTGAC---------------ACCCATCAG------GCTCAGCAAATT---------------ACCTGG---------------------GCTGTACTGCCG------------------CAAGGC------------------------------------------------------------------------------------------------------------------------------TTCACA------!!G------------------------------------------------------------------------------------------------------------------------------------------------------------------------------------------------------------------------------------------------------------------------------
>hs_ref_GRCh38_chrX.ltrdigest.gff3.fused_LTR_retrotransposon610_135756329_135756997
------ATACCAAAGCCTGGCAGAGACACAACCAAAAAAGAGAAT---TTTAGACCAATATCCTTGATGAACATTGATGCAAAAATCCTCAATAAAATACTGGCAAAC------------CGAATCCAGCAGCACATCAAAAAGCTTATCGACCATGATCAAGTGGGCTTCATCCCCGGGATGCAAGGCTGGTTCAACATTCGCAAACCAATAAAT---GTAATCCAGCATATAAACAGAACCAAAGACAAAAACCACATG------------------------ATTATCTCAATAGATGCAGAAAAG------ACC---------------------------------------------------------------------------------------TTTGACAAAATTCAACAA---------------CCTTCATGC!TAAAAACTCTCAATAAATTAGGTGTT---GATGGG---ACGTATCTCAAAGTAATAAGAGCTATTTATGACGAACCC---ACAGCCAATATCATACTGAATGGACAAAAACTG---------------------GAAGCATTCCCTTTGAAAACTGGCACAAGACAGGGATGCCCTCTC---TCACCACTCCTATTCAACATAGTGTTGGAAGCTGTGGCCAGG------GCAGTCAGGCAGGAGAAAGAAATAAAGGGCATTCAATTAGGAAAAGAGGAAGTCAAACTGTCCCTGTTTGCA------GAT------------GACATGATT------GTA---TATATAGAAAACCCCATTGTCTCAGCCCAAAAT---CTCCTT---AAGCCGATAAGCAACTTCAGC---------------------------------AAAGTCTCAGGAGACAAAATCAATGTGCAA---AAAATCACA!!A---------------------------------------------------------------------------------------------
>hs_ref_GRCh38_chr7.ltrdigest.gff3.fused_LTR_retrotransposon42_29641259_29641733
---------CAGAAACCT---------------GGAACAAATGAT---TACCAGCCAGTACAG------------GACTTGCGGGAAGTTAACAAGCAGACAGTCACC---------------ATCCAT---------------------------------------------CCAACTGTCCCTAACCCTTATACTTTA---------CTCAGC---CTGCTTCCA---------------------CCAGAACATACAGCA---------------------TACAGTGTCCTTGACTTAAAGGAT------GCT---------------------------------------------------------------------------------------TTCTTTGCTATT---------------------CCTCTGGCCCCCAAAAGCCAACCTATCTTTGCTTTT---GAATGG---ACAGATCCTGGC---------------TCAGGAGAC------ACCACCCAATTA---------------ACCTGG---------------------ACTCAGTTACCC------------------CAGGGTTTTAAAAAT---TCCCCCACCCTTTTTGGGGAAACCCTCCAACAAGATCTTATA------CCATTCCGAGCCAGT---------------------------------------------------CACCCT------AAC------------TGCACTCTC------CTCCAGTACATGGACGACCTGTTTTTGGCTACTGAAACT---ACTGAC---AGCTGCCTGCAACACACTAGGGACCTACTTTACCTCCTTCAGGAACTTGGGTATTGGGTCTCAGCCAAGAAGGCC------!!T------------------------------------------------------------------------------------------------------------
>hs_ref_GRCh38_chr6.ltrdigest.gff3.fused_LTR_retrotransposon421_140693189_140693396
---------------------------------------------------------------------------------------------------------------------------------------------------------------------------------------------------------------------------------------------------------------------------------------------------ATTATCCAGCTT---------------------------------------------------------------------------------------------------------TGTGTCATA---------------------ATCTTATTTGGAGAGATCTTGATTGCTTTTCACTTC---TGT---------------------------------------------------------------------------------------------------------------------------------------------------------------------------------------------------------------------------------------------------------------------------AAG------AAT------------ATCACACTG------GTCCATTATATTGATGACATTATGCTGATTGGATCCAGT---GAGCAA---GAAGTAGCAAACACACTGAACTTATTGGTGAGACATTTGCATACCAGAGGATGGGAAATAAATCTGACTAAAATT------CAG---GGAATTTTA!!G---------------------------------------------------------------------------------------------
>hs_ref_GRCh38_chr14.ltrdigest.gff3.fused_LTR_retrotransposon324_48257717_48257990
---------------------------------------------------AAGTTAGTTCAG------------GATCTATGCCTTATCAACCAAATTGTTTTTCCT---------------ATCCAC---------------------------------------------CCCGTGGTGCCAAACCCATATACTCTC---------CTATCC---TCAATACCT---------------------CCCTCCACAATC------------------------CATTCTCTTCTGGATCTCAAACAT------GCT---------------------------------------------------------------------------------------TTCTTTACTATT---------------------CCTTTGCACCCTTCATCCCAGCCTCTCTTTGCTTTC---ACCTGG---ACTGACCCTGAC---------------ACCCATCAA------ACTCAGCAAATT---------------ACCTGG---------------------GCTGTACTGCCG------------------CAAAGCTTCACAGAC---AGCCCCCATTAT------------------------------------------------------------------------------------------------------TTCAGT------------------------------------------------------------------------------------------------------------------------------------------------------------------------CAA---!!G------------------------------------------------------------------------------------------------------
>hs_ref_GRCh38_chr4.ltrdigest.gff3.fused_LTR_retrotransposon442_72928696_72929193
------GTACAGAAACCC------------------AACAGACAG---TGGAGGTTAGTGCAA------------GATCTCAGGATTATCAATGAGACCGTTGTCCCT---------------CTATAC---------------------------------------------CCAGCTGTACCTAACCCTTATACTCTG---------CTTTCC---CAAATACCA---------------GAGGAAGCAGAGTGG---------------------------TTCACAGTTCTGGACCTTAAGGAT------GCC---------------------------------------------------------------------------------------TTTTTCTGCATC---------------------CCTGTACATCCTGACTCTCAATTCTTGTTTGCCTTT---GAAGAT---CTTCAAACC!!T---------------AAC------------TTCTCAACTCAC---------------CTA!!G---------------------ACTATTTTACCC------------------CAAGGGTTCAGGTAT---AGCCCCCATCTA------------TTTGGCCAGGCATTAGCC------CAAGACTTGAGCCAA---------------------------------------------------TTCTTATACCTGGAC------------CCTCTTGTT------CTTCAGTACATGGGTGATTTACTTTTAGCCACCCATTCA---GAAGCC---TTGTGCCATCAAGCCACCCAAGCGCTCTTAAATTTCCTAGCTACCTGTGGCTACAAGGTTGCCAAACCAAAGGCT------CGG---CTCTGCTTACAG---------------------------------------------------------------CAGGTTAAATACTTAGGGTTAAAA!!T---
>hs_ref_GRCh38_chr3.ltrdigest.gff3.fused_LTR_retrotransposon22_13958944_13959682
------------------------------------AAAGAGAAT---TTTAGACCAATATCCCTGATGAACATTGATGCAAAAATCCTCAATAAAATACTGGCAAAC------------CGAATCCAGCAGCACATCAAAAAGCCTATCCACCATGATCAAGTGGGCTTCATCCCTGGGATGCAAAGCTGGTTCAACATATGCAAATCAATAAAC---GTAATCCAGCATATAAACAGAACCAAAGATGAAAACCACATG------------------------ATTATCTCAATAGATGCAGAAAAG------GCC---------------------------------------------------------------------------------------TTTGACAAAATTCAACAA---------------CCCTTCATGCTAAAAACTCTCAATAAATTAGGTATT---GATGGG---ATGTATCTCAAAATAATAAGAGCTATTTATGACAAACCC---ACAGCCAATATCATACTGAATGGGCAAAAACTG---------------------GAAGCATTCCCTTTGAAAACTGGCACAAGACAGGGATGCCCTCTC---TCACCACTCCTATTCAACATAGTGTTGGAAGTTCTGGCCAGG------GCAATCAGGCAGGAGAAGGAAATAAAGGGTATTCAATTAGGAAAAGAGGAAGTCAAATTGTCCCTGTTTGCA------GAT---------------CACATG------ATTGTATATCTAGAAAACCCCATTGCCTCAGCCCAAAAT---CTCCTT---AAGCTGATAAGCAACTTCAGCAAAGTC------------------TCAGGATACAAAATCAATGTACAAAAACCA------CAA---GCATTCTTACACACCAATAACAGACAAACAGAGAGCCAAATCATGAGTGAACTCCCATTCACAATTACTATAAAGGGAATAAAATACCTAGGAATCCAA!!C---
>hs_ref_GRCh38_chr10.ltrdigest.gff3.fused_LTR_retrotransposon475_61036317_61036545
------------------------------------------------------------------------------------------------------------------------------------------------------------------------------------------------------------------------------------------------------------------------------------------------------------------------------------------------------------------------------------------------------------------------------------------------------------------------------------------------------------------------------------------------------------------------------------------------------------------------------------------------------AGCCCCCATCTA------------ATTGTCCAGGCATTAGCC------CAAGACTTGAGCCAG---------------------------------------------------TTTTCATACCTGGAC------------ACTCTTGTC------CTTTGGTACATGGATGATTTACTTTTAGCCACCCATTCA---GAAACC---TTGTGCCATCAAGCCACCCAAGCACTCTTAAATTTCCTTGCCACCTGTGGCTACAAGATTTCCAAAACAAAGGTT------CAG---CTCTGCTCACAG---------------------------------------------------------------CAGGTTAAATACTTAGGGCTAAAA!!G---
>hs_ref_GRCh38_chrX.ltrdigest.gff3.fused_LTR_retrotransposon78_16047023_16047314
---------------CCA------------------GACAAGGCT---TACAGGTTAGTTCAG------------AATCTGCGCCTTATCAGCCAAATTGTTTTGCCT---------------ATCCAC---------------------------------------------CCCATGGTGCCAAACCCATGTACTCTC---------CTATCC---TCAATGCCT---------------------CCCTCCACAATCCAT---------------------TATTCTGTTCTGGATCTCAAATAT------GCT---------------------------------------------------------------------------------------TTCTTTACTATT---------------------CCTTTGCACCCGTCATCCCAGCCTCTCTTCGCTTTC---ACTTGG---ACTGACCGTGAC---------------ACCCATCAG------GCTCAGCAAATT---------------ACCTGG---------------------GCTGTACTGCCG------------------CAAAGCTTCACAGAC---AGCCCCCATTGC------------------------------------------------------------------------------------------------------TTCAGT------------------------------------------------------------------------------------------------------------------------------------------------------------------------CAA---!!G------------------------------------------------------------------------------------------------------
>hs_ref_GRCh38_chr10.ltrdigest.gff3.fused_LTR_retrotransposon486_79966875_79967238
------------------------------------------------------------------------------------------------------------------------TCTTTGAAA---------------------------------------------ACTGGCACAAGACAG------------------------------GGATGCCCT---------------------------------------------------------CTCTCACTG---------------------CTC---------------------------------------------------------------------------------------CTATTCAACATA---------------------GTGTTG---------------GACGTTCTGGCCAGG---GCAATC------------------------------AGGCAGGAGAAG------------------------------GAAATA---------------------AAGGGTATTCAA------------------TTAGGAAAAGAGGAA---------------------------------------------------GTCAAATTGTCCCTG---------------------------------------------------TTTGCA------GAC------------GACATGATT------GTT---TATCTAGAAAACCCCATCGTCTCAGCCCAAAAT---CTCCTT---AAGCTGATAAGCAACTTCAGCAAAGTC------------------TCAGGATACAAAATCAATGTACAAAAATCA------CAA---GCATTCTTATACACCAACAACAGACAAACAGAGAGCCAAATCATGAGTGAACTCCCATTCACAATTGCTTCAAAGAGAAGAAAATACCTAGGAATCCAA!!C---
>hs_ref_GRCh38_chrX.ltrdigest.gff3.fused_LTR_retrotransposon173_57825676_57826411
------------------------------------AAGGAGAAT---TTTAGAACAATATCCCTGATGAACATCGATGCAAAAATCCTCAATAAAATACTGTCAAAC------------CAAATCCAGCAGCACATCAAAAAGCTTATCCATCATGATCAAGTGGGCTTCATCCCTGGGATGCAAGGCTGGTTCAACATATGCAAATCAATAAAC---ATAATCCAGCATATAAACAGAACCAAAGACAAAAACCACATG------------------------ATTATCTCAATAGATGCAGAAAAG------GCC---------------------------------------------------------------------------------------TTTGACAAAATTCAACAG---------------CCCTTCATACTAAAAACTCAA!!TAAATTAGCTATT---GATGTG---ATGTATCTCAAAATAATAAGACCTGTTTATGACAAACCC---!ACAGCCAACAT---------------CAACTG------AATGGGCACAAACTGGAAGCATTCCCTTTGAAAACTGGCACAAGACAGGGATGCCCTCTC---TCACCACTCCTATTCAACATAAGGTTAGAAGTTCTGGCCAGG------GCAATTAGGCAGGAGAAGGAAATAAAGGGTATTCAATTAGGA------------------------AAAGAG------GAA------------GTCAAATTG------TCCCTGTTAGCAGATGACATGATTGTATATCTGGAAAAC---CCCACTGTCTCAGCCCAAAATCTCATTAAGCTGATAAGCAACTTTAGCAAAGTCTCAGGATACAAAATCAATGTGCAAAAATCA------CAA---GCATTCTTATACATCAATAAAAGACAAACAGAGAGCCAAATCATGAGTGAACTCCCATTCACAGTTGCTTCAAAGAGAATAAAATACCTCGGAATCCAA!!C---
>hs_ref_GRCh38_chrX.ltrdigest.gff3.fused_LTR_retrotransposon438_76552475_76552781
---------------------------------------------------------------------------------------------------------------------------------------------------------------------------------------------------------------------------------CCT---------------GAGGGAAGAAAGTGG---------------------------TTCACAGTCCTAGATCTAAAGGAT------GCC---------------------------------------------------------------------------------------CTTTTCAGTATA---------------------CCATTATATCCTCATTCTCAATACCCATTTGTTTTG---AAGATC---CCTCTGGCCAAA------------------------------CTGCCCAGA------------------CAACAT---------------------GAACAACTGCCT------------------CAGGGATTTCCAGAT---AGTCCTCACTTG------------TTTGGACAGGAACTGTCA------AATAATCTCTCTGAG---------------------------------------------------TTTTCC------CAT------------CCTCAGGTCAGGGGTTTACAATATGTAGATGACATTCTGTTC!TGTCATCTGTT---CTGTTC---AGT---------------------------------------------------TCCCTAACTGAAGAAGCTTCT------CAG---GAAGGCACTGAA------------------------------------------------------------------!GT------------------------
>hs_ref_GRCh38_chr11.ltrdigest.gff3.fused_LTR_retrotransposon339_73943748_73944147
------ATTAAGAAAAAA------------------TCAGGGAAA---TGGAAAATGTTAACA------------GACTTGAGGGCCGTTAATGCTGTAATTCAACTC------ATGGGCGCGCTGCAA---------------------------------------------CCAGGGCTGCCCTCCCCAACT------------------------ACGATTCCT---------------------AAATACTGGCCT------------------------CTCATAGTGATAGATTTAAAAGGT------TGC---------------------------------------------------------------------------------------TTTTTTACCATT---------------------CCTTTAGCGACCCAAGATTATGAAAAATTTGCTTTT---ACTGTT---CCCGTCATAAAT---------------AACAAAGAATCA---GCAGATAGATAC---------------TATTGG---------------------AACGTATTTCCA------------------CAAGGCATGTTAAAT---AGCCCAACTATTTGTCCAACTTATGTTGTTAAAGTTTTTATG------CCAGTTAGAAAACAG---------------------------------------------------TTTAAA------AAA------------TGTTATATC------ATCCGTTACATGGATAATATCTTATGTGCAGCTGAAACT---AGGGAG------------------------------------------------------------------------------------GAA---!!T------------------------------------------------------------------------------------------------------
>hs_ref_GRCh38_chr14.ltrdigest.gff3.fused_LTR_retrotransposon342_70441879_70442389
---------CAAAAACCA---------------GGGTCTGGTGAA---TATAGGCTGGCGCAA------------GATTTACATGCTGTAAACCAGACTACAGTGACC---------------ATCCCT---------------------------------------------CCAGTGGTACCAAACCTGTATACTTTA---------ATGGGA---CTCATTGCG---------------GCAAGTGCTGCTTGG---------------------------TTTACTTGCCTAGACTTAAAAGAT------GGC---------------------------------------------------------------------------------------TTTTTCTGCCTT---------------------TGCCTAGCACCAAGTAGTCAGCCCCTCTTTGCATTT---CAATGG---GATGAT---TCA---------------GTCACAGGCACA---GGGGAGCAACTC---------------ACCTGG---------------------ACTAAGCTCCCA------------------CAAGGATTCAAAAAC---TCTCCCACAATT------------TTTGAGGAAGCATTGGCC------TCAGACCTCAAGGCC---------------------------------------------------TACACC------CTGCCAAATAATAACTGTGCCTTG------CTCCAATATATAGATGATATCCTTTTAGCAGCCCCAACC---CATGAG---GACTGTTACCAAGGAACCCAAGACTTCCTCTACCTCCTATGGAAAGCTGGTTATAAAGTATCCAGAAAGAAAGCC------CAA---ATTTGCCAGGAA---------------------------------------------------------------AGGGTTAAATATTTAGGCTTC!!C------
>hs_ref_GRCh38_chr4.ltrdigest.gff3.fused_LTR_retrotransposon20_4168558_4169038
---------------------------------------------------------------------------GATTTGCGCTTGCTTCATCAAGCTACACTGACT---------------TTACAT---------------------------------------------CCAACAGTACCTAACCCGTCCACATTG---------TTGGGG---TTGCTGCCA------------------GCTGAGGACAGCGGG------------------------TTCACCTGCTTGGACCCGAAAGAC------CCT---------------------------------------------------------------------------------------TTCTTTCCTATC---------------------AGATTAGCCCCAGAGAGGCAGAAGCTGTTTGCCTTT---CAGTGG---GAAGATCCGGAG---------------TCAGGTGTC------ACTACTCAGTAC---------------ACTTGG---------------------ACCAACTTTCCC------------------CAAGGGTTCAAGAAC---TCCCCCACCATC------------TTCGGGGAGGCGTGGGCT------CGAGACCTCCAGAGG---------------------------------------------------TTTCCC------AGCAGAGACCTAGGCTGCGTGTTG------CTCCAGTAGGTTGATGACCTTCTGCTGGGACACCCCACG---GCAGTC---GGGTGTGCCAAGGGAACAGATGCCCTACACCGGCACCTGGAGGAGTGTGGGTATCAAGTGTCCAAGAAGAAAGCT------CAG---ATCTGCCGACAA---------------------------------------------------------------CATGTACATTACTTGGGATTTGCTATC!!C
>hs_ref_GRCh38_chr2.ltrdigest.gff3.fused_LTR_retrotransposon485_158867868_158868387
------GTTCCCAAGCCA------------------CGGACCAAGGACTACCGGCCGATACAA------------GATTTGCGCTTGCTTAATCAAGCTACACTGACT---------------TTCCAT---------------------------------------------CCAACAGGAGCTAACCCGTCCGCATTG---------TTGGGG---TTGCTGCCA------------------GCTGAGGACAGCTGC------------------------TTCACCTGCTTGGACCCGAAAGAT------GCT---------------------------------------------------------------------------------------TTCTTTCCTATC---------------------AGATTAGCCCCTGAGAGGCAGAATCTGTTTCCCTTT---CAGTGG---GAAGATCTGGAG---------------TCAGGTGTC------TCTAGTCAGCAC---------------ACTTGG---------------------ACCGGGCTTCCC------------------CAAGGGTTCAAGAAC---TCCCCCACCATC------------TTCGGGGAGGCATTGGCT------CGAGACCTCCAGAAG---------------------------------------------------TTTCCC------ACCAGAGACCTAGGCTGCGTGTTG------CTCAAGTAGGTTGATGACCTTCTGCTGGGACACCCCACA---GCAGTC---GGGTGTGCCAAGGGAACAGATGCCCTACTCCGGCACCTGGAGGACTGTGGGTATATGGTGTCCAAGAAGAAAGCT------CAG---ATCTGCCGACAG---------------------------------------------------------------CAGGTACGTTACTTGGGATTTACTATC!!C
>hs_ref_GRCh38_chr12.ltrdigest.gff3.fused_LTR_retrotransposon41_25310170_25310446
---------------------------------------------------------------------------------------------------------------------------------------------------------------------------------------------------------------------------AATACATCT---------------------TCTGGTATGGGT------------------------TATGCAGCCATTGACTTGGCAAAT------GCC---------------------------------------------------------------------------------------TTTGTCTCTATT---------------------CCTATCCATAAAGCCCACCAGAAGCAATTTGCCTTC---AGCTGG---CAA---------------------------------------GGCCAGCAATAT---------------ACCTTT---------------------ACTGTCCTACCG------------------CAGGGGTGTATCAAC---TCTCCAGCTTTGTGTCATAATCTTGTTCTCAGAGATCTTGAT------CACTTTTCC---------------------------------------------------------TTTCCA------CAT------------ATCACACTG------GTCCATTACATTGATGATATTATACTGATTGGATCCAGT---GAGCGA------------------------------------------------------------------------------------GAA---AGTAGCAAA!!C---------------------------------------------------------------------------------------------
>hs_ref_GRCh38_chr12.ltrdigest.gff3.fused_LTR_retrotransposon531_103225099_103225195
------------------------------------ACTTCCTCC------------------------------------------------------------------------------------------------------------------------------------------------------------------------------ACAACTCAC---------------------------------------------------------TATTCCATGCTTGATCTTAAAGAT------GCT---------------------------------------------------------------------------------------TTTTTCACTATT---------------------CCCCTGCACCCCTTGTCCCAGCCTCTCTTTGCTTTC---ACT!!T------------------------------------------------------------------------------------------------------------------------------------------------------------------------------------------------------------------------------------------------------------------------------------------------------------------------------------------------------------------------------------------------------------------------------------------------------------------------------------------------------------------------------------------------------------------
>hs_ref_GRCh38_chr1.ltrdigest.gff3.fused_LTR_retrotransposon97_72982171_72982333
---------------------------------------------------------------------------------------------------------------------------------------------------------------------------------------------------------------------------------------------------------------------------------------------------GTTCTAGATCTCAAACAT------GCT---------------------------------------------------------------------------------------TTCTTTACTATT---------------------CCTTTGCACCCTTCATCCCAGCCTCTCTTTGCTTTC---ACTTAC---ACTGACCCTGAC---------------ACCCATTAG------GCTCAGCAAATT---------------ACCTGG---------------------GCTGTACTGCCG------------------CAAGGCTTCACAGAC---AGCCCCCATTAC------------TTCAGTCAA!!G---------------------------------------------------------------------------------------------------------------------------------------------------------------------------------------------------------------------------------------------------------------------------------------------------------------------------------------------------------------------------
>hs_ref_GRCh38_chrY.ltrdigest.gff3.fused_LTR_retrotransposon215_21157569_21158326
------ATACCAAAGCCAGGCAGAGACACAACCAAAAAAGAGAAT---TTTAGACCAATATCCTTGATGAACATTGATGCAAAAATCCTCAATAAAATACTGGTAAAC------------CAAATCCAGCAGTGCATCAAAAAGCTTATCCACCATGATCAAGTGGGCTTCATCCCTGGGATGCAAGGCTAGTTCAATATATGCAAATCAATAAAT---GTAATCCAGCATATAAACAGAACCAAAGACAAAAGCCACATG------------------------ATTATCTCAATAGATGCAGAAAAG------GCC---------------------------------------------------------------------------------------TTTGACAAAATTCAACAA---------------CCCTCCATGATAAAAACTCTCAATAAATTAGGTATT---GATGGG---ACACATCTCAAA---------------ATAATGAGACAA---ACCCAGAGGCAATATTGTACT------GAATGGGCAAAAACTGGA---------AGAATT!!CCCTTTGAAAACTGGCAGAAGACAGGGATGCCATCTC---TCACCACTCCTATTCAACATAGTGTTGGAAGTTCTGGCAAGG------GCAATTAGGCAGAAGAAGGAAATAAAGGATATTCAACTAGGAAAAGAGGAAGTCAAATTGTCCCTGTTTGCA------GAC------------AACATGATT------GTA---TATCTAGAAAACCCCATTGTCTCAGCCCAAAAT---CTCCTT---AAGCTGATAAGCAACTTCAGCAAAGTC------------------TCAGGATACAAAATCAAAGTACAAAAATCA------CAA---GCATTCTTATACACCAACAACAGACAAACAGAGAGCCAAATCATGAGTGAACTCCCATTCACAATTGCTTCAAAAAGAATAAAATACCTAGGAATCCAA!!C---
>hs_ref_GRCh38_chr12.ltrdigest.gff3.fused_LTR_retrotransposon14_8808027_8808231
------------AAACTG------------------GACAAGTCT---TACAGATTAGTTCAG------------GATCTGCGCCTTATCAGCCAAATTGTTTTGCCT---------------ATCCAC---------------------------------------------CCTGTGCTGCCCAACCCGTACACTCTT---------TTGTCC---TCAATACCT---------------------TCCTCCACAACTCAC---------------------TGTTCCGTGCTTGATCTTAAAGAT------GCT---------------------------------------------------------------------------------------TTTTTCACTATT---------------------CCCCTGCACCTCTCGTCCCAGCCTCTCTTCGCTTTC---ACT!!T------------------------------------------------------------------------------------------------------------------------------------------------------------------------------------------------------------------------------------------------------------------------------------------------------------------------------------------------------------------------------------------------------------------------------------------------------------------------------------------------------------------------------------------------------------------
>hs_ref_GRCh38_chr4.ltrdigest.gff3.fused_LTR_retrotransposon553_141823640_141824216
------ATACCAAAGCCGGGCAGAGACACAACCAAAAAAGAGAAT---TTTAGACCAATATCC!TA---------GAT!GAACATTGATGCAAAAATCCTCAATAAAAAACTGGCAAACT!GAATCCAGCAGCACATCAAAAAGCTTATCCACCATGATCAAGTGGGCTTCATCCCTGGGATGCAAGGCTGGTTCAATATACGCAAATCAATAAAT---GTAATCCAGCATATAAACAGAACCAAAGACAAAAACCACATG------------------------ATTATCTCAATAGATGCAGAAAAG------GCC---------------------------------------------------------------------------------------TTTGACAAAATT---------------------------------------------CAACAACTCTTC---ATGCTA---AAAACTCTCAAT---------------------AAATTA---GGTATTGATGGG---------------ACATAT---------------------CTCAAAATAATA------------------AGAGCTATCTATGAC---AAACCCACAGCCAATATCATACTGAATGGGCAAAAACTGGAAGCATTCCCTTTGAAAACTGGC---------------------------------------------------ACAAGA------CAG---------GGATGCCGTCTC------TCACCACTCCTATTCAACATAGTGTTGGAAGTTCTGGCC---AGGGCA---------------------------CTTAGGCAGGAGAATGAAATAAAGGGTATTCAATTAGGAAAAGAGGAAGTC------AAA---TTGTCCCTGTTT------------------------------------------------------GCAGACGACATGATTGTATATCTA!!A------------
>hs_ref_GRCh38_chr6.ltrdigest.gff3.fused_LTR_retrotransposon34_28771010_28771409
---------------------------------------------------------------------------------------------------------------------------------------------------------------------------------------------------------------------------------------------------------AGAACTTACAGTATA---------------------TACACTGTCCTTGACCTAAAGGAT------GCC---------------------------------------------------------------------------------------TTCCTTGCTATT---------------------TCTCTGGCCCCCAAGAGCCAACTGATCTTTGCTTTT---GAATGG---ACAGATCCTAGC---------------TCAGGAGAC------ACTACCCAATTG---------------ACTTGG---------------------ACTCAGTTACCT------------------CAAGGTTTTAAAAAT---TCCCCCACCCTT------------TTTGGAGAGGCCCTCCAG------CAGGATCCTATACCA---------------------------------------------------TTCCAA------GCTAGTCACCTTAACTGTACTCTT------CTTCAGTAGGTGGACAACCTTTTATTAGCTACTGAAACT---AAAGAC---AGTTGCCTGCAACATACTAGGGACCTACTTTACCTCCTTCAGGAGCTCGGGTATCGAGTCTCAGCCAAGAAGGTC------CAG---CTTTGTCTTCCC---------------------------------------------------------------ACAGTGTCCTACCTAGGATACGACATA!!A
