# Supplementary material for: Related Endogenous Retrovirus-K Elements Harbor Distinct Protease Active Site Motifs
Source: Front Microbiol. 2018 Jul 18;9:1577. doi: 10.3389/fmicb.2018.01577 (PMC6058741; doi:10.3389/fmicb.2018.01577)
Supplement: FILE 1 in FASTA (fa) format — Aligned translated genomic protease BLAST results. The sequences found by BLAST for the HK2 protease in the human genome aligned and translated by MACSE. [file Data_Sheet_1.zip › Additional file 38.nwk]

(((ERVS:0.31210495823482248268,ERVL:1.24165793715729511071):1.59553396418916260124[100],((ERVADP:0.21639521974480524502,ERVI:0.57171447445823742051):0.66502930255835512874[100],(((ERVE:0.34768888624295446466,(ERVT:0.67226537097276839461,ERV3:0.24111084827422621379):0.13083886041758396868[22]):0.21254038436095715192[42],((ERVF:0.33087905699934500037,((ERVH:0.44051935648249890276,(ERVFB:0.01150332134155235969,ERVFXA:0.05044887226513832673):0.22024083504098551645[91]):0.23105719459500434487[61],ERVFC:0.39880268004648583569):0.12927986232041263626[31]):0.34609288024899131919[66],((ERVW:0.05239001276617621938,ERV9:0.27556427243735959198):0.21100693646885163024[75],ERVP:0.37979838559397921527):0.25529237590752656972[60]):0.38164188479178456914[23]):0.06086295885232581582[7],ERVRB:0.48954190872894282061):0.22366869844240158671[17]):0.34144384957644235978[49]):0.66358632235097048113[87],(((ERVKHML3:0.27300017703542989178,(ERVKHML4:0.48585496354187340806,(ERVKHML2:0.24059894587179223024,(ERVKHML1:0.11584970555877545373,ERVK14C:0.22024874078191222782):0.02489359404521638425[38]):0.07182128628388612102[35]):0.08030595558667849576[39]):0.06582216421858808064[17],ERVKHML6:0.65666656979781656833):0.05405385049558723842[21],(ERVHML8:0.21549900836095103873,ERVKHML7:0.26887876190750881200):0.00000163820227494889[35]):0.34528926360545264540[62],ERVKHML5:0.55992871557588852482);
