# Supplementary material for: Related Endogenous Retrovirus-K Elements Harbor Distinct Protease Active Site Motifs
Source: Front Microbiol. 2018 Jul 18;9:1577. doi: 10.3389/fmicb.2018.01577 (PMC6058741; doi:10.3389/fmicb.2018.01577)
Supplement: FILE 1 in FASTA (fa) format — Aligned translated genomic protease BLAST results. The sequences found by BLAST for the HK2 protease in the human genome aligned and translated by MACSE. [file Data_Sheet_1.zip › Additional file 19.txt]

1327216496 I47 1.000000 1.000000
1122550048 I9 1.000000 1.000000
1211821820 I28 1.000000 1.000000
2_47104365 I47 1.000000 1.000000
1815312261 I15 1.000000 1.000000
1755470939 I9 1.000000 1.000000
6_18621211 I47 1.000000 1.000000
1065111447 I21 0.995249 0.995249
2_65712624 I9 1.000000 1.000000
12_8287301 I44 1.000000 1.000000
1238124720 I23 1.000000 1.000000
9_12395299 I21 0.912678 0.912678
9_12395299 I22 0.044860 0.957538
6_77721767 I38 1.000000 1.000000
8_72391728 I47 1.000000 1.000000
10_5042581 I36 1.000000 1.000000
1386762343 I8 1.000000 1.000000
1_67321021 I30 1.000000 1.000000
3_63697058 I48 1.000000 1.000000
2_50961406 I9 1.000000 1.000000
6_18583788 I0 1.000000 1.000000
12_8561754 I29 1.000000 1.000000
4_07736055 I40 1.000000 1.000000
X69700037 I5 1.000000 1.000000
6_22510145 I33 0.407876 0.407876
6_22510145 I34 0.340497 0.748373
6_22510145 I32 0.244124 0.992497
8_39881236 I47 1.000000 1.000000
1079605932 I0 0.999999 0.999999
4_71808153 I29 1.000000 1.000000
4_91698457 I30 1.000000 1.000000
5_30201386 I47 1.000000 1.000000
1281900212 I47 1.000000 1.000000
1115067026 I21 0.987282 0.987282
X131932184 I48 1.000000 1.000000
4_83001752 I48 1.000000 1.000000
1042498263 I30 1.000000 1.000000
3_94649070 I23 1.000000 1.000000
1177860433 I48 1.000000 1.000000
1921885166 I36 1.000000 1.000000
3_74874974 I48 1.000000 1.000000
4_27274865 I30 1.000000 1.000000
1218035061 I47 1.000000 1.000000
1167623798 I47 1.000000 1.000000
19_9714980 I30 1.000000 1.000000
1_94425770 I47 1.000000 1.000000
7_44420662 I47 1.000000 1.000000
8_10574361 I9 1.000000 1.000000
1952410982 I28 1.000000 1.000000
8_60495415 I37 1.000000 1.000000
8_68891690 I30 1.000000 1.000000
6_32563581 I28 1.000000 1.000000
8_12463893 I38 1.000000 1.000000
8_46585308 I21 0.997268 0.997268
4_77396491 I28 1.000000 1.000000
8_46487783 I28 1.000000 1.000000
9__2278660 I9 0.999989 0.999989
8_46281080 I30 1.000000 1.000000
8_45061048 I36 1.000000 1.000000
X112112532 I47 1.000000 1.000000
1957898955 I37 1.000000 1.000000
7_56319441 I30 1.000000 1.000000
4_02239079 I47 1.000000 1.000000
3_91662936 I48 1.000000 1.000000
7__4595789 I38 1.000000 1.000000
6_29878968 I30 1.000000 1.000000
1300284572 I47 1.000000 1.000000
Y15978071 I23 1.000000 1.000000
10_6829036 I38 1.000000 1.000000
2_79165310 I48 1.000000 1.000000
9_11258681 I29 1.000000 1.000000
19_9511344 I28 1.000000 1.000000
1952623830 I9 1.000000 1.000000
1923852874 I21 0.943147 0.943147
1923852874 I22 0.033138 0.976285
5_54501620 I30 1.000000 1.000000
X57401060 I48 1.000000 1.000000
1403173230 I37 1.000000 1.000000
1173943642 I37 1.000000 1.000000
3_64219854 I29 1.000000 1.000000
19_9543337 I9 1.000000 1.000000
1231876138 I48 1.000000 1.000000
4_58294236 I29 1.000000 1.000000
5_34466139 I23 1.000000 1.000000
4_70129756 I34 1.000000 1.000000
1854605252 I29 1.000000 1.000000
5_14147839 I23 1.000000 1.000000
1921669856 I30 1.000000 1.000000
1952748045 I38 1.000000 1.000000
1205309208 I21 0.246414 0.246414
1205309208 I22 0.117806 0.364220
1205309208 I20 0.117713 0.481933
1205309208 I23 0.060466 0.542399
1205309208 I24 0.060465 0.602863
1205309208 I36 0.044835 0.647698
1205309208 I38 0.040717 0.688415
1205309208 I25 0.037116 0.725532
1205309208 I30 0.033965 0.759496
1205309208 I31 0.033847 0.793343
1205309208 I26 0.033616 0.826960
1205309208 I27 0.029598 0.856558
1205309208 I32 0.020560 0.877118
1205309208 I35 0.020558 0.897676
1205309208 I37 0.019964 0.917641
1205309208 I33 0.019867 0.937508
1205309208 I34 0.019721 0.957229
1159000401 I38 1.000000 1.000000
2_48387465 I30 1.000000 1.000000
1162378204 I38 1.000000 1.000000
5_24308997 I22 0.213647 0.213647
5_24308997 I24 0.213646 0.427293
5_24308997 I23 0.213437 0.640730
5_24308997 I21 0.121552 0.762281
5_24308997 I20 0.117843 0.880124
5_24308997 I25 0.019371 0.899495
5_24308997 I38 0.019356 0.918851
5_24308997 I27 0.010022 0.928874
5_24308997 I31 0.008100 0.936974
5_24308997 I26 0.007781 0.944754
5_24308997 I30 0.007172 0.951926
1252117866 I44 1.000000 1.000000
8_26010097 I30 1.000000 1.000000
1309268441 I9 1.000000 1.000000
8_80740533 I48 1.000000 1.000000
5_86461950 I44 1.000000 1.000000
4_73366308 I30 1.000000 1.000000
1001187499 I9 1.000000 1.000000
4_84738217 I47 1.000000 1.000000
5_99984405 I47 1.000000 1.000000
1_11225964 I47 1.000000 1.000000
9_06791297 I9 1.000000 1.000000
1754328930 I47 1.000000 1.000000
5_50374116 I47 1.000000 1.000000
8_13475156 I1 0.434652 0.434652
8_13475156 I2 0.269817 0.704469
8_13475156 I11 0.254504 0.958973
7_43862175 I30 1.000000 1.000000
6_10502228 I30 1.000000 1.000000
1198931902 I29 1.000000 1.000000
1192947719 I23 1.000000 1.000000
1923555311 I29 1.000000 1.000000
1842464668 I9 1.000000 1.000000
8_52958435 I47 1.000000 1.000000
5_60663376 I48 1.000000 1.000000
1937111469 I38 1.000000 1.000000
2_07945846 I30 1.000000 1.000000
1_69665786 I47 1.000000 1.000000
3_70820086 I9 1.000000 1.000000
1635071970 I30 1.000000 1.000000
4_86463108 I30 1.000000 1.000000
1234624840 I38 1.000000 1.000000
1952303894 I30 1.000000 1.000000
9_35584594 I30 1.000000 1.000000
3_43800385 I9 1.000000 1.000000
4_35860911 I47 1.000000 1.000000
4_76045928 I47 1.000000 1.000000
5_13621547 I47 1.000000 1.000000
1444416995 I29 1.000000 1.000000
1384872344 I34 0.999922 0.999922
1743329021 I36 1.000000 1.000000
8_07602502 I47 1.000000 1.000000
9_31774914 I21 0.945037 0.945037
9_31774914 I22 0.031469 0.976506
3_75363724 I44 1.000000 1.000000
8_38000806 I9 1.000000 1.000000
2139741428 I48 1.000000 1.000000
5_87513387 I30 1.000000 1.000000
1362154036 I47 1.000000 1.000000
1458123489 I48 1.000000 1.000000
4__8423574 I48 1.000000 1.000000
7_46041606 I30 1.000000 1.000000
4__9662118 I38 1.000000 1.000000
1071953874 I8 0.996215 0.996215
14_5855519 I9 1.000000 1.000000
2_01239712 I23 1.000000 1.000000
4_31504165 I19 1.000000 1.000000
6_58416153 I30 1.000000 1.000000
4_54059372 I9 1.000000 1.000000
6_00947827 I29 1.000000 1.000000
2_55924790 I19 1.000000 1.000000
1_13028913 I30 1.000000 1.000000
1_66421895 I47 1.000000 1.000000
1043588009 I30 1.000000 1.000000
4__9100732 I44 1.000000 1.000000
1924245483 I21 0.976770 0.976770
2_30518589 I48 1.000000 1.000000
19_8383240 I47 1.000000 1.000000
2_27372866 I29 1.000000 1.000000
6_10919121 I30 1.000000 1.000000
3_9_849624 I44 1.000000 1.000000
6_66895626 I48 1.000000 1.000000
1234525413 I21 0.966871 0.966871
4__3982264 I38 1.000000 1.000000
5_54639937 I38 0.999995 0.999995
3_15745431 I48 1.000000 1.000000
7_22706339 I9 1.000000 1.000000
1302670826 I29 1.000000 1.000000
7_50579532 I21 0.981735 0.981735
4_45045102 I30 1.000000 1.000000
3_30448526 I21 0.996266 0.996266
1307893055 I47 1.000000 1.000000
3_16767513 I40 1.000000 1.000000
1927747604 I29 1.000000 1.000000
5_32555603 I47 1.000000 1.000000
1_55631233 I38 1.000000 1.000000
1_46387922 I48 1.000000 1.000000
5_72398122 I21 0.994100 0.994100
1258854448 I48 1.000000 1.000000
1300082053 I47 1.000000 1.000000
5_76911279 I47 1.000000 1.000000
3_67425692 I9 1.000000 1.000000
3_19486892 I44 1.000000 1.000000
5_37089568 I29 1.000000 1.000000
19_9629628 I15 0.367485 0.367485
19_9629628 I14 0.323342 0.690826
19_9629628 I13 0.309174 1.000000
1_46956240 I48 1.000000 1.000000
2215285933 I15 0.999986 0.999986
1_85583994 I29 1.000000 1.000000
12_8763587 I48 1.000000 1.000000
1320682578 I30 1.000000 1.000000
1150634578 I21 0.999625 0.999625
1143166238 I23 1.000000 1.000000
1234100330 I48 1.000000 1.000000
1171587711 I44 1.000000 1.000000
1_05860880 I37 1.000000 1.000000
6_60656963 I38 1.000000 1.000000
4_01903823 I30 1.000000 1.000000
6_63328993 I47 1.000000 1.000000
5_3_245188 I30 1.000000 1.000000
1292390380 I47 1.000000 1.000000
5_56662273 I38 1.000000 1.000000
7_14381241 I48 1.000000 1.000000
5_40107226 I21 0.995450 0.995450
3_30145907 I44 1.000000 1.000000
4_25242127 I47 1.000000 1.000000
5_39507104 I47 1.000000 1.000000
1_13017252 I38 1.000000 1.000000
12_7185297 I48 1.000000 1.000000
3_82721897 I0 0.999980 0.999980
1110403165 I47 1.000000 1.000000
X26501252 I47 1.000000 1.000000
1242443684 I29 1.000000 1.000000
1039107588 I33 0.733260 0.733260
1039107588 I34 0.171422 0.904681
1039107588 I32 0.081992 0.986673
1_58171407 I47 1.000000 1.000000
Y22831690 I21 0.998392 0.998392
4_73950941 I21 0.997827 0.997827
4_10300687 I30 0.999992 0.999992
5__1581851 I30 1.000000 1.000000
1167728658 I44 1.000000 1.000000
3_64022550 I8 0.999744 0.999744
1920092743 I9 1.000000 1.000000
9_28852178 I38 0.999999 0.999999
8__8201280 I38 1.000000 1.000000
1452168671 I30 1.000000 1.000000
1729989181 I30 1.000000 1.000000
1_50655746 I30 1.000000 1.000000
1_99094301 I47 1.000000 1.000000
2218942777 I38 1.000000 1.000000
5_31574968 I9 1.000000 1.000000
6_38620183 I47 1.000000 1.000000
1755013562 I48 1.000000 1.000000
1154760673 I21 0.999550 0.999550
1552741680 I9 1.000000 1.000000
1752596012 I44 1.000000 1.000000
3_04284888 I30 1.000000 1.000000
8_60422447 I48 1.000000 1.000000
1727715563 I47 1.000000 1.000000
1727691285 I21 0.999986 0.999986
1662645751 I0 1.000000 1.000000
7_23857836 I47 1.000000 1.000000
6_64028407 I47 1.000000 1.000000
1250495304 I30 1.000000 1.000000
1195936537 I29 1.000000 1.000000
4_99018227 I15 0.781137 0.781137
4_99018227 I13 0.116700 0.897837
4_99018227 I14 0.102163 1.000000
9_26827140 I47 1.000000 1.000000
3_86540507 I9 1.000000 1.000000
1731635103 I30 1.000000 1.000000
1205302483 I21 0.608652 0.608652
1205302483 I22 0.203545 0.812196
1205302483 I20 0.187804 1.000000
8_81846267 I40 0.590717 0.590717
8_81846267 I39 0.226657 0.817374
8_81846267 I41 0.119209 0.936583
8_81846267 I11 0.027746 0.964329
9_35440816 I44 1.000000 1.000000
5_06916165 I19 1.000000 1.000000
3_62724651 I9 1.000000 1.000000
11_7902437 I28 1.000000 1.000000
5_42114640 I47 1.000000 1.000000
2_99274361 I30 1.000000 1.000000
1181035627 I29 1.000000 1.000000
1938938279 I30 1.000000 1.000000
4_58461870 I47 1.000000 1.000000
Y21091386 I29 1.000000 1.000000
1_11857272 I48 1.000000 1.000000
Y25204164 I21 0.998392 0.998392
4_90110943 I38 1.000000 1.000000
1487237163 I9 1.000000 1.000000
5_44116846 I9 1.000000 1.000000
8__7502734 I38 1.000000 1.000000
11_3452329 I38 1.000000 1.000000
1117374099 I0 1.000000 1.000000
1043592850 I45 1.000000 1.000000
1610421576 I30 1.000000 1.000000
2__8898455 I47 1.000000 1.000000
2216149743 I15 1.000000 1.000000
1418355124 I15 0.999986 0.999986
1186835722 I48 1.000000 1.000000
2_70115013 I29 1.000000 1.000000
2_49322819 I37 1.000000 1.000000
1_46532928 I0 1.000000 1.000000
X72225021 I3 1.000000 1.000000
4_28306796 I47 1.000000 1.000000
2116895263 I9 1.000000 1.000000
1422241069 I48 1.000000 1.000000
1233094025 I38 1.000000 1.000000
8_27496134 I47 1.000000 1.000000
1323528618 I47 1.000000 1.000000
1728235509 I44 1.000000 1.000000
1363216213 I9 0.672019 0.672019
1363216213 I8 0.075620 0.747639
1363216213 I7 0.070479 0.818118
1363216213 I5 0.059191 0.877309
1363216213 I6 0.035094 0.912403
1363216213 I4 0.032898 0.945301
1363216213 I10 0.024205 0.969506
11_3354739 I8 1.000000 1.000000
3_33432217 I9 1.000000 1.000000
5__7060438 I9 1.000000 1.000000
18_9425407 I9 1.000000 1.000000
12_8792051 I47 1.000000 1.000000
8__9806046 I9 1.000000 1.000000
7_75785023 I9 1.000000 1.000000
5_72930090 I47 1.000000 1.000000
6_76491868 I21 0.993767 0.993767
2_08218359 I9 1.000000 1.000000
6_42898576 I38 1.000000 1.000000
1727697864 I30 1.000000 1.000000
3_13028832 I38 1.000000 1.000000
4_58308131 I47 1.000000 1.000000
1_18229313 I47 1.000000 1.000000
1621633219 I47 1.000000 1.000000
X65131774 I9 1.000000 1.000000
1659519788 I9 0.994291 0.994291
1927708485 I21 0.973999 0.973999
1294358615 I25 0.160356 0.160356
1294358615 I31 0.157660 0.318016
1294358615 I26 0.157604 0.475620
1294358615 I30 0.105369 0.580989
1294358615 I27 0.084130 0.665119
1294358615 I38 0.061467 0.726586
1294358615 I24 0.059666 0.786252
1294358615 I32 0.039422 0.825674
1294358615 I35 0.039369 0.865043
1294358615 I33 0.039247 0.904290
1294358615 I34 0.031757 0.936047
1294358615 I37 0.025538 0.961585
9_22438327 I47 1.000000 1.000000
3_16020423 I15 1.000000 1.000000
1101216504 I21 0.962994 0.962994
1371029212 I29 1.000000 1.000000
2_33661513 I48 1.000000 1.000000
6_21043959 I23 1.000000 1.000000
3_87612202 I15 0.996725 0.996725
5_79053660 I44 1.000000 1.000000
2242111362 I15 1.000000 1.000000
3_64815261 I47 1.000000 1.000000
4_44991340 I1 0.978042 0.978042
1920280778 I38 1.000000 1.000000
2_75876421 I48 1.000000 1.000000
8_29308752 I47 1.000000 1.000000
1251737479 I30 0.993827 0.993827
3_51809680 I8 0.999646 0.999646
4_63056625 I47 1.000000 1.000000
1566971660 I48 1.000000 1.000000
3_49230240 I30 1.000000 1.000000
1214067779 I15 1.000000 1.000000
8_88610969 I29 1.000000 1.000000
6_58301977 I21 0.985285 0.985285
1736113133 I19 1.000000 1.000000
1194121963 I47 1.000000 1.000000
6_99264548 I47 1.000000 1.000000
3_01695942 I38 0.999997 0.999997
1171743911 I44 1.000000 1.000000
1_12781202 I38 1.000000 1.000000
1938826489 I47 1.000000 1.000000
8_12221371 I38 1.000000 1.000000
6_15236891 I47 1.000000 1.000000
19_9318455 I47 1.000000 1.000000
3_25894397 I38 1.000000 1.000000
X153098129 I9 1.000000 1.000000
1064780549 I47 1.000000 1.000000
1921341731 I30 1.000000 1.000000
5_46004598 I38 1.000000 1.000000
5_66133093 I8 0.999987 0.999987
1223553248 I48 1.000000 1.000000
X107874856 I0 1.000000 1.000000
1156329452 I37 1.000000 1.000000
6_28686608 I38 1.000000 1.000000
2_90148608 I9 1.000000 1.000000
4_30942806 I30 1.000000 1.000000
Y16875422 I30 1.000000 1.000000
7_21566114 I9 1.000000 1.000000
7_54451220 I30 1.000000 1.000000
6_49506166 I23 1.000000 1.000000
3_51703358 I30 1.000000 1.000000
4_69059772 I45 1.000000 1.000000
9_90225330 I44 1.000000 1.000000
6_67885911 I9 1.000000 1.000000
1108200723 I0 1.000000 1.000000
3_96669408 I48 1.000000 1.000000
7_38446467 I15 1.000000 1.000000
5_26223950 I47 1.000000 1.000000
X106001473 I48 1.000000 1.000000
2_69795005 I0 1.000000 1.000000
2_02500684 I47 1.000000 1.000000
5_19704796 I30 1.000000 1.000000
1185610275 I47 1.000000 1.000000
2_72514965 I29 1.000000 1.000000
5_14994165 I47 1.000000 1.000000
4_70192364 I48 1.000000 1.000000
1_05112796 I47 1.000000 1.000000
Y13616883 I37 1.000000 1.000000
1921790729 I28 1.000000 1.000000
1_73371634 I47 1.000000 1.000000
1_54914378 I48 1.000000 1.000000
9_92074714 I9 1.000000 1.000000
1952464532 I33 0.622430 0.622430
1952464532 I34 0.211841 0.834271
1952464532 I32 0.165410 0.999680
X151557956 I47 1.000000 1.000000
1_19999770 I30 1.000000 1.000000
2_84473746 I37 1.000000 1.000000
1118725567 I38 1.000000 1.000000
1442805989 I29 1.000000 1.000000
1227484078 I44 1.000000 1.000000
3_75554515 I38 1.000000 1.000000
2_82026313 I34 1.000000 1.000000
1218198056 I9 1.000000 1.000000
1205306235 I30 1.000000 1.000000
7_92481911 I9 1.000000 1.000000
1920504964 I21 0.990324 0.990324
1619398024 I34 1.000000 1.000000
7__4587285 I38 1.000000 1.000000
4_58661761 I47 1.000000 1.000000
1318426776 I15 1.000000 1.000000
7_53958450 I47 1.000000 1.000000
1335145356 I1 0.619476 0.619476
1335145356 I0 0.333593 0.953069
1099824318 I38 1.000000 1.000000
2_52704588 I15 1.000000 1.000000
6_43083110 I48 1.000000 1.000000
2_80237620 I48 1.000000 1.000000
7_19568190 I48 1.000000 1.000000
1_60694930 I38 1.000000 1.000000
1071019983 I19 1.000000 1.000000
1_54049640 I30 1.000000 1.000000
4_64565655 I30 1.000000 1.000000
6_23163902 I29 1.000000 1.000000
1851114607 I47 1.000000 1.000000
1_60700830 I21 0.989898 0.989898
6_19275001 I47 1.000000 1.000000
1731766250 I47 1.000000 1.000000
1927843329 I8 1.000000 1.000000
1555309307 I48 1.000000 1.000000
4_06111258 I29 1.000000 1.000000
1_78557450 I30 1.000000 1.000000
4_45535211 I47 1.000000 1.000000
8_46653026 I29 1.000000 1.000000
8_73909781 I47 1.000000 1.000000
1009045055 I47 1.000000 1.000000
4_63188412 I47 1.000000 1.000000
6_68679108 I9 1.000000 1.000000
3_95591224 I47 1.000000 1.000000
2_63992676 I21 0.999816 0.999816
6_44118471 I48 1.000000 1.000000
1284105306 I21 0.990278 0.990278
1549841547 I29 1.000000 1.000000
1743343243 I36 1.000000 1.000000
8_75046147 I30 1.000000 1.000000
1263313830 I0 1.000000 1.000000
1324927414 I29 1.000000 1.000000
4_68033713 I9 1.000000 1.000000
1631541904 I30 1.000000 1.000000
1912453807 I37 1.000000 1.000000
1420703658 I9 1.000000 1.000000
17_8060374 I34 0.845282 0.845282
17_8060374 I32 0.077073 0.922355
17_8060374 I33 0.057795 0.980150
16_2665186 I36 1.000000 1.000000
8_46269584 I38 1.000000 1.000000
1424011407 I38 1.000000 1.000000
1101699166 I38 1.000000 1.000000
1139737500 I9 1.000000 1.000000
1131256608 I9 0.999469 0.999469
1355058426 I48 1.000000 1.000000
3_27003940 I48 1.000000 1.000000
4_74986816 I30 1.000000 1.000000
12_1712863 I47 1.000000 1.000000
4_99369245 I30 1.000000 1.000000
3_29903327 I30 1.000000 1.000000
4_51814736 I9 1.000000 1.000000
2_56983489 I29 1.000000 1.000000
4_91184008 I30 1.000000 1.000000
1071959828 I37 0.999999 0.999999
3_17778215 I47 1.000000 1.000000
3_62325715 I48 1.000000 1.000000
3_38423383 I30 1.000000 1.000000
2_31095361 I29 1.000000 1.000000
6_50850827 I47 1.000000 1.000000
5_15039514 I30 1.000000 1.000000
3_46389896 I9 1.000000 1.000000
3_25741405 I44 1.000000 1.000000
3_51746100 I47 1.000000 1.000000
Y12998824 I33 0.876961 0.876961
Y12998824 I34 0.083609 0.960569
1431707684 I47 1.000000 1.000000
1635799589 I29 1.000000 1.000000
3_35936256 I48 1.000000 1.000000
14_5161681 I47 1.000000 1.000000
6_61277876 I21 0.995502 0.995502
1227614017 I47 1.000000 1.000000
2_38209947 I3 1.000000 1.000000
4_87405099 I37 1.000000 1.000000
4_01634026 I47 1.000000 1.000000
5_71575493 I28 1.000000 1.000000
1923885523 I29 1.000000 1.000000
3_96523409 I0 1.000000 1.000000
1037280382 I47 1.000000 1.000000
1_94374543 I47 1.000000 1.000000
1121284520 I48 0.283936 0.283936
1121284520 I46 0.249749 0.533685
1121284520 I47 0.249746 0.783431
1121284520 I0 0.085901 0.869332
1121284520 I1 0.085883 0.955214
7_85742369 I15 1.000000 1.000000
1354704021 I47 1.000000 1.000000
1_13356938 I38 1.000000 1.000000
3_38442181 I47 1.000000 1.000000
4_10281353 I48 1.000000 1.000000
1202664629 I30 1.000000 1.000000
7_08341822 I48 1.000000 1.000000
2_17343612 I48 1.000000 1.000000
4__9125948 I38 1.000000 1.000000
5_30491500 I38 1.000000 1.000000
1150490813 I21 0.995706 0.995706
1114525558 I9 1.000000 1.000000
3_57584216 I44 1.000000 1.000000
1016483749 I9 1.000000 1.000000
4_85048147 I30 1.000000 1.000000
3_44857796 I9 1.000000 1.000000
1022142583 I47 1.000000 1.000000
6_45237807 I30 1.000000 1.000000
3_48574604 I47 1.000000 1.000000
X26043899 I47 1.000000 1.000000
7_48141477 I29 1.000000 1.000000
4_2_244648 I38 0.999823 0.999823
19_9457176 I30 1.000000 1.000000
1921131902 I9 1.000000 1.000000
3_98194049 I9 1.000000 1.000000
X97844378 I10 0.338693 0.338693
X97844378 I6 0.326793 0.665486
X97844378 I7 0.261667 0.927153
X97844378 I8 0.028674 0.955827
6_06232697 I48 1.000000 1.000000
1_19543686 I30 1.000000 1.000000
2_32143715 I15 1.000000 1.000000
2117300545 I47 1.000000 1.000000
8_43698475 I34 1.000000 1.000000
1923535882 I30 1.000000 1.000000
3_70674649 I9 1.000000 1.000000
7_41752382 I38 1.000000 1.000000
2118565193 I38 1.000000 1.000000
1033605891 I37 1.000000 1.000000
2223541929 I38 1.000000 1.000000
1_33066594 I21 0.999991 0.999991
3_63805345 I47 1.000000 1.000000
1159926576 I30 1.000000 1.000000
1_13211187 I38 1.000000 1.000000
2_52276980 I30 1.000000 1.000000
2113055799 I15 1.000000 1.000000
Y13173155 I30 1.000000 1.000000
2_69445776 I9 1.000000 1.000000
8_12535100 I21 0.974164 0.974164
1231338624 I47 1.000000 1.000000
3_48563964 I38 1.000000 1.000000
2_47315149 I47 1.000000 1.000000
1589237488 I30 1.000000 1.000000
1101236404 I47 1.000000 1.000000
7_94725751 I30 1.000000 1.000000
1122314275 I48 1.000000 1.000000
9_86153010 I47 1.000000 1.000000
6_78135934 I29 1.000000 1.000000
1168627239 I9 1.000000 1.000000
3_85567115 I38 1.000000 1.000000
1288370777 I9 1.000000 1.000000
Y7995332 I21 0.941993 0.941993
Y7995332 I22 0.034309 0.976302
1_61484084 I0 1.000000 1.000000
1951808307 I28 1.000000 1.000000
4__8484904 I9 1.000000 1.000000
1920318222 I37 1.000000 1.000000
1039046566 I21 0.979426 0.979426
5_10205897 I19 1.000000 1.000000
1631663355 I37 1.000000 1.000000
Y24465438 I21 0.998392 0.998392
1248510203 I37 1.000000 1.000000
8__8130073 I21 0.974164 0.974164
1_25223516 I29 1.000000 1.000000
7_12070052 I15 1.000000 1.000000
X104886536 I47 1.000000 1.000000
6_86677119 I47 1.000000 1.000000
2239059600 I9 1.000000 1.000000
3_85016236 I30 1.000000 1.000000
1030293841 I30 1.000000 1.000000
5_22929893 I47 1.000000 1.000000
1774912134 I47 1.000000 1.000000
1634339349 I30 1.000000 1.000000
1310968718 I15 1.000000 1.000000
6_27188989 I33 0.995522 0.995522
7_04749176 I38 1.000000 1.000000
4_67278048 I47 1.000000 1.000000
11_5931586 I5 0.466962 0.466962
11_5931586 I6 0.274194 0.741156
11_5931586 I4 0.229548 0.970704
1042507980 I30 0.239755 0.239755
1042507980 I31 0.175084 0.414839
1042507980 I26 0.174672 0.589511
1042507980 I25 0.174368 0.763879
1042507980 I38 0.115605 0.879484
1042507980 I27 0.059982 0.939466
1042507980 I24 0.037651 0.977117
6_17661832 I9 1.000000 1.000000
2_71391138 I29 1.000000 1.000000
19_9593159 I15 1.000000 1.000000
3_51666678 I47 1.000000 1.000000
1752576961 I47 1.000000 1.000000
3_33450415 I47 1.000000 1.000000
3_52563600 I47 1.000000 1.000000
1957513749 I28 1.000000 1.000000
1258332303 I38 1.000000 1.000000
1924005717 I30 1.000000 1.000000
1095719562 I48 1.000000 1.000000
3_67180429 I30 1.000000 1.000000
1539013847 I29 1.000000 1.000000
1584160586 I38 0.999949 0.999949
2_64890228 I44 1.000000 1.000000
2118755335 I48 1.000000 1.000000
1672067780 I15 1.000000 1.000000
5_24390937 I47 1.000000 1.000000
