# Supplementary material for: Related Endogenous Retrovirus-K Elements Harbor Distinct Protease Active Site Motifs
Source: Front Microbiol. 2018 Jul 18;9:1577. doi: 10.3389/fmicb.2018.01577 (PMC6058741; doi:10.3389/fmicb.2018.01577)
Supplement: FILE 1 in FASTA (fa) format — Aligned translated genomic protease BLAST results. The sequences found by BLAST for the HK2 protease in the human genome aligned and translated by MACSE. [file Data_Sheet_1.zip › Additional file 30.nwk]

(ERVKHML3:0.27302612058120856453[I0],(ERVKHML4:0.49706356129246126452[I2],(ERVKHML2:0.23812660668335183800[I4],(ERVKHML1:0.11481468014866248739[I6],ERVK14C:0.22132961275427784353[I7]):0.03059093440921267434[I5]):0.06433611559825572201[I3]):0.09071792693788077733[I1],(ERVKHML6:0.64963905508734454131[I9],((ERVHML8:0.21779772468544517094[I12],ERVKHML7:0.26498044294461470249[I13]):0.00000137938182102312[I11],(ERVKHML5:0.54567591746615184967[I15],((ERVS:1.20913542862023692948[I18],ERVL:1.30168547358889497012[I19]):1.39721782813001493828[I17],((ERVADP:0.31482171019123544875[I22],ERVI:0.72698321195600157374[I23]):0.66657524239673826560[I21],(((ERVE:0.34197556253264066450[I27],(ERVT:0.68168554935723268962[I29],ERV3:0.25030324989184293827[I30]):0.12243347287217380692[I28]):0.20133720168598301381[I26],((ERVF:0.32447978715306863284[I33],((ERVH:0.44280027977356789526[I36],(ERVFB:0.01560615450316206292[I38],ERVFXA:0.04702302478376357148[I39]):0.22504203822541760105[I37]):0.23882833941790157506[I35],ERVFC:0.41016423687428882339[I40]):0.14534900034527323265[I34]):0.36140485175055137024[I32],((ERVW:0.05139021682793952495[I43],ERV9:0.27752455805792958232[I44]):0.22548700443157682072[I42],ERVP:0.37931972396728541597[I45]):0.25734680489650174628[I41]):0.35303345330016083770[I31]):0.00000137938182102312[I25],ERVRB:0.60387589292617016579[I46]):0.32569884622986949863[I24]):0.39701140770259346624[I20]):0.53285113836078490390[I16]):0.34851963402857571994[I14]):0.06162491547933056368[I10]):0.06478877641674618548[I8]);
