# Supplementary material for: Related Endogenous Retrovirus-K Elements Harbor Distinct Protease Active Site Motifs
Source: Front Microbiol. 2018 Jul 18;9:1577. doi: 10.3389/fmicb.2018.01577 (PMC6058741; doi:10.3389/fmicb.2018.01577)
Supplement: FILE 1 in FASTA (fa) format — Aligned translated genomic protease BLAST results. The sequences found by BLAST for the HK2 protease in the human genome aligned and translated by MACSE. [file Data_Sheet_1.zip › Additional file 10.nwk]

((5_244539:0.01756180413700153889,5_1582700:0.01075321218811999859):0.00345892159392738058[54],((1442311488:0.04068342767301808688,4_53692682:0.04832927374833757145):0.00229878906474810562[19],((((((1250496155:0.03259421684149478582,6_70596025:0.02557403774834469262):0.00331646722561899313[7],(4_26132284:0.03189727407917125612,3_38422411:0.05781569593518148809):0.00350276665563267666[4]):0.00346792915659007404[0],((((((3_20617777:0.01396776855606824026,(1_896690:0.01399123209931694457,(1039202068:0.06327814520604177484,1042508739:0.04801809081051208739):0.00267668958569190112[5]):0.00000118505541971439[2]):0.00345632614843109252[0],((1323007955:0.01767727295956464037,(NT/2536804:0.00000118505541971439,(6_31233372:0.00000118505541971439,((NT/2490310:0.00000118505541971439,(NT/2492688:0.00000118505541971439,NT/2715801:0.00000118505541971439):0.00340183394783144175[93]):0.00341262046272896614[68],(NT/2543913:0.00000118505541971439,NT/2577601:0.00000118505541971439):0.00340027748181459793[70]):0.00340091620214366501[36]):0.00340187416824222402[40]):0.04200387980340828525[99]):0.00720831655885528430[7],(1063849826:0.02111800295005573577,((((1320683424:0.05415838161388492056,1912023521:0.07820216542607220933):0.02476719482932700916[38],(1523699926:0.03107461881897754380,1525637727:0.04309388950634097243):0.00493527499216797096[12]):0.00400670738704748952[1],((((8_39873111:0.00000118505541971439,NT1/623747:0.00000118505541971439):0.10400903402597135028[100],3_29902671:0.03029609819925672271):0.00156435253840824396[3],5_13713642:0.02122940606205867692):0.00352327647375673967[2],(4_35959299:0.06333119173358658927,7_94726603:0.03605755907794688797):0.00684204020169924300[16]):0.00402506468354903776[1]):0.00642346809242170039[0],1_19543046:0.02812508909141814284):0.00000118505541971439[0]):0.00700919727259156824[0]):0.00000118505541971439[0]):0.00000118505541971439[0],((((5_72397475:1.37294441039296866158,8_30149191:0.00000118505541971439):0.04323720483263604475[3],(4_64564995:0.07751534411509587719,(1_13029764:0.04685756331847434203,(1952752842:0.04111820592446591843,X_75324735:0.10702771739881439261):0.00640145975225602567[11]):0.00392621009065103471[2]):0.00000118505541971439[0]):0.00374645997996292781[0],(((6_47314613:0.02106758156516045158,(((6_65460472:0.03921346316132207077,((3_85017087:0.02166731813434884593,4_97100780:0.02114270006636539273):0.00000118505541971439[7],(((Y_19295423:0.08361372130367962507,2_83051910:0.02875781189137446847):0.01046169174246036615[18],1912101588:0.02124085032146471458):0.00000118505541971439[4],1030293186:0.02484999696422225332):0.00693114819229360014[1]):0.00698828258100230287[0]):0.00000118505541971439[0],((2_56721394:0.10034856275530536218,7_46042457:0.03417558328701759962):0.00155886806259860483[5],(((2023469444:0.02462231584167738629,((X_65441147:0.05654000852782722214,1_54632658:0.02551378326783653935):0.00987000729332387743[31],1251738234:0.04640214278876984844):0.00365669250558450180[2]):0.00000118505541971439[0],5_21858925:0.03919081884273139388):0.00350284774051186050[0],(1294357958:0.03902088843674379748,((1921670707:0.00000118505541971439,NW.2/31925:0.00000118505541971439):0.02110133807418156093[100],1110398607:0.05115075042132927879):0.00674565581273329010[15]):0.00377129948049963583[2]):0.00339140026294278965[0]):0.00692327429599584945[0]):0.00350549848254248699[0],(((((8_46280434:0.11539565777440222161,7_56318785:0.03041441981245508394):0.01842088913742446002[40],8_92238947:0.10191986519515000564):0.01777068849861485403[18],2_48386811:0.04297452441452279809):0.00000118505541971439[1],(((1721077642:0.36977536802010352313,(Y_23576731:0.00375868292360556850,(Y_21967441:0.00000118505541971439,(Y_22618622:0.00000118505541971439,Y_26093042:0.00000118505541971439):0.00000118505541971439[28]):0.00325223881691811319[80]):0.57572926601071516828[100]):0.19354863435728097976[38],4_99489594:0.00894428905769835587):0.02006285422332984916[5],8_46878252:0.05477723536290979994):0.00309392031230264295[1]):0.00377695701679239869[0],((((6_61291550:0.02116349570635342459,6_58417003:0.01795032872113262387):0.02979456116696836687[99],4_99368587:0.04019842763595399271):0.00617182494090761074[15],(3_04285739:0.04759368169216442873,(3_51702702:0.00000118505541971439,NW1/123875:0.00000118505541971439):0.04694302238660443688[100]):0.00721907558022331919[29]):0.00000118505541971439[0],((7_54450564:0.05161921821270411270,6_29879796:0.04149773603492182272):0.00938154235695523933[8],1749174947:0.02565034370745821954):0.00985298897399209533[4]):0.00348002564749484711[0]):0.00376540720908415637[0]):0.00000118505541971439[0]):0.00000118505541971439[0],(((((((((1270447618:0.66128086694300347581,(((1045281569:0.00000118505541971439,NW1/106340:0.00000118505541971439):0.08800741875870665698[100],((199512194:0.07096803791178679655,(1923867093:0.04172649021149135024,(((NT/3978144:0.00000118505541971439,NT/3759106:0.00000118505541971439):0.03915722758104172446[100],(6_32564430:0.12741810749943735526,((NT/3808646:0.01657185235148390251,(NT/3699493:0.00000118505541971439,(NT/3914487:0.00336912702078987197,((NT/3716666:0.00000118505541971439,(NT/3791660:0.00000118505541971439,NT/3780630:0.00000118505541971439):0.00000118505541971439[48]):0.00000118505541971439[63],NT/3817264:0.00000118505541971439):0.00679778036966788724[89]):0.00348137351047283009[71]):0.05175618489203583084[98]):0.08704457533033012340[98],6_32476402:0.08219107734141416211):0.10600363987357790119[98]):0.00569942032478985925[33]):0.03319507576224645096[46],((1428417162:0.06319398920609645143,(1_02836706:0.51083199565878456561,1211822666:0.02972909129014310661):0.00454335298038277460[16]):0.00641126703446518332[4],(4_77397262:0.11172092178246863237,((1952411816:0.06860694770001830867,1952476604:0.08361419377133270936):0.06302256820570535656[89],201399364:0.11589311538764721088):0.02163332815224406833[22]):0.01775563213008254579[15]):0.00295816976108081650[5]):0.01713548877623269351[46]):0.00000118505541971439[14]):0.00799383459570546240[33],((((1162053393:0.04675806900105707736,(X_53161224:0.06137949097670891002,(8_46488619:0.07904627664995128589,(5_71574838:0.00000118505541971439,(NW/1573332:0.00000118505541971439,NT/1104822:0.00000118505541971439):0.00445246163555394411[94]):0.05758685614191114827[100]):0.00000118505541971439[23]):0.01236829973168813816[23]):0.00305581586227729896[9],((X_57105562:0.20999155723709042598,((1921791515:0.03459752728582392994,NW2/152702:0.00212098326514305541):0.07940006226134960210[100],(117903270:0.00000118505541971439,NT1/134810:0.00000118505541971439):0.05941511716244547020[100]):0.00000118505541971439[32]):0.02475440022608664525[26],3_46051273:0.02880118171995271759):0.00280466317275430109[9]):0.00676033163678237386[3],(1469814010:0.03528642888786692744,(5_24651957:0.06421644666229822662,(2025399666:0.05501338019070098340,2_36074324:0.05232728348406315289):0.01178407095220468381[33]):0.00419302577621233439[5]):0.00360493389741140501[2]):0.00000118505541971439[1],(1951809147:0.04274893685583155273,((3_14227089:0.03854704520681023067,(X_41196610:0.06801651312480966327,(((((1635519141:0.07490657397965019837,3_32087963:0.05278182866116454264):0.03245351343993628512[94],(1921235744:0.06235092495735772983,7_50584606:0.20808374181548658366):0.02269246735764028980[87]):0.00517662612853269418[37],6_26293113:0.18641261385869811740):0.01245137584415954672[48],1630621442:0.07594717714672302722):0.00104347798355109941[50],1958308223:0.10664221193910211616):0.01858491893625011104[42]):0.04216245427090427322[33]):0.00825119727341946940[22],(1112927173:0.01849365230080629932,(Y_21062490:0.00000118505541971439,Y_21020635:0.00000118505541971439):0.07725883007783525269[100]):0.00246500272431024936[28]):0.00386228080694289494[10]):0.00363207758623559787[2]):0.06458486998880379193[18]):0.00000118505541971439[4]):0.18279991165564768441[20],((NW1/113351:0.13154365966572181823,1922195206:0.00000118505541971439):0.65966491563304785473[100],1951978583:0.31503120213693541762):0.10009817832858962372[38]):0.20158500094914913459[96]):0.09805355475534639764[54],(4_33994375:0.09513997874012609934,((1549841038:0.06824657320308852304,((((7_18116566:0.08676219610534600946,X_78216895:0.23220162342473349426):0.00465983041933361580[19],6_00947318:0.08579752983840820135):0.01413390180098734843[20],(((X_73663408:0.13611997511624110424,1195936030:0.06438062312924747177):0.01625947998981661438[39],(((((2_71390644:0.33363290679873996991,(((Y_8201519:0.26302431814533894228,(Y_23491000:0.00000118505541971439,(Y_26179291:0.00000118505541971439,(Y_7625919:0.00000118505541971439,Y_22704873:0.00000118505541971439):0.00000118505541971439[54]):0.00000118505541971439[13]):0.25230769643410816405[100]):0.25825564723831817560[100],Y_22253359:0.06199016146810779060):0.02216948990088853447[51],Y_9975796:0.12181710256878700016):0.02971261722017544057[55]):0.00791458753552980523[9],(NT/4245997:0.00000118505541971439,((((NT/4295241:0.00000118505541971439,(NT/4356398:0.00000118505541971439,NT/4500728:0.00000118505541971439):0.00337157193186271575[45]):0.00337828439200237463[52],NT/4463822:0.00000118505541971439):0.00000118505541971439[39],6_33051711:0.00000118505541971439):0.00000118505541971439[9],NT/4350772:0.00000118505541971439):0.00000118505541971439[10]):0.11191289004785642813[100]):0.00000118505541971439[4],1442805460:0.13198193958087681144):0.01353694220413397160[7],6_23163415:0.09470324453072916093):0.00147611766855864843[4],(((((5_18785081:0.54955649800572148322,1854605951:0.01955792175635718763):0.48708701069246862492[68],1631765197:0.05159099802934069556):0.02651520295703959848[21],(X_49722375:0.00000118505541971439,X_49680582:0.00000118505541971439):0.06153162847061524610[100]):0.01256198750222816546[17],2_27372359:0.07078076154606460779):0.01697092517737992454[14],(1480466862:0.05693156902836311872,X_02178860:0.08672847062737924773):0.02710981644999516799[73]):0.02378472018657823428[7]):0.03022636951448510328[9]):0.02802411959585196857[11],(5_37089059:0.07296529003567645000,6_78135424:0.09151898544398472113):0.01032672201668853422[11]):0.00297845202226162606[1]):0.01256160182660583970[5],(1921623942:0.08121107748343697752,Y_20660355:0.25086706967667032897):0.01192763554213390441[24]):0.00475133053192358917[3]):0.01270203380455421811[7],1181035118:0.06295749127771080311):0.02882875277465580741[8]):0.61860316580648244678[81]):0.16574081717801034119[14],((((8_46584653:0.07573236333247723717,4_64749472:0.02944510095545814152):0.00581423593447539990[34],(((((1920505806:0.04972637089172171621,2219938408:0.05797543958538604880):0.00000118505541971439[15],(((1_09706272:0.03558088703066066005,((Y_14377556:0.25920789923720188863,9_31774259:0.01064781910808975871):0.01026678182214533878[41],(9_12396128:0.03147406421325859432,6_58302806:0.06099562419612372666):0.00000118505541971439[4]):0.00000118505541971439[0]):0.00689181385482155653[1],1101217351:0.01371488865554889788):0.00000118505541971439[0],4_69194983:0.20026816075922107552):0.00341899632522548120[0]):0.00000118505541971439[0],(1_46904365:0.01752358371138538345,(1727692057:0.02798038647502711779,(6_76492718:0.05424539009678257251,(((1924323325:0.08116854227370912112,(1150441732:0.05956874869009963491,1150491659:0.10405113029915637191):0.01248730768374933277[50]):0.00368848364522787221[16],((((1927709337:0.03915373600437272589,(5_40106581:0.02106844080059768962,(1234524757:0.05828037400192926515,1284106154:0.02875758822324685215):0.00299710692462543333[39]):0.00000118505541971439[10]):0.00353532535334362278[48],(3_30449377:0.03149175812144082431,1_60701633:0.05009291164505799698):0.00000118505541971439[5]):0.01071571544700018232[47],((6_61277222:0.02257291819734101243,6_58402674:0.03551216020065748463):0.03345014672992478733[90],(((1115067633:0.18961735220911773991,((1924245040:0.22356312423952470758,8_43894987:0.32772702412697785057):0.22984341061022608987[94],4_73951550:0.15577727039148153709):0.07877329915511295522[55]):0.45867974912892128803[99],1_11400689:0.37692878184111583417):0.26329220307895317976[93],1065112294:0.02678389074760741118):0.04274407936191393365[62]):0.00084886659997357439[16]):0.00675643922589431664[15],(X_56944048:0.03230554625965920135,1205301825:0.25639023857164117137):0.02168717253784414878[49]):0.00714613503107230843[20]):0.00353639946687042163[10],7_50578410:0.01828132055632705755):0.00294786767228330526[4]):0.01658967575859890409[35]):0.00510702973599255934[24]):0.00343776884644150273[7]):0.00000118505541971439[0],1923853705:0.03531118010301019516):0.00691350881073742474[0],1_81248997:0.02102089408561584952):0.00000118505541971439[0]):0.00332705725166163946[2],(1039045909:0.06867077419877885835,3_11525827:0.03910882330117990135):0.00000118505541971439[7]):0.02089707133769264785[18],3_79055338:0.11792431385966639645):0.17440237613626924373[63]):0.05852417327387334639[5],(X_62713437:0.15867637942474113744,(Y_15978916:0.04902608444771168472,Y_7958216:0.23098959466119481365):0.08866668429885181391[92]):0.13463146207099377372[87]):0.09319653229565401376[20],((105043428:0.13260805288734461849,(9_90905460:0.16229695763432039346,(1743329871:0.03529354860218080620,((162666037:0.02417478246076284684,1921886017:0.02052772926686518423):0.03687480996534971828[95],(8_45060324:0.06694421499727137848,1743344089:0.07077525605654967633):0.01031157707273261219[61]):0.03526564739251519809[65]):0.06671898417187901997[84]):0.05758555011580548944[77]):0.18826835720470852520[74],((((((3_28922509:0.04904385593765148155,(NW.1/48619:0.00000118505541971439,1920711750:0.00000118505541971439):0.08538216860009346931[100]):0.02509608925554554851[90],2_05991904:0.07712106570843656195):0.01657397343796758113[40],1576265435:0.04682212434208471441):0.00031539652383757690[17],(4_07330587:0.04673330529574348108,1551284226:0.03437082173690571285):0.02298590971072915490[89]):0.00763966519601931918[41],(((X_01187074:0.02823628326150442319,(6_34602532:0.03558775866301154556,(NW1/141052:0.00000118505541971439,1156330297:0.00000118505541971439):0.02491679768401533490[100]):0.00613540713136725892[49]):0.00360551548578420290[28],(((((Y_12323553:0.07244143186504933829,105037580:0.03218255684419329271):0.00332574256194940717[37],(5_24309775:0.04713607652585743296,(1_62181042:0.02023920262840012835,2_49322173:0.03289151844672591474):0.00846474606343157812[65]):0.00324433179462540978[28]):0.00347049140687052992[27],(6_78856664:0.05659802247190597740,4_87405952:0.05644443268501429800):0.00139850069865097258[31]):0.00000118505541971439[16],((NT/3950109:0.00000118505541971439,NT/3940321:0.00000118505541971439):0.00000118505541971439[70],NT/3774552:0.00344700655421316523):0.05011619080651676800[100]):0.00379072269658152234[7],(((2230677138:0.00347257376022051855,(X_18297935:0.02844174782859372475,7_38341669:0.02136518965056743644):0.00307927398248604390[29]):0.00000118505541971439[29],1775026352:0.04280743725155019413):0.00681956327503219044[24],(2_84474596:0.10580903843478386972,X_88846022:0.03804330085294001240):0.01145970132391363472[46]):0.00664331975340792975[12]):0.00348136051860573189[11]):0.03279009173514126768[89],(((1173944486:0.09911492309671836309,((1033605238:0.20482180727317930713,1920319071:0.04545764431618015688):0.05434030006055626250[94],((1912453148:0.03169911830822992604,1071959175:0.02582179603312430294):0.01386784563541466030[68],((1_05860239:0.02204630101090860120,1403172572:0.04710217902760255315):0.01019878434298821315[72],1_25797828:0.05432251515015844301):0.00664640693579177100[40]):0.00517694841472596430[49]):0.01511303323715599937[32]):0.02277368691114128180[43],1248509541:0.05571134470118387083):0.00981771978183360906[6],(1957897992:0.06886956983671786714,(Y_13617747:0.07329410263956930016,1631662686:0.04311293197727740500):0.00129616087465806123[52]):0.01430642493050831784[38]):0.01923760721570319868[41]):0.01164345807844578175[33]):0.09072073835717610335[81],(((8_17913150:0.11318557494839762145,178059720:0.07672059992551161223):0.12911436123146177724[99],(((6_42899425:0.03332222756796481694,(4_243993:0.05494172273193159706,(2223541355:0.03070840115181492497,3_01695344:0.00346910737757038894):0.02838454229900449002[100]):0.01168779279524858987[54]):0.01108400533421290135[57],(((1_13356298:0.00344813735607069679,(NT1/154012:0.00000118505541971439,1_13018098:0.00000118505541971439):0.00356754752321462691[84]):0.00364478548194220294[62],(1_13210548:0.00352972344698534567,1_12782048:0.02852917142435635808):0.00337025586993298194[43]):0.05601663726564171802[100],(5_54640790:0.04244236258420550773,((3_75553859:0.03558523403046406908,((((4_9661462:0.01044800701088600091,4_3983115:0.01407492701156721343):0.01047097305633870948[86],4_9125291:0.02466314492746901968):0.00000118505541971439[56],113453162:0.01033436128393157814):0.00346712219270601868[68],(8_8200624:0.00000118505541971439,(8_12464744:0.00000118505541971439,8_12222222:0.00000118505541971439):0.00000118505541971439[33]):0.01405962479341569052[99]):0.00363569463309816772[86]):0.01359782793559841628[88],(Y_6963057:0.07644117978380737810,1424012265:0.02858756528713451289):0.00329778100407434379[44]):0.00447121978299050947[59]):0.01445480071485030077[78]):0.00548924923428655096[45]):0.06866826907227364940[97],(((NT3/175769:0.00000118505541971439,6_28685948:0.00000118505541971439):0.04086966540577394169[100],1234625683:0.05607857369874569287):0.00896028022520430935[40],(((1_75380533:0.98432207255833548132,1162379054:0.13416776194228671737):0.10851631201757659662[22],((((((5_46005444:0.07793208917743996156,2118566044:0.05834768383898891048):0.01739723890189468977[84],(((4_64999117:0.08259149084781150507,(1_07638256:0.10774159485634951516,3_9850836:0.09108495600567759198):0.04468449895672974709[26]):0.00000118505541971439[16],1922578372:0.06628219933097975747):0.12799033837532053370[78],9_36785933:0.82139483275062441514):0.00171105747771988382[11]):0.02537947317373161552[18],3_25893741:0.02552660907896044454):0.00854108895769426467[6],((((((3_13029683:0.00692653570357785672,(5_56663124:0.00000118505541971439,6_77722613:0.00000118505541971439):0.00000118505541971439[49]):0.00000118505541971439[32],(8_7503585:0.00000118505541971439,NT1/186685:0.00000118505541971439):0.00681877906007125317[86]):0.00339764873370739830[35],(((2218942121:0.00344662529015738166,(7_4596640:0.00000118505541971439,3_48564816:0.00000118505541971439):0.00000118505541971439[20]):0.00000118505541971439[9],7_4588136:0.00000118505541971439):0.00000118505541971439[18],(NW.2/16161:0.00339937548860327118,NW.1/71586:0.00681093128250601608):0.00000118505541971439[5]):0.00000118505541971439[2]):0.00000118505541971439[13],(1099825166:0.01049086740458064423,3_85567963:0.00696189563752140639):0.00693583685448558290[34]):0.00340630961198911276[6],(1118726415:0.01034000229100476287,(106829880:0.02102993796847186375,5_30492351:0.00353071990035819976):0.00341873595860079510[40]):0.00339631990540654712[15]):0.00000118505541971439[2],((((1_60694289:0.03164080857067752550,7_04750027:0.01038421085217291345):0.00000118505541971439[15],1_55632084:0.00000118505541971439):0.00000118505541971439[2],1258333154:0.00000118505541971439):0.00000118505541971439[1],1927643659:0.00000118505541971439):0.00000118505541971439[5]):0.00000118505541971439[2]):0.00337837654042178826[2],1101698510:0.00000118505541971439):0.01376636463491529884[4],1937112312:0.02471762487292824065):0.00679863668423710647[3]):0.00706294501084278169[4],((7_41753228:0.03188288816697037314,(1920280122:0.04346740884248819631,1935576100:0.02917120276070249082):0.00859014720797177285[28]):0.00500585200011340135[1],9_36784783:0.28829656986072699221):0.00000118505541971439[0]):0.00349382026220108931[5]):0.08565466524116109592[62]):0.12369650295212682167[64]):0.05273793761620038795[45],(((2_82025656:0.08065292354243626394,((Y_18669300:0.08350077695295807234,(4_70130607:0.05628153391727607618,1545239800:0.01789523122810571937):0.00638445490632101251[50]):0.00615912412030315132[31],1619398875:0.03473175824811560591):0.00000118505541971439[12]):0.00537557139720964104[41],((1940957104:0.24236066384134855034,Y_21848015:0.16454718654810726597):0.14560160149140596864[99],((6_48876515:0.09768643079989215716,(((Y_21449111:0.10479810959629616562,Y_8124354:0.19992383585622211517):0.08970347795627124643[64],(Y_9276236:0.12348539403115582624,Y_21583169:0.06340873294542534455):0.02563461944045790711[46]):0.02143121572818121670[35],Y_8997918:0.03096234000974886283):0.04145243455713867181[33]):0.09718552462439057626[86],1_47108183:0.14300703557748331574):0.07973472882218497759[53]):0.27634436899150305322[100]):0.02634682457741069003[59],8_43699325:0.04763952822705341122):0.16832763607998124655[90]):0.04562886415373045707[35]):0.10591541386110056577[40]):0.05284901413761544653[13]):0.27772755015483541197[22],1921342583:0.02199623190436662476):0.01765705360132762552[4],8_48964678:0.02489102924071553286):0.00340987568229359980[1],(4_30942151:0.03616809600399185226,((1952305070:0.19905138169492267441,(4_10301517:0.05618916087092633294,1042489141:0.06355001610650450050):0.00141241013312912709[47]):0.01444521724172787534[28],4_74987671:0.02212123241977584018):0.02498245730664295020[35]):0.00310190431651584430[0]):0.00349775936398808232[0],1_78558299:0.03965158124723363459):0.00335809240147849500[0]):0.00346998772100670346[0],((((((4_45044447:0.05430881051652322600,((4_99189697:0.04438162023137903756,X_77079571:0.08482682298019143807):0.00638067783101078489[5],8_53619472:0.03216463331327164277):0.00000118505541971439[0]):0.00369281933666672571[0],(1727697208:0.05522440388836787062,1053338993:0.02531133688465118242):0.01019384529427038583[12]):0.00370626757730622893[0],(((1159925920:0.03296586266504609314,1202665479:0.03968007744247448870):0.00649867443274512128[25],8_26009440:0.02099866453910353287):0.00369781690174254916[7],(((X_16036646:0.04564171293524120487,(Y_13173987:0.08654910567126002097,(4_41939870:0.04948794548374381430,(X_80044084:0.00000118505541971439,NT.1/52688:0.00000118505541971439):0.03029701128998928128[100]):0.00000118505541971439[20]):0.01082032021588847162[20]):0.00574327335189545041[3],(8_68891036:0.04337704357708260794,((5_15040364:0.03367616334491750629,6_45237151:0.05173613333448913443):0.00214694533904985149[12],(1457367685:0.04706369302654535292,1452166111:0.02161194099315335432):0.00318274317845549824[13]):0.00348409137381537398[1]):0.00000118505541971439[0]):0.00348514719096338580[0],(1731634523:0.07416928980102939495,8_36910825:0.04834401088176838723):0.01596493505226345352[11]):0.00000118505541971439[0]):0.00000118505541971439[0]):0.00697335433918422343[0],(((((((4_35142137:0.02497901194609805989,(2_16253071:0.03933922935380666785,(5_52306882:0.03939149220873781887,4_91184862:0.02566486791783334845):0.00318460020688837026[20]):0.00358117067998404807[7]):0.00355559297136197805[1],3_21397706:0.01756561807289503188):0.00000118505541971439[1],(((1938939130:0.05140214366316829542,5_19704141:0.05048445970724833864):0.00878785879973997125[15],(6_6066877:0.03573226158600403823,Y_16679872:0.07842329038470619018):0.00173644118390306316[21]):0.00342583469551634070[1],((1043587354:0.05453719815261860726,((1610422425:0.06281780083664256775,(1_94446618:0.03644651543688368772,2_99275212:0.03676861315808964414):0.00281454058954823958[18]):0.00333881220060284990[1],4_73359537:0.03671583167382155150):0.00321204481813779042[1]):0.00341987629677386554[0],2_07946696:0.07710994820973351982):0.00000118505541971439[0]):0.00987601044235777818[0]):0.00000118505541971439[0],6_70446909:0.04265082279691447681):0.00330689767203495161[0],((2_18114110:0.05054246755956635223,(((((1923535227:0.06651535648419322488,X_73322432:0.03292291415891291512):0.00707344873956198932[23],5_87512731:0.03234504393869080952):0.00000118505541971439[2],((Y_9148615:0.00773773335549186869,(Y_21715404:0.00000118505541971439,Y_21788098:0.00000118505541971439):0.02799650125842447629[100]):0.02823811976967855950[99],(1952304743:0.96859158466051431535,(Y_9241504:0.02497372248700375358,Y_21627525:0.01018296901398610052):0.05367451455083564749[98]):0.00000118505541971439[6]):0.01475090351227958951[7]):0.00340263624085516015[0],(4_27275717:0.03368458023991632855,(1_05893093:0.04500883848489637545,1_19999129:0.02213519683093806770):0.01025655612587319208[15]):0.00338643135972474399[1]):0.00370955411778560017[0],1205307086:0.02138956811242610778):0.00369142510561984568[0]):0.00352748943394813868[0],(((4_76346134:0.03246402639151765857,5_44987962:0.02148919254100387782):0.00677031779687907107[32],(1921416328:0.04713032902646374644,2039723462:0.03189070592808806309):0.00734352721967923300[10]):0.00000118505541971439[0],(199715832:0.02508035589864780410,2_33916800:0.03951063630018219336):0.00334233711367750135[9]):0.00000118505541971439[0]):0.00363654855584338551[0]):0.00345883038255876719[0],((1_67321871:0.04382264904419522905,Y_13254926:0.05489337734982920047):0.00613846565484873260[3],(1354918644:0.05019877818582010182,(((9_35583953:0.00366582646842228107,1403236401:0.06207197389101191259):0.01053749756098213211[44],((((4_91699303:0.07091786976141728482,7_43863024:0.03968526424099644984):0.02889255997455119490[54],(((X_95106560:0.03253583019123267722,1_54048999:0.02829872318044212437):0.00000118505541971439[1],(1810224242:0.03908461788676136084,1631541241:0.04492752308749423801):0.01367263610756003049[24]):0.00335672837950052368[0],9_31682744:0.03594567538842832755):0.00327658089964854866[0]):0.00000118505541971439[0],((3_26093815:0.03652185610433809210,1319628177:0.02942183245729414198):0.00259739683635590085[5],(3_67181281:0.06864473858927143401,(1150510785:0.16371502413288738231,(1384871685:1.35279670098905069331,3_49229585:0.01590887593461591878):0.05639293250506607902[9]):0.02583927016830987050[1]):0.00796469013965560302[0]):0.00330197261370839467[0]):0.00331707686026621847[0],6_10918446:0.03542132176635997415):0.00000118505541971439[0]):0.00329840918761058503[0],(1_16106106:0.02819773587768776082,(4_86462452:0.04705860171675018550,5_34785405:0.03920626008073303803):0.01081395419895627916[13]):0.00000118505541971439[0]):0.00332059907376019720[0]):0.00000118505541971439[0]):0.00329539811033612452[0]):0.00000118505541971439[0],8_48247745:0.03216009952912744080):0.00347817739867586559[0]):0.00000118505541971439[0],(8_44873440:0.04302991714126464667,(5_44790440:0.03551522620599954078,5_54502716:0.03209750718390005225):0.00000118505541971439[2]):0.00346175645536354708[2]):0.00000118505541971439[0],6_10501572:0.04644327661560623821):0.00353374084705275655[0]):0.00000118505541971439[0]):0.00365567919108232596[0],(1247446723:0.04265995730558540255,(((1239197648:0.05302983475058064416,1068866117:0.03783664160286296513):0.00126656911361400031[0],3_85107049:0.02805341169580587851):0.00000118505541971439[0],((3_75807364:0.03985289084330562170,(Y_11236852:0.02106385355271853110,(((((2211792267:0.01350476977878691844,NT.1/45424:0.00644918305600096758):0.00337281030553191006[68],((((NT.1/45993:0.00000118505541971439,2212075717:0.00337826227119157477):0.00752423799319570496[66],NT.3/61156:0.00000118505541971439):0.06169190044515469873[100],((NT3/146711:0.00332154278388061041,NT1/136947:0.01653855753715849364):0.00327394850002288166[42],(219151622:0.00996888527029543038,NT1/119248:0.00000118505541971439):0.00000118505541971439[48]):0.00632555191447337767[61]):0.00706051137543666114[66],(NT9.1/8204:0.00000118505541971439,NT.1/95545:0.00000118505541971439):0.04862964504933925403[100]):0.00340344072749761964[59]):0.05494250165793493346[98],NT.1/14430:0.01123667654147191171):0.01086162789503229871[68],2212199678:0.00890058776917877423):0.01482677459492749185[77],(NT1/101832:0.00000118505541971439,(NT1/131788:0.00000118505541971439,219302885:0.00000118505541971439):0.00661068503535367814[95]):0.00820856268085404586[72]):0.00432503586210594097[39]):0.04964703672129718026[92]):0.02525013847523319491[71],(1924006562:0.04734140731623560916,1944633467:0.03622665848485657342):0.00642273384815606266[24]):0.00362319409939813051[7]):0.00369628613351412338[0]):0.00000118505541971439[0]):0.00341084482948009020[0]):0.00335745127517925526[0],(205305634:0.07965284175739696659,((2_19925416:0.02715890222532749837,(8_75045492:0.03572967945890560132,((1635072821:0.04539775291938170226,(1_48517557:0.04798195576459097361,4_01904673:0.03290772617992798049):0.02565208037018610818[70]):0.01355187193803790782[8],(((7_42636935:0.15576988005445499552,6_13266635:0.07911161516893459866):0.01861719409247304668[38],199456520:0.08217509542922585286):0.04435411707292784972[42],X_57207196:0.09907496212356790843):0.03888731572876979320[17]):0.00394891044329914211[0]):0.00409424538993597310[0]):0.00000118505541971439[0],8_52982242:0.03943201202953482837):0.00380563535915741076[0]):0.00000118505541971439[0]):0.00371231794623821162[0],(7_52042718:0.02128574840250168493,7_55241487:0.00692667189651350462):0.01410459883582022671[80]):0.00000118505541971439[0],((1042497603:0.06236687853971785434,2_52179561:0.01466429347108624479):0.00681742012903447173[8],(9_93753643:0.03972302929604020622,7_56147253:0.04736984526900254316):0.00000118505541971439[7]):0.00661131397578787819[0]):0.00373647319438312302[0]):0.00373561458791227133[0],((1018613031:0.04327179801441308898,(4_85049001:0.02859243327855049907,(176878831:0.01460441744233904361,7_49649319:0.04459403484593317535):0.00286706562256003588[24]):0.00360632034503175457[11]):0.00348945997606000440[4],(((3_03211313:0.04025358940984629513,1729990024:0.04739844861140200122):0.00973846791476627900[34],163079581:0.03213541610812641058):0.00278734875266915772[1],1589238334:0.04243964996880159740):0.00000118505541971439[1]):0.00752229796800447329[0]):0.00341613611398822485[0],(X_62757021:0.06486862205308396856,1923575284:0.02810874484766744466):0.00404722615067543492[16]):0.00345938562642904074[0],(1_47026489:0.02726415326043122797,3_75054844:0.04672587896235178007):0.01293372553620824456[21]):0.00346735720949110536[1]):0.00376083904442015959[19],1_50655107:0.05354374955873206221);
