# Supplementary material for: Related Endogenous Retrovirus-K Elements Harbor Distinct Protease Active Site Motifs
Source: Front Microbiol. 2018 Jul 18;9:1577. doi: 10.3389/fmicb.2018.01577 (PMC6058741; doi:10.3389/fmicb.2018.01577)
Supplement: FILE 1 in FASTA (fa) format — Aligned translated genomic protease BLAST results. The sequences found by BLAST for the HK2 protease in the human genome aligned and translated by MACSE. [file Data_Sheet_1.zip › Additional file 27.nwk]

(ERVP/3595/:0.20018992020305198531[I0],((ERVF/2908/:0.18282136854547792471[I3],(ERVFB/3028:0.29052430031443948755[I5],((ERVFXA/260:0.20425842125184642817[I8],ERVH/2720/:0.52495899044124672006[I9]):0.02897837428708144314[I7],ERVFC/2612:0.30552007169474626469[I10]):0.05181511042969808717[I6]):0.05523749599765034879[I4]):0.13217870005227219665[I2],(((ERVADP/262:0.24609127872577740703[I14],ERVI/3005/:0.39887963009625376776[I15]):0.37392139695900739049[I13],((ERVS/2060/:0.63717448494217465704[I18],ERVL/2382/:0.37943115691204631901[I19]):0.65757231138158411810[I17],(ERVHML8/32:0.06798529286931206950[I21],(ERVKHML7/3:0.12762629252300394800[I23],((((ERVKHML6/2:0.40241065655531832457[I28],ERVKHML5/2:0.30934529279822242653[I29]):0.20916586627013875055[I27],ERVKHML3/2:0.15515875071293849796[I30]):0.09617237199615630283[I26],((ERVKC4/928:0.34114474142699963144[I33],ERVK14C/30:0.07549434573421033579[I34]):0.01939356334015544109[I32],(ERVKHML4/3:0.47877275175300992860[I36],ERVKHML1/2:0.12943013721094090429[I37]):0.03233744154734736337[I35]):0.02330744102913469631[I31]):0.02386191379230091780[I25],ERVKHML2/3:0.11910206152880932484[I38]):0.16718726057113361683[I24]):0.17047170710869696819[I22]):1.20280759860281505347[I20]):0.52560376505907357991[I16]):0.16205025213814952534[I12],(ERVRB/2648:0.44370867935308233587[I40],(ERVT/4124/:0.43499075305358253507[I42],(ERVE/2842/:0.61864550411970953281[I44],ERV3/3107/:0.31440409135189878453[I45]):0.07898457867447568337[I43]):0.19912487414823160092[I41]):0.13438372319086955287[I39]):0.07442234126290277196[I11]):0.22340185046809091229[I1],(ERV9/3329/:0.18241696223079431616[I47],ERVW/4005/:0.10329579738657850008[I48]):0.06664072686317870642[I46]);
