# Supplementary material for: Related Endogenous Retrovirus-K Elements Harbor Distinct Protease Active Site Motifs
Source: Front Microbiol. 2018 Jul 18;9:1577. doi: 10.3389/fmicb.2018.01577 (PMC6058741; doi:10.3389/fmicb.2018.01577)
Supplement: FILE 1 in FASTA (fa) format — Aligned translated genomic protease BLAST results. The sequences found by BLAST for the HK2 protease in the human genome aligned and translated by MACSE. [file Data_Sheet_1.zip › Additional file 16.nwk]

(4._9126458:0.01315621684928375973,(11_3452838:0.01544573237436488479,(((8.12221880:0.00000135038831279684,8._8201790:0.00000135038831279684):0.00184357830617152586[100],8.12464378:0.00000135038831279684):0.00748300889528239269[98],((((X.66466287:0.04511880760432884774,1233094534:0.03831390466501730097):0.00246875932331945503[55],((5.54640297:0.03560323230334560413,((((((5.30492009:0.00743416546341394997,((((1101699676:0.00557115039867391981,((2218943287:0.00555133631071462116,(3.13029341:0.00184153646911020398,3.85567624:0.00000135038831279684):0.00000135038831279684[43]):0.00184234119218549424[50],((((8._7503243:0.00371182477261695074,1.55631742:0.00371140085693607647):0.00183892276643447057[28],7._4587794:0.00184549927724697192):0.00184442393061920082[22],5.56662782:0.00184590522186030477):0.00000135038831279684[2],6.77722271:0.00000135038831279684):0.00000135038831279684[3]):0.00183767153998366122[10]):0.00186441948524184017[40],1258332812:0.00370102464109957818):0.00093564532548973426[22],1.60695455:0.01214017076734802934):0.00368936727782966014[15],3.25894895:0.02599395426614782220):0.00290294065348786160[15]):0.00636156663556032478[20],1118726076:0.02473103314499168828):0.00700137586677937896[19],(10_6829427:0.00737482009663647901,5.46005063:0.09567283704693946289):0.01511523968200899695[14]):0.02332035264196487961[80],(((((((1234525922:0.03549248611668193165,(4._4046731:0.00892785280755315110,((8.12535468:0.00000135038831279684,8._8130584:0.00000135038831279684):0.00439240023144308808[100],8._7157251:0.00000135038831279684):0.01353548636022029392[99]):0.01583861485539561978[96]):0.00192543582623931186[17],((3.30449035:0.02435321377674059054,(1150634934:0.03743535132709476659,(Y._7995805:0.04847608162660117098,(((1924245855:0.04247550017610042528,(5.72398632:0.02428371001151308911,1115067382:0.03337454273851181430):0.00337958150800520690[47]):0.00639591282098756972[47],(3.79056446:0.05238571015748936383,X.34799403:0.04192636178249661144):0.00141251095237020794[28]):0.00707704762941107398[25],1727691641:0.03447336751319387410):0.00149444345349107697[18]):0.00522973119694878155[8]):0.00233905520359391954[7]):0.00188422640319473034[5],(1927708850:0.06586361949782884584,5.40107729:0.02822002372737208650):0.00250996293710717888[22]):0.00000135038831279684[5]):0.03740409409966280463[18],3.11526753:0.21765391396640060284):0.06523082614477915264[47],(((1225310446:0.12955250978347010449,(6.40693396:0.30917609272081852945,(4.60273883:0.09546424424589093627,2.87203881:0.03383473536794041892):0.01968135212627152367[19]):0.02813472341357504611[40]):0.06095430292052980009[51],1214491692:0.00000135038831279684):0.78156931741320867513[100],(((2.80238117:0.03288177993433783614,(4.72929193:0.04707243497600455129,((((1061036545:0.03510050118167242633,3.38292509:0.00839672863982657454):0.01487271588219953207[69],((7.92473176:0.04869567355896082389,2.5_156615:0.03144379110746053224):0.05584291887650427028[87],(1355058923:0.03116021226648497955,(1258854945:0.03903612677851323737,1422241567:0.02418630103626782935):0.00644586268934390239[69]):0.00231236760226415398[31]):0.00231067050613223933[9]):0.00409785088429363668[32],5.60663875:0.03118585278257000534):0.00669048557391299734[35],((6.50851322:0.02545609041941436501,(((4.76046428:0.02308280456607917502,Y.14510599:0.04278765492596156572):0.00343503241306413040[9],(((1851115104:0.01492574295647648708,(1.19176588:0.04076691248450642346,6.64028905:0.02340441388021825830):0.00489968847659203854[15]):0.00000135038831279684[3],((5.50374614:0.03474283441310294096,(((1123937567:0.02677479701615500043,1142879248:0.03314737237245324319):0.00975524222896304201[40],8.29309250:0.01547496022177842663):0.00377395199450075497[9],1.69666299:0.01494904799418443099):0.00260044010454632156[10]):0.00481628704453622349[11],2.47104857:0.02846693811506363289):0.00199708672077843078[2]):0.00367522982326853659[2],1.54675761:0.02320569122227161482):0.00000135038831279684[1]):0.00552878906199395521[9],((1037280768:0.03628829222251047509,(((1.11226476:0.08211504307838485284,4.01634526:0.04728736085040294301):0.00000135038831279684[6],(1053026546:0.13142826610534916187,(1.73372147:0.03014893192828923402,6.16459954:0.06001244710381684055):0.00839477258568852025[69]):0.00892191335099857576[12]):0.00477383916342255955[16],3.48575095:0.03709008229973535103):0.00000135038831279684[5]):0.00194029583848333775[6],(8.52958930:0.03106783672119832473,(1101236904:0.02536454059657840265,4.25242624:0.02305444648647412068):0.00332833537299375868[16]):0.00000135038831279684[4]):0.00370711689409315877[3]):0.00312070911677258134[7]):0.08240880890353495525[30],(((1470442389:0.35235004011567083726,(2.58868387:0.04483116760983707483,(1014993200:0.06322557244308808777,4._4169038:0.02734096375618791375):0.01731656475616712501[58]):0.28109867458954773678[100]):0.09383231319024293304[71],(6.28771409:0.09161438797376950105,(1406202423:0.11452098733623986004,(7.29641733:0.04424015608175110165,1635272598:0.09047662525408929624):0.02787886608961189991[73]):0.08572863575216996268[89]):0.26519535658538401224[99]):0.22009283028117077041[76],(1594757862:0.04023944011496438655,(((3.70685917:0.07039561150667285327,1936262071:0.03762825294700569700):0.01275243485284956700[51],X.31380900:0.03069069820862945289):0.00646855073694321218[34],((1.72982333:0.01785132689871486017,3.46365457:0.02161155532342685232):0.00722604086667207827[65],((3.33432724:0.03812664913769563818,(1203225195:0.17409522342047251131,12_8808231:0.02458121234633159694):0.01668680441319306609[91]):0.14077041899354689192[97],(X.16047314:0.03521583057490267066,1448257990:0.03722286992372270120):0.00456913923454686701[79]):0.02943665732429823212[62]):0.00000135038831279684[8]):0.00110128584318981097[18]):0.38943433112149350439[99]):0.22365362893201687355[45]):0.15397412694493242680[27]):0.02372442981446344981[11]):0.01874237965133809802[10]):0.34437891091442657254[43],X.76552781:0.42695875933470789354):0.23338405319330751686[69],(X.35756997:0.00000135038831279684,(((1079967238:0.36060602648434036954,1163206575:0.17022059562728281135):0.07633189785768594582[53],((1027422674:0.02946972033043900388,(18_4693690:0.55435872462420299200,(4.41824216:0.67893333555917090294,X.57826411:0.04940238130303776370):0.00000135038831279684[13]):0.01559232561911630399[39]):0.07980573354786915652[54],3.13959682:0.02144024370047159511):0.00548817826052899228[43]):0.00585240815662850435[18],Y.21158326:0.08132388963896998446):0.06072452235621605271[52]):0.99891710452607840320[100]):0.12036397883966358513[53]):0.24197022031594070390[89]):0.09796914047951033044[84],(1192948228:0.01481592327474749032,((((1143166745:0.04483810044608901868,5.14148345:0.03758152096863121711):0.00127209127672038179[20],(2.01240219:0.02886815591615675067,1238125199:0.03390363565500466997):0.00000135038831279684[21]):0.00249652722964380843[29],6.21044463:0.02318465478559657636):0.00493906630731435689[26],Y.15978469:0.03586768735851714185):0.00036701605706316909[19]):0.15529750005293493920[98]):0.13122590452851126686[91],((((1921885675:0.03026399563601303577,1743329529:0.08989176634302092905):0.23926758889194488233[100],(1.19544205:0.03147955576069425693,(1589237995:0.03570837850330255137,(1938938782:0.02527958154748637803,(((8.48247422:0.02503617305402407525,9.93753302:0.01978685250819604141):0.00451589130351782043[37],(1.20000162:0.06991392088310290076,((((1202665137:0.02714755959760132772,(6.29879477:0.02359298668430356502,4.91184514:0.03436692577442381630):0.00226320435010817812[28]):0.00290896038871131610[16],1.13029303:0.03922856412114188174):0.00406450398457632381[18],2.52277489:0.03715467795313913413):0.00205711891445112260[16],19_9715490:0.06481923471565856354):0.00228477747889702532[22]):0.00464288078385526569[26]):0.00999583988294792773[32],(4.76347271:0.03808559982400832461,1631542321:0.05118916122436156790):0.00257025129698325479[30]):0.00588859806457802271[19]):0.00506658936556467210[18]):0.01319634378844740039[44]):0.20983007720104795979[100]):0.05243101620546756353[23],(1033606392:0.08834259747961659137,1173944147:0.07419288242066181260):0.11238599650760631998[98]):0.04971106386770385299[22],((1545239234:0.03376447214167503652,8.43698849:0.04201621140936649679):0.10918093133991943477[100],1.55697004:0.12389512524441974317):0.07482059490823432524[96]):0.04218251911327711157[21]):0.07424418045715724945[49],9.36784231:0.05437064640083311834):0.02740989968486437847[34]):0.02935182088426181030[38],3.01696356:0.07256514873334442284):0.00369287286056539351[25],(((1.13211709:0.00000135038831279684,1.13017752:0.00187170423038095549):0.00764848705213425246[100],1.13357457:0.00751512427899372545):0.02662048840915191492[100],6.42899084:0.03834166610978942402):0.00577223370695464401[60]):0.00369693917140346759[19]):0.00398169664817588434[15],9.28852671:0.06477912545638854491):0.01209957752959312655[16]):0.00183175993745801841[4],4.90111299:0.02777835342534320379):0.00000135038831279684[5],((4.71808517:0.62952347610818704116,8.46270091:0.01942941025228687307):0.04720048887247423747[25],(4._9662628:0.01625797999005738903,4._3982740:0.01399360785105766523):0.01002451862525814349[72]):0.00000135038831279684[1]):0.00373240853561047914[42]):0.00135929666225812883[31]):0.01215763348262416908[52],8.45026410:0.26019114714326813109);
