# Supplementary material for: Related Endogenous Retrovirus-K Elements Harbor Distinct Protease Active Site Motifs
Source: Front Microbiol. 2018 Jul 18;9:1577. doi: 10.3389/fmicb.2018.01577 (PMC6058741; doi:10.3389/fmicb.2018.01577)
Supplement: FILE 1 in FASTA (fa) format — Aligned translated genomic protease BLAST results. The sequences found by BLAST for the HK2 protease in the human genome aligned and translated by MACSE. [file Data_Sheet_1.zip › Additional file 9.nwk]

(1631541241:0.05770010956881660436,((6_10918446:0.05611722660404201007,(Y_19295423:0.15946498504447989553,(((((2_33916800:0.04510851335213196533,1354918644:0.08324128750894357887):0.02237271088326450372[36],(1205307086:0.03357811970761678116,(((((199715832:0.03400837872745238882,1_50655107:0.10490260042016831543):0.01136401153820833232[14],(2_52179561:0.03436783835063925152,4_64564995:0.11713002578997827596):0.01098531738288919049[7]):0.00000104733278176111[0],(1294357958:0.07991164335323230894,(4_99189697:0.09197884448924911749,1_67321871:0.04525892580273425253):0.02982519224146752690[22]):0.00378268546237639676[1]):0.00000104733278176111[0],(((((1_94446618:0.05740873005513594945,(3_29902671:0.04677304315482998937,1610422425:0.13664889269981173037):0.00830300889160411580[12]):0.00000104733278176111[1],8_92238947:0.20695358230128357846):0.01173230131212075512[0],((1457367685:0.09417012312149031228,6_45237151:0.10400532216146772535):0.01082660205527857106[13],(4_73359537:0.10631645644986596755,Y_16679872:0.16219858274173859503):0.00000104733278176111[0]):0.01098448327361868995[0]):0.00000104733278176111[0],(5_19704141:0.10651115242278906547,3_75054844:0.08254681059048367409):0.00000104733278176111[1]):0.01072991806364563365[0],(((((((X_16036646:0.11901705116901376003,((X_80044084:0.00000104733278176111,NT.1/52688:0.00000104733278176111):0.06969999621560780956[100],((((Y_26093042:0.00000104733278176111,(Y_21967441:0.00000104733278176111,Y_22618622:0.00000104733278176111):0.00000104733278176111[25]):0.01049890258645022958[69],Y_23576731:0.00000104733278176111):1.17120876061508516486[100],Y_13173987:0.11927558130930357438):0.07889461514287449129[16],4_41939870:0.10616865109331015404):0.00876590098250685720[4]):0.02158215166674283189[6]):0.01081285939124261922[1],(((1921342583:0.09376017336520087175,4_76346134:0.05950564768903796042):0.00846115951867975474[10],(4_45044447:0.09282854144608480851,8_53619472:0.05717154073487711041):0.01060551715223208985[26]):0.01112443208411996454[3],((((2_07946696:0.11263455737056483896,(6_6066877:0.04422759254839755266,X_77079571:0.13003908534196390034):0.02698315845207070393[28]):0.00000104733278176111[0],8_36910825:0.13293022883863525596):0.00000104733278176111[0],5_15040364:0.06845682869611778576):0.01181972473761126741[0],1731634523:0.13933934179969667544):0.00000104733278176111[0]):0.00000104733278176111[0]):0.00000104733278176111[0],(1159925920:0.05583351014235614362,8_68891036:0.03424479480066448117):0.01109367300206418050[35]):0.01092918857333976743[0],1_13029764:0.09300150299904635931):0.00000104733278176111[0],((3_38422411:0.10417438781931950831,8_48964678:0.01111859618897588324):0.03344815562602240777[17],((9_93753643:0.08342301297413348693,(8_46280434:0.23922380292791758927,1635072821:0.08993415663257410542):0.00000104733278176111[4]):0.01033779672416045015[1],(1727697208:0.08099340358237046289,(1053338993:0.06067205674994501086,1110398607:0.12337709553062639611):0.00730758801270938070[7]):0.01138552953068686958[6]):0.00000104733278176111[0]):0.01035642897846507024[0]):0.01039250019400090631[0],((((4_35959299:0.11422879303917478355,7_56147253:0.07184167553800351047):0.02116848083714849629[13],1_78558299:0.04491570911354544893):0.01103316592391056540[5],1952752842:0.10261721363257110540):0.00000104733278176111[1],(8_30149191:0.07003241097009535454,((1525637727:0.07391402275254943532,1523699926:0.06446610371241603965):0.03180790034626850699[27],(1912023521:0.17812650728567303027,1320683424:0.02366624806036661186):0.02396670075612821263[25]):0.01206395994239081726[3]):0.00000104733278176111[0]):0.00000104733278176111[0]):0.00000104733278176111[0],(1_48517557:0.07907283875448962995,4_01904673:0.07414175628040685362):0.04737968587872416759[29]):0.01057537176314967721[0]):0.00000104733278176111[0]):0.01089876350815259347[0],((2_83051910:0.07895246679962480973,(Y_13254926:0.16129401700394765951,((((7_94726603:0.06783393715757758680,5_21858925:0.03412824417801539612):0.02273517740007006613[32],5_13713642:0.02245134855760298753):0.01074844160518748266[9],(2_48386811:0.09380493819937177347,6_47314613:0.03278829956287086789):0.01166047690393762215[21]):0.00000104733278176111[0],(((1063849826:0.05658477545861763380,(((((2_56721394:0.12873759664229333932,((1589238334:0.10315150806347983536,4_85049001:0.03305860805598802993):0.01127314631987133380[35],(X_65441147:0.10430546859104145030,1_54632658:0.05609342844384461457):0.02204642348987055633[20]):0.00000104733278176111[1]):0.01087913608959895084[0],((6_65460472:0.06804291582403287908,7_42636935:0.26210074920869630422):0.00000104733278176111[3],((176878831:0.02258016628635066414,7_49649319:0.09385900980673246574):0.01085700255845354137[14],((((4_30942151:0.06792643295137615334,(4_74987671:0.05668085287715673298,(6_29879796:0.07890925680091448458,(4_99368587:0.08074894037387322920,1030293186:0.03381535960128102120):0.01115260467601609552[25]):0.01110894780324163909[9]):0.00000104733278176111[1]):0.01136496462678785076[1],163079581:0.04854080720911296137):0.00000104733278176111[0],(3_03211313:0.09276422170794566824,(((NT/2536804:0.00000104733278176111,6_31233372:0.00000104733278176111):0.01087211760785000009[68],((NT/2715801:0.00000104733278176111,NT/2492688:0.00000104733278176111):0.01091743157721382362[72],(NT/2577601:0.00000104733278176111,NT/2543913:0.00000104733278176111):0.01096575620328083672[67]):0.00000104733278176111[13]):0.00000104733278176111[35],NT/2490310:0.00000104733278176111):0.09051948862231710968[99]):0.01189206817760958025[18]):0.00000104733278176111[0],X_62757021:0.16917400892961029224):0.01165250926851463600[0]):0.00000104733278176111[0]):0.00000104733278176111[0]):0.01157722603578993995[0],(1_896690:0.02205648209834133039,(((1442311488:0.06961533804978042861,(5_1582700:0.02238103685731717557,5_244539:0.02287750744693313465):0.01140658741765050894[47]):0.01076910514218624645[8],((1952305070:0.30116536247154296335,205305634:0.07820091823789845908):0.03483379419682407913[17],(7_56318785:0.08753545143418328678,(1042508739:0.09174994045582904323,((1_75380533:1.54085829755541126040,(1952304743:0.80915150313085359990,5_18785081:1.31101070306923994657):0.36418842058808492679[17]):0.29955793062440616570[2],(NW1/123875:0.00000104733278176111,3_51702702:0.00000104733278176111):0.00372986157606711296[98]):0.03069227542814137455[0]):0.01099101923809523741[0]):0.00000104733278176111[0]):0.01150524704812730392[0]):0.00000104733278176111[0],3_20617777:0.00000104733278176111):0.00000104733278176111[0]):0.01148988718565294338[0]):0.00000104733278176111[0],(1150510785:0.22070746812998581765,(7_55241487:0.02220229881605607566,7_52042718:0.02321998390598614681):0.00000104733278176111[59]):0.03336791424627037067[11]):0.00000104733278176111[0],2_19925416:0.04343142690393340249):0.00000104733278176111[0]):0.00000104733278176111[0],1_19543046:0.05642471067450755690):0.00000104733278176111[0],1042497603:0.14221639011384662465):0.01253709161093979722[0]):0.01253031192744012701[0]):0.00000104733278176111[0]):0.00000104733278176111[0],1938939130:0.07140720065588987420):0.00000104733278176111[0]):0.01171611403301516321[0]):0.00000104733278176111[0]):0.00000104733278176111[0],8_44873440:0.10178917822587560393):0.00000104733278176111[0],((4_27275717:0.04656795484530901891,((1921416328:0.05800396515449468549,2039723462:0.05713283571731962024):0.01061202786577348893[21],(3_21397706:0.03347625891712698032,(4_91699303:0.11616290781631180562,7_43863024:0.06868214760410637498):0.04685393083568654277[49]):0.00000104733278176111[1]):0.00000104733278176111[0]):0.01127985889432434573[0],(8_48247745:0.09234178493740821669,((((((((8_39873111:0.00000104733278176111,NT1/623747:0.00000104733278176111):0.12094495585437739504[100],(1042489141:0.16275400653906502146,(Y_11236852:0.04115485291866103484,(((219302885:0.00000104733278176111,NT1/131788:0.00000104733278176111):0.00000104733278176111[72],NT1/101832:0.00000104733278176111):0.01045243044937631607[70],(((NT.1/45424:0.02109456644676999809,2211792267:0.03120028143681800523):0.02064773455873147173[63],(((219151622:0.02062519285775807343,(NT1/119248:0.00000104733278176111,(NT1/136947:0.03104377971630986957,NT3/146711:0.01034459087099618563):0.01008831841494839919[24]):0.00000104733278176111[7]):0.00986861794799091634[27],(NT.3/61156:0.00000104733278176111,(2212075717:0.00000104733278176111,NT.1/45993:0.00000104733278176111):0.01163585080845729904[96]):0.08317054364361872731[100]):0.01078326898848970365[32],(NT9.1/8204:0.00000104733278176111,NT.1/95545:0.00000104733278176111):0.09754999406794725991[100]):0.00000104733278176111[41]):0.07011422180640863866[86],(NT.1/14430:0.02187084070605574068,2212199678:0.01053624123260353193):0.03221016812959503345[46]):0.00000104733278176111[65]):0.01243359906702647469[62]):0.05903730523484013171[90]):0.01532172110225532222[15]):0.01082151836134640985[5],((1039202068:0.13146944483247730018,X_95106560:0.05804043198309279811):0.01535158359602386245[16],((1319628177:0.06879192121347584010,((1923535227:0.10378475241665265083,X_73322432:0.05312761323887946890):0.02845087395178974576[29],((1721077642:0.72760231383126339200,1_19999129:0.00000104733278176111):0.03441609392680462787[6],1_05893093:0.04626863493981909353):0.01130399399361404870[0]):0.00000104733278176111[0]):0.00000104733278176111[0],5_44790440:0.07841039199035773621):0.00912577284125122047[0]):0.00861688371413308132[0]):0.00000104733278176111[0],(9_31682744:0.11540660046943126971,8_26009440:0.02235911902444726040):0.01129286496105810431[10]):0.01082214892141980349[0],((4_99489594:0.03452287137582080861,4_10301517:0.15242062337888562240):0.01008478203849186121[9],(5_54502716:0.05750197636034000415,1452166111:0.03360473120735951724):0.00000104733278176111[3]):0.01089770290151799263[0]):0.00000104733278176111[0],1202665479:0.09139807866606092235):0.00000104733278176111[0],X_57207196:0.25295969434165782586):0.01082549130103439838[0],(2023469444:0.04463620414175897833,(5_44987962:0.02216569116270709905,(1247446723:0.07912808850844824105,(1018613031:0.07833097394824663218,1923575284:0.04699964670992404919):0.01353475786798137744[11]):0.01103655451877091041[2]):0.01120356769613407855[2]):0.00000104733278176111[0]):0.01087372835447022665[0]):0.00000104733278176111[0]):0.00000104733278176111[0]):0.01126277292132102370[0],(((1924006562:0.09099441665073383645,(3_67181281:0.17483407888209620551,5_87512731:0.06797271297375551136):0.00000104733278176111[8]):0.00000104733278176111[0],(1251738234:0.08191149309775010157,4_26132284:0.04543700311756843080):0.02265141824984244143[16]):0.01107891036424427968[1],((3_26093815:0.04501040227298293284,((((4_53692682:0.10500793105496948610,1912101588:0.02247134308828503679):0.01134055844252626101[4],2_99275212:0.06870189720561627189):0.00000104733278176111[0],((1_47026489:0.09024424535270038350,4_97100780:0.04506088121317759071):0.01083888289489887309[9],(((3_75807364:0.07699519518135401752,1749174947:0.05948574713525035113):0.01033638113050705347[24],((((NW.2/31925:0.00000104733278176111,1921670707:0.00000104733278176111):0.05652486627941061270[99],((6_70596025:0.05738685388781614161,(4_91184862:0.05682682727364602587,((6_10501572:0.09322963309977129465,6_70446909:0.08068136283194998759):0.01057420466074737199[5],(1043587354:0.13038834881840621893,(3_49229585:0.14904987568110319995,(((Y_9241504:0.06326397873744182832,Y_21627525:0.01674996436298820460):0.08981361742199923948[99],(Y_9148615:0.01378067602396230128,(Y_21788098:0.00000104733278176111,Y_21715404:0.00000104733278176111):0.09008406153747593181[100]):0.09266134050677163336[99]):0.03697578191875314918[24],4_35142137:0.06622475769190987183):0.00000104733278176111[0]):0.00894290443573838266[0]):0.00000104733278176111[0]):0.00000104733278176111[0]):0.01085695917644871437[0]):0.00000104733278176111[0],(2_16253071:0.09115998406033211376,((6_58417003:0.04467080948165203652,6_61291550:0.05416291179902257141):0.04204911926625239105[69],5_52306882:0.06725780392423523490):0.00000104733278176111[8]):0.01110736216545222567[10]):0.00000104733278176111[0]):0.01086409827878926163[0],3_04285739:0.14264361409660991642):0.00000104733278176111[0],((7_54450564:0.09100541621377650214,(1250496155:0.09846210794438671476,8_46878252:0.05440190843584980646):0.02919266583010263552[21]):0.01204096805897685030[4],1239197648:0.07945360338362111863):0.00000104733278176111[0]):0.00000104733278176111[0]):0.01046427133638366987[0],((((((199456520:0.15347807172621488747,6_13266635:0.17665038546834396782):0.09098298980016626680[32],(X_75324735:0.11893038281997377059,((((((((4_07330587:0.12617878348079739070,(2_05991904:0.09361261227711932531,(3_28922509:0.11078012364412742619,(1920711750:0.00000104733278176111,NW.1/48619:0.00000104733278176111):0.15331529521888839773[100]):0.03760944114113748404[64]):0.03180847283314674340[42]):0.00000104733278176111[2],(1033605238:0.23561485334551718340,1920319071:0.09649330967602214038):0.01601087941753517527[19]):0.01601240251741016182[10],(1551284226:0.05449691076180576688,1576265435:0.08017453147680195236):0.01257712754543234730[21]):0.00000104733278176111[5],(1631662686:0.05978653202720887738,(((2_84474596:0.19648537759329079422,6_34602532:0.02240427045944844500):0.00000104733278176111[6],((((((((2_49322173:0.06016942202183610255,1_62181042:0.04475059127603225190):0.00978688143493955734[50],5_24309775:0.07719284906608979424):0.00000104733278176111[14],(Y_12323553:0.15764466217049552532,105037580:0.07664564672014233249):0.01095251290653469906[32]):0.01054909719376002572[11],4_87405952:0.10444431885001755067):0.00950802187071507314[12],(X_01187074:0.02298510709449732778,(NT/3774552:0.01073722809309194184,(NT/3950109:0.00000104733278176111,NT/3940321:0.00000104733278176111):0.00000104733278176111[68]):0.03224123180344454914[92]):0.01298521934576247691[46]):0.00832306849275433677[7],(X_18297935:0.06504351683461988276,(1156330297:0.00000104733278176111,NW1/141052:0.00000104733278176111):0.07582671534595557261[100]):0.00000104733278176111[14]):0.00000104733278176111[0],((X_88846022:0.07653539523466132422,1775026352:0.06657361312773790729):0.01005238799908160854[15],(2230677138:0.01073816722394561884,7_38341669:0.06547396821859356730):0.00000104733278176111[23]):0.01052260431962894968[6]):0.00000104733278176111[4],6_78856664:0.10426662023813169922):0.01060055874427921069[9]):0.01065145239697388307[13],((1071959175:0.04499774222130916573,((1912453148:0.05648106826988887053,1_25797828:0.08064637440047239814):0.01057134580105359434[18],(1_05860239:0.02249166869310793848,1403172572:0.08210028011754975930):0.00963106543215470380[38]):0.01154885252041957730[21]):0.00000104733278176111[13],((1248509541:0.10437348186349967860,1957897992:0.06847359209046813278):0.01072652525492067202[17],(Y_13617747:0.12790848288388589893,1173944486:0.11019970991939989635):0.00000104733278176111[2]):0.00000104733278176111[1]):0.00000104733278176111[1]):0.01088370982894154224[4]):0.02315053298518694735[19]):0.04233741139584718677[58],(((9_36784783:0.45777980971614590233,(((1937112312:0.05400480612262581470,((1101698510:0.00000104733278176111,(((3_9850836:0.19480532573756767500,(1922578372:0.08421867449982788079,(4_64999117:0.13315328736841480772,1_07638256:0.19429841729645663806):0.04026198940410336685[40]):0.04235052911947209675[26]):0.18535279947660215916[70],(5_46005444:0.11348580241323116824,2118566044:0.09215596130582139056):0.02584211059896966700[79]):0.03411497571303130638[23],(((((1258333154:0.00000104733278176111,((7_4596640:0.00000104733278176111,((1_60694289:0.05430446606699812495,(3_85567963:0.01067219678734185155,1099825166:0.02139884067643184687):0.01069863555713973166[49]):0.00000104733278176111[5],(1927643659:0.00000104733278176111,(1_55632084:0.00000104733278176111,(7_04750027:0.01070414706780348571,(2218942121:0.00000104733278176111,3_25893741:0.02206678310293941694):0.00000104733278176111[14]):0.00000104733278176111[0]):0.00000104733278176111[0]):0.00000104733278176111[0]):0.00000104733278176111[0]):0.00000104733278176111[0],3_48564816:0.00000104733278176111):0.00000104733278176111[0]):0.00000104733278176111[0],7_4588136:0.00000104733278176111):0.00000104733278176111[2],NW.1/71586:0.00000104733278176111):0.00000104733278176111[0],((3_13029683:0.01078530429557921118,(5_56663124:0.00000104733278176111,6_77722613:0.00000104733278176111):0.00000104733278176111[33]):0.00000104733278176111[34],(NT1/186685:0.00000104733278176111,8_7503585:0.00000104733278176111):0.01049532696494663575[62]):0.01047779852625394144[54]):0.00000104733278176111[1],((106829880:0.03211277980383445141,5_30492351:0.01069967601569752659):0.01066107369104719524[49],(1118726415:0.02099136179960734219,NW.2/16161:0.00000104733278176111):0.00000104733278176111[27]):0.01046951720154006699[28]):0.00000104733278176111[2]):0.01036825538046695985[2]):0.00000104733278176111[2],1935576100:0.07635357835572430252):0.02081784034782416248[9]):0.01065946759607871823[7],(1920280122:0.10034217487632865473,((1234625683:0.08906522449030676580,((6_28685948:0.00000104733278176111,NT3/175769:0.00000104733278176111):0.08796087783401322635[100],(7_41753228:0.04525924008227022455,9_36785933:1.40665561169991337742):0.01838203930435372210[18]):0.00000104733278176111[3]):0.01029432718918473974[5],1162379054:0.32680146363980788760):0.00000104733278176111[3]):0.00000104733278176111[6]):0.05708503355489483871[18],(((1_13356298:0.01046516004987964668,(NT1/154012:0.00000104733278176111,1_13018098:0.00000104733278176111):0.01036189587886283091[70]):0.00045170667390537602[55],(1_13210548:0.01049359238765954112,1_12782048:0.07675462481657206737):0.01067275877031421960[44]):0.07558460289406007671[99],((5_54640790:0.10728430745404909930,(Y_6963057:0.12493807634307076138,(1424012265:0.06429029419962188630,(((8_12464744:0.00000104733278176111,(8_8200624:0.00000104733278176111,8_12222222:0.00000104733278176111):0.00000104733278176111[33]):0.03182754249650830009[96],(113453162:0.02453253560750365617,(4_9125291:0.04252801811470566240,(4_3983115:0.05271723117554819038,4_9661462:0.00000104733278176111):0.03192605585883066810[90]):0.00729716508215808111[42]):0.00946647281121304127[47]):0.00000104733278176111[38],3_75553859:0.06498421328309585132):0.01052301655088907009[60]):0.00000104733278176111[15]):0.01394971975368453770[35]):0.00726142559743764640[47],(6_42899425:0.07775515941868990644,(4_243993:0.08412402060489929112,(2223541355:0.03862743432112237391,3_01695344:0.00000104733278176111):0.03910968418129774637[99]):0.01354401286561479796[54]):0.01045648032791131332[41]):0.00994565343428901148[44]):0.02895994962888218463[66]):0.03841014667512235303[15]):0.06343272779667880057[17],(8_17913150:0.15766748458379800657,178059720:0.10410474328505574249):0.08760743689803358880[91]):0.07825982704657492850[18],(4_70130607:0.12947653663887498388,(1545239800:0.05669372679524350978,(2_82025656:0.21756417455853646614,(1619398875:0.06903207416434174737,(Y_18669300:0.17525833975728891123,((1_47108183:0.20129281790562406074,((((Y_8124354:0.42319316129007339411,Y_21449111:0.15918880188693154687):0.15387625078261910061[77],(Y_8997918:0.05465091614664073505,(Y_9276236:0.20222861059491006874,Y_21583169:0.06349844189309117315):0.06818963726901275391[38]):0.01869770872985515239[13]):0.04089988027085043887[20],6_48876515:0.14611090357082306967):0.17311358758946213121[71],(1940957104:0.38622271380175848821,Y_21848015:0.31870569097971229722):0.27682236939911625262[97]):0.03630728151939174864[63]):0.48936800108332229042[100],8_43699325:0.10508356634270271668):0.00498531482489049643[28]):0.01096895081155487874[24]):0.00000104733278176111[6]):0.01114885639981842529[17]):0.00000104733278176111[20]):0.11042933344110331118[89]):0.07421707417342171542[13]):0.08507476171052820446[19],(105043428:0.12055240938436989628,((1743329871:0.03286377977056605809,((162666037:0.03133906959565743028,1921886017:0.03269672949354605201):0.04176813843622499689[95],(8_45060324:0.13131162558510878213,1743344089:0.10494284153417511585):0.01187335287234661356[71]):0.01064840582956510205[53]):0.02689394511524100320[68],9_90905460:0.24808781949945105105):0.03041422092836290614[68]):0.23016595341025783417[83]):0.10685457069798059981[18],((Y_15978916:0.09479549251399715937,(Y_7958216:0.40527769162751176024,X_62713437:0.20240979816314424999):0.00000104733278176111[34]):0.11915982347827419607[77],((1384871685:1.94464101346107498536,((((1045281569:0.00000104733278176111,NW1/106340:0.00000104733278176111):0.16733382557973980331[100],((((((5_71574838:0.00000104733278176111,(NT/1104822:0.00000104733278176111,NW/1573332:0.00000104733278176111):0.01358353188815865538[93]):0.10913501635332048534[99],(X_53161224:0.07821472344547829303,(2_36074324:0.07400380882396680182,X_57105562:0.34234039610391375774):0.02194488667500405985[22]):0.01151390264765231666[10]):0.01541520960107746648[5],(1951809147:0.08872462898527687380,(((((((3_32087963:0.03790981682659979451,1635519141:0.14972590136692964791):0.05227977895006104964[87],((1958308223:0.15001071723475992159,((7_50584606:0.33370974122340363310,X_41196610:0.07439149226825104988):0.01543734514640173437[22],6_26293113:0.31397540077831737060):0.00168109617000888043[13]):0.02005653573561688718[3],1921235744:0.15970408454491855088):0.00486030742563155725[2]):0.00000104733278176111[0],1630621442:0.08844273568605372227):0.03590832603058612127[11],(2025399666:0.06547592024281698175,(1162053393:0.09031581205471442275,(8_46488619:0.13863847052282038397,(117903270:0.00000104733278176111,NT1/134810:0.00000104733278176111):0.11240912157054608334[100]):0.02274930214974624915[43]):0.00000104733278176111[8]):0.01043583747678543915[15]):0.00000104733278176111[0],5_24651957:0.12482592595631052113):0.00000104733278176111[0],3_46051273:0.05453952117690353402):0.01208812105886937840[0],((Y_21020635:0.00000104733278176111,Y_21062490:0.00000104733278176111):0.09095212198344400367[100],(1921791515:0.04324377413649790197,NW2/152702:0.00000104733278176111):0.15098570010975168043[100]):0.01015082094375845644[19]):0.00532505104071824553[1]):0.00649056607807585104[0]):0.00000104733278176111[1],1112927173:0.03276093620850512034):0.00000104733278176111[3],(1469814010:0.06724341789205781628,3_14227089:0.06814308210648031827):0.00976582338918471904[43]):0.05198304041401697467[26],((1923867093:0.08282621418757428466,199512194:0.05541585205662208358):0.00000104733278176111[7],(1428417162:0.11735651299200128284,((((1_02836706:0.78769892591052459441,4_77397262:0.14996253524608593732):0.06795628324030608680[26],(201399364:0.20976905435325124416,(1952476604:0.19282266164606684522,1952411816:0.13709874200676588907):0.06039684630449622393[64]):0.03631230346468223430[40]):0.03088684507408519242[25],((NT/3759106:0.00000104733278176111,NT/3978144:0.00000104733278176111):0.08096753660198982572[100],(6_32564430:0.21489316474826600234,(6_32476402:0.15192496127650620408,(NT/3808646:0.03774375600854117802,(NT/3699493:0.00000104733278176111,((((NT/3780630:0.00000104733278176111,NT/3791660:0.00000104733278176111):0.00000104733278176111[50],NT/3716666:0.00000104733278176111):0.00000104733278176111[50],NT/3817264:0.00000104733278176111):0.02133323567536352453[88],NT/3914487:0.01040854101342343456):0.01053999842189831671[58]):0.06140783009822572969[87]):0.09368778677989710035[84]):0.18678719087672901455[95]):0.02624469882503027013[48]):0.04945817170965322029[58]):0.00000104733278176111[9],1211822666:0.08009717483672459948):0.01077456871224394958[22]):0.01029321121159562299[22]):0.01132308792286046591[22]):0.00000104733278176111[2]):0.26209444925512942470[39],(1951978583:0.37812139098456609698,(NW1/113351:0.17658215040377170379,1922195206:0.00000104733278176111):1.17686144951601701081[100]):0.19936201595508268314[55]):0.21721420648069619808[78],((4_33994375:0.14976830674724220249,((1549841038:0.12448716036023448062,(((2_71390644:0.46592117169845764790,(7_18116566:0.19591920092755815697,Y_22253359:0.16306564786475949425):0.00000104733278176111[10]):0.03703494197800715620[10],6_78135424:0.15034105502491651452):0.01080020522912427706[1],(X_78216895:0.38847848957616665233,((Y_20660355:0.39465349547932732088,1921623942:0.13849868660867506454):0.01625369649271917252[21],5_37089059:0.12431612935255294261):0.00026831692227487344[17]):0.01775703111064554779[5]):0.00000104733278176111[0]):0.01098801746339179812[0],(((1442805460:0.19107983217733762182,(((Y_9975796:0.23293125250017110428,6_23163415:0.14272525227906796008):0.01112929034827359227[22],((((1631765197:0.12292967821937265949,1854605951:0.53648158510062793347):0.00000104733278176111[19],(X_49722375:0.00000104733278176111,X_49680582:0.00000104733278176111):0.16275007012044062638[100]):0.02461855337213788436[8],2_27372359:0.13951897506545737904):0.00000104733278176111[3],(1480466862:0.11717035463626723768,X_02178860:0.20286728761374547836):0.05855209954330887340[41]):0.02809107693925016677[2]):0.02919379829730481962[3],(NT/4356398:0.00000104733278176111,(NT/4500728:0.00000104733278176111,(NT/4295241:0.00000104733278176111,(((NT/4245997:0.00000104733278176111,6_33051711:0.00000104733278176111):0.00000104733278176111[25],NT/4350772:0.00000104733278176111):0.00000104733278176111[36],NT/4463822:0.00000104733278176111):0.01045110312537850597[48]):0.01045426620096977059[50]):0.00000104733278176111[38]):0.23546333306234290550[100]):0.01167558370809538421[0]):0.04779548389788852714[1],(((((Y_26179291:0.00000104733278176111,(Y_22704873:0.00000104733278176111,Y_7625919:0.00000104733278176111):0.00000104733278176111[14]):0.00000104733278176111[14],Y_23491000:0.00000104733278176111):0.53062323963836766083[100],Y_8201519:0.39275955062544926077):0.23378164080140287351[92],X_73663408:0.16180051170090889445):0.09153508513466621088[66],1195936030:0.08567230640816372866):0.01636423488667571036[22]):0.04360953730748565182[0],(1181035118:0.08367571599522835579,6_00947318:0.13675562126954843301):0.01081362210487729798[22]):0.00000104733278176111[0]):0.08537044767244429677[12]):0.58800061250611912467[47],1270447618:0.90705117126247969406):0.19295187152804060826[13]):0.08781685509467219986[11]):0.21928533588767670781[9],(9_12396128:0.05491766490408428458,((3_11525827:0.07799480877295869585,((((4_69194983:0.34294547684169462975,1_81248997:0.05724163990354447229):0.00999762719455168404[35],1039045909:0.13974651613782326787):0.00000104733278176111[3],(4_64749472:0.05677975031787307197,8_46584653:0.16013278556342688819):0.02161135552156191741[45]):0.00000104733278176111[4],(((1920505806:0.09106383926577425736,((1923853705:0.10506793627759181131,((7_50578410:0.02259231983352221959,((1234524757:0.13276462267314370624,((((6_76492718:0.05151705754300818507,1927709337:0.08657135422993324225):0.04371109291364650568[65],(((6_58402674:0.07859481877381978288,6_61277222:0.01128084907174732414):0.05629074067792316782[89],((1_11400689:1.02612687563195015272,1065112294:0.03415700309287478253):0.07133093080895232252[46],5_40106581:0.04069392504158582391):0.01509690625300492452[18]):0.00000104733278176111[3],1_60701633:0.11468149294745232092):0.01095084519701731984[1]):0.00000104733278176111[1],(1205301825:0.39149601801963368475,3_30449377:0.03329938710971990651):0.01096703500073506650[21]):0.01076987703405825510[0],1284106154:0.05773567135245075144):0.01136537115901229203[1]):0.00000104733278176111[0],(X_56944048:0.05645763557837730345,(1924323325:0.17719801368430421196,((1150491659:0.19880894815361735417,1150441732:0.09560895486013164246):0.02145879841257261264[31],3_79055338:0.17491580888043711806):0.01001171517494613833[12]):0.01086863743049209900[7]):0.00000104733278176111[4]):0.02195732304999777063[3]):0.04419323386889041638[11],(1727692057:0.05631366514643367654,1_46904365:0.03362774171046521710):0.00000104733278176111[9]):0.01061352473434842326[5]):0.00000104733278176111[3],2219938408:0.09309414507164288921):0.00000104733278176111[0]):0.00000104733278176111[1],1101217351:0.03297539988658429455):0.00000104733278176111[1],((1115067633:0.32454133671027673991,4_73951550:0.26446119308551180316):0.25232912928294154442[83],(1924245040:0.46894814032037268614,8_43894987:0.50772181308604436012):0.20640758665547132011[86]):0.99034452940180994762[100]):0.01080495651284099287[1]):0.01083026415773578367[6]):0.00000104733278176111[1],((Y_14377556:0.44246673979709250091,1_09706272:0.04050705399897973347):0.01545348431117036202[32],(6_58302806:0.16202677422087105596,9_31774259:0.03309106865194171715):0.00000104733278176111[3]):0.01099313847002821552[6]):0.01110815430238835597[16]):0.13318129706539688639[31]):0.07968307059224426225[3]):0.07104962548525516064[7]):0.11324680891986513287[2],5_72397475:1.61787730844983101974):0.13376002482667598281[2]):0.01875911960050116040[1]):0.02688215062937145475[0],1068866117:0.05685333200189382485):0.00000104733278176111[0],8_52982242:0.04677213606618703390):0.00000104733278176111[0],((3_85017087:0.01168556570640151733,4_86462452:0.09266111835157764265):0.01068731476581391560[12],(3_85107049:0.01108668222786763670,8_75045492:0.06932659802666514548):0.00000104733278176111[4]):0.01101441195818453518[3]):0.00000104733278176111[0],(1323007955:0.04497696905492148262,1944633467:0.07921208349462958986):0.01056471411473129847[9]):0.00000104733278176111[0]):0.01139123146716770722[0]):0.00000104733278176111[0]):0.00000104733278176111[0],7_46042457:0.09227456445785556238):0.01137995486269873131[0]):0.00000104733278176111[0],((1_54048999:0.05740327774659149257,(5_34785405:0.09688215603810618193,(1729990024:0.13130313365124690606,(1403236401:0.07947548008862781455,9_35583953:0.00000104733278176111):0.01064014726108641028[42]):0.01151196062119986575[17]):0.00000104733278176111[0]):0.00000104733278176111[0],2_18114110:0.10254608321430774831):0.01101614918979043449[0]):0.00000104733278176111[0]):0.00000104733278176111[0]):0.01033789895580828136[3]):0.00000104733278176111[3]):0.00000104733278176111[3],1_16106106:0.03389676568067517132):0.03367041591223084857[18],1810224242:0.07849086096090358844);
