# Supplementary material for: Related Endogenous Retrovirus-K Elements Harbor Distinct Protease Active Site Motifs
Source: Front Microbiol. 2018 Jul 18;9:1577. doi: 10.3389/fmicb.2018.01577 (PMC6058741; doi:10.3389/fmicb.2018.01577)
Supplement: FILE 1 in FASTA (fa) format — Aligned translated genomic protease BLAST results. The sequences found by BLAST for the HK2 protease in the human genome aligned and translated by MACSE. [file Data_Sheet_1.zip › Additional file 11.nwk]

((2p63992676:0.06672788378283257826,8p46585308:0.05510785965770798739):0.00000104733278176111[21],((1q60700830:0.07856554693086076346,1927708485:0.08644183778211102231):0.01495551185600187474[18],((6q58301977:0.07725585370013146602,((6p61277876:0.10302752184303015648,(1284105306:0.02913016897638875946,((Y22831690:0.00000104733278176111,Y24465438:0.00000104733278176111):0.00000104733278176111[33],Y25204164:0.00000104733278176111):0.19871992146546660352[100]):0.01516401790823323874[46]):0.02548920628886295822[24],((((((((1957513749:0.13662649332474258168,((1211821820:0.04111307484595456280,(4q77396491:0.20545684503106659280,(19_9511344:0.14451462542144111190,1952410982:0.14045324438531023303):0.00448475583969422647[24]):0.01285264196509558650[16]):0.01687855754700532188[24],(6p32563581:0.09418668577677220821,(((11_7902437:0.13679217848558811177,1951808307:0.06946417605916441196):0.01368384945719405832[42],(5q71575493:0.04574166843635436158,1921790729:0.10910386047799411346):0.03117408515499926758[53]):0.00509418500721344272[13],8p46487783:0.21704134322861956541):0.01249352857430532059[15]):0.01164174712655037004[10]):0.02350173225132486110[32]):0.29508347864643846847[79],(5p37089568:0.11912263769903377875,((((((((((1302670826:0.13359204258796802955,(1371029212:0.21264661761861694544,1442805989:0.02446311024067616621):0.02017559523017377343[33]):0.00588749010286321664[4],((3q64219854:0.23697829489957666915,(1242443684:0.14551180446836886606,(2q31095361:0.09343467397907734284,(6q78135934:0.07671436033642541064,1q25223516:0.07076272525161385329):0.00656828732389665854[29]):0.00656064299003541671[27]):0.00524258115246579656[16]):0.00530798852905266239[10],(1181035627:0.22918148312355918206,(4q58294236:0.06370014227581860533,1444416995:0.08410040348465668003):0.00797985220662173790[45]):0.00586386303348715963[21]):0.01460095579578098157[7]):0.00576558124456280283[0],((((8p46653026:0.07947621229700224665,2q27372866:0.12556685940912679089):0.01235199069732146118[25],(1195936537:0.12176180568581258801,6p23163902:0.13341302057904283473):0.01816349773788526745[27]):0.00000104733278176111[1],12_8561754:0.11659125523699973015):0.00634384604393801749[1],(2q70115013:0.10689154407831938376,4q06111258:0.17535974427906891870):0.01047380184590420565[11]):0.01278120676255168481[3]):0.00650179585611237402[0],2p56983489:0.16607628134242172213):0.00000104733278176111[0],(6q00947827:0.07751070773223485422,(9p11258681:0.12887426755257633260,1198931902:0.09181180078626334506):0.01169709024219232896[10]):0.01159055713656235650[1]):0.00624668469548376928[0],(2p71391138:0.14981035132585382441,(1923885523:0.17550642338621666450,((1854605252:0.16373849451044988901,((1324927414:0.10660982041324439107,4q71808153:0.36887016549937656773):0.02661261745862435191[31],1549841547:0.09654736056760677976):0.00756163723155482779[19]):0.00929671211714747613[18],7p48141477:0.18222930353348665289):0.00000104733278176111[3]):0.01357069752655729565[6]):0.01080656642925613073[2]):0.01383348304459430106[4],((1923555311:0.12984062012969527222,Y21091386:0.16585162100688322084):0.03134425018519829131[56],1q85583994:0.13185195055648932239):0.01282739305297203418[11]):0.00577687486706779732[1],8q88610969:0.17621218540789221341):0.00723903298846753467[1],(1927747604:0.34882609172042017276,1539013847:0.13983374255884670201):0.02375800703965814595[31]):0.01240161145505651145[3],(2q72514965:0.13648112018567590265,1635799589:0.10685449679909272969):0.00265814018098539922[19]):0.00866552706244561044[12]):0.23954089387630131402[91]):0.17884921353070809547[68],(((((6p29878968:0.02449109502107005287,((1921341731:0.17166935705825647762,1159926576:0.05956112428539271642):0.02251484289691600346[52],5q87513387:0.05017371029993037551):0.00000104733278176111[3]):0.01211838908033872550[9],(8q26010097:0.05630271478480526615,(7p46041606:0.04928325119100884083,(4p45045102:0.11113228428782623292,4q85048147:0.05603602475485980339):0.01809611531752703881[51]):0.00000104733278176111[10]):0.00000104733278176111[9]):0.00599327327821267374[0],(((7p56319441:0.07271945689028359860,5q54501620:0.04706834999845866535):0.01474630645385468022[29],((Y16875422:0.10611968731419971212,(1042498263:0.07095294432126786344,19_9714980:0.09790919331833285166):0.00779448554514216088[22]):0.00638000755563580737[3],2q52276980:0.06470810179710625998):0.01051704350384576221[5]):0.00000104733278176111[0],(((((((19_9457176:0.12433966261525003505,7p54451220:0.05063611065836709502):0.01175952923027882673[15],(4q86463108:0.10136436321405883909,((((((8q68891690:0.08089986346949216978,((1251737479:0.71377641303025896047,1042507980:0.73606323118559191521):0.35264140095834162203[43],2q99274361:0.15377375166500492631):0.05222283877622396764[7]):0.01116964128316112748[3],(1p19999770:0.12856301748791731931,(5p19704796:0.14243747631963485367,1202664629:0.12085621795118102473):0.02177282348279922439[58]):0.00663139400130297735[15]):0.04432334701148622075[8],1320682578:0.10227437702584708801):0.00000104733278176111[0],6q10919121:0.01874008410961868626):0.00000104733278176111[0],(((3q85016236:0.10330699518722788466,((1729989181:0.06380233388311142007,((1p19543686:0.07246956538202201092,((8p46281080:0.15044730121542426726,3q29903327:0.10854718152665858433):0.01551470893897026991[13],(3q04284888:0.10277637291990467105,(7p43862175:0.15384896725147143015,8q75046147:0.05700012136163572218):0.00000104733278176111[15]):0.00614822155285962239[2]):0.00000104733278176111[0]):0.00639174178514236285[0],1q67321021:0.05478823064925798791):0.00000104733278176111[0]):0.00587880513127019694[0],1938938279:0.04344254875293056262):0.00000104733278176111[0]):0.01165706259720562625[0],(5q_1581851:0.03728318375639688709,5q3_245188:0.04310304254705192573):0.02483175962613247412[64]):0.00000104733278176111[0],1952303894:0.09748832489911078703):0.00584860965801953670[0]):0.00581102686210549241[0],(3p38423383:0.05661158292511581092,1q50655746:0.05443106522686589482):0.00632432120073500234[40]):0.00000104733278176111[0]):0.00581980160891478956[0]):0.00000104733278176111[0],6q10502228:0.03708013167502300506):0.00581597398711600037[0],((1923535882:0.17307645984368935643,(1727697864:0.10472873314076225348,4p10300687:0.23629124908387716397):0.02057492348645056229[62]):0.07319746679718940052[43],1924005717:0.10474347356064470094):0.01491467042421962264[5]):0.00000104733278176111[0],(((((4q27274865:0.06788466413423620283,4q99369245:0.10260072443527901154):0.00244551021677103485[5],(9p35584594:0.10271086215823785337,4q73366308:0.07045144336706679611):0.00629057341550673475[9]):0.00000104733278176111[1],((4q74986816:0.06418480957492306294,(Y13173155:0.15511475572418176316,(5p24308997:1.15022456449556798042,1294358615:1.02445459936349458907):0.51452141587393696032[48]):0.02562673510323153214[3]):0.00909536883700180765[2],1452168671:0.05529595918313853081):0.02216772690541286145[2]):0.00000104733278176111[0],(1610421576:0.09063200113148954518,((1q13028913:0.06148554363826147506,4q91698457:0.05072957849454416690):0.00000104733278176111[2],(5q15039514:0.08882853479823862863,(((((1043588009:0.09710675078789979264,2p48387465:0.05764619196064902501):0.00531291957657937727[7],(1631541904:0.38323497819175073031,3p49230240:0.07839284056972740944):0.00000104733278176111[3]):0.01226427742966982280[0],(2q07945846:0.11123475350810196893,(1635071970:0.00000104733278176111,1634339349:0.00000104733278176111):0.06556356904358173754[100]):0.00562875932001784610[8]):0.00602574717600631339[0],(1q54049640:0.06750074523841956275,6p45237807:0.05809836993368597963):0.00000104733278176111[4]):0.00602433851321337865[0],(1731635103:0.05695240251733757475,(1589237488:0.04422434241480086015,(4q64565655:0.09037055940186888847,7q94725751:0.06300805338730725014):0.01332724726092429819[8]):0.00489217920222361023[3]):0.00780440535273468298[1]):0.00000104733278176111[0]):0.00599750390304651382[0]):0.00000104733278176111[0]):0.00591179888550309035[0]):0.00586001860539858005[0],(6p58416153:0.10879322994859452756,(3q67180429:0.09535058052106219761,(4q30942806:0.06461104365243458547,3q51703358:0.07293193940539706432):0.01075601111588424252[19]):0.00000104733278176111[1]):0.00585150749371483522[2]):0.00586181232177269886[0]):0.00235551027021619697[0],1030293841:0.06273735447311960811):0.01130893120195160945[0],(4q91184008:0.07901531814623989625,1205306235:0.06302887837681360461):0.00799329115052918940[14]):0.01624945599898612592[0]):0.00593396417464620018[0]):0.00000104733278176111[0],1q78557450:0.06670885585243035987):0.00000104733278176111[0],(1250495304:0.05090381043029248292,(1921669856:0.13213253374083694380,4q01903823:0.06906862571641685100):0.02162662271772893344[30]):0.00467066235476500807[2]):0.12498557805790638797[29]):0.07233902181132713383[17],(((17_8060374:0.20523021025881299506,(1234624840:0.12466071301594637555,(((((1920280778:0.09248054302684463601,5p46004598:0.20760610887332081598):0.00715155368297725087[33],(1118725567:0.04332620485011075273,1162378204:0.02510014279562770845):0.00599609052171591779[13]):0.00610307830088880742[5],(((7q04749176:0.01211964717877228592,(1q55631233:0.00586682029562554577,(1q60694930:0.01182045268473857699,(1099824318:0.00605303822830468349,(((((10_6829036:0.09570536732549139725,6q77721767:0.00000104733278176111):0.00649943802938369401[32],8p_7502734:0.01214090968560308827):0.00000104733278176111[26],((((((1258332303:0.01214583012780594620,2218942777:0.01220914699288782983):0.00000104733278176111[28],7p_4587285:0.00605676476773476385):0.00000104733278176111[4],5q56662273:0.00000104733278176111):0.00000104733278176111[0],7p_4595789:0.00000104733278176111):0.00000104733278176111[1],((3q48563964:0.00000104733278176111,3q85567115:0.00000104733278176111):0.00000104733278176111[20],1101699166:0.00000104733278176111):0.00000104733278176111[5]):0.00000104733278176111[4],3q13028832:0.00604962397719224602):0.00000104733278176111[18]):0.00000104733278176111[3],(2118565193:0.04283734980313710222,3q25894397:0.01660279797256414974):0.02669547861374196515[47]):0.00597060745769716506[3],5p30491500:0.01818635766885795188):0.00000104733278176111[1]):0.00000104733278176111[4]):0.00586911280191520363[6]):0.00000104733278176111[7]):0.00729770401287332081[5],7q41752382:0.16331509161415769249):0.00620241726533389808[16],1937111469:0.06666859369762670462):0.00412855405722836223[6]):0.00591653594946297580[12],(6p28686608:0.03710274107999014109,1952748045:0.09449865694431275331):0.00000104733278176111[5]):0.00518464825152865731[20],((6p42898576:0.08731503389402622828,((2223541929:0.02688732473367538151,3q01695942:0.05152074505812900829):0.04317523498669055548[92],(((4q2_244648:0.12290838704738438203,(1p12781202:0.00613968038146100840,(1p13356938:0.01734443860261158932,(1p13211187:0.00000104733278176111,1p13017252:0.00577866280001673640):0.01184764480177868083[96]):0.00574608577685918609[50]):0.04885466907110224549[100]):0.00475296768764841074[15],1159000401:0.13645933767595219699):0.00000104733278176111[1],9q28852178:0.06983731345862491391):0.00589262351544691827[11]):0.00000104733278176111[3]):0.00583914435789487183[7],(((4p_9125948:0.06231263766729494558,(11_3452329:0.03681102726596920116,(8p12463893:0.00000104733278176111,(8p12221371:0.00000104733278176111,8p_8201280:0.00000104733278176111):0.00602788052236627025[85]):0.01207958293283060633[91]):0.00000104733278176111[12]):0.00602663214759220894[41],(((1424011407:0.07523674105561907466,1233094025:0.06837805819952960662):0.03129491232560005498[83],(4q90110943:0.08431719023169111094,(((6p60656963:0.10262492457139048285,1584160586:0.43561396159006288142):0.05994475342867548046[53],5q54639937:0.23939632031864716000):0.01780934114421996867[10],3p75554515:0.05643938141191279234):0.00000104733278176111[1]):0.01155273294065194481[2]):0.00000104733278176111[1],(4q_3982264:0.03116612838909466054,4p_9662118:0.04966920426996245669):0.03058386447073845049[88]):0.00000104733278176111[0]):0.00614580407611494805[1],8p46269584:0.08789080925645291476):0.00000104733278176111[2]):0.02487752122735928037[33]):0.00431622926231666100[21]):0.08002950930388308404[82]):0.06585161379115860025[55],(((1952464532:0.12233222909389525335,6q22510145:0.30950546690186098164):0.00000104733278176111[18],(1039107588:0.26720444918900432274,(Y12998824:0.18203894713908025382,6p27188989:0.15999479538879193830):0.03291663398294587817[68]):0.01246738342180821191[43]):0.01907876698346534783[72],(2p82026313:0.09169774214523167266,(((1384872344:0.09710221662986744107,8p43698475:0.10868694746107271376):0.01336124499662719699[75],1619398024:0.06451776651399893092):0.01209139300878163056[54],4q70129756:0.09424561216124538454):0.00000104733278176111[27]):0.06856526336112710174[91]):0.02507895196335083524[47]):0.04172081702797898056[36],(((1921885166:0.00632212876641276549,(8q45061048:0.18460524742935366382,16_2665186:0.03483042124029755299):0.01471388166734489793[83]):0.02824586741993037262[83],((1743329021:0.08224871591273777427,1743343243:0.06419342950186132657):0.01053720686439671601[55],10_5042581:0.27175137523989634225):0.01490696268036136897[36]):0.17209680260990489753[99],((((1912453807:0.07207966411798406858,1920318222:0.08401937521891822414):0.01075793666388021909[28],(((1403173230:0.03723396344320843709,(2p84473746:0.06463484058607339711,1071959828:0.06974709649745337858):0.00000104733278176111[3]):0.00625651192419440609[12],(4q87405099:0.07278012331783809130,2q49322819:0.07215969399130302275):0.01792778325428581732[55]):0.00603449705391389743[7],(1957898955:0.11007202950328401347,1248510203:0.09081345465866308420):0.00981786180940359340[47]):0.00000104733278176111[1]):0.00000104733278176111[1],(((1156329452:0.13777674487537383552,1q05860880:0.03412255410693326024):0.01451655393976833061[36],(1631663355:0.03723269224564150492,(8q60495415:0.07701280844073912779,Y13616883:0.09876642569640251001):0.01109861459724229005[47]):0.00735450115933698658[28]):0.00000104733278176111[9],1033605891:0.15738610130641819684):0.00595841264766486852[14]):0.00000104733278176111[17],1173943642:0.18146121320790478681):0.08978504967208777998[98]):0.03944686734944617690[48]):0.01900380001652427625[29]):0.15125282220843089265[22],((5q14147839:0.10664237681927228596,1192947719:0.02429624217028403602):0.00536330778169483678[20],(((5p34466139:0.04365537672975698669,Y15978071:0.06657379131909436920):0.01923542620041128817[73],6p49506166:0.03732606570655992023):0.00584370047140269494[44],(6q21043959:0.04321793552740050420,((1238124720:0.09162523993429670666,2q01239712:0.06739087742310291562):0.00485490029185319492[42],(1143166238:0.05710975591939497498,3q94649070:0.04281685883120243952):0.00000104733278176111[16]):0.00655229646576431599[20]):0.00608708154971520591[27]):0.00000104733278176111[2]):0.14966042827001777016[91]):0.17389781159860481785[24],1115067026:0.06921924335762222324):0.00555656621328919423[1],3q30448526:0.06764758791204338040):0.00000104733278176111[0],((8p_8130073:0.00000104733278176111,8p12535100:0.00000104733278176111):0.04976146752328416967[100],5p40107226:0.01858237538109814083):0.01186212682247696389[45]):0.00597413194944878406[2]):0.00000104733278176111[0]):0.00846237141076554462[0],(((1p33066594:0.05312472181703357943,1727691285:0.06846836949518417259):0.01211310998280839754[13],(5q72398122:0.07791199918578882444,1150634578:0.09986185010044337784):0.00000104733278176111[3]):0.01866329844681403199[5],(7p50579532:0.09454701146637674303,(Y7995332:0.10105950837051834446,(((((1205309208:2.60048546529908319869,(((19_9629628:0.26740847864207628604,(((4q99018227:0.39771453502758241649,((2216149743:0.03176135372970745330,(1418355124:0.00000104733278176111,2215285933:0.00000104733278176111):0.08492393273975661072[100]):0.01073101783278446186[86],((2q32143715:0.03153267664030054429,1815312261:0.00000104733278176111):0.00000104733278176111[21],(1318426776:0.00000104733278176111,2113055799:0.00000104733278176111):0.01255488565002898550[93]):0.03307903342361865479[95]):0.07097128945345612672[97]):0.02793699690925545778[40],((2q52704588:0.06898191549416762824,(7p12070052:0.12902895858588056544,(7q38446467:0.07143316797095937420,((3p16020423:0.05702293131856706054,(7q85742369:0.25132894510803704957,2242111362:0.10907485760151117149):0.04580367853670817835[91]):0.08480861939069965494[90],(1214067779:0.28030633545765332171,(19_9593159:0.08305130669402260857,1310968718:0.09092567514853081012):0.01525008880746995740[74]):0.01795588035507943159[65]):0.02434142076154473949[45]):0.02249905537292515301[39]):0.00969797192119003192[36]):0.00318996964428963116[10],1672067780:0.14473619396099934864):0.02140906906071133459[36]):0.06594067394616399957[73],3p87612202:0.16475764735043052500):0.05995143546233758225[62]):0.30056868836201022788[92],(((((1335145356:0.50310391193668935195,(8q81846267:0.31410784734033286858,8q13475156:0.26202610855125652023):0.14320176703723488942[98]):0.07254957980736900791[57],((4q07736055:0.09632535273917977592,3p16767513:0.24358122392115810761):0.32200937321260852952[100],((4q69059772:0.24877645589830052475,1043592850:0.12792169941108236242):0.19119210111968859556[99],((9q35440816:0.09980702183730540133,(2p64890228:0.11367416721656323220,(((5q86461950:0.18610300820070799221,1752596012:0.11734222974926011851):0.05134017376634144453[41],1227484078:0.08446249891018146883):0.01707731855639008436[29],3q9_849624:0.10016151526263308846):0.00489474548779174519[6]):0.01956818268566027849[8]):0.00860591891214543617[2],(1252117866:0.07225507720211885032,((5q79053660:0.04225770551267962749,(3q57584216:0.09159169505260190969,3p19486892:0.07742781006773744035):0.01248677543521562600[30]):0.02155133299201304406[25],(((((3p75363724:0.07229711169136308901,(1171587711:0.07923560839341345363,1167728658:0.07323564367456483759):0.01196083933815690961[52]):0.01300431783809688144[54],3q25741405:0.06304844635368829497):0.01266897931562451819[54],9q90225330:0.07841106274707530799):0.03799777530655403662[93],(4p_9100732:0.08776999029286655651,(12_8287301:0.11653950756647936393,(1171743911:0.09302837169219208002,3q30145907:0.04962845161990481202):0.02178857264579232150[75]):0.02326405327057426073[84]):0.02354636244444526655[73]):0.01550772183221747411[34],1728235509:0.04295899995496990642):0.01117968176195867705[14]):0.00000104733278176111[0]):0.00410381603671684716[1]):0.28394933629129548436[99]):0.20990386778814271174[100]):0.16330821062213771167[93]):0.06441686505022466147[35],4p44991340:0.59621711198012394828):0.09418833700460890745[42],((((1662645751:0.22628034157243742674,X107874856:0.08804190123440447380):0.00786330706309841705[27],(1079605932:0.21014389441516861945,1263313830:0.15778300606942147200):0.00209760317020817088[19]):0.02861324742228129464[42],(((3q96523409:0.10800967933953350975,6q18583788:0.11662322641565776860):0.01675665853395095356[38],(1q46532928:0.09245676126255557292,(1q61484084:0.14737681017593259880,(1108200723:0.18264737763103525148,(2p69795005:0.13425489677275692646,3q82721897:0.27177673662564977297):0.06908309938581282117[89]):0.00000104733278176111[11]):0.00947152036734789406[18]):0.02112749676337451199[22]):0.01443881975571050143[20],1117374099:0.16353007663392607474):0.01373960648732874476[16]):0.12301990263516597579[63],(((3q96669408:0.10872563958732293921,1p46387922:0.05083725472448018257):0.00478168711138825080[14],(((5q60663376:0.05759157112154530966,((1355058426:0.05083416186298677503,((2p75876421:0.07094002161500939652,3q91662936:0.06384004639243856527):0.01557168546334499436[25],2p17343612:0.04587379027171252510):0.00628192046357485458[10]):0.00000104733278176111[3],((7q14381241:0.07210963196507289008,3q62325715:0.09997023801617029026):0.00756432073903555435[16],2118755335:0.08552413322785630545):0.00000104733278176111[0]):0.01881469629525351489[16]):0.00000104733278176111[1],((12_8763587:0.02552217560481741254,((1177860433:0.11604816337490109213,1458123489:0.05153104074071713364):0.00731919840853248113[11],3q35936256:0.04986408109055801008):0.02002693427491802902[10]):0.00000104733278176111[0],(1186835722:0.06559622684439046780,(((1q11857272:0.07114231909384695351,7q19568190:0.13724592942399219120):0.00000104733278176111[3],(1p46956240:0.13953524306006112599,(1231876138:0.16676816924579776491,(X57401060:0.18694023389848765659,2p33661513:0.22084724422183446557):0.02628180409880961910[22]):0.06581210746831596403[53]):0.04778340465556382005[37]):0.00664001461700415487[1],(((3p27003940:0.09274107448537434462,((((1122314275:0.07133573200206858034,6q06232697:0.06862850354762289884):0.01046794402531866543[14],1095719562:0.03233844910175615733):0.00000104733278176111[5],((((1555309307:0.07067662919113626430,4q70192364:0.07345695625549036878):0.00674554506424558577[20],1p54914378:0.05139185296195344227):0.00613610738485457618[3],2p79165310:0.06016659079080721728):0.01180505177841768664[1],((3q63697058:0.14549238292904995151,(6q43083110:0.03161627579881526318,8q60422447:0.04695636557973888181):0.01261098278261081791[67]):0.01297527940500698730[35],1566971660:0.04547714146739369884):0.00000104733278176111[5]):0.00624042198617005394[1]):0.00622423013024863813[0],1223553248:0.06568469499721356353):0.00000104733278176111[0]):0.00619928517525511740[0],((8q80740533:0.09296678709008851516,12_7185297:0.05875130405728846289):0.00619476586872838228[6],((4q10281353:0.03305192173539123895,3q15745431:0.06116636676377429360):0.01270206889121776317[61],((3p74874974:0.13574005816479531306,(1258854448:0.09224980486215207665,1422241069:0.04013123564990032227):0.01255864943339311986[52]):0.00654840125694333090[14],2p30518589:0.04846546507217672217):0.00000104733278176111[4]):0.01227043374348197290[5]):0.00000104733278176111[0]):0.00619563863854650197[0],((2q80237620:0.14214949317132435924,(6q66895626:0.08412451366265696895,2139741428:0.04646066463116177436):0.01167255500536199322[26]):0.00674967877505369598[2],(7q08341822:0.06537009865367400530,X131932184:0.08870523529851061240):0.00000104733278176111[13]):0.00636462274192052882[1]):0.00000104733278176111[0]):0.00000104733278176111[0]):0.00629265954057630760[0]):0.00625743983202841324[0]):0.00625708172082781178[0],(4q83001752:0.05903245071843794128,((1755013562:0.05281158842436608353,((6q44118471:0.07719984775513090425,4p_8423574:0.07615203803450815156):0.01212337079571920544[20],X106001473:0.05849694589288852858):0.00691525814475172848[6]):0.00000104733278176111[1],1234100330:0.07127198435369472285):0.00624679198159423712[2]):0.00620559601593107749[1]):0.00000104733278176111[3]):0.08651527620856726275[80],(((((1292390380:0.05801236824574508566,4q58661761:0.03860737331621086343):0.00623715993613320821[23],(((((((((((((((1774912134:0.04460310151016855240,1851114607:0.03217038501057891547):0.00000104733278176111[6],(((((2q02500684:0.01897445808625081859,((((4p25242127:0.04533406108187854749,(9p22438327:0.09450573310350250666,4q67278048:0.03951581472209841212):0.00586887063191395778[19]):0.00000104733278176111[3],((1167623798:0.08097446958429505015,1327216496:0.06552865251729272922):0.00000104733278176111[28],X112112532:0.08709712417577571142):0.00645644497162436298[8]):0.00627399787800642789[0],(1064780549:0.05886862432445087723,(6p19275001:0.05874754730920030837,4q76045928:0.02574910773865286134):0.00604237831863402904[16]):0.00000104733278176111[0]):0.00627004521528791176[0],((1323528618:0.12577988777706577972,(9q86153010:0.05737330931135810330,19_8383240:0.03223753082052956825):0.00000104733278176111[24]):0.01211883797176278345[5],((14_5161681:0.04140219175618206626,4p35860911:0.10161972047536585451):0.02682144447001460694[42],(5p32555603:0.05891023826900836091,(4q02239079:0.05716445671486407309,1009045055:0.04995677792000315087):0.00219689859248984633[36]):0.00634230377644397735[9]):0.00634688637989276432[1]):0.00000104733278176111[0]):0.00000104733278176111[0]):0.00658933655690678664[0],12_8792051:0.05750702409454071240):0.00000104733278176111[0],(3p51746100:0.08614713986085185959,6q15236891:0.02600519852542285473):0.00591991309666053695[10]):0.00000104733278176111[0],(7q44420662:0.03916929880550427956,8p29308752:0.02571963331782762402):0.00629830377488514986[30]):0.00000104733278176111[0],((1q69665786:0.03658992212987711296,5p42114640:0.06616987908044677513):0.00705218875439461886[17],((3p33450415:0.03889736255013333949,6q64028407:0.05176936508666463155):0.00000104733278176111[4],1037280382:0.03888939678529361454):0.00000104733278176111[1]):0.00614946507732882369[0]):0.00641437267922276896[0]):0.00000104733278176111[0],(3q52563600:0.05088806521290152596,4q58308131:0.05061189597925969813):0.00000104733278176111[4]):0.00641085437979084776[0],(((X151557956:0.03248478927090669988,5q76911279:0.05812969972605532692):0.00000104733278176111[6],((5q26223950:0.08490058483062656869,(6q63328993:0.01805350423858191264,4p45535211:0.05755441388355249377):0.01896762348543933746[64]):0.00889406425180112002[14],((1354704021:0.09188845684006459458,((4q58461870:0.07686764162362838548,12_1712863:0.06437577168634234237):0.03930256805389353153[62],(1281900212:0.10984162651699501401,(3p38442181:0.07215253677432835466,3q63805345:0.14383543596280928822):0.01144434582356258952[20]):0.00658803738038983653[5]):0.00000104733278176111[1]):0.00595268278215115021[0],(1431707684:0.04528462634563831107,7p23857836:0.03174911352846082613):0.00619279471178021089[14]):0.00635935011720833044[0]):0.00000104733278176111[0]):0.00000104733278176111[0],(((((5p50374116:0.06442494115563482393,(1307893055:0.06663873056122097960,1731766250:0.04871622166516475366):0.00856023509136409969[15]):0.00000104733278176111[3],X104886536:0.06511934862129084567):0.00697718944157818457[2],(4q84738217:0.06561757502901137407,1938826489:0.06544053140740088703):0.00630167438000514384[17]):0.00000104733278176111[0],(8q52958435:0.06439744865986715694,8q73909781:0.11175214974379581168):0.00000104733278176111[1]):0.00000104733278176111[0],((2q47315149:0.04526185434207042474,3p17778215:0.03878309006376844115):0.00597689184107099043[21],(1022142583:0.07097742174528459680,4q63056625:0.08434556829071032658):0.00000104733278176111[1]):0.01241619027907822637[1]):0.00617535756456598015[0]):0.00632213204391541845[0]):0.00000104733278176111[0],((((3q48574604:0.08613588702718051604,3q64815261:0.03812385150774465215):0.00000104733278176111[15],X26043899:0.05870656411075043934):0.00000104733278176111[1],((5p24390937:0.05891361499533261797,5q72930090:0.07489582533734935599):0.00618160806418961099[31],6q50850827:0.03233594377490603411):0.00634853079323193480[27]):0.00000104733278176111[0],((3q95591224:0.10464047874174782493,2p47104365:0.04537206395428549505):0.00600828836724637532[5],(4q63188412:0.08605163516426482528,7p53958450:0.05744418061874970866):0.01355202109269035282[40]):0.00617249221854233084[5]):0.00615298422003437116[0]):0.00000104733278176111[0],1p05112796:0.06956467122110786272):0.00000104733278176111[0],(1300284572:0.05627351851772927072,1300082053:0.01253119317470095286):0.00692558139233909881[27]):0.00000104733278176111[0],(1218035061:0.05818579812397369627,2p_8898455:0.01924167997140149161):0.00618260262230595648[23]):0.00000104733278176111[0],(1121284520:2.46376758657290206855,5q14994165:0.00421486770388097582):0.06621997877255338116[15]):0.00880748817570598495[0],(1q11225964:0.07626128510755493528,(5q13621547:0.05892446597020808974,1110403165:0.05202053542899825328):0.01196460715159830719[19]):0.00000104733278176111[2]):0.00000104733278176111[0],((((1194121963:0.03247293230027666761,1185610275:0.08425541715650843033):0.00554903466857267075[12],4p28306796:0.12615031485882891027):0.00000104733278176111[1],5q39507104:0.07811723164566550248):0.00000104733278176111[0],((1p66421895:0.11931458452017655592,8p39881236:0.07242736337416078030):0.01183828590042637977[45],1621633219:0.09188592382968370498):0.00600900541706764733[6]):0.00594585513027874428[0]):0.00602570497317520253[0],(X26501252:0.09640269521307613665,1q99094301:0.10539264433758338546):0.00488692665578193547[9]):0.00000104733278176111[0],((1q73371634:0.07702347706029211150,((6q99264548:0.05849965578053148429,5p30201386:0.08740694242810916059):0.00705541986037722980[7],(5q99984405:0.06486855829091944803,(1227614017:0.06583250492043425661,8q72391728:0.10762816542615344373):0.00640636845372476865[28]):0.01348639641322314266[8]):0.00000104733278176111[0]):0.00000104733278176111[0],(((1752576961:0.10940756204545940000,8p27496134:0.10818594735068606805):0.01231835113393470182[14],(5p22929893:0.14836481298402301454,(1p94374543:0.06289875032947175870,19_9318455:0.07948669585619068390):0.00000104733278176111[16]):0.00614411237135622113[7]):0.00590631981930368234[0],((1362154036:0.06530194896432034435,(1754328930:0.09882819640946328976,4q01634026:0.08625853493988441811):0.00616088328807565689[14]):0.00636508378919852045[3],(3q51666678:0.05821257282787528631,((6q86677119:0.06494024803337941631,(1p18229313:0.06903167191392541036,(1p58171407:0.06492274655724829258,1101236404:0.09506303925799068633):0.00361083192511173386[5]):0.00630388544139820657[14]):0.00611243069996630049[0],(1727715563:0.15501860377248691258,1q94425770:0.09613615556567879639):0.00668601613365752551[17]):0.00000104733278176111[0]):0.00599337496389850104[0]):0.00000104733278176111[0]):0.00598713116719461810[0]):0.00598421174509044390[0]):0.00615548928478800144[0],(1231338624:0.07404594691642792104,9p26827140:0.05906171110510175654):0.00657526300578945011[23]):0.00000104733278176111[0],6p38620183:0.09904212452244570697):0.00676017416005203573[0]):0.00509868826811964420[1],2117300545:0.09357594584233733248):0.02508675576638396201[4],8q07602502:0.11803460433404187879):0.00151049564543927206[4],6q18621211:0.14373007083399638728):0.08556708959262551706[36]):0.11822389115588044506[46]):0.16528292063520957922[27]):0.08063223184113205155[18],(((((2p90148608:0.08571162622683033139,1755470939:0.05359819039228987808):0.00754505711883100491[63],((3p46389896:0.07569899947496998294,X153098129:0.05557027340211622563):0.01091472282012724213[73],((6q67885911:0.09759188341078407769,((5q31574968:0.08190781441695779708,(4p_8484904:0.02351418917902937250,((3q67425692:0.06567631951073510388,(7q92481911:0.03589706025839643072,6q17661832:0.04647306812218566369):0.00625236102336606831[36]):0.00634992356168308236[13],(((((((1552741680:0.01177079167424922163,(((((3p44857796:0.06161594278089379401,(2q50961406:0.06132326562880187348,3q98194049:0.09544874595499484859):0.00000104733278176111[26]):0.00578195095876305604[28],1288370777:0.06024969217847237629):0.00000104733278176111[9],4q51814736:0.04207887561206753030):0.00580770781345630802[10],((7p22706339:0.02977537442775320814,(8p38000806:0.02952749255555191243,(4q54059372:0.07314826363414063393,(1001187499:0.07296978838725198813,(1952623830:0.07269402820446226043,3q62724651:0.08181479741707906039):0.01390418321014780766[54]):0.00000104733278176111[25]):0.01182434214538676323[22]):0.00000104733278176111[2]):0.00585616756652416158[3],1168627239:0.06047097929942583244):0.00000104733278176111[1]):0.00575330193061629122[0],(1016483749:0.06036128901463200247,7q21566114:0.03655400286264919724):0.00055836567914732747[12]):0.00572655068937480069[0]):0.00000104733278176111[0],1487237163:0.02366635655521083167):0.00573710957977866497[0],(((18_9425407:0.07280678958169257975,(6q68679108:0.19876577659362082429,((2239059600:0.08956731970710825330,1122550048:0.11134053357379981863):0.09020356597395805254[96],1139737500:0.05474394923534821322):0.00000104733278176111[8]):0.00000104733278176111[3]):0.00582906822005452557[1],7q75785023:0.04877716369835487925):0.01118021423727819791[1],((X65131774:0.03012345447816298580,((5p_7060438:0.07477082812972468684,8p_9806046:0.10853445481563531172):0.01128385410400313191[13],(19_9543337:0.06851460924756162807,(1420703658:0.07231950267189853065,(5p44116846:0.09276839469301716157,14_5855519:0.07173437187449784036):0.01331098177910738228[34]):0.00000104733278176111[9]):0.00588443531555725777[20]):0.02550827277668520077[50]):0.00577563453496827625[14],((((2p69445776:0.06137204699395951840,(4q68033713:0.08067713436258673598,9q06791297:0.05460830442019213443):0.00000104733278176111[9]):0.00577660461433057975[9],(1842464668:0.05653199161203639744,3q43800385:0.08077729372513069162):0.00426788854103030049[20]):0.00000104733278176111[1],1114525558:0.03602382483460187662):0.00582481136917895829[2],((2q08218359:0.04169071979706122366,3q70674649:0.07624406404642465607):0.00973608802897344902[33],((8p10574361:0.10319309391089177830,2116895263:0.07800095631478584646):0.01659267560756931201[41],(((1131256608:0.20400612896679110042,1363216213:0.31741499330121469846):0.19317860817266421791[71],(1659519788:0.32922900952951855702,9q_2278660:0.30572719726605657176):0.04643534146584671340[45]):0.26287200612950489820[97],1309268441:0.04719370325957004259):0.04330501876521650195[57]):0.01326262661656312132[29]):0.01495679348244380487[16]):0.00000104733278176111[0]):0.00000104733278176111[0]):0.00587824185634560660[0]):0.00000104733278176111[0],1920092743:0.01181182041160463297):0.00000104733278176111[0],(3p86540507:0.07184358389109538057,1218198056:0.04668269735834944256):0.00997880100752188831[27]):0.00000104733278176111[0],(3q33432217:0.04148041906902327075,3q70820086:0.03564720547624688346):0.00589822734159782969[16]):0.00000104733278176111[0],2q65712624:0.04785517380244369567):0.00000104733278176111[1]):0.00760524558863630989[9]):0.01520833901964976920[22]):0.02725937783434560779[27],1921131902:0.24650522308311650921):0.00634925215164409713[33]):0.00000104733278176111[15],9q92074714:0.04679013390220556484):0.01247089452821853114[37]):0.00649781321206531481[27]):0.23212626647921941192[92],((1386762343:0.11677644336527398528,((11_3354739:0.08948424532474417992,1927843329:0.10681684884238805411):0.01771867618821214643[67],1071953874:0.29866393525169526724):0.01262963327906662346[32]):0.02696894549401895533[82],((3q51809680:0.14539556133198969223,3q64022550:0.15192781347563991123):0.03063449608807797611[94],5q66133093:0.09332273158830832471):0.01684931153383521091[78]):0.07087202338375192534[85]):0.06681507694303363831[33],((X72225021:0.26909494024234009713,2q38209947:0.11376483646041420095):0.19023096385501633843[98],X69700037:0.23153972747091161599):0.05696019277249057128[54]):0.03090222530784298566[29],(X97844378:0.14668004783938401459,11_5931586:0.17335877422802772885):0.13993176627845452242[99]):0.12104300546538457328[47]):0.27673944447947240732[20]):0.35387890226892848577[31],(1736113133:0.23075871207757067682,(4p31504165:0.09555473706923678368,(2q55924790:0.12590417108849016881,(5q10205897:0.16035605143165812536,(5q06916165:0.12879282223514623706,1071019983:0.18759404244330851741):0.01481177907138905327[48]):0.00739800515502761231[24]):0.01039313357086248980[34]):0.11482118207289968015[74]):0.56930612996263463277[100]):0.26356267280332429381[35]):0.53247330960623462381[38],(1923852874:0.10171131247106551809,(9q12395299:0.47060969575049549363,1205302483:0.33104897061769056332):0.18679281285367216325[79]):0.00000104733278176111[45]):0.05112538174973074723[1],(1101216504:0.06305138418881250928,(1920504964:0.04563920961979011509,1039046566:0.15158195615647923615):0.00000104733278176111[45]):0.01112202604173368609[48]):0.00603097809549656312[0],(1154760673:0.19649620894300839913,1924245483:0.11708646443289280614):0.02549280631549792966[42]):0.00000104733278176111[0],(1065111447:0.05541742863330630792,(6q76491868:0.01813975800072133507,(1150490813:0.15721666213155921499,(4q73950941:0.07247556511774738697,9p31774914:0.07451656298476078133):0.00656252907991522819[20]):0.00717381285630943298[3]):0.00000104733278176111[1]):0.01196622606116007001[2]):0.00599471842965347036[1]):0.00000104733278176111[0]):0.00580515773502737926[0]):0.00623988439386265192[0]):0.00000104733278176111[0]):0.00600819724918543688[13],1234525413:0.06979356559512697733);
