# Supplementary material for: Related Endogenous Retrovirus-K Elements Harbor Distinct Protease Active Site Motifs
Source: Front Microbiol. 2018 Jul 18;9:1577. doi: 10.3389/fmicb.2018.01577 (PMC6058741; doi:10.3389/fmicb.2018.01577)
Supplement: FILE 1 in FASTA (fa) format — Aligned translated genomic protease BLAST results. The sequences found by BLAST for the HK2 protease in the human genome aligned and translated by MACSE. [file Data_Sheet_1.zip › Additional file 41.fa]

>1_55632084
WASQVSENRPVCKAIIQGKQFEGLVDTGADVSIIALNQWPKNWPKQKAVTGLVGIGTASE
VYQSTEILHCLGPDNQESTVQPMITSIPLNLWGRDLLQQWGAEIT-
>NT3/175769
WASQVSESRPVCKAIIQKKQFEGLVDTGADVSIIALNQWPKNWPKQKAVTGLVSIGTASE
VYQITMILHCSGPNNQESTVQPMITSFPVNPWGH-LLQQWGAEITM
>4_243993XX
WDNRVSEDRPVCTVTIQEKQFERLVDTGADVSIIALNRWPKNWPKQKPVTGFVGVGTASE
VYQSAMILHCLGPDNQESTVQPMITSIQINLWGRDLLEQWHAEIT-
>7_4588136X
WASQVSENRPVCKAIIQGKQFEGLVDTGADVSIIALNQWPKNWPKQKAVTGLVGIGTASE
VYQSTEILHCLGPDNQESTVQPMITSIPLNLWGRDLLQQWGAEIT-
>3_48564816
WASQVSENRPVCKAIIQGKQFEGLVDTGADVSIIALNQWPKNWPKQKAVTGLVGIGTASE
VYQSTEILHCLGPDNQESTVQPMITSIPLNLWGRDLLQQWGAEIT-
>8_7503585X
WASQVSENRPVCKAIIQGKQFEGLVDTGADVSIIALNQWPKNWPKQKAVIGLVGIGTASE
VYQSMEILHCLGPDNQESTVQPMITSIPLNLWGRDLLQQWGAEIT-
>1099825166
WASQVSENRPVCKAIIQGKQFEGLVDTGADVSIIALNRWPKNWPKQKAVTGFVGIGTASE
VYQSTEILHCLGPDNQESTVQPMITSIPLNLWGRDLLQQWGAEIM-
>1937112312
WASQVSESRPVCKAIIQGKQFEGLVDTAADVSIIAFNRWPKNWPKQKAVTGLVGVGTASE
VYQSAEILHCLGPDNQESTVQPMITSIPVNLWGRDLLQQWGEEIT-
>6_77722613
WASQVSENRPVCKAIIQGKQFEGLVDTGADVSIIALNQWPKNWPKQKAVTGLVGIGTASE
VYQSMEILHCLGPDNQESTVQPMITSIPLNLWGRDLLQQWGAEIT-
>6_28685948
WASQVSESRPVCKAIIQKKQFEGLVDTGADVSIIALNQWPKNWPKQKAVTGLVSIGTASE
VYQITMILHCSGPNNQESTVQPMITSFPVNPWGH-LLQQWGAEIT-
>1258333154
WASQVSENRPVCKAIIQGKQFEGLVDTGADVSIIALNQWPKNWPKQKAVTGLVGIGTASE
VYQSTEILHCLGPDNQESTVQPMITSIPLNLWGRDLLQQWGAEIT-
>4_3983115X
WASQLSENRPVCTVTIQGKQFEGLVDTGADVSLIALNQWPKNRPKQKPVTGIVVVGTASE
VYQSARISHRLGPDNQESTVQPMITSIPINLRGQDLLEQWHAEIT-
>1922578372
WASHVSENRTVCKAVIQGKQFEGLVDTGPDVSIIALNQWPKNWPKQKVVTGLVSIGTASE
VYQSTRILHCLGPDNQEST----------------------SHAK-
>3_85567963
WASQVSENRPVCKAIIQGKQFEGLVDTGADVSIIALNQWPKNWPKQKAVTGLVGIGTASE
VYQSTEILYCLGPDNQESTVQPMITSIPLNLWGRDLLQQWGAEIM-
>1_13356298
WARQVSENRSVCTVTIQGKQFIGLVDTDADVSIIALNQWPKNWPKQKPVTGLVGVGSASK
VYQSTMILHCLGPDNQESTVQPMITAIPINLWGRDLLQQWHAEMT-
>1927643659
WASQVSENRPVCKAIIQGKQFEGLVDTGADVSIIALNQWPKNWPKQKAVTGLVGIGTASE
VYQSTEILHCLGPDNQESTVQPMITSIPLNLWGRDLLQQWGAEIT-
>3_75553859
WASQLSENRPLCTVTIQGKQFEGLVDTGADVFIIALNQWPKNWPKQKPVAGLVGVGTASE
VYQSAKILHCLGPDNQESTVQPMITSIPINLWGRDILEQWHSEIT-
>8_12222222
WASQLSENRSVCTVTIHGKQFEGLVDTGSDVSIIALNQWPKNWPKQKPVTGLVGVGTASE
VYQSARILHCLGPDNQESTVQPMITSIPINLWGRDLLEQWHAEIT-
>5_54640790
WSSQFSENRSVCTVTIQGKQFERLVDTGADVSIITLNQWPKNWPKQKSVTGLVGVGATSE
VYQSAMILHCLGPNNQESTVQPMITSIPINLWGRDLLQEWHAEIT-
>5_30492351
WASQVSENRPVCKAIIQGKQFEGLVDTEADVSIIALNQWPKNWPKQKAVTGLVGIGTASE
VYQSTEILHCLGPDNQESTVQPMITSIPLNLWGQDLLQQWGVEIT-
>7_41753228
WASQVSDSRPVCKAIIQGKQFEGLVDTRADVSIIALNQWPKNWPKQKAVTGLLGIGTASE
VHQSTMILHCLGPDNQESTVQPMITSIPVNMRGRDLLQQWGAEIT-
>8_12464744
WASQLSENRSVCTVTIHGKQFEGLVDTGSDVSIIALNQWPKNWPKQKPVTGLVGVGTASE
VYQSARILHCLGPDNQESTVQPMITSIPINLWGRDLLEQWHAEIT-
>8_17913150
WVSQVSENRPVCTITIQGKLFEGLVDTGANISVTALDQWPKTWPKQRASMGLIGIGMASE
VYQSVTILHCLVPDGQEGTIQPIITAIPINLWGKDLLQQWGTEIT-
>NW.2/16161
WASQVSENRPVCKAIIQGKQFEGLVDTGADVSIIALNQWPKNWPKQKAVTGLVGIGTASE
VYQSTEILHCLGPDNQESTVQPMITSIPLNLWGRDLLQQWGVEITM
>8_8200624X
WASQLSENRSVCTVTIHGKQFEGLVDTGSDVSIIALNQWPKNWPKQKPVTGLVGVGTASE
VYQSARILHCLGPDNQESTVQPMITSIPINLWGRDLLEQWHAEIT-
>1_60694289
WASQVSENRPVCKAVIQGKQLEGLVDTGADVSIIALNQWPKNWPKQKTVTGLVGIVTASE
VYQSTEILHCLGPHNQESTVQPMITSIPLNLWGRDLLQQWGAEIT-
>1101698510
WASQVSENRPVCKAIIQGKQFEGLVDTGADVSIIALNQWPKNWPKQKAVTGLVGVGTASE
VYQSTEILHCLGPDNQESTVQPMITSIPLNLWGRDLLQQWGAEITM
>7_4596640X
WASQVSENRPVCKAIIQGKQFEGLVDTGADVSIIALNQWPKNWPKQKAVTGLVGIGTASE
VYQSTEILHCLGPDNQESTVQPMITSIPLNLWGRDLLQQWGAEIT-
>1118726415
WASQVSKNRPVCKAIIQGKQFEGLVDTGADVSIIALNQWPKNWPKQKAVTGFVGIGTASE
VYQSTEILHCLGPDNQESTVQPMITSIPLNLWGRDLLQQWGVEITM
>4_9125291X
WASQLSENRPVCTVTIQGKQFEGLVDTGADVSIIALNQWQKNQPKQKPVTGFVGVGTASE
VYQSARILHCLGPDNQETTVQPMITSILINLWGRDLLEQWHAEIT-
>NT1/186685
WASQVSENRPVCKAIIQGKQFEGLVDTGADVSIIALNQWPKNWPKQKAVIGLVGIGTASE
VYQSMEILHCLGPDNQESTVQPMITSIPLNLWGRDLLQQWGAEITM
>1_13018098
WARQVSENRPVCTVTIQGKQFIGLLDTDADVSIIALNQWPKNWPKQKPVTGLVGVGSASK
VYQSTMILHCLGPDNQESTVQPMITAIPINLWGRDLLQQWHAEMT-
>5_56663124
WASQVSENRPVCKAIIQGKQFEGLVDTGADVSIIALNQWPKNWPKQKAVTGLVGIGTASE
VYQSMEILHCLGPDNQESTVQPMITSIPLNLWGRDLLQQWGAEIT-
>106829880X
WASQISENRPVCKAIIQGKQFEGLVDTGADVSIIALNQWPKNWPKQKAVTGLVGVGTASE
VYQSTEILHCLGPDNQESTVQPMITSTPLNLWGQDLLQQWGVEIT-
>NT1/154012
WARQVSENRPVCTVTIQGKQFIGLLDTDADVSIIALNQWPKNWPKQKPVTGLVGVGSASK
VYQSTMILHCLGPDNQESTVQPMITAIPINLWGRDLLQQWHAEMTI
>1_13210548
WARQVSENRPVCTVTIQGKQFIGLVDTDADVSIIALNQWPKNWPKQKPVTGLVGVGSASK
VYQSTMILHCLGPDKQESTVQPMITFIPINLWGRDLLQQWHAEMT-
>113453162X
WASQLSENRPVCTVTIQGKQFEGLVDTGADVSIIALNQRPKNRPKQKPVTGLVGVGTASE
VYQSSRILHCLGPDNQESTVQPMITSIPINLWGRDLLEQWHAEITI
>1424012265
WASQLSENRPVCTVTIQGKQFEGLVATGADVSIIVLNQWPKNCPKQKPVTGFVGVGTASE
VYQSAMILHCLGPNNQESTVQPMIISIPINLWGRDLLEQWHAEIT-
