# Supplementary material for: Related Endogenous Retrovirus-K Elements Harbor Distinct Protease Active Site Motifs
Source: Front Microbiol. 2018 Jul 18;9:1577. doi: 10.3389/fmicb.2018.01577 (PMC6058741; doi:10.3389/fmicb.2018.01577)
Supplement: FILE 1 in FASTA (fa) format — Aligned translated genomic protease BLAST results. The sequences found by BLAST for the HK2 protease in the human genome aligned and translated by MACSE. [file Data_Sheet_1.zip › Additional file 13.nwk]

(1142878478:0.04699701972662541360,(1.69665528:0.21949807938786344841,((((Y.24715461:0.00000104733278176111,(Y.24954925:0.00000104733278176111,Y.23339266:0.00000104733278176111):0.00000104733278176111[34]):0.06999117994230055761[100],((((2.47104092:0.01125395913196620794,6.64028131:0.01150088937164758449):0.01127382020613872972[45],1.54675008:0.01138493806185166338):0.00000104733278176111[7],(1101237456:0.02341394942502644100,((((Y.14509828:0.10307575901344419311,1276694445:0.17197125215305628099):0.03569314095562614586[39],(((((1936262700:0.05756089916179109311,(((8.04288698:0.00000104733278176111,5.36542817:0.02648045836967590633):0.00000104733278176111[51],((((X._4894383:0.06843399675917509473,1594757235:0.02756970792479913890):0.00000104733278176111[8],(1203225893:0.01252344267511790524,(7.25920366:0.08024356179643182818,1835218568:0.02299126523094640814):0.01121617030446152991[42]):0.01070258766578709164[16]):0.01066595193199823023[9],(5.61251293:0.03531509881366107911,5._7266384:0.04139257720336274315):0.04090943984130605837[82]):0.00000104733278176111[1],(((1448258584:0.02629061751105816330,((1183434797:0.05673068638071427500,16_8836233:0.04153542208424850640):0.02759273271833087918[61],(3.33431900:0.04795985226809489077,1.72983032:0.01381441154227498920):0.01300683621178454555[42]):0.00286082659537780686[14]):0.00718508875020148433[2],(1168636446:0.15602241374714495570,(3.70686532:0.06695872489575763198,X.16047895:0.02002411111055199186):0.01740138799620062626[61]):0.01662783121812977383[21]):0.00310470837892596425[2],X.31380254:0.04105021044590768248):0.00036615640989244141[6]):0.02246681786153115201[2]):0.01182524313361943413[4],5.18541110:0.04573679239257669171):0.03320170538149855993[14]):0.00000104733278176111[7],(4.07293514:0.08384410114534820990,12_8807724:0.07278758733814569282):0.02512829337681918296[46]):0.05842153329449541882[42],(3.38073864:0.08079500827087875148,2.50961104:0.04097740769250519249):0.02540655209910609030[42]):0.51470239276795559658[97],(X.01861524:0.54766845072875969258,(((1406203083:0.02284672073438933845,(1635273295:0.09210451863674830320,(6.28772187:0.10377181974285867860,7.29642393:0.07784359251892573883):0.01147566416350333067[62]):0.05386413835195172362[71]):0.37300065638384638511[99],((2.58867539:0.05412568094277300096,(4._4163739:0.10654430868968978174,1014993813:0.07192124372759685358):0.02291801585113537390[90]):0.36563769472725526910[77],(1406842703:0.33507455907814870377,1163210933:0.18630904580356050237):0.22915437069187485908[91]):0.21145508458767720006[58]):0.05942169612968516146[34],(((Y.15979176:0.07742738419694683571,Y._7958497:0.29360349244079159137):0.11955817075026886620[92],(((1743330167:0.06104801521185372615,1921886313:0.04885648835376362603):0.19408851458913861654[99],(1173944738:0.18977222383822517360,((8.43699586:0.14252933830518954572,1545240096:0.06438720834506349300):0.10073266273780261126[93],(((((11_3453464:0.02397479826159158028,(4._9125603:0.04079058061602666707,(4._3983414:0.05100546894405754567,4._9661774:0.00000104733278176111):0.03066913213152419951[86]):0.00698677925028325705[58]):0.00955961867544086359[73],((8._8200936:0.00000104733278176111,8.12465043:0.00000104733278176111):0.00000104733278176111[32],8.12222521:0.00000104733278176111):0.03023454483618252461[96]):0.02054245179584453240[79],((6.42899646:0.07374770823331791569,3.01695598:0.05201762158733629765):0.00000104733278176111[25],5.54641086:0.08324049483766032820):0.00000104733278176111[23]):0.01015183725630241195[49],(1.13210860:0.02063775283614852768,(1.13356610:0.01003672856088304657,1.13018397:0.01011316458596649669):0.00034999572811746853[78]):0.06320936470064293655[99]):0.02511662513797766755[63],(1234625980:0.10382341357664984227,((((3.85568262:0.01027758686703140155,((((1118726717:0.02065759433595640293,(5.30492650:0.01029926069182653288,10_6830179:0.02058818913316995403):0.01029587988436054917[63]):0.00572528629473840079[49],3.25894011:0.01134741827618242910):0.00176727243628775057[12],2218942400:0.00000104733278176111):0.00142989243189107725[16],5.46005743:0.10466419610251813388):0.00134607510463048479[26]):0.00000104733278176111[12],((((8._7503884:0.01016575706964055296,(3.13029982:0.01043364542176386522,(6.77722912:0.00000104733278176111,5.56663423:0.00000104733278176111):0.00000104733278176111[39]):0.00000104733278176111[26]):0.01013759527383248892[65],1101698825:0.01011399719126158427):0.00000104733278176111[5],(1258333453:0.00000104733278176111,1.55632383:0.00000104733278176111):0.00000104733278176111[15]):0.00000104733278176111[1],7._4588435:0.00000104733278176111):0.00000104733278176111[5]):0.00000104733278176111[28],1.60694604:0.05165690826491868559):0.01943375457466641962[49],(1922578606:0.06815786095766210306,4.64999354:0.05311414378220057769):0.01276892849444443388[51]):0.00000104733278176111[29]):0.04466597648800258585[91]):0.08636218910337549459[78]):0.06246194676154217390[60]):0.07240186168538643996[68]):0.09062721230281153839[64],(1589238630:0.13655387792394202418,(((8.48248044:0.08840130899621569116,1.19999438:0.02176475561457819063):0.02123397222279882479[31],((1150510878:0.03751212210405199809,1.19543355:0.05412286129994394596):0.00000104733278176111[8],(((8.48964987:0.02302340719703891217,1202665778:0.08898975497147439129):0.01049693522471014002[34],(((3.85107358:0.02155389228318627462,((8.92239226:0.12282509389851023474,8.46878561:0.08766077087444526517):0.00000104733278176111[17],4.91185158:0.08130418387946329595):0.01208567477314319988[10]):0.00000104733278176111[2],1.16106402:0.05798574455124785171):0.01061642360184626710[5],6.29880092:0.10032769090399688838):0.01040438866503096138[6]):0.00000104733278176111[1],((9.93753935:0.13039415932687339894,(19_9716125:0.05790291480734482271,((1631541562:0.07076528183260467897,1319628486:0.08871723114132751276):0.02026810256436490862[34],4.76346446:0.04305602869275207412):0.01465984678731497605[25]):0.02259112887283787688[10]):0.00000104733278176111[7],1.13030059:0.11178507168576690134):0.02971708243566293164[13]):0.01081737346060720507[4]):0.00000104733278176111[0]):0.01050547596026727044[1],(1251738533:0.10275572196827689742,(1938939421:0.17826215734366596122,16_3079877:0.00000104733278176111):0.03300938161790056835[45]):0.01094496089215874803[10]):0.00170691571216041141[16]):0.25165204061141593916[79]):0.05129126853560206367[44]):0.06412752864287991905[49],((1727692341:0.10713214373414435554,((3.30449676:0.04384599446252863270,((1234525066:0.10703257900810106418,(X.56944359:0.05623619278284983092,1927709636:0.09477645516837789053):0.01473887507736581365[36]):0.00000104733278176111[11],5.40106896:0.05348929993846858466):0.01003444113303910736[27]):0.04316040242025134116[54],1.46904679:0.05455939857479050886):0.00000104733278176111[18]):0.01043000684143237551[55],3.11526142:0.07585704372707698095):0.09671347854964751356[58]):1.53301475584363822158[100]):0.19327507375060198891[68]):0.15951304294685383911[39]):0.47746804176104046258[88],(2.40675652:0.09686785888119335552,3.44906530:0.06565797877804686877):0.00000104733278176111[19]):0.01287423856130471590[4]):0.00000104733278176111[1],6.16459182:0.04980465730485757886):0.03439977137029692073[2],(1139564148:0.15537604842942703831,4.25243176:0.03516847407805869657):0.00000104733278176111[10]):0.00000104733278176111[1]):0.01160858282606533690[2]):0.01126967161443188752[0],5.50373844:0.01145330781192427198):0.01125560389226287934[0]):0.00000104733278176111[0],((((4.76046980:0.08235993177532134613,(4.01635033:0.08873715865224426902,1123938368:0.03541495709507373052):0.01144328234369309562[29]):0.00000104733278176111[0],(8.29308491:0.05688281256687609255,((1053027093:0.30418989243875566020,1220780082:0.06583119222776155632):0.01741278573368163982[14],(X.75175552:0.04478615868863485006,(3.48574332:0.10539798321415022597,X.16246913:0.04858712127090600297):0.01525013614393315280[34]):0.01121449986199725413[14]):0.00000104733278176111[0]):0.01116725617130153239[0]):0.00000104733278176111[0],((8.52958154:0.13718324178988156037,(((8.24902128:0.14418564356846225172,2.7_157130:0.03980355320017207182):0.00000104733278176111[23],((4.72929745:0.05741936245891126472,((2.80236749:0.10327838645898894387,(1355058165:0.13200769921302066279,3.38293058:0.04936075271154152788):0.01181686631078066908[44]):0.00000104733278176111[15],(1422240793:0.04804662157940620820,1750400934:0.02333485393776877151):0.00000104733278176111[15]):0.01133054988021230634[24]):0.00000104733278176111[2],((1258855499:0.04699578782666629512,18_4689125:0.07066505101538174405):0.00000104733278176111[6],(5.60663057:0.08542153038482945548,1084527337:0.05899656168081719027):0.01036990820768295823[30]):0.00000104733278176111[3]):0.01124516513789152426[21]):0.01065578133767968762[20],1061037348:0.05916762091826012482):0.09407228377400342345[64]):0.01078403295929669832[12],(1.11225682:0.07555240463896779890,3.80310821:0.17064057102714977332):0.00000104733278176111[2]):0.01104924781070208695[2]):0.01130510631621882769[0],(1.73380281:0.05601383366810386288,(4.69270753:0.00000104733278176111,4.69379733:0.00000104733278176111):0.13706370271187601206[100]):0.02993676933274289770[33]):0.00000104733278176111[0]):0.01157408489454610744[4],1851115656:0.04567849340211730530):0.01120821827654285008[5]):0.00000104733278176111[2],Y.14594185:0.04586621065924002122);
