# Supplementary material for: Related Endogenous Retrovirus-K Elements Harbor Distinct Protease Active Site Motifs
Source: Front Microbiol. 2018 Jul 18;9:1577. doi: 10.3389/fmicb.2018.01577 (PMC6058741; doi:10.3389/fmicb.2018.01577)
Supplement: FILE 1 in FASTA (fa) format — Aligned translated genomic protease BLAST results. The sequences found by BLAST for the HK2 protease in the human genome aligned and translated by MACSE. [file Data_Sheet_1.zip › Additional file 2.fa]

>1162379054
---------------TGG---------GCA------AGT---CAG---------TTC------------------------------TCA---------GAGAGC------AGACCTGTGTGTAAG------GCCATTATT---CAA------GGAAAA---------------------CAGTTT---GAA------------------GGG---TTGGTAGAC---ACT------------------------GGAGCAGATGTCTCTATC---------ATT---GCTTTA---AACCAGTGG---CCA---AAA------------AATTGG---------------CCT---AAATGAAAGGCT---------------GTT---------------ACAGGA---------CTTGTC------------------------------------GGC---------GTA---GGC---ACTCCTCAGAAG---------TGT---------------------ATCAAA------------------------GTA---------------------------CTA---TTACATTGT---------------------TTAGGGCCG---------GAT---AATCAAGAA------------------------------------------------------------------------AGT------------------ACT---------------------GTT------CAACCA---ATG---ATT------ACT------------TCA------ATG------------------ATTACT---TCA------ACC------------------------------------AATGAT------------------------TAC---TTC------ATC---------------TGT---------------------GGGGTT------GAG------------ATTTATTACAACAATGGG------------------
>1958308223
---------------CTA---------TCC------CAA---CCC---------ATA------------------------------GCT---------TCTAAT------TGACCCACCTGTGCA------GTGCAAATT---AAA------GGAAAG---------------------AAGTGT---TGT------------------GGG---TGTATGGAC---ACA------------------------GGAGCAGATGTTTCAGTA---------ATA---TCCAAA---AACAATTGG---------------------------------------------CCC---CTGCTACTAACC---------------TCT---------------GCATCC---------TTAGTG------------------------------------GGA---------GTA---GGA---ACAGCTCAAAGT---------GTT---------------------TAACAG------------------AGTGCTGAA---------------------------ATT---TTACTTTGT---------------------GTCAGTCCA---------GAT---GGACAGCCA------------------------------------------------------------------------TGT------------------ACT---------------------TTT------CAACCT---TAT---GTT------GCA------------AAT------ATA------------------CGTGTT---AAT------CTC------------------TGG---GGC---------TGAGAT------------------------TTA---CTT------ACA---GCA---------TGG---------------------GATGTG------AGA------------CTTACA------------------------------
>3_32087963
---------------!!T---------CTA------TCA---CAACCC------ATA------------------------------GCA---------TCTAAT------AGACCC!ACTGTACA------GTGCAAATT---AAA------GGAAAG---------------------AAGTTT---TAT------------------GGG---CTTATGGAT---ATG------------------------GGAGCTGATGTGTCAGTA---------ATA---TCTAAA---AACAATTGG---CCC---CCG------------TCCTGG---------------CCT---CTGCAATTAACT---------------TCT---------------ACATCC---------CTAGTG------------------------------------GGA---------GTA---GGA---ACAGCTCAAAGT---------GTT---------------------CAACAG------------------AGAGCTGCG---------------------------ATT---TTGCCCTGT---------------------CTTGGAGTG---------GAT---GGACAGTCA------------------------------------------------------------------------TGT------------------ACT---------------------TTT------CAACGT---TAT---GTT------GCA------------AAT------ATA------------------GCTGTT---AAT------CTA------------------TGG---GGT---------CAAGAT------------------------TTA---CTT------ACA---GCA---------TGA---------------------GATATG------AGA------------CTTACA------------------------------
>6_32564430
---------------CTA---------TCC------CAG---CCC---------ACA------------------------------GCC---------TCTAAT------AGACCCACCTGTGTA------GTACAAATT---AAA------AGAAAG---------------------AAATGT---TAT------------------GGG---CTTATGGAT---ACA------------------------GGAGCTGAAGTGTCAGTA---------ATA---TCCAGT---AAGGACTGG---CCC---CCA------------GTATGG---------------TCT---CTCAGACTAACC---------------TCC---------------ACATCC---------CTAGTG------------------------------------GGA---------ATA---AGA---GCAGCTACAAGT---------GTT---------------------CAACAG------------------AGTGCTGAC---------------------------ATT---TTACCTTGT---------------------CTTGGTCCG---------GAT---GGACAGTCA------------------------------------------------------------------------TGT------------------ACT---------------------TTT------CAGCCT---TAT---GTT------GCA------------AAT------ACA------------------GCAATC---AAT------ATA------------------TGG---GAT---------!!TGAG------------------------ACT---TAC------AGCATAGAA---------TAT---------------------GAGACT------TAC------------AAA!TG------------------------------
>Y_9276236
------------!!TTGG---------GTA------AAT---CAA---------GTC------------------------------TCT---------GACAAT------AGTCCTATTTGT!AG------GTCACTATT---CAA------GGAAAA---------------------CAATTT---GAG------------------GCT---CTGGTCGAT---ACA------------------------GGAGCAGACGTGTCA!TC---------ATA---GCTTTT---ATCAACGGC---CCA---AAA------------ACT!GA---------------CCC---AAACAAAAGGCC---------------CCA---------------GTGGGT---------CTTGTT------------------------------------GGG---------ATT---GAG---GATTTGCTTATA---------TCT---------------------CACCAGGAGAGAATCAACTTCTTGTCTGGGTAC------------------CCACAAGACATC---TTAAGCTGT---------------------GCCAGGAGC---------CAG---AATTCAAGG------------------------------------------------------------------------AAG------------------AGG---------------------AAA------AGACCT---CAGAAAGTC------CCT------------ACA------CCC------------------CCAGTT---CAT------CAG------------------------------------------------------------------ATG---GTT------CAG------------------------------------------ATG------AAC------------ATC---------------------------------
>9_90905460
---------------CCA---------GCA------AGATTTCTG---------ATA------------------------------CTC---------GTCCTG------TGTGCTCCATGC---------ATACATATT---CAA------GGAAGG---------------------AAGTTT---GAG------------------GGA---ATGATTGAC---TCG------------------------GGTGCTGATATCACCATT---------ATA---GCCTCA---TATCAATAG---CCT---AGA------------CACTGG---------------CCC---AAAGAATATGCA---------------TCC---------------ACAGCC---------TTAGTT------------------------------------GGT---------GTT---GGT---CAGGCTTCAGAG---------GTT---------------------TATGAA------------------AATTCCACT---------------------------ATT---TTACACTGT---------------------ACGGGCCCA---------GAG---GGACAGACT------------------------------------------------------------------------GGT------------------ACT---------------------GTT------CACCCC---CTC---ATT------ACG------------CCT------ATT------------------CCAGTT---AAT------CTT------------------TGG---GGA---------AGAGAT------------------------CTT---TTA------CAA---CAA---------TGG---------------------AGGACA------CAG------------ATTTCT------------------------------
>NW_003315917.2/1573332
------------------------------------------CCA---------GTA------------------------------GCC---------TCTAAT------AGACCCACCTGTGTA------ATACAAATT---AAA------GGAAAG---------------------AAATTT---TAT------------------GGG---CTTATGGAT---ATG------------------------GGAGCTGATGTGTCAGTA---------ATA---TCTAAA---GACAATTGG---CCC---CCA------------TCCTGG---------------CCC---TTGCAATTAACT---------------TCT---------------GCATAC---------TTACTG------------------------------------GGA---------GTA---GAA---ACAGCTCAAAGT---------GTT---------------------CAACAA------------------AGTGCTGAG---------------------------ATT---TTACCTTGT---------------------CTTGGTCCG---------GAT---GGACAGTCT------------------------------------------------------------------------TGT------------------ACT---------------------TTT------CAGCCT---TAT---GTC------GCA------------AAT------ACA------------------GCTATC---AAT------TTA------------------TGG---GGT---------CGAGAC------------------------TTA---CAG------CAT------------------------------------------------------------------------------------------------------
>NT_187651.1/1104822
------------------------------------------CCA---------GTA------------------------------GCC---------TCTAAT------AGACCCACCTGTGTA------ATACAAATT---AAA------GGAAAG---------------------AAATTT---TAT------------------GGG---CTTATGGAT---ATG------------------------GGAGCTGATGTGTCAGTA---------ATA---TCTAAA---GACAATTGG---CCC---CCA------------TCCTGG---------------CCC---TTGCAATTAACT---------------TCT---------------GCATAC---------TTACTG------------------------------------GGA---------GTA---GAA---ACAGCTCAAAGT---------GTT---------------------CAACAA------------------AGTGCTGAG---------------------------ATT---TTACCTTGT---------------------CTTGGTCCG---------GAT---GGACAGTCT------------------------------------------------------------------------TGT------------------ACT---------------------TTT------CAGCCT---TAT---GTC------GCA------------AAT------ACA------------------GCTATC---AAT------TTA------------------TGG---GGT---------CGAGAC------------------------TTA---CAG------CAT------------------------------------------------------------------------------------------------------
>Y_21583169
---------------TGG---------GTA------AAT---CAA---------GTC------------------------------TCT---------GACAAT------AGTCCTATTTGT!AG------GTCACTATT---AAA------GGAAAA---------------------CAATTT---GAG------------------GCT---CTTGTCGAC---ACA------------------------GGAGCAGATGTGTCAATC---------!AC---AGCGTT---TATCAATGG---CCC---AAA------------AACTGG---------------CCC---AAACAAAAGGCC---------------CCA---------------GTGGGT---------CTTGTT------------------------------------GGG---------ATT---GAG---GATTTGCTTGTA---------TCT---------------------CACCAGGAGAGAATCAACTTCTTGTCTGGGTAC------------------CCACAAGACATC---TTAAGCTGT---------------------GCCAGGAGC---------CAG---AATTCAAGG------------------------------------------------------------------------AAG------------------AGG---------------------AAA------AGACCT---CAG---AAA------GTC------------CCT------ACA------------------CCCCCA---------------------------------------------------------------------------------------GTT------CAT---CAG---------ATG---------------------GCTCAG------ATG------------AACATC------------------------------
>6_26293113
---------------CTA---------TCA------CAA---CCC---------ATA------------------------------GCA---------TTTAAT------CGACCCACCTGTACA------GTGCAAATT---AAA------GGAAAG---------------------AAGTTC---TAT------------------GGG---CTTATGGAT---ACG------------------------GGAGCTGATGTGTTAGTA---------ATA---TCCAAA---CACTATTGG---CCC---ACC------------ATCTTG---------------ACC---CCTGCAATTAAC---------------TTC---------------TACATC---------CTTAGT------------------------------------GGG---------ACT---AGG---AAAGCTCAAAGT---------GTT---------------------CAGTGG------------------AGTGCTGAG---------------------------ATT---TTATCCTGT---------------------CTCAGACCA---------CAT---GGACAGTCA------------------------------------------------------------------------TGT------------------ACT---------------------TTT------CAACCT---TAT---GTT------GCA------------AAT------ATA------------------GCTGTT---AAT------CTA------------------TGG---GGC---------CGAGAT------------------------TTA---CTG------ACA---GCA---------TGG---------------------GACATG------AGA------------CTTAAA------------------------------
>1952411816
---------------CTA---------TCC------CAA---TCC---------ATA------------------------------GCC---------TCTAAT------AGACCTACCTGTGTA------GTACTAATT---AAA------GGAAAG---------------------AAATTT---TAT------------------GGG---CGAATGGAC---ACA------------------------GGAGCTGATGTGTCAGTC---------ATA---TCCAGT---AAAGACTGG---CCC---CCA------------GCATCG---------------ACT---CTCAGACTAACC---------------TCC---------------ACACCC---------CTAGTG------------------------------------GGA---------GTA---GGA---GCAGCTAAAAGT---------GTT---------------------CAACAG------------------AGTGCTGAG---------------------------ATT---TTACCTTGT---------------------CTTGGTCTG---------GAT---GGTCAGTCA------------------------------------------------------------------------GGT------------------ACT---------------------TTC------CAGTCT---TAT---GTT------GTA------------AAT------ACA------------------GCCATC---AAT------TTA------------------TGG---GGT---------GGAGAC------------------------TTA---CAG------CAT---GAA---------ATA---------------------TGAGAC------TTA------------CAAATG------------------------------
>6_32476402
---------------CTC---------CAC------GAA---AGG---------AGA------------------------------AAC---------GAGGAA------ATAAAGGGTTTGAGA------GCACAACTA---CAA------GGGAAA---------------------TCTATC---TATCCCATCCCATAGCCCATAGGA---CTTATGGAT---AGA------------------------GGAGCTGAAGTGTCAGTA---------ATA---TCCAGT---AAGGACTGA---CCC---CCA------------GTATGG---------------TCT---CTCAGACTAACC---------------TCC---------------ACATCC---------CTAGTG------------------------------------GGA---------GTA---GGA---GCAGCTAAAAGT---------GTT---------------------CAACAG------------------AGTGCTGAC---------------------------ATT---TTACCTTGT---------------------CTTGGTCCG---------GAT---GGACAGCCA------------------------------------------------------------------------TGT------------------ACT---------------------TTT------CAGCCT---TAT---GTT------GCA------------AAT------ATG------------------GCAATC---AAT------TTA------------------TGG---GAT---------CGAGAC------------------------TTA---CTT------ACA---GCA---------TGG---------------------AATATG------AGA------------CTTACA------------------------------
>1952476604
---------------CTA---------TCC------CAA---CCC---------ATA------------------------------AAC---------TCTAAT------AGACCTACCTGTGTA------ATACAAATT---AAA------GAAAAG---------------------AAATTT---TAT------------------GGG---CTAATGGAC---ACA------------------------GGAGCTGATGTGTCAGTA---------ATA---ACCAGT---AAGGACCGG---CCC---CTA------------CCATGG---------------CCT---CTCAGACTAACC---------------TCC---------------ACATCC---------CTAGTG------------------------------------GGA---------GTA---GGA---GCAGTTCAAAGT---------GTT---------------------TGACAG------------------AGTGCTGAG---------------------------ATT---TTACTTTGT---------------------CTTGGTCTG---------GGT---GGACAGTCA------------------------------------------------------------------------TAT------------------ACT---------------------TTT------CAGCTC---TAT---GTT------GCA------------AAT------ATA------------------GCTATC---AAT------TTA------------------TGG---GGC---------TGAGAC------------------------TTA---CGG------CAT---GGG---------ATA---------------------GCAGAC------TTA------------CAAGTG------------------------------
>1150510785
---------------TGG---------TTA------AAT---CAA---------ATC------------------------------ACT---------GATAAA------CGTCCTACCTGTGAA------ATAACAATT---CAG------GGAAAT---------------------AAATTT---AAA------------------GGC---TTGGTAGAT---ACA------------------------GGAGCAGATATT------------------------!!T---AATCATTTC---TCT---ACA------------GCACTA---------------GTC---ATCTGCGTGGCC---------------AGTTCAACCCACTTA!!ATTTAAC---------ATAGTG------------------------------------GGA---------GTT---GGT---AAAGCCCCTGAA---------TTA---------------------TATCAA------------------AGTAGTTAT---------------------------ATT---TTGCATTGT---------------------GAATGGTCC---------GAT---GGACAACCT------------------------------------------------------------------------GGG------------------ACT---------------------ATT------CAACCA---ATT---ATA------ACT------------TCT------GTA------------------CCTATA---AAT------TTA------------------TGG---GGG---------AGAGAT------------------------TTA---CTA------CAA---CCA---------TGG---------------------AGAACA------CAA------------GTTCTCATT---------------------------
>6_48876515
---------------TGG---------GTA------AAT---CAA---------GTC------------------------------TCT---------GACAAT------AGACCTATTTGTATG------GTCACTATT---CAA------GGAAAA---------------------CAATTT---GAG------------------GGT---CTGGTTGAC---ACA------------------------GGAACAGATGTGTCAATC---------ATA---GCTCTT---TATCAGTGG---CCA---AAA------------AACTGG---------------CCC---CCAAAAAAGGCC---------------CCA---------------GTGGGT---------CTTATT------------------------------------GGG---------GTC---GAG---GGTTTGCTTGTA---------TCT---------------------CACCAGGAGAGAATCAGCTTTCTATCTGGGTAC------------------CCACAAGACATC---TTAAGCTGT---------------------GCCATG------------------AGCCAGAGT------------------------------------------------------------------------CCA------------------AGG---------------------AAG------AGGAGA---AGA---TCT------CGG------------AAC------GTC------------------CCT------------------------------------------------------GCACCC------------------------CCA---GTT------CAT---CAG---------ATG---------------------GCTCAG------ATG------------AACACC------------------------------
>3_101695344
---------------TGG---------GCT------AAT---CAG---------GTC------------------------------TCA---------GAGGAT------AGACCCGTGTGTACA------GTCACTATT---CAG------GGAAAG---------------------!AGTTT---GAA------------------GGA---TTAGTGGAT---ACC------------------------CAGGCTGATGTTTCTATC---------ATC------------------------------------------------------------------------------------------------------------------------------------------------------------------------------GGC---------ATA---GGC---ACCGCCTCAGAA---------GTG---------------------TATCAG------------------AGTGCCATG---------------------------ATT---TTACATTGT---------------------CTAGGATCT---------GAT---AATCAAGAA------------------------------------------------------------------------AGT------------------ACG---------------------GTT------CAGCCT---ATG---ATC------ACT------------TCT------ATT------------------CCAATC---AAT------TTA------------------TGG---GGC---------CGAGAC------------------------TTG---TTA------CAA---CAA---------TGG---------------------CATGCA------GAG------------ATTACT------------------------------
>1_102836706
---------------TTT---------TCA------AAT---CTT---------CCT------------------------------AAC---------ACGATC------TTAAAATAAAAAAAA------AAAAGAATT---AAA------GGAAAG---------------------AAATTT---TAT------------------GGG---CTTATGGAC---ACA------------------------GGAGCTGATGTGTCAGTA---------ATA---TCCTGT---AAGGACTGGTCCCCC---AGC------------!!ATGG---------------CCT---CTCAGACTAACC---------------TCC---------------ACATCC---------TTAGTG------------------------------------GGA---------GTA---GGA---GCAGTTCAACGT---------GTT---------------------CAAAAG------------------AGTGCTGAG---------------------------ATT---TTACCTTGT---------------------CTTGGTCTG---------GAT---GGA!!TAAT------------------------------------------------------------------------CAT------------------GTA---------------------CTT------TCTAGC---CTT---ATA------TTG------------CAA------ATA------------------!TAAGT---ACA------GCA------------------TGG---GAT---------ATGAGA------------------------CTT---ACA------AAT---AAA---------AAC---------------TTTGATAACCCA------GGA------------TTTAAA------------------------------
>8_46280434
---------------TGG---------GTG------AAT---CAA---------ATT------------------------------ACT---------GATAAA------TGTCCTACCTCTGAA------ATAACTATT---CAA------GGAAAG---------------------AAATTT---AAA------------------GGC---TTGGTAGAT---ACA------------------------GGAGCAGACATTTCAATC---------ATT---TTGCTA---CAGCACTGG---CCG---TCT------------GTGTGG---------------CCA---ATTCAACCCACT---------------CAA---------------TTTTAC---------ATAGTT------------------------------------GGA---------GTT---GGT---AAAGCCTCTGAG---------!TA---------------------TATCAA------------------CGCATTTAT---------------------------ATT---TTGCTTTGT---------------------GAAGGGCCC---------AAT---GGACAACCT------------------------------------------------------------------------GGG------------------ACT---------------------ACT------CAACCA---ATT---ATA------ACT------------TCT------GTT------------------------------------ATG------------------GGG---AAG---------AGATTT------------------------ATT---ACA------ACA---ATA---------!!G---------------------GGAGCA------AAA------------GTTCTA------------------------------
>1270447618
---------------TGG---------AGT------AGT---CCA---------GTG------------------------------TCA---------TCTCAT------AAACCATACTTGGAA------GTAAAAATT---AAT------GGAGTT---------------------ATGTTT---ATG------------------GGA---ATTATTGAC---ACA------------------------AGAGCTGATCAAACTATT---------ATA---GCTAAA---AAACACTGG---CCT---TCA------------GATTGG---------------GCC---TCCTCTTCTGCC---------------TTA---------------TGTTCT---------ATCATG------------------------------------GGT---------GTT---GGA---GAGTATCAGCAG---------CCA---------------------TTAAAA------------------AGTAGGCAT---------------------------AAC---CTTCCACTT---------------------TTGGGCCTG---------GAA---GGCAAGGTT------------------------------------------------------------------------GCC------------------CAG---------------------GTT------CAGCCC---TTT---ATC------TTA------------GAA------ATT------------------CCATTT---TCT------CTG------------------TGG---GGA---------CAAGAT------------------------GCC---CTA------GAA---CAG---------TGG---------------------GGCTTA------AAC------------CTCTCT------------------------------
>1922195206
---------------CCA---------TCA------CAA---CTC---------ATA------------------------------GCC---------TCTAAC------AGACTCACCTGTGTA------GTACAAACT---AAA------GGAAAG---------------------AAATTT---TAT------------------GGG---CTTATGGAA---ACA------------------------GGAGCCGATGTGTCAGTA---------ATA---CCCAGT---AAGGATTAG---CCC---CCG------------TCTTGG---------------CAC---ATTTTGGGTCGC---------------ATC---------------CCTGGG---------CTATGG------------------------------------ATT---------TCT---AAT---AATCTGTCCAAG---------CCT---------------------TGGGCT------------------GCCACCCCT---------------------------GCT---TTGCACTTT---------------------------------------------------------------------------------------------------------------------------------------------------------------------------GTG------AAACTT---CTT---CTA------ACT------------CAA------CTTACTTATCGTGTCCGCAGACCCTTA---GGCATGATAATT------------------TTT---GCT---------ATTGTT------------------------TCC---TTG------GTC---ACA---------CTA---------------------ATAACT------TCT------------ATTGTGATGTCCTCT---------------------
>Y_13173987
---------------TGG---------GTG------AAT---CGA---------ATT------------------------------ACT---------CATAAA------TGTTCTACCTGTGAA------ATAGCTATT---CAG------GGAAAA!!G------------------AAATTT---AAA------------------GAT---TTGGTAGAT---ACA------------------------GGAGTGGACATTTCAATC---------ATT---!CTCTA---CAGCACTGG---CCA---TGC------------ACGTGG---------------CCA---ATTCAATGCACT---------------CAA---------------TTTAAC---------ATAGTT------------------------------------AGA---------GAG---AGT---AACACCCCTGAA---------GTA---------------------TATCAA------------------AGTAGTTAT---------------------------ATT---TTGCACTGT---------------------GAAGGGTCC---------AGT---GGACAACGT------------------------------------------------------------------------GGG------------------ACT---------------------ATG------CAACCA---ACT---GTA------ACT------------TCT------GTA------------------CCTATA---AAT------TTA------------------TGG---GGA---------AGAGAT------------------------TTA---TTA------CAA---CAA---------TGG---------------------GGAGAA------CAA------------GTTCTAATT---------------------------
>1940957104
---------------TTG---------GTA------AAT---CAA---------GTC------------------------------TCT---------GACAAT------AGATCTATTTGTATG------GTCACTATT---CAA------GGAAAA---------------------CAATTT---GAG------------------GGT---GTGGTCGAC---ACA------------------------GGAGCAGATGTGTCCATC---------ATA---GCTCTT---TATCAATGA---CCA---AAA------------AAGTGG---------------CCC---AAACAAAAGGCC---------------CCA---------------GTGGGT---------CTTGTT------------------------------------GGG---------GTTGAGGGT---TTGCTTGTATCT---------CAC---------------------CAGGAG------------------AGAATCAGC---------------------------TTC---CTGTCTGGG---------------------TACCCACAA---------GAC---ATCTTAAGT------------------------------------------------------------------------TGT------------------GCC---------------------ATGAGCCAGAACCCA---AGG---AAG------AGG------------AAA------AGA------------------CCTCGG---AAT------GTC------------------TCT---GCA---------CCCCCA------------------------GTT---CAT------CAG---ATG---------GCT---------------------CAGATG------AAC------------ATC---------------------------------
>1810224242
------------------------------------------------------------------------------------------------------------------------------------------------------------AAG---------------------AAATTT---AAA------------------GGT---TTGGTAGAT---ACA------------------------GGAGTGGACATTTCAATC---------ATT---TCTCTA---CAGCACTGG---CCA---TCC------------ATGTGG---------------CCA---ATTCAACCCGCT---------------CAA---------------TTTAAC---------ATAGTT------------------------------------GGA---------GTT---GGT---AAAGCCCCTGAA---------GTA---------------------TACCAA------------------AGTAGTTAT---------------------------ATT---TTGCATTGT---------------------GAAGGGCCC---------AAT---GGACTGTCT------------------------------------------------------------------------GGG------------------ATT---------------------ATT------CAACCA---ATT---GTA------ACT------------TCT------GTA------------------CCTATA---AAT------TTA------------------CCA---GGG---------AGACAT------------------------TTA---TTA------CAA---CAA---------TGG---------------------GGAGCA------CAA------------GTT---------------------------------
>NW_003315964.2/152702
---------------TCT---------AAG------CCA---ACC---------CTA------------------------------GCC---------TCTAAT------AGACTCACCTGTGTA------GTATAAATT---AAA------GGAAAT---------------------AAATTT---TAT------------------GCG---CTTATGGAT---ACA------------------------GGAGCTGATGTGTCAGTA---------ATA---TCTAAA---GACAAATGG---CTC---CCA------------TCCTGG---------------CCC---TTGCAATTAACT---------------TCT---------------ACATCC---------CTAGTG------------------------------------GGA---------GTA---GAA---ACAGCTCAAAGT---------GTT---------------------CAACAC------------------AGTGCTGAG---------------------------ATT---TTACCTTGT---------------------CTTGGTCTG---------GAT---GGACAGTCA------------------------------------------------------------------------TGT------------------ACT---------------------TTT------CAGCCC---TAT---GTT------GCA------------AAT------ATA------------------GCTATC---AAT------TTA------------------TGG---GGT---------!TGAGA------------------------CTT------------ACA---GCA---------TGG---------------------GATATG------AGA------------CTTACAAATGAA!!A---------------------
>8_46488619
---------------CTA---------TCC------CAA---ACC---------ATA------------------------------GCC---------TTTAAT------AGACCTACCTGTGTA------GTACAAATT---AAA------GGAAAT---------------------ACATTT---TAT------------------GGG---CTTACAGAT---ATG------------------------GGAGCTGATGTGTCAGTA---------ATA---TCTAAA---GACAATTGG---CCC---CCA------------TCCTGG---------------CCC---GGGCAATTAACT---------------TCT---------------ATGTCT---------CTAGTG------------------------------------GGA---------GTA---GGA---TCAGCTCAAAGT---------GTT---------------------CAACAA------------------AGTGTTGAG---------------------------ACT---TTACCTTGT---------------------CTTGGTGTG---------GAT---GGACAGTCA------------------------------------------------------------------------TGT------------------ACT---------------------TTT------CAGCCT---TAT---GTT------GCA------------AAT------ATA------------------ACTATC---AAT------TTA------------------CAG---AGT---------CAAGAC------------------------TTA------------CAG---!CA---------TGG---------------------GATATG------AGA------------CTTACAAAT!!G------------------------
>1952304743
---------------!!G---------CAG------TGG---CGT---------------------------------------------------------------------------------------------------GAT------CTCAGC---------------------TCACTG---CAA------------------GCT---CTGCCTCCC---AGG------------------------TTCACGCCATTCTCCTGC---------CTC---AGCCTC---------------CCA---AGT------------AGCTGGGACCACAGGTGCCCACCA---CCATGCCCGGCT---------------AAT---------------TTTTTT---------GTATTTTTAGTAGAGACGGGGTTTCACCATGTTGGCCAGGATGGT---------CTC---AAA---CTCCTGACCTCG---------!!T---------------------GATCAA------------------CCCACCTTG---------------------------GCC---TCCCAAAGT---------------------GCTGGGATT---------ACA---GGCTTGAGC------------------------------------------------------------------------!!C------------------ACC---------------------ACACCCAGCCAACCA---ATT---GTA------ACT------------GCT------GTA------------------CCTATA---AAT------TTA------------------TGG---GGA---------AGAGAT------------------------TTA---TTA------CAG---CAA---------TGG---------------------GGAGCA------CAA------------GCGTTC------------------------------
>7_150584606
---------------CTA---------TCA------CAA---CCC---------GTG------------------------------GCA---------TCTAAT------AGACCCACCTATACA------GTGCAAATC---AAA------GGAAAG---------------------AAGTTT---TAT------------------GGG---CTTATGGAT---ATA------------------------GGAGCTGATGTGTCAGTG!TGTCAGTAATA---TCTAAA---AACAATTGG---CCC---CTA------------TCTCGG---------------TCC---CTAAAACTATCT---------------TCT---------------ACATCC---------CTAGTG------------------------------------GGA---------GTA---GGA---ACAGCTCAAAGT---------GTT---------------------CAACAG------------------AGTGCTGAG---------------------------ATT---CTGTCATGT---------------------CTCAGACTG---------GAT---GGGCGGTTC------------------------------------------------------------------------GTG------------------TTT---------------------TGT------------------------------------------------------------------------------GTC---TCA------AGG------------------TTT---AAA---------GGAGTC------------------------TTT---------------------------------------------------------------------------------------------------------------------
>Y_21062490
---------------!!CTATCCA---TCC------CAA---CCG---------ATA------------------------------GCC---------TCTGAT------AGGCCCACCTGTGTA------GTGCAAATT---AAA------GGAAAT---------------------AAATTT---!GG------------------GGG---CTTATGGAT---ACG------------------------GGAGTTGATGTGTCAATA---------ATA---TCTAAA---GACAATCGG---CCC---CCA------------TCCTGG---------------CCA---TTACAATTAACT---------------TCT---------------ACATCC---------TTAGCG------------------------------------GGA---------GTA---GGA---ACAGCTCAAAGT---------GTT---------------------TAACAG------------------AGTGCTGAG---------------------------ATT---TTACCTTTT---------------------CCTGGTCCA---------GAC---GGACAATGG------------------------------------------------------------------------TGT------------------ACT---------------------TTT------CAGCCT---TAT---GTT------GCA------------AAT------ATA------------------GCTATC---AAT------TTA------------------TGG---GGT---------CAAGAC------------------------TTA---CTT------ACA---GCA---------TGG---------------------GATATG------AGA------------CTTACAAAT---------------------------
>Y_21020635
---------------!!CTATCCA---TCC------CAA---CCG---------ATA------------------------------GCC---------TCTGAT------AGGCCCACCTGTGTA------GTGCAAATT---AAA------GGAAAT---------------------AAATTT---!GG------------------GGG---CTTATGGAT---ACG------------------------GGAGTTGATGTGTCAATA---------ATA---TCTAAA---GACAATCGG---CCC---CCA------------TCCTGG---------------CCA---TTACAATTAACT---------------TCT---------------ACATCC---------TTAGCG------------------------------------GGA---------GTA---GGA---ACAGCTCAAAGT---------GTT---------------------TAACAG------------------AGTGCTGAG---------------------------ATT---TTACCTTTT---------------------CCTGGTCCA---------GAC---GGACAATGG------------------------------------------------------------------------TGT------------------ACT---------------------TTT------CAGCCT---TAT---GTT------GCA------------AAT------ATA------------------GCTATC---AAT------TTA------------------TGG---GGT---------CAAGAC------------------------TTA---CTT------ACA---GCA---------TGG---------------------GATATG------AGA------------CTTACAAAT---------------------------
>1384871685
---------------!!CCCTGACTCCAAA------CAG---AGT---------GTT------------------------------CCT---------GGCACA------GTCTATCCCTGTACAAATGTACAGCAATTG---TCC------TCCTCC---------------------ACAGCT---AAA------------------GGCAGGGCAGTAGAT---TTA------------------------TGCTGTACCAAAGCTGTA---------TCC---CTCCAT---CCTGGGGAG---CCT---CCTAGGAAGGTCCCAACGGGA---------------GTT---TACAGCCCATTG---------------CCA---------------AATGGC---------ATGGTG------------------------------------GGA---------CTT------------------ACA---------CTG---------------------AGAAGG------------------TCCAGC------------------------------------TTAAACTTA---------------------AAGGGAATT---------CAA---GCACATACT------------------------------------------------------------------------GGA------------------GTA---------------------GTA------CTT!AC---ATA---CTG------------------------------ATT------------------CTTGTT---AAC------TTA------------------TGG---GGG---------AGAGAT------------------------CTG---CTT------CAG---CAA---------TGG---------------------GGCACA------GAA------------ATTTCA------------------------------
>X_73663408
---------------CTG---------AAC------CAA---TTA---------ATC------------------------------ACT---------GATCAG------AGACACATGATTACC------TTAAAACTT---GGA------AATAAA---------------------AATTTT---TCT------------------GGC---TTATTGGAC---ACA------------------------GGGGCGGACATTTCGATA---------ATT---AGTCAT---CAAAACTGG---ACA---GAA------------ACTTGG---------------CCT---TGGGTCACTCAG---------------AAA---------------CAAAAA---------ATTGTC------------------------------------AGC---------GTC---AGG---GAAGCACACACA---------GCC---------------------AAGCAG------------------AGCACATGC---------------------------CCC---CTAACATGT---------------------TGCAATTCA---------GAG---GGAAGAAAG------------------------------------------------------------------------GCA------------------CTT---------------------ATA------CAACCT---CTA---ATC------ATG------------CTC------ATC------------------CCTGTT---AAT------CTT------------------TGG---GGA---------ACGAGA------------------------CCT---ATT------AGC---CCA---------ATG---------------------GGGGAG------TCA------------CTCTGCAGA---------------------------
>1195936030
---------------TGG---------AAT------CAA---TTA---------ATC------------------------------ACT---------GATCAG------AGACCCATGATCACC------TTAAAAATT---GGA------AATAAG---------------------AATGTC---ACT------------------GAC---TTATTGGAC---ACG------------------------GGAGCAGATATTCCAATC---------ATT---AGTGAT---CAAAACTGG---CCA---GAA------------ACTTGG---------------CCT---TGGGTCACTCAG---------------AAA---------------CAAAAA---------ATTGTC------------------------------------AAC---------ATC---GGG---GAAGTGCGCACA---------GCC---------------------AAGCAG------------------AGCACACGC---------------------------CCC---CCAACCTGT---------------------!TGGATTCA---------GAG---GGAAGAAAG------------------------------------------------------------------------GCA------------------GTT---------------------ATA------CAACCT---CTA---ATC------ATG------------CCT------ATC------------------CCTGTT---AAT------CTT------------------TGG---GGA---------CAGGAC------------------------CTA---TTA------GCC---CAA---------TGT---------------------GGGGGG------TCA------------CTCTGCAGA---------------------------
>NT_167245.2/4295241
---------------GGG---------AAT------CAA---TTA---------ATC------------------------------ACT---------GATCAG------AGACCCATGATTATC------TTAAAAATT---GGA------AATAAT---------------------AATTTT---ACT------------------GGC---TTATTGGAC---ACA------------------------GGGGTGGACGTTTCAATC---------ATT---AGTGAT---CAAAACTGG---CTA---GAA------------ATTTGG---------------CCT---TGGGTCACTCAG---------------AAA---------------TAAAAA---------ATGGTC------------------------------------TGC---------ATC---AGG---GAAGCACACAGA---------GCC---------------------AAGCAG------------------AGCATGCAC---------------------------TCC---CTAACCTGT---------------------TGCAATTCA---------GAA---GGAAGAAAG------------------------------------------------------------------------GCA------------------GTT---------------------ATA------CAACCC---GTA---AGC------ATG------------CGC------ATC------------------CCTGTT---AAT------CTT------------------TGG---GGA---------CAGGAT------------------------TTA---TTA------GCC---CAA---------TGC---------------------GGGAGG------GGT------------GACTCTCAG---------------------------
>6_33051711
---------------GGG---------AAT------CAA---TTA---------ATC------------------------------ACT---------GATCAG------AGACCCATGATTATC------TTAAAAATT---GGA------AATAAT---------------------AATTTT---ACT------------------GGC---TTATTGGAC---ACA------------------------GGGGTGGACGTTTCAATC---------ATT---AGTGAT---CAAAACTGG---CTA---GAA------------ATTTGG---------------CCT---TGGGTCACTCAG---------------AAA---------------TAAAAA---------ATTGTC------------------------------------TGC---------ATC---AGG---GAAGCACACAGA---------GCC---------------------AAGCAG------------------AGCATGCAC---------------------------TCC---CTAACCTGT---------------------TGCAATTCA---------GAA---GGAAGAAAG------------------------------------------------------------------------GCA------------------GTT---------------------ATA------CAACCC---GTA---AGC------ATG------------CGC------ATC------------------CCTGTT---AAT------CTT------------------TGG---GGA---------CAGGAT------------------------TTA---TTA------GCC---CAA---------TGC---------------------GGGAGG------GGT------------GACTCT------------------------------
>NT_167248.2/4245997
---------------GGG---------AAT------CAA---TTA---------ATC------------------------------ACT---------GATCAG------AGACCCATGATTATC------TTAAAAATT---GGA------AATAAT---------------------AATTTT---ACT------------------GGC---TTATTGGAC---ACA------------------------GGGGTGGACGTTTCAATC---------ATT---AGTGAT---CAAAACTGG---CTA---GAA------------ATTTGG---------------CCT---TGGGTCACTCAG---------------AAA---------------TAAAAA---------ATTGTC------------------------------------TGC---------ATC---AGG---GAAGCACACAGA---------GCC---------------------AAGCAG------------------AGCATGCAC---------------------------TCC---CTAACCTGT---------------------TGCAATTCA---------GAA---GGAAGAAAG------------------------------------------------------------------------GCA------------------GTT---------------------ATA------CAACCC---GTA---AGC------ATG------------CGC------ATC------------------CCTGTT---AAT------CTT------------------TGG---GGA---------CAGGAT------------------------TTA---TTA------GCC---CAA---------TGC---------------------GGGAGG------GGT------------GACTCT------------------------------
>NT_167247.2/4350772
---------------GGG---------AAT------CAA---TTA---------ATC------------------------------ACT---------GATCAG------AGACCCATGATTATC------TTAAAAATT---GGA------AATAAT---------------------AATTTT---ACT------------------GGC---TTATTGGAC---ACA------------------------GGGGTGGACGTTTCAATC---------ATT---AGTGAT---CAAAACTGG---CTA---GAA------------ATTTGG---------------CCT---TGGGTCACTCAG---------------AAA---------------TAAAAA---------ATTGTC------------------------------------TGC---------ATC---AGG---GAAGCACACAGA---------GCC---------------------AAGCAG------------------AGCATGCAC---------------------------TCC---CTAACCTGT---------------------TGCAATTCA---------GAA---GGAAGAAAG------------------------------------------------------------------------GCA------------------GTT---------------------ATA------CAACCC---GTA---AGC------ATG------------CGC------ATC------------------CCTGTT---AAT------CTT------------------TGG---GGA---------CAGGAT------------------------TTA---TTA------GCC---CAA---------TGC---------------------GGGAGG------GGT------------GACTCT------------------------------
>NT_167249.2/4500728
---------------GGG---------AAT------CAA---TTA---------ATC------------------------------ACT---------GATCAG------AGACCCATGATTATC------TTAAAAATT---GGA------AATAAT---------------------AATTTT---ACT------------------GGC---TTATTGGAC---ACA------------------------GGGGTGGACGTTTCAATC---------ATT---AGTGAT---CAAAACTGG---CTA---GAA------------ATTTGG---------------CCT---TGGGTCACTCAG---------------AAA---------------TAAAAA---------ATGGTC------------------------------------TGC---------ATC---AGG---GAAGCACACAGA---------GCC---------------------AAGCAG------------------AGCATGCAC---------------------------CCC---CTAACCTGT---------------------TGCAATTCA---------GAA---GGAAGAAAG------------------------------------------------------------------------GCA------------------GTT---------------------ATA------CAACCC---GTA---AGC------ATG------------CGC------ATC------------------CCTGTT---AAT------CTT------------------TGG---GGA---------CAGGAT------------------------TTA---TTA------GCC---CAA---------TGC---------------------GGGAGG------GGT------------GACTCTCAG---------------------------
>NT_167244.2/4356398
------------------------------------------------------ATC------------------------------ACT---------GATCAG------AGACCCATGATTATC------TTAAAAATT---GGA------AATAAT---------------------AATTTT---ACT------------------GGC---TTATTGGAC---ACA------------------------GGGGTGGACGTTTCAATC---------ATT---AGTGAT---CAAAACTGG---CTA---GAA------------ATTTGG---------------CCT---TGGGTCACTCAG---------------AAA---------------TAAAAA---------ATGGTC------------------------------------TGC---------ATC---AGG---GAAGCACACAGA---------GCC---------------------AAGCAG------------------AGCATGCAC---------------------------CCC---CTAACCTGT---------------------TGCAATTCA---------GAA---GGAAGAAAG------------------------------------------------------------------------GCA------------------GTT---------------------ATA------CAACCC---GTA---AGC------ATG------------CGC------ATC------------------CCTGTT---AAT------CTT------------------TGG---GGA---------CAGGAT------------------------TTA---TTA------GCC---CAA---------TGC---------------------GGG------------------------------------------------------------
>X_149722375
---------------TGG---------AAC------CAA---TTA---------ATC------------------------------GCT---------TATCAG------AGACCCATGATTACC------TTAAAAATT---GGA------AATAAA---------------------AATGTT---ACT------------------AGC---TTATTGGAC---ACA------------------------GAGGTGGATATTTCAATC---------ATT---AGCGAT---CAAAACTGG---CCA---GAA------------ACTTGG---------------CCT---TCGGTCACTCAG---------------AAA---------------CGAAAA---------ATTGTC------------------------------------GGC---------ATC---GGG---GAAGCGCACACA---------GCC---------------------AAGCAG------------------AGCACACGC---------------------------CCC---CTAATATGT---------------------TGCGATTTG---------GAG---GGAAGAAAA------------------------------------------------------------------------ACA------------------GTT---------------------ATA------CAACCT---CTA---ATC------ATG------------TCC------ATC------------------CCTGTT---AAT------CTT------------------TGG---GGG---------CGGGAC------------------------CTA---TTA------GCC---CAA---------TGT---------------------GGGGAT------CAC------------TCTACA------------------------------
>X_149680582
---------------TGG---------AAC------CAA---TTA---------ATC------------------------------GCT---------TATCAG------AGACCCATGATTACC------TTAAAAATT---GGA------AATAAA---------------------AATGTT---ACT------------------AGC---TTATTGGAC---ACA------------------------GAGGTGGATATTTCAATC---------ATT---AGCGAT---CAAAACTGG---CCA---GAA------------ACTTGG---------------CCT---TCGGTCACTCAG---------------AAA---------------CGAAAA---------ATTGTC------------------------------------GGC---------ATC---GGG---GAAGCGCACACA---------GCC---------------------AAGCAG------------------AGCACACGC---------------------------CCC---CTAATATGT---------------------TGCGATTTG---------GAG---GGAAGAAAA------------------------------------------------------------------------ACA------------------GTT---------------------ATA------CAACCT---CTA---ATC------ATG------------TCC------ATC------------------CCTGTT---AAT------CTT------------------TGG---GGG---------CGGGAC------------------------CTA---TTA------GCC---CAA---------TGT---------------------GGGGAT------CAC------------TCTACA------------------------------
>1442805460
---------------TGG---------AAT------CAA---CTA---------ATC------------------------------ACT---------GATCAG------AGTCCCATGATCACC------TTAAAGATT---GGA------AATAAG---------------------AATTTT---ACT------------------GGC---TTATTGGAA---ACA------------------------CAGGTGGATATTTCAATA---------ATT---AATGAT---CAAAACTGG---GCA---GAA------------ACTTGG---------------CCT---TGGGTCACTCAG---------------AAA---------------CAAAAA---------ATTGTC------------------------------------AGC---------ATC---GGG---GAAGTGCACACA---------ACC---------------------AAGCAGAAG---------------AGCACACAC---------------------------CTC---CTAACATGT---------------------TGTGATTTT---------CAA---GGAAGAAAG------------------------------------------------------------------------GCA------------------GTT---------------------ATA------CAGCCT---CTA---ATT------ATG------------TCC------ATC------------------CCTGTT---AAT------CTC------------------CGG---GGA---------TGAGAC------------------------CTG---TTA------GTC---AAG---------TGG---------------------GCGGCG------GGA------------GGAGCG------------------------------
>2_127372359
---------------TGG---------AAT------CAA---TTA---------ATC------------------------------ACT---------AACCAG------AGACCCATGATCACC------TTAAAAATT---GGA------AATAAG---------------------AATTTT---ACT------------------GGC---TTATTGGAC---ACA------------------------CGGATGGATATTTCAAAC---------ATT---AATGAT---CAAAACTAG---CCA---GAA------------ACTTGT---------------CCT---TGGGTCACTCAG---------------AAA---------------CAAAAA---------ATTGTT------------------------------------GGC---------ATT---GGG---GAAGCGCACACA---------GCC---------------------AAGCAG------------------AGCACGTGC---------------------------CCC---CTAACCTGT---------------------TGCGATTCA---------GAG---GTAAGAAAG------------------------------------------------------------------------GCA------------------GTT---------------------ATA------CAACCT---CAA---CTC------ATG------------CCC------TTC------------------CCTGTT---AAC------CTT------------------TGG---GGA---------CGGGAC------------------------CTA---TTA------GCC---CAA---------TGG---------------------GGGGGT------CAC------------TCTGCAGAC---------------------------
>1480466862
---------------TGG---------AAT------CAA---TTA---------ATC------------------------------ACT---------GACCAG------AGACCCATGATTACC------TTAGAAATT---AGA------AATAAG---------------------AATTTT---ACT------------------GGC---TTATTGGAC---ACA------------------------AGGGCGGACATTTCAATT---------ATT---AGTGAT---CAAAACTGG---CCA---GAA------------ACTTGG---------------GCT---TGGGTCACTCAG---------------AAA---------------CAAAAA---------ATTGTC------------------------------------GGC---------ATT---GGG---GAAGTGCACACA---------GCC---------------------AAGCAG------------------AGAACGTGC---------------------------CCC---CTAACATGT---------------------TGCAATTCA---------GAA---GGAAGAAAG------------------------------------------------------------------------GCA------------------ATT---------------------ATG------CAACCT---CTA---ATC------ATG------------CCC------ATC------------------CCTGTT---AAT------CTT------------------TGG---GGA---------TGGGAC------------------------CCA---TTA------GCC---CAA---------TGG---------------------GGGTCA------CTC------------TGCAGA------------------------------
>NT_113891.3/4463822
---------------GGG---------AAT------CAA---TTA---------ATC------------------------------ACT---------GATCAG------AGACCCATGATTATC------TTAAAAATT---GGA------AATAAT---------------------AATTTT---ACT------------------GGC---TTATTGGAC---ACA------------------------GGGGTGGACGTTTCAATC---------ATT---AGTGAT---CAAAACTGG---CTA---GAA------------ATTTGG---------------CCT---TGGGTCACTCAG---------------AAA---------------TAAAAA---------ATTGTC------------------------------------TGC---------ATC---AGG---GAAGCACACAGA---------GCC---------------------AAGCAG------------------AGCATGCAC---------------------------TCC---CTAACCTGT---------------------TGCAATTCA---------GAA---GGAAGAAAG------------------------------------------------------------------------GCA------------------GTT---------------------ATA------CAACCC---GTA---AGC------ATG------------CGC------ATC------------------CCTGTT---AAT------CTT------------------TGG---GGA---------CAGGAT------------------------TTA---TTA------GCC---CAA---------TGC---------------------GGGAGG------GGT------------GACTCTCAG---------------------------
>6_23163415
---------------TGG---------AAC------CAA---TTA---------ATC------------------------------ACT---------GACCAG------AGACCTACGATTACC------TTAAAAATT---GGA------AATGAA---------------------AATTTT---ACT------------------GCC---TTATTGGAC---ACA------------------------GGGGTGGAGAGTTCAATC---------ATC---AGTGAT---CAAAACTGG---CCA---GAA------------ACTTGG---------------CCT---TGAGTCACTCAG---------------AAA---------------CAAAAA---------ATTGTC------------------------------------AGC---------ATC---GGG---GAAGCTCACACA---------GCC---------------------AAGCAG------------------AGCGCATGC---------------------------CCC---CTAACCTGT---------------------TCTAATTCA---------GAG---GGAAGAAAG------------------------------------------------------------------------GCA------------------GTT---------------------ATA------TAGCCT---CTA---ATC------ATG------------CCC------ATC------------------CTTGTT---AAT------CTT------------------TGG---TGA---------TGGGAC------------------------CTA---TTA------GCC---CAA---------TTG---------------------GGGGGG------GTC------------ACTTTG------------------------------
>7_118116566
---------------AGG---------AAT------CAA---TTA---------ATC------------------------------ACT---------GATCAG------AGACCCATGATTACC------TTAAAAATT---GGA------AATAAG---------------------AATTTT---ACT------------------AGC---TTATTGGAC---ACA------------------------GGGGAAGATACTTCAATC---------ACT---AGTGAT---CAAAACTGG---CCA---GAA------------ACTTGG---------------CCT---CGGGCCACTCAG---------------AAA---------------CAAAAA---------ATTGTC------------------------------------AGC---------ACT---GGG---GAAGCTCACACA---------GCC---------------------AAGCAG------------------AGCATGTAC---------------------------CCC---CCAACATGT---------------------TGTGATTCA---------GAG---GAAAGAAAT------------------------------------------------------------------------GCA------------------GTT---------------------ATA------CAACTT---CTA---ATA------ACG------------TCC------ATC------------------CCTGCT---AAT------CTT------------------TGG---GGA---------CGGGAC------------------------CTA---TTA------GCT---CAA---------TGG---------------------GAGGTC------ATT------------CTGTGG------------------------------
>1854605951
------------------------------------------------------------------------------------------------------------------------------------------------------------------------------------------------------------------------------------------------------------------------------------------------------------------------------------------------------------------------------CAA---------------CAA------------------------------------------------------------------------------------GCC---AAC---CAAAATCAATTG---------GCC---------------------AGGCAA------------------AAC---------------------------------------ATAACAGCT---------------------GCAATGCTC---------CAG---GGAAGGGGTCCT------------------------------------------------------------------TATGTT------------------ATT---------------------ATA------CAACCT---CTA---ATC------ATG------------CCC------ATC------------------CCTGTT---AAT------CTT------------------TGG---GGA---------TGGGAC------------------------CTA---TTA------GCC---AAA---------TGG---------------------GGGGGT------CAC------------TCT---------------------------------
>1729990024
---------------AGG---------GTC------AAT---CAA---------ATT------------------------------ACT---------GATAAA------CATCCT---------------ATAACTATT---CAG------AGAAAG---------------------AAATTT---AAA------------------GGT---TTGTTAGAT---ACA------------------------GGAGCAGACATTTCAATC---------ATT---TATCTA---CAGCACTGG---CCA---TCT------------GCATGG---------------CCA---ATTCAACCCGCT---------------CAA---------------TTTAAC---------ATAGTT------------------------------------GGA---------GTT---GGT---AAAGCCCCTGAA---------GTA---------------------TATCAA------------------AGTAGTTAT---------------------------ATT---TTGCATTGC---------------------GAAGGGCCC---------AAT---GGACAACTT------------------------------------------------------------------------GAG------------------ACT---------------------CTT------CAACCA---ATT---ATA------ACT------------TCT------GTA------------------CCTATA---AAT------TGT------------------GGG---GGG---------AGAGAT------------------------TTA---TTA------CCA---CAA---------TGG---------------------GGAGCA------CAA------------GTTCTA------------------------------
>1912023521
---------------TGG---------GTG------AAT---CAA---------AGT------------------------------ATT---------GATAAA------TGTCCTACCTGTGAA------ATAACTATT---CAG------GGAAAG---------------------AAATTT---AAA------------------GGA---TTGGTAGAT---ACA------------------------GGAGCAGACATTTCCATC---------ATT---TCTCTA---CACCACTGG---CTG---TCC------------GCATGG---------------CCA---ATTCAACCCACT---------------CAA---------------TTTAAC---------AGAGTT------------------------------------GGA---------GTT---GGT---AAAGCCCCTGAA---------GTA---------------------TATCAA------------------AGAATCTGT---------------------------ATT---TTGCATTGT---------------------GAAGGGCCC---------AAT---GGACAACCT------------------------------------------------------------------------GGG------------------ACT---------------------ATT------CGATCA---ATT---GTA------ACT------------TCT------GTA------------------CCTATA---AAT------!!T------------------AAT---GGG---------GGAGAGATT---------------------TTA---CTG------CAA---CAA---------TGG---------------------GGAGTA------CAA------------GTT!CT------------------------------
>2223541355
---------------TGG---------GCT------AAT---CAG---------GTC------------------------------TCA---------GAGGAT------AGACCCGTGTGTACA------GTCACTATT---CAG------GGAAAG---------------------!AGTTT---GAA------------------GGA---TTAGTGGAT---ACC------------------------CAGGCTGATGTTTCTGTC---------ATC------------------------------------------------------------------------------------------------------------------------------------------------------------------------------GGC---------ATA---GGT---ACTGCCTCAGAA---------GTG---------------------TATCAA------------------AGTGCCATG---------------------------ATT---TTACATTGT---------------------CCAGGATCT---------GAT---AATCAAGAA------------------------------------------------------------------------AGT------------------ACG---------------------GTT------CAGCCT---GTG---ATC------ACT------------!TC------ATT------------------CCAATC---AAT------TTA------------------TGG---GGC---------CGAGAC------------------------TTG---TTA------CAA---CAA---------TGG---------------------CATGCA------GAG------------ATTACT------------------------------
>1635519141
---!GGAGGAAAATTTAT---------TTA------TCA---CAACCC------ATA------------------------------GCA---------TCTAAT------AGACCCACCTGTACA------GTGCAAATT---AAA------GGAAAA---------------------AAATTT---!!C---------------TATGGG---CTTATGGAT---ATG------------------------GGAGCTGATGTGTCAGTA---------ATA---TCTAAA---AACAATTGG---CCC---CCA------------TCCTGG---------------CCC---CTGCAATTAACT---------------CCT---------------ACATCG---------CTAGTG------------------------------------GGA---------ATA---GGA---ACAGCTCAAAGT---------GTT---------------------CAACAG------------------AGTGCTGAA---------------------------ATT---TTACCCTGT---------------------CTCAAACCA---------GAT---GGACAGTCA------------------------------------------------------------------------TGT------------------ACT---------------------TTT------AAAATT---TAT---TTT------GCA------------AAT------GTA------------------ACTGTT---AAC------CTA------------------TGG---GGC---------CAAGAT------------------------TTA---CTT------ACA---GCA---------TGG---------------------GATATA------AGA------------CTTGCA------------------------------
>1173944486
---------------TGG---------GTT------AAT---CAA---------GTG------------------------------TCT---------GACAAA------AGACCTATTTGTACA------GTAACGATT---CGA------GGTAAA---------------------GACTTT---GAG------------------GGA---CTAGTAGAT---ACT------------------------GGAGATGATGTTTCTATT---------ATT---GCTTTA---GATCAATGG---TGC---CAG------------CATTGG---------------CCC---AAACAAAAGGCA---------------!TC---------------CTTAGT---------ATTGTT------------------------------------GGA---------GTA---GGA---GCTGCCTCAGAA---------GTG---------------------TTTCAA------------------AGTTCCTTA---------------------------ATT---CTGCCATGT---------------------CAAGGGCCA---------GAT---GGT------------------------------------------------------------------------------------------------------------------------------------------------------------------------------------------------------------------------------------------------!CA---GGA---------AGGGAC------------------------TTA---TTC------CAA---CAA---------CGG---------------------GGTGCT------GAA------------ATATCTATT---------------------------
>5_172397475
---------------!!A---------AAA------TCA---CTA---------ATAAAACTTGCTGGTTTTGCAGCTTGGGGGGCATCA---------CAGAAC------CTGCCGACATGTGAT------GTCTCC!CC---CGG------ACACCC---------------------AGCTTT---AAA------------------------------------------------------------------------ATTTCTCTC---------TTTTGTACTCTT---TCCCTTTAT---TTC---TCA------------GACTGG---------------CCGACACTTAGGGAAATA---------------GAA---------------AAGAAC---------CTACGT------------------------------------GAA---------ATA------------------ACA---------TTG---------------------AATTAT------------------TGGGGGCGG---------------------------GTT---CCCCCGATA---------------------TCTGGCACC---------CAACATGGTCTTTCT------------------------------------------------------------------------TTT------------------TTC---------------------CTA------AGTGCA---TGT---GGG------AAC------------CCA------ATT------------------CCC------------------------------------TTT---GGT---------AGAGAT------------------------TTA---CTG------GCA---CAA---------TGG---------------------GGGGCT------GAA------------ATTAAT------------------------------
>8_30149191
---------------TGG---------ATA------AAT---CAA---------ATT------------------------------ACT---------GATAAA------TGTCCTACCTGTGAA------ATAACTATT---CAG------GGAAAG---------------------AAATTT---AAA------------------GGT---TTGGTAGAT---ATA------------------------GGAGCGGACATTTCAATC---------ATT---TCTCTA---!CACACTGG---CCA---TCC------------GCGTGG---------------CCA---ATTCAACCCACT---------------CAA---------------TTTAAC---------ATAGTT------------------------------------GGA---------GTT---GGT---AAAGCCCCTGAA---------GTA---------------------TATCAA------------------AGTAGTTAT---------------------------ATT---TTGCATTGA---------------------GAAGGGCCC---------GAT---GGACAACCT------------------------------------------------------------------------GGG------------------ACT---------------------ATT------CAACCA---ATT---ATA------ACT------------TCT------GTA------------------CCTATA---AGT------GTA------------------TGG---GGA---------ATAGAT------------------------TTG---TTA------CAG---CAA---------TGG---------------------GGAGCA------CAA------------GTTCTA------------------------------
>3_129902671
---------------TGG---------GTG------AAT---CAA---------ATT------------------------------ACT---------GATAAA------TGTCCTACCTGTGAA------ATAACTATT---CAG------GGAAAG---------------------AAATTT---AAA------------------GGT---TTGGTAGAT---ACA------------------------GGAGCAGACATTTCAGTT---------ATT---TCTCTA---CAGCACTGG---TCA---TCC------------TCCTGG---------------CCA---ATTCAACTCGCT---------------CAA---------------TTTAAC---------ATAGTT------------------------------------GGA---------GTT---GGT---AAAGCCCCTGAA---------GTA---------------------TATCAA------------------AGTAGTTAT---------------------------ATT---TTGCACTGT---------------------GAAGGGCCC---------GAT---GGACAACCT------------------------------------------------------------------------GGG------------------ACT---------------------ATT------CAACCA---ATT---GTA------ACT------------TCT------GTA------------------CCTATA---AAT------TTA------------------TGG---AGG---------AGAGAT------------------------TTA---TTA------CAA---CAA---------TGG---------------------GGAGCA------CAA------------GTTCTA------------------------------
>11110398607
---------------TGG---------GTA------AAT---CAA---------ATT------------------------------ACT---------GATAAA------TGTCCTACCTGTGAA------ATAACTATT---CAA------GGAAAG---------------------AAATTT---AAA------------------GGT---TTGACAGAT---ACA------------------------GGAGCAGACATGTCAATC---------ATT---TCTCTA---CAGCACTGG---CCG---TCC------------GCGTGG---------------CCA---ATTCAACCTGCT---------------CAA---------------TTTAAC---------ATATTT------------------------------------GGA---------GTT---GAT---AAAGCTGCTGAA---------GTA---------------------TATTAA------------------AGTAGTTAT---------------------------ATT---TTGCATTGT---------------------GAAGGGCCC---------AAT---GGACAATCT------------------------------------------------------------------------GGG------------------ACT---------------------ATT------CAACCA---ATT---ATA------ACT------------TCT------GTA------------------CCTATA---AAT------TTT------------------GGG---GGA---------ATAAAT------------------------TTA---TTA------CAA---CAA---------TGG---------------------GGAGCA------CAA------------GTTCTAATT---------------------------
>1523699926
---------------TGG---------GTG------AAT---CAA---------ATT------------------------------ACT---------GATAAA------TGTCCTACCTGTGAA------ATAACTATT---CAG------GGAAAG---------------------AAATTT---AAA------------------GGT---TTGATACAT---ACA------------------------GGAGCAGACATTTCAATC---------ATT---TCTCTA---CAGCAATGG---CCG---TCC------------ACGTGG---------------CCA---ATTCAATCCACT---------------CAA---------------TTTAAC---------AGAGTT------------------------------------GGA---------GTT---GGT---AAAGCCCCTGAA---------GTA---------------------TATCAG------------------AGTAGTTAT---------------------------ATT---TTGCACTGT---------------------GAAGGGCCC---------AAT---GGACAAACT------------------------------------------------------------------------GGG------------------ACT---------------------ATT------CAACCA---ATT---GTA------ACT------------TCT------GTA------------------CCTATA---AAT------TTA------------------TGG---GGG---------AGAGAT------------------------TTA---TTA------CAA---CAA---------TGG---------------------GAAGCA------CAA------------GTTCTA------------------------------
>4_99189697
---------------TGG---------GTA------AAT---CAA---------ATT------------------------------ACT---------GATAAA------TGTCCTACCTGTGAA------ATAACTATT---CAG------GGGAAG---------------------AAATTT---AAA------------------GGT---TTGGTAGAT---AGA------------------------GGAATGGACATTTCAATC---------ATT---TCTCTA---CAGCACTGG---CCG---TCT------------GCATGG---------------CCA---ATTCCACCCACT---------------CAT---------------TTTAAC---------ATAGTT------------------------------------GGA---------GTT---GGT---AAAGCCTCTGAA---------GTA---------------------TATCAA------------------AGTAGTTAT---------------------------ATT---TTGCATTGT---------------------GAAGGGTCT---------GAT---GGACCACCT------------------------------------------------------------------------GGG------------------ACT---------------------ATT------CAACCA---GTT---ATA------ACT------------TCT------GTA------------------CCTATA---AAT------TTA------------------TGG---GGG---------AGAGAT------------------------TTA---TTA------CAA---CAA---------TGG---------------------AGAGCA------CAA------------GTTCTA------------------------------
>1_150655107
---------------TGG---------ATG------AAT---CAA---------ATT------------------------------ACT---------GATAAA------TGTCCTACCTGTGAA------ATAACTATT---CAG------GGAAAG---------------------AAATTT---AAA------------------GGT---TTGGTAGCT---ATA------------------------GGAGCAGACATTTCAATC---------ATT---TCTCTA---CAGCACTGG---CCG---TCT------------GCGTGG---------------CCA---ATTCAACCCGCC---------------CAA---------------TTTAAC---------ATAGTT------------------------------------GGA---------GTT---GGT---AAGGACCCTGAA---------GTG---------------------TATCAA------------------AGTAGTTAC---------------------------ATT---TTCCATTGT---------------------GAAGGGCCC---------AAT---GGACAACCT------------------------------------------------------------------------GGG------------------ACT---------------------ATT------CAACCA---GTT---ATA------ACT------------TAT------GTA------------------CCTATA---AAT------TTA------------------TGG---AGA---------AGAGAT------------------------TTA---TTA------CAA---CAA---------TGG---------------------GGAGCA------CAA------------GTTCTA------------------------------
>7_56147253
---------------TGG---------GTA------AGT---AAA---------ATT------------------------------ACT---------GATAAA------TGTCCTACCTGTGAA------ATAACTATA---CAG------GGAAAG---------------------AAATTT---AAA------------------AGT---ATGGTAGAT---ACA------------------------GGAGCAGACATTTCAATC---------ATT---TCTTTA---CAGCACTGG---CCG---TCT------------GTGTGG---------------CCA---AATCAACCCACT---------------CAA---------------TTTAAC---------ATAGTT------------------------------------GGA---------GTT---GGT---AAAGCCCCTGAA---------GTA---------------------TATCAA------------------AGTAGTTAT---------------------------ATT---TTGCATTGT---------------------GAAGGGCCC---------GAT---GGATAACAT------------------------------------------------------------------------GTG------------------ACT---------------------ATT------CAACCA---ATT---ATA------ACT------------TAT------GTA------------------CCTATA---AAT------TTA------------------TGG---GGA---------AGAGAT------------------------TTA---TTA------CAA---CAA---------TGA---------------------GGAGCA------CAA------------GTTCTA------------------------------
>1320683424
---------------TGG---------GTG------AAT---CAA---------ATT------------------------------ACT---------GATAAA------TGTCCTACCTGTGAA------ATAACCATT---CAA------GGAAAA---------------------AAATGAATGAAA------------------GGA---TTGGTAGAT---ACA------------------------GGAGCGGACATTTCCATC---------ATT---TCTCTA---CAGCACTGG---CCA---TCC------------GCATGG---------------CCA---ATTCAACCCACT---------------CAA---------------TTTAAC---------AGAGTT------------------------------------GGA---------GTT---GGT---AAAACCCCTGAA---------GTA---------------------TATCAA------------------AGCAGTTAT---------------------------ATT---TTGCATTGT---------------------GAAGGACTC---------GAT---GGACAACCT------------------------------------------------------------------------GGG------------------ACT---------------------ATC------CAGTCA---ATT---ATA------ACT------------TCT------GTA------------------CCTATA---AAT------TTA------------------TAG---GGG---------AGAGAT------------------------TTA---TTA------CAG---CAA---------TGG---------------------GGAGCA------CAA------------GTTCTA------------------------------
>1_94446618
---------------TGG---------GTG------AAT---CAA---------ATT------------------------------ACT---------GATAAA------TGTCCTACCTGTGAA------ATAACTATT---CAG------GGAAAG---------------------AAATTT---AAG------------------GGT---TGGGTAGAT---ACA------------------------GGAGCGGACATTTCAATC---------ATT---TCTCTA---CAGCACTGG---CTG---TCT------------GCGTGG---------------CCA---ATTCAACCTGTT---------------CAA---------------TTTAAC---------ATAGTT------------------------------------GGA---------GTT---GGT---AAAGCCCCTGAA---------GTA---------------------TATCAA------------------AGTAGTTAT---------------------------ATT---TTGCATTAT---------------------GAAGGACCT---------GAT---GGACAACCT------------------------------------------------------------------------GGG------------------ACT---------------------ATT------CAACCG---ATT---GTA------ACT------------TCT------GTA------------------CCTATA---AAT------CTG------------------TGG---GGA---------AGAGAT------------------------TTA---TTA------CAA---TAA---------TGG---------------------GGAGCA------AAA------------GTTCTA------------------------------
>3_167181281
---------------TGG---------GTG------AAT---CAA---------ATT------------------------------ATT---------GAAAAA------CATCCTGCCTGTGAA------ACAACTATT---CAG------GGAAAG---------------------AAATGT---AAA------------------AGT---TTGTTAGAT---ACA------------------------GGAGTGAACATTTCAATC---------ATT---TCTCTA---CATCATTGG---CCT---TCC------------GCATGG---------------TCA---ATTCAACCTGCT---------------CAA---------------TTTAAC---------ATAGTT------------------------------------GGA---------GTT---AGT---AAAGCCCCTGAA---------GTA---------------------TATTAA------------------AGTAGTTAT---------------------------ATT---TTGTATTGT---------------------GAAGGGCCT---------GAT---GGACAACCT------------------------------------------------------------------------GGG------------------ACC---------------------ATT------CAACCA---ATT---GTA------GCT------------TCT------GTA------------------CCTATA---AAT------TTA------------------TGG---GGG---------AGAGAT------------------------TTA---TTA------CAA---CAA---------TGG---------------------AGAGCA------CAA------------GTTCTA------------------------------
>1039202068
---------------TTG---------GTA------AAT---GAA---------ATT------------------------------AAT---------GATAAA------CTTCCTACCTGTGAA------ATAACTATT---CAG------GGAACG---------------------AAATTT---AAA------------------GGT---TTGGTAGAT---ACA------------------------GGAGTGGACATTTCAATC---------ATT---TCTCTA---CAGCATTGG---CCG---TCC------------GTGTAG---------------CCA---ATTCAATCCACT---------------CAA---------------TTTAAC---------ATAGTT------------------------------------GGA---------GTT---GGT---AAAGTCCCTGAA---------GTA---------------------TATCAA------------------AGTAGTTAT---------------------------ATT---TTGCATTGT---------------------GAAGGGCCC---------AAT---GGACAACCC------------------------------------------------------------------------GTG------------------ACT---------------------ATT------CAACCA---ATT---ATA------ACT------------TCT------ATA------------------CCTATA---AAT------TTA------------------TGG---GAG---------AGAGAT------------------------TTA---TTA------CAA---CAA---------TGA---------------------GGGGCA------CAA------------TTTCTA------------------------------
>1042489141
---------------TGG---------GTG------AAT---CAA---------ATT------------------------------ACT---------GGTAAA------CATCCTACCTGTGAA------ATAACTATT---CAG------GGCAAA---------------------AAATTT---AAA------------------GGA---TTGTTAGAT---ACA------------------------CGATCAGACATTTCAATC---------ATT---TCTCTA---CAGCACTGG---CCG---TCT------------ACATGG---------------CCA---ATTCAACCCACT---------------CGA---------------TTTAAC---------ACAGTT------------------------------------GAA---------GTT---GGT---AAAGCCTCTGAA---------GTA---------------------TATCAA------------------AGCAGTGAT---------------------------ATT---TTGCATCAT---------------------GAAGGACTC---------GAT---GGACAATCT------------------------------------------------------------------------GGG------------------ACT---------------------ATT------CAACCA---ATT---GTA------ACT------------TCT------GTA------------------CCTGTA---AAT------TTA------------------TGG---GGA---------AGAGAT------------------------TTA---TTA------CAG---CAA---------TGG---------------------GGAGCA------CAA------------ATGTTA------------------------------
>2_19925416
------!CAGCTTACTGG---------GTA------AAT---CAA---------ATT------------------------------ACT---------GATAAA------CGTCCTACCTGTGAA------GTAACTATT!!TAGG------GGAAAA---------------------GAATTT---AAA------------------GGT---TTGGTAGAT---ACA------------------------GGAGCGGACATTTCAATC---------ATT---TCTCTA---CAGCACTGG---CCA---TCT------------GCGTGG---------------CCA---ATTCAACCCACT---------------CAA---------------CTTAAC---------ATAGTT------------------------------------GGA---------GTT---GGT---AAAGCCCCTGAA---------GTA---------------------TATCAA------------------AGTAGTTAT---------------------------ATT---TTGCATTGT---------------------GAAGGGCCC---------GAT---GGACAACCT------------------------------------------------------------------------GGG------------------ACT---------------------ATT------CAACCA---ATT---ATA------ACT------------TCT------GTA------------------CCTATA---AAT------TTA------------------TGG---GGG---------AGAGAT------------------------TTA---TTG------CAA---CAA---------TGG---------------------GGAGCA------CAA------------GTTCTA------------------------------
>8_53619472
---------------TGG---------GTA------AAT---CAA---------ATT------------------------------ACT---------GAGAAA------AGTCCTACCTGTGAA------ATAACTATT---CAG------GGAAAG---------------------AAATTT---AAA------------------GGT---TTGGTAGAC---ACA------------------------GGAGTGGACATTTCAATC---------ATT---TCTCTA---CAGCACTGG---CCA---TCC------------ATGTGG---------------CCA---ATTCAACCCACC---------------CAA---------------TTTAAC---------ATAGTT------------------------------------GGA---------GTT---GGT---GAAGCCCCTGAA---------GTA---------------------TATCAA------------------AGTAGTTAT---------------------------ATT---TTGCATTGT---------------------GAAGGGCCT---------GAT---GGACAACCT------------------------------------------------------------------------GGG------------------ACT---------------------ATT------CAACCA---ATT---ATA------ACT------------TCT------CTA------------------CCTATA---AAT------TTA------------------TGG---GGG---------AGAGAT------------------------TTA---TTA------CAA---CAA---------TTG---------------------GAAGCA------CAA------------GTTCTA------------------------------
>NT_187635.1/52688
---------------TGG---------GTG------AAT---CAA---------ATT------------------------------ACT---------GATCAA------TGTCCTACCTGTGAA------ATAACTATT---CAG------GGAAAG---------------------AAATTT---AAA------------------GGT---TTGGTAGAT---ACA------------------------GGAGTGGACATTTCAATC---------ATT---TCTCTA---CAGCACTGG---TCA---TCC------------ATGTGG---------------CCA---ATTCAACCCACT---------------CAA---------------TTTAAC---------ACAGTT------------------------------------AGA---------GTT---GGT---AAAGCCCCTGAA---------GTA---------------------TATCAA------------------AGTAGTTAT---------------------------ATT---TTTCATTGT---------------------GAAGGGCCT---------GAG---GGACAACCT------------------------------------------------------------------------GGG------------------ACT---------------------ATT------CAACCA---ACT---GTA------ACT------------TCT------GTA------------------CCTATA---AAT------TTA------------------TGG---GGG---------AGAGAT------------------------TTA---TTA------CAG---CAA---------TGG---------------------GGAGCA------AAA------------GTT---------------------------------
>1_75380533
---------------TGG---------GCA------AGT---CAG---------GTC------------------------------TCA---------GAGAAC------AGACCTGTGTGTAAG------GCCATTATT---CAA------GGAAAACTAATTTGGTGGAAAGATAATAAAAAT---AAG------ACATGGGAAATAGGT---AAGGTGATA---ACGTGG---------------------GGGAGAGGTTTTGCTTGT---------GTT---TCACCAGGAGAAAATCAG---CTT---CCT------------GTTTGGATA------------CCC---ACTAGACATTTG---------------AAG---------------TTCTAC---------AATGAA------------------------------------CCC---------ATC---GGA---GATGCAAAGAAA---------AGG---------------------GCCTCC------------------ACGGAGATG---------------------------GTA---ACACCAGTC---------------------ACATGGATG---------GAT---AAT---------------------------------------------------------------------------------------------------------------------------------------------------------------------------------------------------------CCTATA---GAA------GTA------------------TAT---GTT---------AATGAT---------------------------------------AGT---GAA---------TGGGTACCTGGCCCCACAGATGATCGCTGC------CCT------------GCCAAA------------------------------
>3_79055338
---------------TGG---------ATT------AAT---ATA---------ATT------------------------------TCT---------AAACAA------TGGCCCACCTGCACC------ATACACATT---CAA------GGAAAG---------------------AAGTTT---!GA------------------GGG---CTGATGTTT---CTA---------------------------------------TTA---------TTT---CCTCTA---GTTTAT!GA---CCT---TCC------------TCCTCA---------------CTT---AAACATCCTGCT---------------AAC---------------ATGGGA---------CTAGTA------------------------------------GGT---------GGT---GGA---AAAGCTGATGAA---------GTT---------------------TACCAG------------------AGCACATTT---------------------------ATC---TTGACTTGC---------------------ACTGGCCCT---------GAT---GGTCAAAAA------------------------------------------------------------------------GGT------------------ACA---------------------ATT------CAGCCT---TAT---ATC------ACA------------CCA------ATC------------------CCCATT---AAT------CTT------------------TAG---GGT---------AGAGAT------------------------TTA---CTG------GCA---CAA---------TGG---------------------GGGGCT------GAA------------ATTAAT------------------------------
>1631541241
---AAAGCAGCTTATTAG---------ATG------GAT---CAA---------ATT------------------------------ACT---------GATAAA------CATCCTACCTATGAA------ATAACTATC---CAG------GGAAAG---------------------AAATTT---AAA------------------GGT---TTGATAGAT---ACA------------------------GGAGTGGACATTTCAATC---------ATT---TCTTTG---CAGCACTGG---CCA---TCA------------ATGTGG---------------CCA---ATTCAACTCGCT---------------AAA---------------TTTAAC---------ATAGTT------------------------------------GGA---------TTT---GGT---AAAGCCCCTGAA---------GTA---------------------TATCAA------------------AGTAGTTAT---------------------------ATT---TTGCATTGT---------------------GAGGGGCCT---------GAT---GGACTACCT------------------------------------------------------------------------GGG------------------ACT---------------------ATT------CAACCA---ATT---ATA------ACT------------TCT------GTA------------------CCTATA---AAT------TTA------------------TGA---GGG---------AGAGAT------------------------TTA---TTA------CAA---CAA---------TGG---------------------GGAGCA------CAA------------GTTCTA------------------------------
>X_116036646
---------------TGG---------GTG------AAT---CAA---------ATT------------------------------ACT---------GATAAA------TGTCCTACCTGTGAA------ATAACTATT---CAG------GGAAAG---------------------AAATTT---AAA------------------GCT---TTGGTAGAT---AAA------------------------GGAGTGGACATTTCAGTC---------ATT---TCTCTA---CAGCACTGG---CCG---TCC------------ATGTGG---------------CAA---ATTCAACCCATT---------------CAA---------------TTTAAC---------ATAGTT------------------------------------AGA---------GTT---GGT---AAAGCCCCTGAA---------GTA---------------------TATCAA------------------AGTAGTTAT---------------------------ATT---TTGCATTGT---------------------GAAGGGCCC---------TAT---GGACAACCT------------------------------------------------------------------------GGG------------------ACT---------------------ATT------CAACCA---ATT---ATA------ACT------------TCT------GTA------------------CCTATA---AAT------TTT------------------TAG---AGG---------GGAGAT------------------------TTA---TTA------CAA---CAA---------TGG---------------------GGAGTG------CAA------------GTT---------------------------------
>1727697208
---------------TGG---------GTA------AAT---CAA---------ATT------------------------------ACT---------GATAAG------TGTTCTACCTCTGAA------ATAACTATT---CAG------GGAAAG---------------------AAATTT---AAA------------------GGT---TTGGTAGAT---ACA------------------------GGAGCAAACATTGCAATC---------ATT---TATCTA---TAGCACTGG---CCA---TCC------------ATGTGG---------------CCA---ATTCAACCCACT---------------CAA---------------TTTAAC---------ATATTT------------------------------------GGA---------GTT---GGT---AAAGCCCCTGAG---------GTA---------------------TATCAA------------------AGTAGTTAC---------------------------ATT---TTGTATTGT---------------------GAAGGGCCC---------AAT---GGACAACCT------------------------------------------------------------------------GGG------------------ACT---------------------ATT------TAACAA---ATT---ATA------ACT------------TCT------GTA------------------CCTATA---AAT------TTA------------------TGG---GGG---------AGAGAT------------------------TTA---TTA------CAA---CAA---------TGG---------------------GGAGCA------CAA------------GTTTTA------------------------------
>7_149649319
---------------TGG---------GTG------AAT---CAA---------ATT------------------------------ACT---------GATAAA------CGTCCTACCTGTGAA------ATAACTATT---CAG------GGAAAG---------------------AAATTT---AAA------------------GTT---TTGGTAGAT---ATA------------------------GGAGCGGACATTTCAATC---------AAT---TCT---------CACTGG---CCA---TCT------------GCATGG---------------TCA---ATTCAACCTGCT---------------CAA---------------TTTAAC---------ATAGCT------------------------------------GGA---------GTT---GGT---AAAGCCCCTGAA---------GTA---------------------TACCAA------------------AGTAGTTAT---------------------------ATT---TTGCATTGT---------------------GAAGGGCCT---------GAT---GGACAACCT------------------------------------------------------------------------GGG------------------ACT---------------------ATT------GAACCA---ATT---CTA------ACT------------TCT------GTA------------------CCTATA---AAT------TTA------------------TGG---GAA---------AGAGAT------------------------TTATTACTA------CAA---CAA---------TGG---------------------GAAGCA------CAA------------GTTCTA------------------------------
>1_213029764
---------------TGG---------GTA------AAT---CAA---------ATT------------------------------ACT---------AATAAA------TGCCCTACCTGTGAA------ATAACTATT---CAG------GGAGAG---------------------AAATTT---AAA------------------GGT---TTGGTAGAT---ACA------------------------GGAGCGGACATTTCAGTC---------ATT---TCTCTA---CAGCACTGG---CCG---CCC------------ATGTGG---------------CCA---ATTCAGCCCTCT---------------CAA---------------TTTAAC---------ATAGTT------------------------------------GGA---------ACT---GGT---AAAGCCCCA!AA---------GTA---------------------TATCGA------------------AGTAGTTAT---------------------------ATT---TTGCATTGT---------------------GAAGGACCC---------GAT---GGACAACCT------------------------------------------------------------------------GGG------------------ACT---------------------ATT------CAACCA---ATT---ATA------ACT------------TCT------GTA------------------CCTATA---AAT------TTA------------------TGG---GGA---------AGAGAT------------------------TTA---TTA------CAA---CAA---------TGC---------------------GGAGCA------CAA------------GTTCTA------------------------------
>Y_21627525
---------------TGG---------GTA------AAT---CAA---------ATT------------------------------GCT---------GATAAA------CATCCTGCCTGTGAA------ATAACTATT---GAG------GGAAAG---------------------AAATTT---AAA------------------GGT---TTGGTAGAT---ACA------------------------GTAGTGGACATTTCAGTC---------ATT---TCTCTA---CAGCACTGG---CTG---TCT------------GGACTG---------------CCA---ATTCAACCAGCT---------------CAA---------------TTTAAC---------ATAATT------------------------------------GGA---------GTT---GGT---AAAGCCCCTGAA---------GTA---------------------TATCAA------------------AGTAGCTCT---------------------------ATT---TTACATTGT---------------------GAAGGGCCC---------AGT---GGACAACCT------------------------------------------------------------------------GGG------------------ACT---------------------GTT------CAACCA---ATT---ATA------ACT------------TCT------GTA------------------CCTATA---AAT------TTA------------------TGG---GGA---------AGAGAT------------------------TTA---TTA------CAA---CAA---------TGG---------------------GGACCA------CAA------------GTTCTAATT---------------------------
>6_6066877
---------------TGG---------GTG------AAT---CAA---------ATT------------------------------ACT---------GATAAA------TGTCCTACCTGTGAA------ATAACTATT---CAG------GGAAAG---------------------AAATTT---AAA------------------GAT---TTGGTAGAT---ACA------------------------GGAGTGGACATTTCAATC---------ATT---TCTCTA---CAGCACTGG---CTG---TCC------------ACATGG---------------CCA---ATTCAACATACT---------------CAA---------------TTTAAC---------ATAGTT------------------------------------GGA---------GTT---GGT---AAAGCCCCTGAA---------GTA---------------------TATCAA------------------AGTAGTTAT---------------------------ATT---TTGCATTGT---------------------!GA------------------------CAACCT------------------------------------------------------------------------GGG------------------ACT---------------------ATT------CAACCA---ATT---ATA------ACT------------TCT------GTG------------------CCTATA---AAT------TTA------------------TGG---GGA---------AGATAT------------------------TTA---TTA------TAA---CAG---------TGG---------------------AAAGCA------CAA------------GTTCTA------------------------------
>X_65441147
---------------TGG---------GTA------AAT---CAA---------ATT------------------------------ACT---------GATAAA------CATCCTACCTGTGAA------ATAACTATT---CAA------GGAAAG---------------------AAATTT---AAA------------------GGT---TTGGTAGAT---ACA------------------------AGAGCAGACATTTCAATC---------ATT---TCTCTA---CAGCACTGG---CTG---TCT------------GTATGG---------------CCA---ATTCATCTCGCT---------------CAA---------------TTTAAC---------ATAGTT------------------------------------GGA---------ATT---GGT---AAAGCCGCTGAA---------GCA---------------------TATCAA------------------AGTAGTTAT---------------------------ATT---TTGCATTGG---------------------GAGGGGCCT---------GAT---GGACAACCT------------------------------------------------------------------------GGG------------------ACT---------------------ATT------CAACCA---ATT---ATA------ACT------------TCT------GTA------------------CCTATA---AAT------TTA------------------TAG---GGA---------AGAGAT------------------------TTA---TTA------CCG---CAA---------TGG---------------------GAGGCA------CAA------------GTT---------------------------------
>1457367685
---------------TGG---------GTG------AAT---CAA---------ATT------------------------------ATG---------GATAAA------TGTCCTACCTGTGAA------ATAACTATT---CAG------CGAAAG---------------------AAATTT---AAA------------------GGT---TTGGTAGAT---ACA------------------------GGAGTGGAAATTTCAATC---------ATT---TCTCTA---CAGCACTGA---CTG---TCT------------GTGTGG---------------CCA---ATTCAACCCGCT---------------CAA---------------TTTAAC---------ACAGTT------------------------------------GGA---------GTT---GGT---AAAACCCCTGAA---------GTA---------------------TATCAA------------------AGTAGTTAT---------------------------ATT---TTGCGTTGT---------------------GAAGGGCCC---------GAT---GGACAACCT------------------------------------------------------------------------GGG------------------ACT---------------------ATT------CTACCA---ATT---ATA------ACT------------TCT------GTA------------------CCTATA---AAT------TCA------------------TGG---GGA---------AGAGAT------------------------TTA---TTG------CAA---CAA---------TGG---------------------GGAGCA------CAA------------GTTCTA------------------------------
>1731634523
---------------TGG---------GTG------AAT---CAA---------ATT------------------------------ACT---------GATAAA------TGTCCTACCTGTGAA------ATAACTATT---CAG------GGAAAG---------------------AAATTT---AAA------------------GGT---TTGGTAGAT---ACA------------------------GGAGTGGACATTTCAGTC---------ATT---TCTCTA---CAGCACTGG---CCA---TCC------------ATGTGG---------------CCA---GTTCAACCTGCT---------------CAA---------------TTTAAC---------ATAGTT------------------------------------GGA---------GTT---GAT---AAAGCCCCTGAG---------GTA---------------------TATCAA------------------AATAGTTAT---------------------------ATT---TTGCATTGT---------------------GAAGGGTCA---------GAT---GGACAACCT------------------------------------------------------------------------GGG------------------ACT---------------------ATT------CAACCA---ATT------------------------------------GTA------------------CCTATA---AAT------TTG------------------TGG---GGA---------AAAGAT------------------------TTA---TTA------CAA---CAA---------TGG---------------------GGTATG------TCC------------CTGGTA------------------------------
>4_141939870
---------------TGG---------GTG------AAT---CAA---------ATT------------------------------ACT---------GATAAA------TGTCCTACCTGTTAA------ATAACTATT---CAG------GGAAAG---------------------AAATTT---AAA------------------GGT---TTGGTCAAT---ACA------------------------GGAGTGGACATTTCAATC---------ATT---TATCTA---CAGCACTGG---CCA---TCT------------CTGTGG---------------CCA---ATTCAACCCACT---------------CAA---------------TTTAAC---------GTAGTT------------------------------------GGA---------GTT---AGT---AAAGCCCCTGAA---------GTA---------------------TATCAA------------------AGCAGTTAT---------------------------ATT---TTGCATTGT---------------------GAAGGGCCC---------GAT---GGACAACCT------------------------------------------------------------------------AGG------------------ACT---------------------ATT------CAACCA---ACT---GTA------ACT------------TCT------GTA------------------CCTTTA---AAT------TTA------------------TGG---GGG---------AGAGAT------------------------TTA---TCA------CAA---CAA---------TGG---------------------GGAGCA------CAA------------ATTCTA------------------------------
>Y_16679872
---------------TGG---------GTG------AAT---CAA---------ATT------------------------------ACT---------GATAAA------TGTTCTACCAGTAAA------GTAACTATT---CAG------GGAAAA---------------------AAATTT---AAA------------------GGT---TTGGTTGAT---ACA------------------------GGAGTGAACATTTTAATC---------ATT---TCTCTA---CAGCACTGG---CTG---TCC------------ACATGG---------------CCA---ATTCAATCTGCT---------------CAA---------------TTTAAT---------GTAGCT------------------------------------GGG---------GTT---GGT---AAAACCCCTGAA---------GTA---------------------TATTGA------------------AGTAGTTAT---------------------------ATT---TTGCATTTT---------------------GAAGGGCCT---------GAT---GGACAACCT------------------------------------------------------------------------GGG------------------ACT---------------------ATT------CAATCA---ATT---ATA------ACT------------TCT------GTA------------------CATATT---AAT------TTA------------------TGG---GGA---------AGAGAT------------------------TTA---TTA------TAA---CAA---------TGG---------------------GGAGCA------CAC------------GTTCTAATT---------------------------
>Y_21788098
---------------TGG---------GTA------AAT---CAA---------ATT------------------------------ACT---------GATAAA------CATCGTACCTGTGAA------ATAACTATT---GAG------GGAAAG---------------------AAATTT---AAA------------------GAT---GTGGTAGAT---ACA------------------------GTAGTGGACATTTCAGTC---------ATT---TCTCTA---CAGCACTGG---CCA---TCC------------AGATGG---------------CCA---ATTCAACCCGCT---------------CAT---------------TTTAAC---------AGAGTT------------------------------------GGA---------GTT---GGT---AAAGCCCCTGAA---------GTA---------------------TATCAA------------------AGTAGTTCT---------------------------ATT---TTGCTTTGT---------------------GAAGGGCCT---------GAT---GGACAACCT------------------------------------------------------------------------GGG------------------ACT---------------------ATT------CCACCA---ATT---ATA------ACT------------TTG------GTA------------------CCTATA---AAT------GTA------------------TGT---GGA---------GGATAT------------------------TTA---TTA------AAA---CAA---------TGG---------------------GGAGCA------CAA------------GTTCTAATT---------------------------
>Y_21715404
---------------TGG---------GTA------AAT---CAA---------ATT------------------------------ACT---------GATAAA------CATCGTACCTGTGAA------ATAACTATT---GAG------GGAAAG---------------------AAATTT---AAA------------------GAT---GTGGTAGAT---ACA------------------------GTAGTGGACATTTCAGTC---------ATT---TCTCTA---CAGCACTGG---CCA---TCC------------AGATGG---------------CCA---ATTCAACCCGCT---------------CAT---------------TTTAAC---------AGAGTT------------------------------------GGA---------GTT---GGT---AAAGCCCCTGAA---------GTA---------------------TATCAA------------------AGTAGTTCT---------------------------ATT---TTGCTTTGT---------------------GAAGGGCCT---------GAT---GGACAACCT------------------------------------------------------------------------GGG------------------ACT---------------------ATT------CCACCA---ATT---ATA------ACT------------TTG------GTA------------------CCTATA---AAT------GTA------------------TGT---GGA---------GGATAT------------------------TTA---TTA------AAA---CAA---------TGG---------------------GGAGCA------CAA------------GTTCTAATT---------------------------
>Y_9148615
---------------TGG---------GTA------AAT---CAA---------ATT------------------------------ACT---------GATAAA------CATCTTACCTGTGAA------ATAACTATT---GAG------GGAAAG---------------------AAATTT---AAA------------------GGT---TTGGTAGAT---ACA------------------------GTAGCAGACATTTCAATC---------ATT---TCTCTA---CAGCACTGG---CCA---TCC------------AGATGG---------------CCA---ATTCAACCCGCT---------------CAT---------------TTTAAC---------AGAGTT------------------------------------GGA---------GTT---GGT---AAAGCCCCTGAA---------GTA---------------------TATCAA------------------AGTAGTTCT---------------------------ATT---TTGCTTTGT---------------------GAAGGGCCT---------GAT---GGACAACCT------------------------------------------------------------------------GGG------------------ACT---------------------ATT------CCACCA---ATT---ATA------ACT------------TCG------GTA------------------CCTATA---AAT------TTA------------------TGG---GGA---------GGAGAT------------------------TTA---TTA------AAA---CAA---------TGG---------------------GGAGCA------CAA------------GTTCTAATT---------------------------
>Y_9241504
---------------TGG---------GTA------AAT---CAA---------ATT------------------------------GCT---------GATAAA------CATCCTGCCTGTGAA------ATAACTACT---AAG------GGAAAG---------------------AAATTT---AAA------------------GGT---TTGGTAGAT---ACA------------------------GTAGTGGACATTTCAGTC---------ATT---TCTCTA---CAGCACTGG---CTG---TCT------------GGATTG---------------CCA---ATTCAACCAGCT---------------CAA---------------TTTAAC---------ATAGTT------------------------------------GGA---------GTT---GGT---AAAGCCCCTGAA---------GTA---------------------TATCAA------------------AGTAGCTCT---------------------------ATT---TTACAGTGT---------------------GAAGGGCCC---------AAT---GGACAACCT------------------------------------------------------------------------GGG------------------ACT---------------------GTT------CAACCA---ATT---ATA------ACT------------TCT------GTA------------------CCTATA---AAT------TTA------------------TGG---GGA---------AGATGT------------------------TTA---TTA------CAA---CAA---------TGA---------------------GGACCA------CAA------------TTTCTAATT---------------------------
>4_101904673
---------------TGG---------GTA------AAT---CAA---------ATT------------------------------ACT---------GATAAA------TGTCCTACCTGTGAA------ATAACTATT---CAG------GGAAAG---------------------AAATTT---AAA------------------GGT---TTGGTAGAT---ACA------------------------GGAGTGGACATTTCAATC---------ATT---TCTCTA---CAGCACTGG---ACG---TCT------------GCATGG---------------CCA---ATTCAACCCACT---------------CAA---------------TTTAAC---------ATAGTT------------------------------------GGA---------GTT---AAT---AAAGCCCCTGAA---------GTA---------------------TATCAA------------------AGTAGTTAT---------------------------ATT---TTGCATTGT---------------------GAAGGGCCT---------GAT---GGACGACCT------------------------------------------------------------------------GGG------------------ACT---------------------ATT------CGACCA---ATT---ATA------ACT------------TCT------GTA------------------CCTATA---AAT------TTA------------------TGG---GGA---------AGAGAT------------------------TTA---TTA------CAA---CAA---------TGG---------------------GAACAC------AAG------------TTCTAA------------------------------
>4_176346134
---------------TGG---------GTA------AGT---CAA---------ATT------------------------------ACT---------GATAAG------TGTCCTACCTGTGAA------ATAACTATT---CAG------GGAAAG---------------------AAATTT---AAA------------------GGT---TTAGTAGTT---ACA------------------------GGAGTGGACACTTCAATC---------ATT---TCTCTA---CAGCACTGG---CCA---TCC------------ATGTGG---------------CCA---ATTCCACCTGCT---------------CAA---------------TTTAAC---------ATAGTT------------------------------------GGA---------GTT---GGT---AAAGCCCCTGAA---------GTA---------------------TATCAA------------------AGTAGTTAT---------------------------ATT---TTGCATTGT---------------------GAAGGGCCC---------GAT---GGACAACCT------------------------------------------------------------------------GGG------------------ACT---------------------ATT------CAACCA---ATT---ATA------ACT------------TCT------GTA------------------CCTATA---AAT------TTA------------------TGG---GGA---------AGAGAT------------------------TTA---TTA------CAA---CAA---------CGA---------------------GGAGCA------CAA------------ATTCTA------------------------------
>1525637727
---------------TGG---------GTG------AAT---CAA---------ATT------------------------------CCT---------GATAAA------CATCCTACCTGTGAA------ATAACTATT---CAG------GGAAAG---------------------AAATTT---AAA------------------GGT---TTGGTACAT---ACA------------------------GGAGCGGACATTTCAATC---------ATT---TCTCTA---CAGCACTGG---CCG---TCC------------ACGTGG---------------CCA---ATTCAACCCTCT---------------CAA---------------TTTAAC---------AGAGTT------------------------------------GGA---------GTT---GGT---AAAGCCCCTGAA---------GTA---------------------TATCAC------------------AGTAGTTAT---------------------------ATT---TTGCATTGT---------------------GAAGGGTCC---------GAT---GGACAATCT------------------------------------------------------------------------GGG------------------ACT---------------------ATT------CAACCA---ATT---GTA------ACT------------TCT------GTA------------------CCTATA---AAT------TTA------------------TGG---GGA---------AGAGAT------------------------TTA---TTA------CAG---CAA---------TGG---------------------AGAGCA------CAA------------GTGTTA------------------------------
>1923535227
---------------TGG---------GTA------AAT---CAA---------ATT------------------------------ACT---------GATAAG------CATCCTACCTGTGAA------ATAACTATT---CAG------GGAAAG---------------------AAATTT---AGA------------------GGT---TTGGTAGAT---ACA------------------------GGAGTGGACATTTCAATC---------ATT---TCTCTA---CAGCACTGA---CCA---TCC------------GCACGG---------------CCA---ACTCAACCCTCT---------------CAA---------------TTTAAC---------ATAGCT------------------------------------GGA---------GTT---GGT---AAAGCCCCTGAA---------GCA---------------------TATCAA------------------AGTAATTAT---------------------------ATT---TTACATTGT---------------------GAAGAACCT---------GAT---GGACAATCT------------------------------------------------------------------------GGG------------------ACT---------------------ATT------CAGCCA---ATT---ATA------ACT------------!CT------CTA------------------CCTATA---AAT------TTA------------------TGG---GGG---------AGAGAT------------------------TTA---TTA------CAG---CAA---------TGA---------------------GGAGCA------GAA------------GTTCTA------------------------------
>1053338993
---------------TGG---------GTA------AAT---CAA---------ATT------------------------------ACT---------GATAAA------TGTCCTACCTGTGAA------ATAACTATT---CAG------AGAAAG---------------------AAATTT---AAA------------------GGT---TTGGTAGAT---ACA------------------------GGAGCGGACATTTCAATC---------ATT---TCTCTA---CAGCACTGG---CCG---TCC------------ATGTGG---------------CCA---ATTCAACTCGCT---------------CAA---------------TTTAAC---------ATATTT------------------------------------GGA---------GTT---GGT---AAAGCCCCTGAA---------GTA---------------------TATCAG------------------AGTAGTTAT---------------------------ATT---TTGCATTGT---------------------GAAGGGCCC---------AAT---GGACAACCT------------------------------------------------------------------------GGG------------------ACT---------------------ATT------CAACCA---ATT---ATG------AAT------------TCT------GTA------------------CCTATA---AAT------TTA------------------TGG---GGG---------AGAGAT------------------------TTA---TTA------CAA---CAA---------TGG---------------------GGAGCA------CAA------------ATTCTA------------------------------
>199715832
---------------TGG---------GTA------AAT---CAA---------ATT------------------------------ACT---------GATAAA------TGTCCTGCCTGTGAA------ATAACTATT---CAG------GGAAAG---------------------AAATTT---AAA------------------GGT---TTGGTAGAC---ACA------------------------GGAGATGACATTTCAATC---------ATT---TCTCTC---CAGCACTGG---CCA---TCC------------ACGTGG---------------CCA---ATTCAACCTGCT---------------CAA---------------TTTAAC---------ATAGTT------------------------------------GGA---------GTT---GGT---AATGCCCCTGAA---------GTA---------------------TATCAA------------------AGTAGTTAT---------------------------ATT---TTGCATTGT---------------------GAAGGGCCC---------GAT---GGACAACCT------------------------------------------------------------------------GGG------------------ACT---------------------ATT------CAACCA---ATT---ATA------ACT------------TAT------GTA------------------CCTATA---AAT------TTA------------------TGG---GGA---------AGAGAT------------------------TTA---TTA------CAA---CAA---------TGG---------------------GGAGCA------CAA------------GTTCTA------------------------------
>1294357958
---------------TGG---------GTA------AAT---CAA---------ATT------------------------------ACT---------GATAAA------TGTCCTACCTGTGAA------ATAACTATT---GAA------GGAAAG---------------------AAATGT---AAA------------------GGT---TTGGTAGAT---ACA------------------------GGAGCAGACATTTCAATC---------ATT---TCTCTA---CAGTACTGG---CCA---TCC------------ACGTGG---------------CCA---ATTCAACCTGCT---------------CAA---------------TTTAAC---------ATAGTT------------------------------------GAA---------GTT---GGT---AAAGTCACTGAA---------GTA---------------------TATCAA------------------AGTAGTTAT---------------------------ATT---TTGCATTGT---------------------GAGGGGCCC---------GAT---GGACAACCT------------------------------------------------------------------------GGG------------------ACT---------------------ATT------CAAGCA---ATT---ATA------ACT------------TCT------GTA------------------CCTATA---AAC------TGA------------------TGG---GGA---------AGAGAT------------------------TTA---TTA------CAA---CAA---------TGG---------------------GGAGCA------CAA------------GTTCTA------------------------------
>1921342583
---------------TGG---------GTA------AAT---CAA---------ATT------------------------------ACT---------GATAAA------TGTCCTACCTGTGAA------ATAACTATT---CAG------GGAAAG---------------------AAATTT---AAA------------------GGT---TTGATAGAT---ACA------------------------GAAGCAGATGTTTCAATC---------ATT---TCTCTA---CAGCACTGG---CCA---TCC------------TTGTGG---------------CCA---ATTCAACCCACT---------------CAA---------------TTTAAC---------ATAGTT------------------------------------GGA---------GTT---GGT---AAAGCCCCTGAA---------GTA---------------------TATCAA------------------AGTAGTTAT---------------------------ATT---TTGCATTGT---------------------GAAGGGCCC---------GAT---GGACAACCT------------------------------------------------------------------------GGG------------------ACT---------------------ATT------CAACCA---ATT---ATT------ACT------------TCT------ATA------------------CCTATA---ATT------TTA------------------TGG---GGA---------AGAGAT------------------------TTA---TTA------CAA---CAA---------CGG---------------------GGAGCA------CAC------------ATTCTA------------------------------
>5_115040364
---------------TGG---------GTG------AAT---CAA---------ATT------------------------------ACT---------GATAAA------TGTCCTACCTGTGAA------ATAACTATT---CAG------TGAAAA---------------------AAATTT---AAA------------------GGT---TTGATAGAT---ACA------------------------GGAGTGGACATTTCAATC---------ATT---TCTCTA---CAGCACTGG---CTG---TCC------------ATGTGG---------------CCA---ATTCAACCCACT---------------CAA---------------TTTAAC---------ATAGTT------------------------------------GGA---------GTT---GGT---AAAGCCCCTGAA---------GTA---------------------TATCAA------------------AGTAGTTAT---------------------------ATT---TTGCATTGG---------------------GAAGGACCT---------GAT---GTACAACCT------------------------------------------------------------------------GGG------------------ACT---------------------ATT------CAACCA---ATT---GTA------ACT------------TCT------GTA------------------CCTATA---AAT------TTA------------------TGG---GGA---------AGAGAT------------------------TTA---TCA------CAA---CAA---------TGT---------------------GGAGCA------CAA------------GTTCTA------------------------------
>1589238334
---------------TGG---------GTG------AAT---CAA---------ATT------------------------------ACT---------GATGAA------CGTCCTACCTGTGAA------ATAACTACT---CAG------GGAAAG---------------------AAATTT---AAA------------------GGT---TTGATAGAT---ACA------------------------GGAGCAGACATTTCAATC---------ATT---TCTCTA---TGGCACTGG---CCA---TCT------------GCATGG---------------CCA---ATTCAACCCGCT---------------CAA---------------TTTAAC---------ATAGTT------------------------------------GGA---------GGT---GGT---AAAGCCTCTGAA---------GTA---------------------TATCAA------------------AGTAGTTAT---------------------------ATT---TTGCATTAT---------------------GAAGGGCCC---------GAT---GGACAACCT------------------------------------------------------------------------GGG------------------ACT---------------------ATT------CAATCA---ATT---GTA------ACT------------TCT------GTA------------------CCTAAA---AAT------TTA------------------TGG---GGA---------AGAGAT------------------------!TA------------CAA---CAA---------TGG---------------------GGAGCA------CAA------------GTTCTAATT!!C------------------------
>4_135959299
---------------TGA---------GTG------AGT---CAA---------ATT------------------------------ACT---------GATAAA------TGTCCTACCTGTGAA------AAAACTATT---CAA------GGAAAG---------------------AAATTT---AAA------------------AGT---TTGGTAGAT---ACA------------------------GGAGCAGACATTTCAATC---------ATT---!CTCTA---CAGCACTGG---CCA---TCC------------ACGTGG---------------CCA---ATTCAACCCCTC---------------CAA---------------TTTAAC---------ATATTT------------------------------------GGA---------GTT---GGT---AAAGCCCCTAAA---------GTA---------------------TATCAA------------------AGCAGTTAT---------------------------ATT---TTGCATTGT---------------------GATGGGCCC---------GAT---GGACAACCT------------------------------------------------------------------------!TG------------------ACT---------------------ATT------CAACCA---ATT---GTA------ACT------------TCT------GTA------------------CCTATA---CAT------TTA------------------TGG---GGA---------AGAGAT------------------------TTA---TTA------CAA---CAA---------TGG---------------------TGACCA------CGA------------GTTCTA------------------------------
>6_45237151
---------------TGG---------GTG------AAT---CAA---------ATT------------------------------ACT---------GATCAA------TGTCCTACCCGTGAA------ATAACTATT---CAG------AGAAAG---------------------AAATTT---AAA------------------GGT---TCAGTAGAT---ACA------------------------GGAGTGGACATTTCAATC---------ATT---TCTCTA---CAGCATTGG---CTG---TTC------------ACGTAG---------------TCA---ATTCAACCCACT---------------CAA---------------TTTAAC---------ATAGTT------------------------------------GGA---------GTT---GGT---AAAGCCCCTGAA---------GCA---------------------TATCAA------------------AGTAGTTAC---------------------------ATT---TTGCATTGT---------------------GAAGGACCC---------GAT---GGACAACCT------------------------------------------------------------------------GGG------------------AAT---------------------ATT------CAACCA---ATT---ATA------ACT------------TCT------GTA------------------CCTATA---AAT------TTA------------------TGG---GGA---------AGAGAT------------------------TTA---TTA------CAA---CAA---------TGG---------------------GGAACA------CAA------------GTTCTA------------------------------
>4_69194983
---------------TGG---------ATT------AAA---GTA---------ATT------------------------------TCT---------AAACAA------TGGCCCACCTGCACC------ATACACATT---CAA------GGAAAA---------------------AGGTTT---GAG------------------GGC---ATAGTGGAT---GCT------------------------GGGGCTGATGTTTCTATT---------ATT---TCCTCT---AATGTATGG---CCT---TCC------------TTCTGG---------------CTT---AAACATCCCACT---------------AAC---------------ATGGGA---------TAAGTA------------------------------------GGG---------GTT---GGA---AAAGCTGATGAA---------GTT---------------------CACCAG------------------AGCACATTT---------------------------ATC---TTGCCTTGC---------------------ACTGGCCCT---------GAT---GGTCAAAAG------------------------------------------------------------------------GTA------------------CAA---------------------TTC------AGCCTT---ATA---TCA------CAC------------CAA------TCC------------------CCATTA---ATC------TTT------------------GAG---GCA---------GAGATT------------------------!AG---CTG------GAA---CAA---------TGG---------------------GGGGCT------GCA------------ATTAAT------------------------------
>6_70446909
---------------TGG---------GTA------AAT---CAA---------ATT------------------------------ACT---------GATAAA------CGTCATACCTGTGAA------ATAACTATT---CAG------GGAAAG---------------------AAATTT---AAA------------------GGT---TTGGTAGAC---ACA------------------------GAAGTGGACATTTCAATC---------GTT---TCTCTA---CAGCACTGA---CTG---TCC------------ACGTGG---------------CCA---ATTCAACCCGCT---------------CAA---------------TTTAAC---------ATAGTT------------------------------------GGA---------GTT---GGT---AAAGCCCCTGAA---------GCA---------------------TATCAA------------------AGTGGTTAT---------------------------ATT---TTGCATTGT---------------------GAAGGGCCC---------GAT---GGACAACCT------------------------------------------------------------------------GGG------------------ACT---------------------ATT------CAACCA---ATT---ATA------ACT------------TCT------GTA------------------CCTATA---AAT------TTA------------------TGG---AGG---------AGAGAT------------------------TTA---TTA------CAA---CAG---------TGC---------------------GGAGCA------CAA------------GTTCTA------------------------------
>X_62757021
---------------TGG---------GTA------AAT---CCA---------ATT------------------------------ACT---------GATAAA------CTTTCTACCTGTGAA------ATAACTATT---AAG------GGAAAG---------------------AAATGC---AAA------------------GGT---TTGGTAGAT---ACA------------------------GGAGCGGACGTTTCAATC---------ATT---TCTATA---CAGCACTGG---CCA---TCT------------GCGTGG---------------CCA---ATTCAACCTGTT---------------CAA---------------TTTAAC---------ATAGTT------------------------------------GGA---------GTT---AGT---AAAGCCCCTGAA---------GTA---------------------TATCAA------------------AGTAGTTAT---------------------------ATT---TTTCACTGT---------------------GAAGGGCCC---------GAC---ATACAATCT------------------------------------------------------------------------GGG------------------ACT---------------------ATT------CAACCA---ATT---CTA------ACT------------TCT------GTA------------------ACTATA---AAT------TTA------------------TGG---GGA---------AGAGAT------------------------TTA---TTA------CAA---!AA---------TGG---------------------GGAGAA------CAA------------GTTCTAATT!!C------------------------
>4_45044447
---------------TGG---------GTA------AAT---CAA---------ATT------------------------------TCT---------GATAAA------TGTCTTACCTATGAA------ATAACTATT---CAG------GGAAAG---------------------AAATTT---AAA------------------GGT---TTGGTAGAT---ACA------------------------GGAGTGGACATTTGAGTC---------ATT---TCTTTA---CAGCTCTGG---CCG---TCC------------ATGTGG---------------CCA---ATTCAATCCACT---------------CAA---------------TTTAAC---------ATAGTT------------------------------------GGA---------GTT---GGT---AAAGCCCCTGAA---------GCA---------------------TATCAA------------------AGTAGTTAC---------------------------ATT---TTGCATTGT---------------------GAAGGGCCT---------GAT---GGACAACCT------------------------------------------------------------------------GGA------------------ACT---------------------ATT------CAACCA---ATT---ACA------ACT------------TCT------TTA------------------CCTATA---AAT------TTA------------------TGA---GGG---------AGAGAT------------------------TTA---TTA------CAA---CAA---------AGG---------------------GGAGCA------CAA------------GTTCTA------------------------------
>4_64564995
---------------TGG---------GTA------AAT---CAG---------ATT------------------------------ACT---------GATAAA------TGTCCTACGTGTGAA------ATAACTATT---CAG------GGAAAG---------------------AAATTT---AAA------------------GAT---TTGGTAGAT---AGA------------------------GAATCGAACGTTTCAGTC---------ATT---TCTCTA---CAGCACTGG---CCG---TCC------------ACGTGG---------------CCA---ATTCAAGCCGCT---------------CAA---------------TTTAAC---------ATAGTT------------------------------------GGA---------GTA---GGT---AAAGCCCCTGAA---------GTA---------------------TATCAA------------------AGTAGTTAC---------------------------ATA---TCATATTGT---------------------GAAGGGCCT---------GAT---GGACAACCT------------------------------------------------------------------------GGG------------------ACT---------------------ATT------CAACCA---TTT---ATA------ACG------------TCT------GTA------------------CCTATA---AAT------!TA------------------TGG---GGA---------AGAGAT------------------------TTA---TTA------CAA---CAA---------TGG---------------------GGAGCA------CAA------------GTTCTG------------------------------
>201399364
---------------TTA---------TCA------CAA---TCT---------ATA------------------------------GCC---------TCTAGT------AGGCCCACCTGTGTA------GTACAAATT---AAA------GGAAAG---------------------AAATTT---TAT------------------GGG---CTTATGGAC---ACA------------------------AGAGCTGATGTGTCAGTA---------ATA---TCCAGT---AAGGACTGG---CCC---CCA------------GCATGG---------------CCT---CTCAGAATAACT---------------GCC---------------ACATCC---------CTAGTG------------------------------------GGA---------GTA---GGA---GCAGCTAAAAGT---------GTT---------------------CAACAG------------------AGTGCTGAG---------------------------ATT!!TTTATCTTGT---------------------CTTGGTCTG---------GAT---GGACAATCA------------------------------------------------------------------------TGT------------------ACT---------------------TTT------CAGCCT---TAT---GTT------GAA------------AAT------ATA------------------GCTATC---AAT------TTA------------------TGG---!!C---------TATAAA------------------------TTG---ATA------GCC---ATA---------TCA---------------------GTTTAT------CGA------------GATTTA!!C---------------------------
>1_167321871
---------------TGG---------GTG------AAT---CAA---------ATT------------------------------ACT---------GATAAA------TGTCCTACCTGTGAA------ATAACTATT---CAG------GGTAAA---------------------GAATTT---AAA------------------GGT---TTGGTAGAT---ACA------------------------GGAATGGACATTTCAATC---------ATT---TCTCTA---CAGCACTGG---CCG---TCC------------ACGTGG---------------CCA---ATTCAATCTGCT---------------CAA---------------TTTAAC---------ATAGTT------------------------------------GGA---------GTT---GGT---AAAGCCTCTGAA---------GTA---------------------TATCAA------------------AGTAGTTAT---------------------------ATT---TTGCATTGT---------------------GAAGGGCCC---------AAT---GGACAACCT------------------------------------------------------------------------GGG------------------ACT---------------------ATC------CAACCA---GTT---ATA------ACT------------TCT------GTA------------------CCTATA---AAT------TTA------------------TTG---GGG---------AGAGAT------------------------TTA---TTA------CAG---CAA---------TGG---------------------GGAGCA------CAA------------GTTCTA------------------------------
>8_136910825
---------------TGG---------GTA------AAT---CAA---------ATT------------------------------ACT---------AATAAA------TGTCCTACCTGTGAA------ATAACTATT---CAG------GGAAAT---------------------AAATTT---AAA------------------GGT---TTGGTAGAC---ACA------------------------GGAGTGGACATTTCAATC---------ATT---TCTCTA---CAGCACTGG---CTG---TCC------------ATGTGG---------------GCA---ATTCAACCCACT---------------CAA---------------TTTAAC---------ATAGTT------------------------------------GGA---------GTT---GAT---AAAGTCCCTGAA---------GTA---------------------TATCAA------------------AGTAGTTAT---------------------------ATT---TCGCATTGT---------------------GAAGGGCCC---------GAT---GGGCAACCT------------------------------------------------------------------------GGG------------------ACT---------------------ATT------CAAACA---ATT---ACA------ACT------------TCT------GTA------------------CCTATA---AAT------TTA------------------TGG---GGA---------AGAGAT------------------------TTA---TTA------CAA---CAA---------TGG---------------------GGAGCA------CAT------------CCAGAA------------------------------
>Y_13254926
---------------TTG---------GTG------AAT---CAA---------ATT------------------------------ACT---------GATAAA------CGTCCTACCTGTAAA------GTAACTATT---CAG------GGAAGA---------------------GAATTT---AAA------------------GGT---TTGGTAGAT---ACA------------------------GGAGCGGACATTTCAATC---------ATT---TCTATA---CAGCACTGG---CCA---TCC------------ACGTGC---------------CCA---GTTCAAACCGCT---------------CAA---------------TTTAAC---------ATAGTT------------------------------------GGA---------CTT---GGT---AAAGTCCCTGTA---------GTA---------------------TATCAA------------------AGTAGTTAT---------------------------ATT---TTGCATTGT---------------------GAAGGGCCC---------GAT---GGACAACCT------------------------------------------------------------------------GGG------------------GCT---------------------ATT------CAACCA---ATT---ATA------ACT------------TCT------GTA------------------CCTATA---TAT------TTA------------------TGG---GGA---------AGAGAT------------------------TTA---TTA------CAA---CAA---------TGG---------------------GGAGCA------CAA------------GTTCTAATT---------------------------
>1922578372
---------------TGG---------GCA------AGT---CAT---------GTC------------------------------TCA---------GAGAAC------AGAACTGTGTGTAAG------GCCGTTATT---CAA------GGAAAA---------------------CAGTTT---GAA------------------GGA---TTAGTAGAC---ACT------------------------GGACCAGATGTCTCTATC---------ATT---GCCTTA---AATCAGTGG---CCA---AAA------------AATTGG---------------CCT---AAACAAAAGGTT---------------GTT---------------ACGGGG---------CTTGTC------------------------------------AGC---------ATA---GGC---ACAGCCTCAGAA---------GTG---------------------TATCAA------------------AGTACTAGG---------------------------ATT---TTACATTGT---------------------TTAGGGCCA---------GAT---AATCAAGAA------------------------------------------------------------------------AGT------------------ACT------------------------------------------------------------------------------------------------------------------------------------------------------------------------------------------------------------------------------------------------------TCC------CAT------------GCTAAA------------------------------
>1_178558299
---------------TGG---------GTA------AAT---CAA---------ATT------------------------------ACT---------GATAAA------TGCCCTACCTGTGAA------ATAACTATT---CAG------GGAAAG---------------------AAATTT---AAA------------------GGT---TTTGTAGAT---ACA------------------------GGAGCAGATATTTCAATC---------ATT---TCTCTA---TAGCACTGG---CCA---TCC------------ACGTGG---------------CCA---ATTCAACCCACT---------------CAA---------------TTTAAC---------ATAGTT------------------------------------AGA---------GTT---GAT---AAAGCCCCTGAA---------GTA---------------------TATCAA------------------AGTAGTTAT---------------------------ATT---TTGCATTGT---------------------GAAGGGCAAAATATACGTGAT---GGACAACCT------------------------------------------------------------------------GTG------------------ACT---------------------ATT------CAACCA---ATT---ATA------ACT------------TCT------GTA------------------CCTATA---AAT------TTA------------------TGG---GGA---------AGAGAT------------------------TTA---TTG------CAA---CAA---------TGG---------------------GGAGCA------CAA------------GTTCTA------------------------------
>4_73359537
---------------TGG---------GTG------AAT---CAA---------ATT------------------------------ACT---------GATAAA------TGTCCTACCTGTGAA------ATAACTATT---CAG------GGAAAG---------------------AAATTT---AAA------------------GGT---TTGGTAGAT---ATA------------------------GGAGTAGACATTTCAATC---------ATT---TCTCTA---CAGCACTGG---CTG---TCC------------GCGTGG---------------CCA---ATTCAACCTGCT---------------CAA---------------TTTAAC---------ATAATT------------------------------------GGA---------CTT---!GT---AAAGCCCCTGAA---------GTA---------------------TATCAA------------------AGTAGTTAT---------------------------ATT---TTGCATTGT---------------------TAAGGGCCC---------AAT---GGACAACCT------------------------------------------------------------------------GGG------------------ACT---------------------ATT------CAACCA---ATT---GTA------ACT------------TCT------GTA------------------CCTATA---GAT------ATA------------------AGG---GGA---------AGAGAT------------------------TTA---TTA------------CAA---------TGG---------------------GGAGCA------CAA------------GTTCTA------------------------------
>163079581
---AAAGTGGCTTATTGG---------GTC------AAT---CAA---------ATT------------------------------GCT---------GATAAA------CGTCCTACCTGTGAA------ATAACTATT---CAG------GGAAAG---------------------AAATGT---AAA------------------GGT---TTGGTAGAT---ACA------------------------GGAGCAGACATTTCAATC---------ATT---TCTCTA---CAGCACTGG---CCA---TCC------------GCATGG---------------CCA---AGTCAACCCGCT---------------CAA---------------TTTAAC---------ATAGTT------------------------------------GGA---------GTT---GGT---AAAGCCCCTGAA---------GTA---------------------TATCAA------------------AGTAGTTAT---------------------------ATT---TTGCATTGT---------------------GAGGGGCCC---------GAT---GGACAACCT------------------------------------------------------------------------GGG------------------AAT---------------------ATT------CAACCA---ATT---ATA------ACT------------TCT------GTG------------------CCTATA---AAT------TTA------------------TGG---AGA---------AGAGAT------------------------TTA---TTA------CAA---CAA---------TGG---------------------GGAGCA------CAA------------GTTCTA------------------------------
>4_164999117
---------------TGG---------GCA------AGT---CGG---------GTC------------------------------TCA---------GAGAAC------AGACCTGTGCGTAAG------GCCATTATT---CAA------GGAAAA---------------------CAGTTT---GAA------------------GGG---TTAGTAAAC---ACT------------------------GGAGCAGATGTCTCCATC---------ATT---GCTTTA---AATCAGTGG---CCA---AAA------------AATTGG---------------CCT---AAACAAAAGGCT---------------GTT---------------ACAGGA---------CTTGTC------------------------------------AGC---------ATA---GGC---ACAGCCTCAGAA---------GTG---------------------TATCAC------------------AGTACTATG---------------------------ATT---TTACATTGT---------------------TCAGGGCCA---------GAT---AATCAAGAA------------------------------------------------------------------------AGT------------------ACTTCACAT---------------GTT------AAAAAA!!ACAT---TTA------TTA------------TCT------TGT---------------------CTC---GCT------GTA------------------ATG---GGAGTT---CCAGAAAAA------------------------ATC---AAA------ACT---GAC---------AAT---------------------GGC!CG---------------------------------------------------------
>3_20617777
---------------TGG---------GTA------AAT---CAA---------ATT------------------------------ACT---------GATAAA------CGTCCTACCTGTGAA------ATAACTATT---CAG------GGAAAG---------------------AAATTT---AAA------------------GGT---TTGGTAGAT---ACA------------------------GGAGCGGACATTTCAATC---------ATT---TCTCTA---CAGCACTGG---CCA---TCC------------GCGTGG---------------CCA---ATTCAACCCACT---------------CAA---------------TTTAAC---------ATAGTT------------------------------------GGA---------GTT---GGT---AAAGCCCCTGAA---------GTA---------------------TATCAA------------------AGTAGTTAT---------------------------ATT---TTGCATTGT---------------------GAGGGGCCC---------AAT---GGACAACCT------------------------------------------------------------------------GGG------------------ACT---------------------ATT------CAACCA---ATT---ATA------ACT------------TCT------GTA------------------CCTATA---AAT------TTA------------------TGG---GGG---------TGAGAT------------------------TTA---TTA------CAG---CAA---------TGG---------------------GGAGCA------CAA------------GTTCTA------------------------------
>1_896690
---------------TGG---------GTA------AAT---CAA---------ATT------------------------------ACT---------GATAAA------CGTCCTACCTGTGAA------ATAACTATT---CAG------GGAAAG---------------------AACTTT---AAA------------------GGT---TTGGTAGAT---ACA------------------------GGAGCAGACATTTCAATT---------ATT---TCTCTA---CAGCAGTGG---CCG---TCC------------GCGTGG---------------CCA---ATTCAACCCACT---------------CAA---------------TTTAAC---------ATAGTT------------------------------------GGA---------GTT---GGT---AAAGCCCCTGAA---------GTA---------------------TATCAA------------------AGTAGTTAT---------------------------ATT---TTGCATTGT---------------------GAAGGGCCC---------AAT---GGACAACCT------------------------------------------------------------------------GGG------------------ACT---------------------ATT------CAACCA---ATT---ATA------ACT------------TCT------GTA------------------CCTATA---AAT------TTA------------------TGG---GGG---------AGAGAT------------------------TTA---TTA------CAA---CAA---------TGG---------------------GGAGCA------CAA------------GTTCTA------------------------------
>4_97100780
---------------TGG---------GTA------AAT---CAA---------ATT------------------------------ACT---------GATAAA------CATCCTACCTGTGAA------ATAACTATT---CAG------GGAAAG---------------------AAATTT---AAA------------------GGT---TTGGTAGAT---ACA------------------------GGAGCAGACATTTCAATC---------ATT---TCTCTA---CAGCACTGG---CCA---TCC------------ACGTGG---------------TCA---ATTCACCCTGCT---------------CAA---------------TTTAAC---------ATAGTT------------------------------------GGA---------GTT---GGT---AAACCCCCTGAA---------GTA---------------------TATCAA------------------AGTAGTTAT---------------------------ATT---TTGCATTGT---------------------GAAGGGCCC---------GGT---GGACAACCT------------------------------------------------------------------------GGG------------------ACT---------------------ATT------CAACCA---ATT---ATA------ACT------------TCT------GTA------------------CCTATA---AAT------TTA------------------TGG---AGA---------AGAGAT------------------------TTA---TTA------CAA---CAA---------TGG---------------------GGAGCA------CAA------------GTTCTA------------------------------
>1068866117
---------------TGG---------GTA------AAT---CAA---------ATT------------------------------ACG---------GATAAA------CATCCTACCTGTGAA------AAAACTATT---CAG------GGAAAG---------------------AAATTT---AAA------------------GGT---TTGGTAGAT---ACA------------------------GGAGCAGACATTTCAATC---------ATT---TCTCTA---CAGCACTGG---CCA---TCC------------ACATGG---------------CCA---GTTCAACCCACT---------------CAA---------------TTTAAC---------ATAGTT------------------------------------GGA---------GTT---GGT---AAAGCCCCTGAA---------GTA---------------------TATCAA------------------AGTAGTTAT---------------------------ATT---TTGCATTGT---------------------GAAGGGCCC---------AAT---GGACAACCT------------------------------------------------------------------------GGG------------------ACT---------------------ATT------CAACCA---ACT---ATA------ACT------------TCT------GAA------------------CCTATA---AAT------TTA------------------TGG---GGG---------AGAGAT------------------------TTA---TTA------CAA---CAA---------TAG---------------------GGAGCA------CAA------------GTTTTA------------------------------
>2_33916800
---------------TGG---------GTA------AAT---CAA---------ATT------------------------------ACT---------GATAAA------CGTCCTACCTGTGAA------ATAACTATT---CAG------GGAAAG---------------------AAGTTT---AAA------------------GGT---TTGGTAGAT---ACA------------------------GGAGTGGACATTTCAATC---------ATT---TCTCTA---CAGCATTGG---CCA---TCC------------ACGTGG---------------CCA---ATTCAACCAGCT---------------CAA---------------CTTAAC---------ATAGTT------------------------------------GGA---------GTT---GGT---AATGCCCCTGAA---------GTA---------------------TATCAA------------------AGTAGTTAT---------------------------ATT---TTGTATTGT---------------------GAAGGGCCC---------AAT---GGACAACCT------------------------------------------------------------------------GGG------------------ACT---------------------ATT------CAACCA---AGT---ATA------GCT------------TCT------GTA------------------CCTATA---AAT------TTA------------------TAG---GGG---------AGAGAT------------------------TTA---TTA------CAA---CAA---------TGG---------------------GGAGCA------CAA------------GTTTTA------------------------------
>5_34785405
---------------TGG---------GTG------AAT---AAA---------ATT------------------------------ACT---------GATAAA------CATCCTACCTGTGAA------ATAACTATT---CAG------GGAAAG---------------------AAATTT---AAA------------------GGT---TTGGTAGAT---ACA------------------------GGAGTGGACATTTCAATC---------ACT---TCTCTA---CAGCACTGG---CCG---TCC------------ACGTGA---------------CCA---ATTCAACCCATT---------------CAA---------------TTTAAC---------ATAGCT------------------------------------GGA---------GTT---GGT---AAC!!CCCTGAA---------GTA---------------------TATCAA------------------AGTAGTCAT---------------------------ATT---TTGCACTGT---------------------GAAGGGCCC---------AAT---GGACAACCT------------------------------------------------------------------------GGG------------------ACT---------------------ATT------CAACCA---ATT---ATA------ACT------------CCT------GTA------------------CCTATA---AAT------TTA------------------TGG---!GA---------AGAGAT------------------------TTA---TTA------CAA---CAA---------TGG---------------------GGAGTA------CAA------------GTTCTG!!A---------------------------
>NT_167245.2/2492688
---------------TGG---------GTG------AAT---CAA---------ATT------------------------------ACT---------GATAAA------CGTCCTACCTGTGAA------ATAACTATT---CAG------GGAAAG---------------------AAATGT---AAA------------------GAT---TTGGTAGAT---ACA------------------------GGAGCGGACATTTCAATC---------ATT---TCTCGA---CAGCACTGG---CCG---TCT------------GCGTGG---------------CCA---GTTCAACACACT---------------CAA---------------CTTAAA---------ACAGTT------------------------------------GGA---------GTT---GGT---AAAGCCCCTGAA---------GTA---------------------TATCAA------------------AGCCATTAT---------------------------ATT---TTGCATTGT---------------------GAAGGTCCC---------GAT---GGACAACCT------------------------------------------------------------------------GGG------------------ACT---------------------ATT------CAACCA---ATT---ATA------ACT------------TCC------GTA------------------CCTATA---AAT------TTA------------------TGG---GGG---------AGAGAT------------------------TTA---TTA------CAA---CAA---------TGG---------------------GGAGCA------CAA------------GTTCTACTT---------------------------
>NT_113891.3/2715801
---------------TGG---------GTG------AAT---CAA---------ATT------------------------------ACT---------GATAAA------CGTCCTACCTGTGAA------ATAACTATT---CAG------GGAAAG---------------------AAATGT---AAA------------------GAT---TTGGTAGAT---ACA------------------------GGAGCGGACATTTCAATC---------ATT---TCTCGA---CAGCACTGG---CCG---TCT------------GCGTGG---------------CCA---GTTCAACACACT---------------CAA---------------CTTAAA---------ACAGTT------------------------------------GGA---------GTT---GGT---AAAGCCCCTGAA---------GTA---------------------TATCAA------------------AGCCATTAT---------------------------ATT---TTGCATTGT---------------------GAAGGTCCC---------GAT---GGACAACCT------------------------------------------------------------------------GGG------------------ACT---------------------ATT------CAACCA---ATT---ATA------ACT------------TCC------GTA------------------CCTATA---AAT------TTA------------------TGG---GGG---------AGAGAT------------------------TTA---TTA------CAA---CAA---------TGG---------------------GGAGCA------CAA------------GTTCTACTT---------------------------
>NT_167248.2/2490310
---------------TGG---------GTG------AAT---CAA---------ATT------------------------------ACT---------GATAAA------CGTCCTACCTGTGAA------ATAACTATT---CAG------GGAAAG---------------------AAATGT---AAA------------------GAT---TTGGTAGAT---ACA------------------------GGAGCGGACATTTCAATC---------ATT---TCTCTA---CAGCACTGG---CCG---TCT------------GCGTGG---------------CCA---GTTCAACACACT---------------CAA---------------CTTAAA---------ACAGTT------------------------------------GGA---------GTT---GGT---AAAGCCCCTGAA---------GTA---------------------TATCAA------------------AGCCATTAT---------------------------ATT---TTGCATTGT---------------------GAAGGTCCC---------GAT---GGACAACCT------------------------------------------------------------------------GGG------------------ACT---------------------ATT------CAACCA---ATT---ATA------ACT------------TCC------GTA------------------CCTATA---AAT------TTA------------------TGG---GGG---------AGAGAT------------------------TTA---TTA------CAA---CAA---------TGG---------------------GGAGCA------CAA------------GTTCTA------------------------------
>NT_167246.2/2543913
---------------TGG---------GTG------AAT---CAA---------ATT------------------------------ACT---------GATAAA------CGTCCTACCTGTGAA------ATAACTATT---CAG------GGAAAG---------------------AAATGT---AAA------------------GAT---TTGGTAGAT---ACA------------------------GGAGCGGACATTTCAATC---------ATT---TCTCTA---CAGCACTGG---CCG---TCT------------GCGTGG---------------CCA---GTTCAACACACT---------------CAA---------------CTTAAA---------ACAGTT------------------------------------GGA---------GTT---GGT---AAAGCCCCTGAA---------GTA---------------------TATCAA------------------AGCCATTAT---------------------------ATT---TTGCATTGT---------------------GAAGGGCCC---------GAT---GGACAACCT------------------------------------------------------------------------GGG------------------ACT---------------------ATT------CAACCA---ATT---ATA------ACT------------TTC------GTA------------------CCTATA---AAT------TTA------------------TGG---GGG---------AGAGAT------------------------TTA---TTA------CAA---CAA---------TGG---------------------GGAGCA------CAA------------GTTCTACTT---------------------------
>NT_167247.2/2577601
---------------TGG---------GTG------AAT---CAA---------ATT------------------------------ACT---------GATAAA------CGTCCTACCTGTGAA------ATAACTATT---CAG------GGAAAG---------------------AAATGT---AAA------------------GAT---TTGGTAGAT---ACA------------------------GGAGCGGACATTTCAATC---------ATT---TCTCTA---CAGCACTGG---CCG---TCT------------GCGTGG---------------CCA---GTTCAACACACT---------------CAA---------------CTTAAA---------ACAGTT------------------------------------GGA---------GTT---GGT---AAAGCCCCTGAA---------GTA---------------------TATCAA------------------AGCCATTAT---------------------------ATT---TTGCATTGT---------------------GAAGGGCCC---------GAT---GGACAACCT------------------------------------------------------------------------GGG------------------ACT---------------------ATT------CAACCA---ATT---ATA------ACT------------TTC------GTA------------------CCTATA---AAT------TTA------------------TGG---GGG---------AGAGAT------------------------TTA---TTA------CAA---CAA---------TGG---------------------GGAGCA------CAA------------GTTCTA------------------------------
>8_39873111
---------------TGG---------GTG------AAT---CAA---------ATT------------------------------ACT---------GATAAA------CATCCTACCTGTGAA------ATAACTATT---CAA------GGAAAG---------------------AAATTT---AAA------------------GGT---TTGGTAGAT---ACA------------------------GGAGGACATTTCAATCAT---------TTC---TGTACA---GTA!!GTGG---CCA---TCC------------ATGTGG---------------CCA---ATTCAACCCACT---------------CAA---------------TTTAAC---------ACAGTT------------------------------------GGA---------GTT---GGC---AAAGCCCCTGAA---------ATA---------------------TATCAA------------------AGTAGTTAT---------------------------ATT---TTGCACTGT---------------------GAAGGGCCC---------GAT---GGACAACCT------------------------------------------------------------------------GGG------------------ACT---------------------ATT------CAACCA---ATT---ATA------ACT------------TCT------GTA------------------CCTATA---AAT------TTA------------------TGG---GGG---------AGAGAT------------------------TTG---TTA------CAA---CAA---------TGG---------------------GGAGCA------CAA------------GTTCTA------------------------------
>NT_187577.1/623747
---------------TGG---------GTG------AAT---CAA---------ATT------------------------------ACT---------GATAAA------CATCCTACCTGTGAA------ATAACTATT---CAA------GGAAAG---------------------AAATTT---AAA------------------GGT---TTGGTAGAT---ACA------------------------GGAGGACATTTCAATCAT---------TTC---TGTACA---GTA!!GTGG---CCA---TCC------------ATGTGG---------------CCA---ATTCAACCCACT---------------CAA---------------TTTAAC---------ACAGTT------------------------------------GGA---------GTT---GGC---AAAGCCCCTGAA---------ATA---------------------TATCAA------------------AGTAGTTAT---------------------------ATT---TTGCACTGT---------------------GAAGGGCCC---------GAT---GGACAACCT------------------------------------------------------------------------GGG------------------ACT---------------------ATT------CAACCA---ATT---ATA------ACT------------TCT------GTA------------------CCTATA---AAT------TTA------------------TGG---GGG---------AGAGAT------------------------TTG---TTA------CAA---CAA---------TGG---------------------GGAGCA------CAA------------GTT---------------------------------
>6_61291550
------------!!TTGG---------GTA------AAT---CAA---------ATA------------------------------ACT---------GATAAA------CATCCTACCTGTGAA------ATAACTATT---!CA------GGAAAG---------------------AAATTT---AAA------------------GAT---TTGGTAGAT---ACA------------------------GGAGCAGACATTTCAATC---------ATT---TCTCTA---CAGCACTGG---CTG---TCC------------ATGTGG---------------CCA---ATTCAACCCTCT---------------CAA---------------TTTAAC---------ATAGTT------------------------------------GAA---------GTT---GGT---AAAGCCCCTTAA---------CTA---------------------TATCAA------------------AATAGTTAT---------------------------ATT---TTGCACTGT---------------------GAAGGGCCC---------GAT---GGACAACCT------------------------------------------------------------------------GGG------------------ACT---------------------ATT------CAACCA---ATT---ATA------ACT------------TTT------GTA------------------CCTATA---AAT------TTA------------------TGG---GGA---------AGAGAT------------------------TTA---TTA------CAA---CAA---------TAG---------------------GGACCA------AAA------------GTTCTA------------------------------
>14103236401
---------------TGG---------GTG------AAT---CAA---------ATT------------------------------ACT---------GATAAA------CATCCTACCTGTGAA------ATAACTATT---CAG------GGAAAG---------------------AAATTT---AAA------------------GGT---TTGATAGAT---ACA------------------------TGAGCGGATGTTTCCATC---------ATT---TATCTA---CAGCACTGG---CCG---TCG------------ACGTGG---------------CCA---ATTCAACCTGCT---------------CAA---------------TTTAAC---------ATAGTT------------------------------------GGA---------GTT---GGT---GAATCCCCCGAA---------GTA---------------------TTTCAA------------------AGTAGTTAT---------------------------ATT---TTGCACTGT---------------------GAAGGGCCC---------AAT---GGACAGCCT------------------------------------------------------------------------GGC------------------ACT---------------------ATT------CAACCA---ATT---ATA------ACT------------TCT------GTA------------------CCTGTA---AAT------ATA------------------TGG---GGG---------AGAGAT------------------------TTA---TTA------CAA---CAG---------TGG---------------------GGAGCA------CAA------------GTTCTA------------------------------
>1_54632658
---------------TGG---------GTA------AAT---CAA---------ATT------------------------------ACT---------GATAAA------CGTCCTACCTGTGAA------ATAACTATT---CAA------GAAAAG---------------------AAATTT---AAA------------------GGT---TTGGTAGAT---ACA------------------------AGAACGGACATTTCACTC---------ATT---TCTGTA---CAGCACTGG---CTG---TCT------------GCGTGG---------------CCA---ATTCAACCCGCT---------------CAA---------------TTTAAC---------ATAGTT------------------------------------GGA---------GTT---GGT---AAAGCTGCTGAA---------GTA---------------------TATCAA------------------AGTAGTTAT---------------------------ATA---TTGCATTGT---------------------GAGGGGCCC---------GAT---GGACAACCT------------------------------------------------------------------------GGG------------------ACT---------------------ATT------CAACCA---ATT---ATA------ACT------------TCT------GTA------------------CCTATA---AAT------TTA------------------TGG---GGA---------AGAGAT------------------------GTA---TTA------CAA---CAA---------TGG---------------------GGAGCA------CAA------------GTTCTA------------------------------
>5_1582700
---------------TGG---------GTG------AAT---CAA---------ATT------------------------------ACT---------GATAAA------CGTCCTACCTGTGAA------ATAACTATT---CAG------GGAAAG---------------------AAATTT---!AA------------------GGT---TTGGTAGAT---GCA------------------------GGAGCGGAGATTTCAATC---------ATT---TCTCTA---CAGCACTGG---CCA---TCC------------GCGTGG---------------CCA---ATTCAACCTGCT---------------CAA---------------TTTAAC---------ATAGTT------------------------------------GGA---------GTT---GGT---AAAGCCCCTGAA---------GTA---------------------TATCAA------------------AGTAGTTAT---------------------------ATT---!TCCATTGT---------------------GAAGGGTCC---------AAT---GGACAACCT------------------------------------------------------------------------GGG------------------ACT---------------------ATT------CAACCA---ATT---ATA------ACT------------TCT------GTA------------------CCTATA---AAT------TTA------------------TGG---GGA---------AGAGAT------------------------TTA---TTA------CAA---CAA---------TGG---------------------GGAGCA------CAA------------GTTCTA------------------------------
>5_244539
---------------TGG---------GTG------AAT---CAA---------ATT------------------------------ACT---------GATAAA------CGTCCTACCTGTGAA------ATAACTATT---CAG------GGAAAG---------------------AAATTT---AAA------------------GGT---TTGGTAGAT---GCA------------------------GGAGCGGACATTTCAATC---------ATT---TCTCTA---CAGCACTGG---CCG---TCT------------GTGTGG---------------CCA---ATTCAACCTGCT---------------CAA---------------TTTAAC---------ATAGTT------------------------------------GGA---------GTT---GGT---AAAGCCCCTGAA---------GTA---------------------TATCAA------------------AGTAGTTAT---------------------------ATT---!TCCATTGT---------------------GAAGGGCCC---------AAT---GGACAACCT------------------------------------------------------------------------GGG------------------ACT---------------------ATT------CAA!TG---------ATA------ACT------------TCT------GTA------------------CCTATA---AAT------TTA------------------TGG---GGA---------AGAGAT------------------------TTA---TTA------CAA---CGA---------TGG---------------------GGAGCA------CAA------------GTTCTA------------------------------
>1944633467
---------------TGG---------GTA------AAT---CAA---------ATT------------------------------ACT---------GATAAA------CATTCCACCTGTGAA------ATAACTATT---CAG------GGAAAG---------------------AAATTT---AAA------------------GGC---TTGGCAGAT---ACA------------------------GGAGCGGACATTTCAATC---------ATT---TCTCTA---CAGCACTGG---TCG---TCC------------ACGTGG---------------CCA---ATTCAACCCACT---------------CAA---------------TTTAAC---------ATAGTT------------------------------------GGA---------GTT---GGT---AAAGCCCCTGAA---------GTA---------------------TATCAA------------------AGTAGCTAT---------------------------ATT---TTGCATTTT---------------------GAAGGGCCA---------GAT---GGACAACTT------------------------------------------------------------------------GGG------------------ACT---------------------ATT------CAACCA---ATT---ATA------ACT------------TCT------GTA------------------TCTATA---ACT------TTG------------------TGG---GGG---------AAAGAT------------------------TTA---TTA------CAA---CAA---------TGG---------------------GGAGCA------CAA------------GTTCTA------------------------------
>1924006562
---------------TGG---------GTG------AAT---CAA---------ATT------------------------------ACT---------GATAAA------CATCCTACCTGTGAA------ATAACTATT---CAG------GGAAAG---------------------AAGTGT---AAA------------------GGT---TTGGCAGAT---ACA------------------------GGAGAAGACATTTCAATC---------ATT---TCTCTA---AAGCACTGG---CCG---TCC------------ACATGG---------------CCA---ATTCAACCCACT---------------CAA---------------TTTAAC---------ATAGTT------------------------------------GGA---------CTT---GGT---AAAGCCCTTGAG---------GTA---------------------TATCAA------------------AGTAGCTAT---------------------------ATT---TTACATAGT---------------------GAAGGGCCC---------GAT---GGACAATCT------------------------------------------------------------------------GGG------------------ACT---------------------ATT------CAACCA---ATT---ATA------ACT------------TCT------GTA------------------CCTATA---AAT------TTG------------------TGG---GGG---------AGAGAT------------------------TTA---TTA------CAA---CAA---------TGG---------------------GGAGCA------CAA------------GTTCTA------------------------------
>8_46878252
---------------TGG---------GTA------AAT---CAA---------ATT------------------------------ACT---------GATAAA------CATCCTACCTATGAA------ATAACTACT---CAG------GAAAAC---------------------AAATTT---AAA------------------GTT---TTGGTAGAT---ACA------------------------GGAGCAGACATTTCAATC---------ATT---TCTCTA---CAGCACTGG---CTG---TCC------------ACATGG---------------CCA---ATTCAACCCACT---------------CAA---------------TTTAAC---------ATAGTT------------------------------------GGG---------GTT---GGT---AAAGCCCCTGAA---------GTA---------------------TATCAA------------------AGTAGCTAC---------------------------ATT---TTGCATTGT---------------------GAAGGGACC---------AAT---GGACAACCT------------------------------------------------------------------------GGA------------------ACT---------------------ATT------CAACCA---ATT---ATA------ACT------------TCT------GTA------------------CCTATA---AAT------CTA------------------TGG---GGG---------AGAGAT------------------------TTA---TTA------CAG---CAA---------TGG---------------------GAAGCA------CAA------------GTTCTA------------------------------
>10118613031
---------------TGG---------GTA------AAT---CAA---------ATT------------------------------ACT---------GATAAA------TGCCCTACCTGTGAA------ATAACTATT---CAG------GGAAAG---------------------AAATTT---AAA------------------GGT---TTGGTAGAT---GCA------------------------GGAGCAGACATTTCAATC---------ATT---TCTCTA---CAGCACTGG---CCA---TCT------------GTATGG---------------CCA---ATTCAACCCCCT---------------CAA---------------TTTAAC---------ATAGTT------------------------------------GGA---------GTT---GGT---AAAGCCCCTGAA---------GTA---------------------TGTCAA------------------AGTAGTTAT---------------------------ATT---TTGCACTGT---------------------GAAGAGCCT---------GAT---GGACAATCT------------------------------------------------------------------------GGG------------------ACT---------------------ATC------CAACCA---ATT---ATA------ACT------------TCT------GTA------------------CCTATA---CAT------TTA------------------TGT---GGA---------AGAGAT------------------------TTA---TTA------CAA---CAA---------TGG---------------------GGAGCA------CAA------------GTTCTA------------------------------
>1323007955
---------------TGG---------GTA------AAT---CGA---------GTT------------------------------ACT---------GATAAA------CATCCTACCTGTGAA------ACAACTATT---CAG------GGAAAG---------------------AAATTT---AAA------------------GGT---TTGGTAGAT---ACC------------------------GGAGCGGACATTTCAATC---------ATT---TCTCTA---CAGCACTGG---CCG---TCC------------GCGTGG---------------CCA---ATTCAACCCACT---------------CAA---------------TTTAAC---------ATAGTT------------------------------------GGA---------GTT---GGT---AAAGCCCCTGAA---------GTA---------------------TATCAA------------------AGCAGTTAT---------------------------ATT---TTGCATTGT---------------------GAAGGGCCC---------GAT---GGACAACCT------------------------------------------------------------------------GGG------------------ACT---------------------ATT------CAACCA---ATT---ATA------ACT------------TCT------GTA------------------TCTATA---AAT------TTA------------------TGG---GGG---------AGAGAT------------------------TTA---TTA------CAA---CAA---------TGG---------------------GGAGCA------CAA------------GTTCTA------------------------------
>7_43863024
---------------TTG---------GGT------GAA---TCA---------AAT------------------------------TGT---------GATAAA------CGTCCTACCTGTGGA------ATAACTATT---CAG------GGAAAG---------------------AAATTT---AAA------------------GGT---TTGGTAGAT---ACA------------------------GGAGTGGACATTTCCATC---------ATT---TCTCTA---CAGCACTGG---CCA---TCC------------GCATGG---------------TCA---ATTCAACCCGCT---------------CAA---------------TTTAAT---------ATAGTT------------------------------------GGA---------GTT---GGT---AAAGCCCCTGAA---------GTA---------------------TATCAA------------------AATAGTTAT---------------------------ATT---TTGCATTGT---------------------GAAGGGCCC---------GAT---GGACAACCT------------------------------------------------------------------------GGG------------------ACT---------------------ATT------CAACCA---ATT---ATA------ACT------------TCT------GCA------------------CCTATA---AAT------TTA------------------TGG---GGG---------AGAGAT------------------------TTA---TTA------CAA---CAA---------TGG---------------------GGAGCA------CAA------------GTTCTA------------------------------
>1251738234
---------------TGG---------GTA------AAT---CAA---------ATT------------------------------ACT---------GATAAA------CGTCCTACCTGTGAA------ATAATTATT---CAG------GGAAGG---------------------AAATGT---AAA------------------GGT---TTGGGAGAT---ACA------------------------GGAACGGACATTTCAATC---------ATT---TCTCTA---TAGCACTGG---CTG---TCC------------ACGTGG---------------CCA---ATTCAATCCGCT---------------CAA---------------CTGAAC---------ATAGTT------------------------------------GGA---------GTT---GGT---AAAGCCACTGAA---------GTA---------------------TATCAA------------------AGTAGTTAT---------------------------ATT---TTGCATTGT---------------------GAGGGGCCC---------GAT---GGATGACCT------------------------------------------------------------------------GGG------------------ACT---------------------ATT------CAACCA---ATT---ATA------ACT------------TCT------GTA------------------CCTATA---AAT------TTA------------------TGG---GGA---------AGAGAT------------------------TTA---TTA------CAA---CAA---------TGG---------------------GGAGCA------CAA------------GTTCTA------------------------------
>NW_003315964.2/31925
---------------TGG---------GTA------AAT---CAA---------ATT------------------------------ACT---------GATAAA------CATCCTACCTGTGAA------ATAACTATT---CAA------GGAAAG---------------------AAATTT---AAA------------------GGT---TTGGCAGAT---ACA------------------------GGAGCAGACATTTCAATC---------ATT---TCTCTA---CAGCACTGG---CTG---TCC------------ACGTGG---------------CCA---ATTCAACCTGCT---------------CAA---------------TTTAAC---------ATAGTT------------------------------------GGA---------GTT---GGT---AAAGCCACTGAA---------GTA---------------------TATCAA------------------AGTAGTTAA---------------------------ATT---TTGCATTGT---------------------GAGGGGCCC---------GAT---GGACAATCT------------------------------------------------------------------------GGG------------------ACT---------------------ATT------CAACCA---ATT---ATA------ACT------------TCT------GTA------------------CTTATA---AAT------TTA------------------TGG---GGA---------AGAGAT------------------------TTA---TTA------CAA---CAA---------TGG---------------------GGAGCA------CAA------------TTTCTAATT---------------------------
>1921670707
---------------TGG---------GTA------AAT---CAA---------ATT------------------------------ACT---------GATAAA------CATCCTACCTGTGAA------ATAACTATT---CAA------GGAAAG---------------------AAATTT---AAA------------------GGT---TTGGCAGAT---ACA------------------------GGAGCAGACATTTCAATC---------ATT---TCTCTA---CAGCACTGG---CTG---TCC------------ACGTGG---------------CCA---ATTCAACCTGCT---------------CAA---------------TTTAAC---------ATAGTT------------------------------------GGA---------GTT---GGT---AAAGCCACTGAA---------GTA---------------------TATCAA------------------AGTAGTTAA---------------------------ATT---TTGCATTGT---------------------GAGGGGCCC---------GAT---GGACAATCT------------------------------------------------------------------------GGG------------------ACT---------------------ATT------CAACCA---ATT---ATA------ACT------------TCT------GTA------------------CTTATA---AAT------TTA------------------TGG---GGA---------AGAGAT------------------------TTA---TTA------CAA---CAA---------TGG---------------------GGAGCA------CAA------------TTTCTA------------------------------
>7_94726603
---------------TGG---------GTG------AAT---CAG---------ATT------------------------------ACT---------GATAAA------CGTCCTACCTGTGAA------ATAACTATT---CAG------GGAAAG---------------------AAATTT---AAA------------------AGT---TTGGTAGAT---ACA------------------------GGAGCAGACATTTCAATC---------ATT---TCTCTA---CAGCACTGG---CCA---TCC------------ATTTGG---------------CCA---ATTCAACCTGCT---------------CAA---------------TTTAAC---------ATAGTT------------------------------------GGA---------GTT---GGT---AAAGCCCCTAAA---------GTA---------------------TATCAA------------------AGTAGTTAT---------------------------GTT---TTGCATCGT---------------------GAAGGATCC---------GAT---GGACAACCT------------------------------------------------------------------------GGG------------------ACT---------------------ATT------CAACCA---ATT---GTA------ACT------------TCT------GTA------------------CCTATA---AAT------TTA------------------TGG---GGG---------AGAGAT------------------------TTA---TTA------CAA---CAA---------TGG---------------------GGAGCA------CAA------------CTTCTA------------------------------
>6_110918446
---------------TGG---------GTG------AAT---CAA---------ATT------------------------------GCT---------GATAAA------CATCCTACCTATGAA------ATAACTATT---CAG------GGAAAG---------------------AAATTT---AAA------------------GGT---TTGGTAGAT---ACA------------------------GGAGTGGACATTTCAATC---------ATT---TCTCTA---CAGCACTGG---CCG---TCC------------ACGTGG---------------CCA---ATTCAACCCGCT---------------CAA---------------TTTAAC---------ATAGTT------------------------------------GGA---------GTT---GGT---AAAGGCCCTGAT---------GTA---------------------TACCAA------------------AGTAGTTAT---------------------------ATT---TTGCATTGT---------------------GAAGGGCCT---------GAT---GGACAACTT------------------------------------------------------------------------GGG------------------ACT---------------------ATT------CAACCA---ATT---GTA------ACT------------TCT------GTG------------------CCTATA---AAT------TTA------------------TGG---GGG---------AGAGAT------------------------TTA---TTA------CAA---CAA---------TGG---------------------GGAGCA------CAA------------GTTTTA------------------------------
>12102665479
---------------TGG---------GTA------AAT---CAA---------ATT------------------------------ACT---------GATAAA------CGTCCTACCTGTGAA------ATAACTATT---CAA------GGAAAG---------------------AAATTT---ATA------------------GGT---TTGATAGAT---ACA------------------------GGAGTGGACATTTCAATC---------ATT---TCCCTA---CAGCACATG---CCA---TCC------------ATGTGG---------------CCA---GTTCAACCCACT---------------CAA---------------TTTAAC---------ATAGTT------------------------------------GGA---------GCT---GGT---AAAGCCCCTGAA---------GTG---------------------TATCAA------------------AGTAGTTAT---------------------------ATT---TTGCATTGT---------------------GAAGGGCTC---------AAT---GGACAACCT------------------------------------------------------------------------GGG------------------ACT---------------------ATT------CAACCA---ATT---ATA------ATT------------TCT------GTA------------------CCTATA---AAT------TTA------------------TGG---GGA---------AGAGAT------------------------TTA---TTA------CAA---CAA---------TGG---------------------GGAGCA------CAA------------GTTCTA------------------------------
>8_126009440
---------------TGG---------GTA------AAT---CAA---------ATT------------------------------ACT---------GATAAA------TATCCTACCTGTGAA------ATAACTATT---CAA------GGAAAG---------------------AAATTT---AAA------------------GGT---TTGGTAGAT---ATA------------------------GGAGTGGACATTTCAATC---------ATT---TCTCTA---CAGCACTGG---CCA---TCC------------ATGTGG---------------CCA---ATTCAACCCACT---------------CAA---------------TTTAAC---------ATATTT------------------------------------GGC---------GTT---GGT---AAAGCCCCTGAA---------GTA---------------------TACCAA------------------AGTAGTTAT---------------------------ATT---TTGCATTGT---------------------GAAGGGCCC---------GAT---GGACAACCT------------------------------------------------------------------------GGG------------------ACT---------------------ATT------CAACCA---ATT---ATA------ACT------------TCT------GTA------------------CCTATA---AAT------TTA------------------TGG---GGA---------AGAGAT------------------------TTA---TTA------CAA---CAA---------TGG---------------------GGAGCA------CAA------------GTTCTA------------------------------
>3_121397706
---------------TGG---------GTA------AAT---CAA---------ATT------------------------------ACT---------GATAAA------CGTCCTACCTGTGAA------ATAACTATT---CAG------GGAAAG---------------------AAATTT---AAA------------------GGT---TTGGTAGAT---ACA------------------------GGAGTGGACATTTCAATC---------ATT---TCTCTA---CAGCACTGG---CTG---TCT------------GCGTGG---------------CCA---ATTCAACCTGCT---------------CAA---------------TTTAAC---------ATAGTT------------------------------------GGA---------GTT---GGT---AAAGCCCCTGAT---------GTA---------------------TATCAA------------------AGTAGTTAT---------------------------ATT---TTGCATTGT---------------------GAAGGGCCC---------GAT---GGACAACCT------------------------------------------------------------------------GGG------------------ACT---------------------ATT------CAACCA---ATT---ATA------ATT------------TCT------GTA------------------CCTATA---AAT------TTA------------------TGG---GGA---------AGAGAT------------------------TTA---TTA------CAG---CAA---------TGG---------------------GGAGCA------CAA------------GTTCTA------------------------------
>2023469444
---------------TGG---------GTA------AAT---CAA---------ATT------------------------------ACT---------GATAAA------CGTCCTACCTGTGAA------ATAACTATT---CAA------GGAAAG---------------------AAATTT---AAA------------------GGT---TTGGTAGAT---ACA------------------------GGAGTGGACATTTCAATC---------ATT---GCTCTA---CAGCACTGG---CCG---TCC------------ATGTGG---------------CCA---ATTCAACCTGCT---------------CAA---------------TTTAAC---------ATAGTT------------------------------------GGA---------GTT---GGT---AAAGCTGCTGAA---------GTA---------------------TATCAA------------------AGTAGTTAT---------------------------ATT---TTGCATTGT---------------------GAGGGGCCC---------AAT---GGACAACCT------------------------------------------------------------------------AGG------------------ACT---------------------ATT------CAACCA---ATT---ATA------ACT------------TCT------GTA------------------CCTATA---AAT------TTA------------------TGG---GGA---------AGAGAT------------------------TTA---TTA------CAA---CAA---------TGG---------------------GGAGCA------CAA------------GTTCTA------------------------------
>12105307086
---------------TGG---------GTA------AAT---CAA---------ATT------------------------------ACT---------GATAAA------CGTCCTACCTGTGAA------ATAACTATT---CAG------GGAAAG---------------------AAATTT---AAA------------------GGT---TTGATAGAT---ACA------------------------GGAGTGGACATTTCAATC---------ATT---TCTCTA---CAGCACTGG---CCA---TCC------------ACATGG---------------CCA---ATTCAACCTGCT---------------CAA---------------TTTAAC---------ATAGTT------------------------------------GGA---------GTT---GGT---AAAGCTACTGAA---------GTA---------------------TATCAA------------------AGTAGTTAT---------------------------ATT---TTGCATTGT---------------------GAGGGGCCT---------GAT---GGACAACCT------------------------------------------------------------------------GGG------------------ACT---------------------ATT------CAACCA---ATT---ATA------ACT------------TCT------GTA------------------CCTATA---AAT------TTA------------------TGG---GGA---------AGAGAC------------------------TTA---TTA------CAA---CAA---------TGG---------------------GGAACA------CAA------------GTTCTA------------------------------
>3_104285739
---------------TGG---------GTA------AAT---CAA---------ATT------------------------------ACT---------GATAAA------GATCCTACCTGTGAA------ATAACTATT---CAG------GGAAAG---------------------AAGTTT---AAA------------------GGT---TTGGTAGAT---ACA------------------------GGAGCAGACGTTTCAACC---------ATT---TCTCTA---CAGCAATGG---CTG---TCC------------ACCTGG---------------CCA---AGTCAACCCACT---------------AAA---------------TTTAAC---------ACAGTT------------------------------------GGA---------GTT---GGT---AAAGCCCCTGAA---------GTA---------------------CATCAA------------------AGTAGTTAT---------------------------ATT---TTGCATTGT---------------------GAAGGGCCC---------GAT---GGAAAACCT------------------------------------------------------------------------GGG------------------ACT---------------------ATT------CATCCA---ATT---GTA------ACT------------TCT------GTA------------------CCTATA---AAT------TTA------------------TGG---GGA---------AGAGGT------------------------TTA---TTA------TAA---CAA---------TGG---------------------GGAGCA------CAA------------GTTCTA------------------------------
>3_126093815
---------------TGG---------GTA------AAT---CAA---------ATT------------------------------ACT---------GATAAA------CATCCTACATGTGAA------ATAACTATT---CAG------GGAAAG---------------------AAATTT---AAA------------------GAT---TTGGTAGAT---ACA------------------------GGAGTGGACATTTCGATC---------ATT---TCTCTA---CAGCACTGG---CCG---TCT------------GCGTGG---------------CCA---ATTCAACCTGCT---------------CAA---------------TTTAAC---------ATAGTT------------------------------------AGA---------GTT---GGC---AAAGCCCTTGAA---------GTA---------------------TATCAA------------------AGTAGTTAT---------------------------ATT---TTGCATTGT---------------------GAAGGGCCT---------GAT---GGACAACCT------------------------------------------------------------------------GGG------------------ACC---------------------ATT------CAACCA---ATT---ATA------ACT------------TCT------GTA------------------CCTATA---AAT------TTA------------------TAG---GGG---------AGAGAT------------------------TTA---TTA------CAA---CAA---------TGG---------------------GGAGCA------CAA------------GTTCTA------------------------------
>5_121858925
---------------TAG---------GTA------AAT---CAA---------ATT------------------------------ACT---------GATAAA------CGCCCTACCTGTGAA------ATAACTATT---CAA------GGAAAG---------------------AAATTT---AAA------------------GGT---TTGGTAGAT---ACA------------------------GGAGCGGACATTTCAATC---------ATT---TCTCTA---CAGCACTGG---CCG---TCC------------ACGTGG---------------CCA---ATTCAACCCACT---------------CAA---------------TTTAAT---------ATAGTT------------------------------------GGA---------GTT---GGT---AAAGCCGCTGAA---------GTA---------------------TATCAA------------------AGTACTTAT---------------------------ATT---TTGCATCGT---------------------GAGGGGCCT---------GAT---GGACAACCT------------------------------------------------------------------------GGG------------------ACT---------------------ATT------CAACCG---ATT---GTA------ACT------------TCT------GTA------------------CCTATA---AAT------TTA------------------TGG---GGA---------AGATAT------------------------TTA---TTA------CAA---CAA---------TGG---------------------GGAGCA------CAA------------CTTCTA------------------------------
>1043587354
---------------TGA---------GTG------AAT---CAA---------ATT------------------------------ACT---------GGTAAA------CATCCTACTTGTGAA------ATAACTATT---CAG------GGAAAG---------------------AAATTT---AAA------------------GGT---TTGCTAGAT---ACA------------------------GGAGTGGACAATTCAATC---------ATT---TCTCTA---CAGCACTGG---CTG---TCC------------ATGTGG---------------CCA---ATTCAACCTGCT---------------CAA---------------TTTAAC---------ATGGTT------------------------------------GGA---------GTT---GAT---AAAGCCCCTGAA---------ATA---------------------TATCAA------------------AGTAGTTAT---------------------------ATT---TTGCATTAT---------------------GAAGGGCCT---------GAT---GGACAACCT------------------------------------------------------------------------GGG------------------ACT---------------------ATT------GAACCA---ATT---GTA------ACT------------TCT------CTA------------------CCTATA---AAT------TTA------------------TAG---GGA---------AGAGAT------------------------TTA---TTA------CAA---CAA---------TGG---------------------GGAGCA------CAA------------GTTCTA------------------------------
>7_56318785
---------------TGG---------GTG------AAT---CGA---------ATT------------------------------ACT---------GATAAA------CGTCCTACCTGTGAA------ATAACTATT---CAA------GGAAAG---------------------AAATTT---AAA------------------GGT---TTGGTGGAT---ACA------------------------GGAGCGGACCTTTCAATC---------ATT---TCTCTA---CAGCACTGG---TTG---TCC------------ACGTGG---------------CCA---ATTCAACCCACT---------------CAA---------------TTTAAC---------ATAGTT------------------------------------GGA---------GTT---GGT---AAAGCCCCTGAA---------GTA---------------------TATCAA------------------AGTAGTTAT---------------------------ATT---TTGCATTGT---------------------GAAGGGCCC---------AAT---GGACAACCT------------------------------------------------------------------------GGG------------------ACT---------------------ATT------CAACCA---ATT---ATA------ACT------------TCT------GTA------------------CCTATA---AAT------TTA------------------!TA---GGGAAG------AGATTT------------------------ATT---ATA------!!A---CAA---------TGG---------------------AGAGCA------CAA------------GTTCTA------------------------------
>1_19999129
---------------TGG---------GTG------AAT---CAA---------ATT------------------------------ACT---------GATAAA------CGTCCTACTTGTGAA------ATAACTATT---CAG------GGAAAG---------------------AAATTT---AAA------------------GGT---TTGGTAGAT---ACA------------------------GGAGTGGACATTTCAATC---------ATT---TCTCTA---CAGCACTGG---CCA---TCT------------GCATGG---------------CCA---ATTCAACCCACT---------------CAA---------------TTTAAT---------ATAGTT------------------------------------GGA---------GTT---GGT---AAAGTCCCTGAA---------GTA---------------------TATCAA------------------AGTAGTTAT---------------------------ATT---TTGCATTGT---------------------GAAGGGCCT---------GAT---GGACAACAT------------------------------------------------------------------------GGG------------------ACT---------------------ATT------CAACCA---ATT---ATA------ACT------------TCT------GTA------------------CCTATA---AAT------TTA------------------TGG---GGA---------AGAGAT------------------------TTA---TTA------CAG---CAA---------TGG---------------------GGAGCA------AAA------------GTTCTA------------------------------
>4_91184862
---------------TGG---------GTA------AAT---CAA---------ATT------------------------------ACT---------GATAAA------CACCCTACCTGTGCA------ATAACTATT---CAG------GGAAAG---------------------AAATTT---AGA------------------GGT---TTGGTAGAT---ACA------------------------GGAGTGGACATTTCAATC---------ATT---TCTCTA---CAGCACTGG---CTG---TCC------------ACATGG---------------ACA---ATTCAACCTGCT---------------CAA---------------TTTAAC---------ATAGTT------------------------------------GGA---------GTT---GGT---AAAGGCCCTGAA---------GTA---------------------TATCAA------------------AGAAGTTAT---------------------------ATT---TTGCATTGT---------------------GAAGGGCCC---------GAT---GGACAACCT------------------------------------------------------------------------GGT------------------ACT---------------------ATT------CAACCA---ATT---ATA------ACT------------TCT------GTA------------------CCTATA---AAT------TTA------------------TGG---GGA---------AGAGAT------------------------TTA---TTA------CAA---CAA---------TGA---------------------GGAGCA------CAA------------GTTCTA------------------------------
>6_165460472
---------------TGG---------GTA------AAT---CAA---------ATT------------------------------GCT---------GATAAA------CGTCCTACTTGTGAA------ATAACTATT---CAG------GGAAAG---------------------AAATTT---AAA------------------GGT---TTGGTAGAT---ACA------------------------GGAGCAGACATTTCCATC---------ATT---TCTCTA---CAGCACTGG---CCG---TCC------------GATTGG---------------CCA---ATTCAACCCGCT---------------CAA---------------TTTAAC---------ATAGTT------------------------------------GGA---------GTT---GGT---AAAGCCCCTGAA---------ATA---------------------TATAAA------------------AGTAGCTAT---------------------------ATT---TTGCATAGT---------------------GAAGGGCCC---------GAT---GGACAACCT------------------------------------------------------------------------GGG------------------ACT---------------------ATT------CAACCA---ATT---ATA------ACT------------TCT------GCA------------------CCTATA---AAT------TTA------------------TGG---GGA---------AGAGAT------------------------TTA---TTA------CAA---CAA---------TGG---------------------GGAGCA------CAA------------GTTCTA------------------------------
>1247446723
---------------TGG---------GTA------AAT---CGA---------ATT------------------------------ACT---------GATAAA------CGTCCTACCTGTGAA------ATAACTATT---CAG------GGAAGG---------------------AAGTTT---AAA------------------GGT---TTGGTAGAT---ACA------------------------GGAGCGGACATTTCAATT---------GTC---TCTCTA---CAGCACTGG---CCG---TCC------------ATGTGG---------------CCA---ATTCAACCCACT---------------CAA---------------TTTAAC---------ATAGTT------------------------------------GAA---------GTT---GGT---AAAGCCCCTGAA---------GTA---------------------TATCAA------------------AGTAGTTAT---------------------------ATT---TTGCATTGT---------------------AAAGGACCC---------GAT---GGACAACCT------------------------------------------------------------------------GCG------------------ACT---------------------ATT------CAACCA---ATT---ATA------ACT------------TCT------GTA------------------CCTATA---AAT------TTA------------------TGT---GGG---------AGAGAT------------------------TTA---TTA------CAA---CAA---------TGG---------------------GGAGCA------CAA------------GTTCTA------------------------------
>7_46042457
------------!!TTGG---------GTA------AAT---CAA---------ATT------------------------------ACT---------GATAAA------CAT!CTATCTGTGAA------ATAACTATT---CAA------GGAAAT---------------------AAATTT---AAA------------------GGT---TTGGTAGAT---ACA------------------------GGAGCAGACATTTCAATC---------ATT---TCTCTA---CAGCACTGG---CCG---TCC------------ACGTCG---------------CCA---ATTCAACCCGCT---------------CAA---------------TTTAAT---------ATAGTT------------------------------------GGA---------GTT---GGT---AAAGCCGCTGAA---------GTA---------------------TATCAA------------------ATTAGTTAT---------------------------ATT---TTGCATTGT---------------------GAAGGGCCC---------AAT---GGACAACCT------------------------------------------------------------------------GGG------------------ACT---------------------ATT------CAACCA---ATT---CTA------ACT------------TCT------GTA------------------CCTATA---AAT------GTA------------------TGG---GGA---------AGAGAT------------------------CTA---TTA------CAA---CAA---------TGG---------------------GGAGCA------CAA------------GTTCTA------------------------------
>6_47314613
---------------TGG---------GTA------AAT---CAA---------ATT------------------------------ACT---------GATAGA------CGTCCTACCTGTGAA------ATAACTATT---CAG------GGAAAG---------------------AAATTT---AAA------------------GGC---TTGGTAGAT---ACA------------------------GGAGCAGACATGTCAATC---------ATT---TCTCTA---CAGCACTGG---CCG---TCC------------ACGTGG---------------CCA---ATTCAACCCACT---------------CAA---------------TTTAAC---------ATGGTT------------------------------------GGG---------GTT---GGT---AAAGCCCCTGAA---------GTA---------------------TATCAA------------------AGTAGTTAT---------------------------ATT---TTGCATTGT---------------------GAAGGGCCC---------GAT---GGACAACCT------------------------------------------------------------------------GGG------------------ACT---------------------ATT------CAACCA---ATT---ATA------ACT---------!!TTCT------GTA------------------CCTATA---AAT------TTA------------------TGG---GGA---------AGAGAT------------------------TTA---TTA------CAA---CAA---------TGG---------------------GGAGCA------CAA------------ATTCTA------------------------------
>5_113713642
---------------TGG---------GTA------AAT---CAA---------ATT------------------------------ACT---------GATAAA------CGTCCTACCTGTGAA------ATAACTGTT---CAG------GGAAAG---------------------AAATTT---AAA------------------GGC---TTGGTAGAT---ACA------------------------GGAGCAGACATTTCAATT---------ATT---TCTCTA---CAGCATTGG---CCA---TCC------------ACGTGG---------------CCA---ATTCAACCCACT---------------CAA---------------TTTAAC---------ATAGTT------------------------------------GGA---------GTT---GGT---AAAGCCCCTGAA---------GCA---------------------TATCAA------------------AGTAGTTAT---------------------------ATT---TTGCATTGT---------------------GAAGGTCCC---------GAT---GGACAACCT------------------------------------------------------------------------GGG------------------ACT---------------------ATT------CAACCA---ATT---GTA------ACT------------TCT------GTA------------------CCTATA---AAT------TTA------------------TGG---GGG---------AGAGAT------------------------TTA---TTA------CAA---CAA---------TGG---------------------GGAGCA------CAA------------GTTCTA------------------------------
>1_154048999
---------------TGG---------GTG------AAT---CAA---------ACT------------------------------ACT---------GATAAA------CATCCTCCCTGTGAA------ATAACTATT---CAG------GGAAAG---------------------AAATTT---AAA------------------GGT---TTGGTAGAT---ACA------------------------GGAGTGGACATTTCAATC---------ATT---TCTCTA---CAGCACTGG---CCA---TCT------------GTGTGG---------------CCA---ATTCAACCCGCT---------------CAA---------------TTTAAC---------ATAGTT------------------------------------GGA---------GTT---GGT---AAAGCCCCTGAA---------GTA---------------------TATCAA------------------AGTAGTTAT---------------------------ATT---TTGCATTGT---------------------GAAGGGCCC---------AAT---GGACAACCT------------------------------------------------------------------------GGG------------------ACT---------------------ATT------CAACCA---ATT---ATA------ACT------------TCT------GTA------------------CCCTTA---AAT------TTA------------------TGG---AGA---------AGAGAT------------------------TTA---TTA------CAA---CAA---------TGG---------------------GGAGCA------CAA------------GTTCTA------------------------------
>6_170596025
---------------TGG---------GTA------AAT---CAA---------ATT------------------------------ACT---------GATAAA------CATCTTACCTGTGAA------ATAACTATT---CAG------GGAAAG---------------------AAATTT---AAA------------------GGT---TTGGTAGAT---ACA------------------------GGAGCAGACATTTCAATC---------ATT---TCTCTA---CAGCACTGG---CTG---TTT------------GCGTGG---------------CCA---ATTCCACCCGCT---------------CAA---------------TTTAAC---------ATAGTT------------------------------------GGA---------GTT---GGT---AAAGCCCCTGAA---------GTA---------------------TATCAA------------------AGTAGTTAT---------------------------ATT---TTGCATTGT---------------------GAAGGCCCG---------!AT---GGACAACCT------------------------------------------------------------------------GGG------------------ACT---------------------ATT------CAACCA---ATT---ATA------ACT------------TCT------GTA------------------CCTACA---AAT------TTA------------------TGG---GGA---------AGAGAT------------------------TTA---TTA------CAA---CAA---------TGG---------------------GGAGCA------CAA------------GTTCTA------------------------------
>7_152042718
---------------TAG---------GTG------AAT---CAA---------ATT------------------------------ACT---------GATAAA------TATCCTACCTGTGAA------ATAACTATT---CAG------GGAAAG---------------------AAATTT---AAA------------------GGT---TTGGTAGAT---ACA------------------------GGAGCGGACATTTCAATC---------CTT---TCTCTA---CAGCACTGG---CCG---TCT------------GCGTGG---------------CCA---ATTCCACCCACT---------------CAA---------------TTTAAC---------ATAGTT------------------------------------GGA---------!GT---GGT---AAAGCCCCTAAA---------GTA---------------------TATCAA------------------AGTAGTTAT---------------------------ATT---TTGCATTGT---------------------GAAGGGCCC---------GAT---GGACAACCT------------------------------------------------------------------------GGG------------------ACT---------------------ATT------CAACCA---ATT---ATA------ACT------------TCT------GTA------------------CCTATA---AAT------TTA------------------TGG---GGA---------AGGGAT------------------------TTA---TTA------CAA---CAA---------TGG---------------------GGAACA------CAA------------GTTCTA------------------------------
>4_99489594
---------------TGG---------GTA------AAT---CAA---------ATT------------------------------ACT---------GATAAA------CGTCCTACCTGTGAA------ATAACTATT---CAG------GGAAAA---------------------AATTTT---AAA------------------GGT---TTGGTAGAT---ACA------------------------GGAGCAGACATTTCAATC---------ATT---TCTCTA---CAGCACTGG---CTG---TCC------------ATGTGG---------------CCA---ATTCAACCCACT---------------CAA---------------TTTAAC---------ATAGTT------------------------------------GGA---------GTT---GGT---AAAGCCCCTGAG---------GTA---------------------TATCAG------------------AGTAGTTAT---------------------------ATT---TTGCATTGT---------------------GAAGGGCCT---------GAT---GGACTACCT------------------------------------------------------------------------GGG------------------AAT---------------------ATT------CAACCA---ATT---ATA------ACT------------TCT------GTA------------------CCTATA---AAT------TTA------------------TGG---GGG---------AGAGAT------------------------TTA---TTA------CAG---CAA---------TGG---------------------GGAGCA------CAA------------GTTCTA------------------------------
>1921416328
---------------TGG---------GTA------AAT---CAA---------ATC------------------------------ACT---------AGTAAA------CGTCCTACCTGTGAC------ATAACTATT---CAG------GGAAAG---------------------AAATTT---AAA------------------GGT---TTGGTAGAT---ACA------------------------GGAGTCAACATTTCAATC---------TTT---TCTCTA---CAGCATTGG---CCA---TCC------------GCGTGA---------------CCA---ATTCAACCCACT---------------CAA---------------TTTAAT---------ATAGTT------------------------------------GGA---------GTT---GGT---AAAGCCCCTGAA---------GTA---------------------TATCGA------------------AGTAGTTAT---------------------------ATT---TTACATTGT---------------------GAAGGGCCC---------GAT---GGACAACCT------------------------------------------------------------------------GGG------------------ACT---------------------ATT------CAACCA---ATT---ATA------ACT------------TCT------GTA------------------CCTATA---AAT------TTA------------------TGG---GGA---------AGAGAT------------------------TTA---TTA------CAA---CAA---------TGG---------------------GGAGCA------CAA------------GTTCTA------------------------------
>6_110501572
---------------TGG---------GTA------AAT---CAA---------ATT------------------------------ACT---------GATAAA------CATCCTACCTGTGAA------ACAACCATT---CAG------GGAAAG---------------------AAATTT---AAA------------------GGT---TTGGTAGAT---ACA------------------------GGAGTGGACATTTCGATC---------ATT---TCTCTG---CAGCACTGG---CTG---TCC------------ACGTGG---------------CGA---ATTCAACCCACT---------------CAA---------------TTTAAC---------ATAGGT------------------------------------AGA---------GTT---GGT---AAAGCCCCTGAA---------GTA---------------------TATCCA------------------AGTGGTTAT---------------------------ATT---TTGCATTGT---------------------GAAGGGCCC---------GAT---GGACAACCT------------------------------------------------------------------------GGG------------------ACT---------------------ATT------CAACCA---ATT---ATA------ACT------------TCT------GTA------------------CCTATA---AAT------TTA------------------TGG---GGA---------AGAGAT------------------------TTA---TTA------CAA---CAA---------TGG---------------------GGAACA------CAA------------GTTATA------------------------------
>5_87512731
---------------TGG---------GTA------AAT---CAA---------ATT------------------------------ACT---------GATAAA------CATCCTACCTGTGAA------ATAACTATT---CAG------GGAAAG---------------------AAATGT---AAA------------------GCT---TTGGTAGAT---ATA------------------------GGAGTGGACATTTCAATC---------ATT---TCTCTA---CAGCACTGG---CCA---TCC------------ACATGG---------------CCA---ATTCAACTGGCT---------------CAA---------------TTTAAC---------ATAGTT------------------------------------GGA---------GTT---GGT---AAAGCCCCTGAA---------GTA---------------------TAACAA------------------AGTAGTTAT---------------------------ATT---TTGCATTGT---------------------CAAGGGCCT---------GAT---GGACAACTT------------------------------------------------------------------------GGG------------------ACT---------------------ATT------CAACCA---ATT---ATA------ACT------------TCT------GTA------------------CCTACA---AAT------TTA------------------TGG---GGA---------AGAGAT------------------------TTA---TTA------CAA---CAA---------TGG---------------------GGAGCA------CAA------------GTTCTA------------------------------
>6_29879796
---------------TGG---------GTG------AAT---CAA---------ATT------------------------------ACT---------AATGAA------CATCCTACCTGTGAA------ATAACTATT---CAG------GGAAAG---------------------AAATGT---AAA------------------GGT---TTGGTAGAT---ACA------------------------GGAGCAGACATTTCAATC---------ATT---TCTCTA---CAGCACTGG---CCG---TCC------------ATGTGG---------------CCA---ATTCAACCCGCT---------------CAA---------------TTTAAC---------ATAGTT------------------------------------GGA---------GTT---GGT---AAAGCTGCTGAA---------GTA---------------------TATCAA------------------AATAGTTAC---------------------------ATT---TTGCATTGT---------------------GAGGGGCCT---------GAT---GGACAACCT------------------------------------------------------------------------GGG------------------ACT---------------------ATT------CAACCA---GTT---ATC------ACT------------TCT------GTA------------------CCTATA---CAT------TTA------------------TGG---GGA---------AGAGAT------------------------TTA---TTA------CAA---CAA---------TGG---------------------AGAGCA------CAA------------GTTCTA------------------------------
>2_99275212
---------------TGG---------GTG------AAT---CAA---------ATT------------------------------ACT---------GATAGA------CATCCCACCTGTGAA------ATAACTATT---CAG------GGAAAG---------------------AAATTT---AAA------------------GGT---TTGGTAGAT---ACA------------------------GGAGCGGACATTTCAATT---------ATT---TCTCTA---CAGCACTGG---CCG---TCC------------GCGTGG---------------CCA---ATTCAACCTGCT---------------CAA---------------TTA!TC---------ATAGTT------------------------------------GGA---------GTT---GGT---AATGCCCCTGAA---------GTA---------------------TATCAA------------------AGTAGTTAT---------------------------ATT---TTGCATTGT---------------------GAAGGGCCT---------GAT---GGACAACCT------------------------------------------------------------------------GGG------------------ACT---------------------ATT------CAACCA---ATT---GTA------ACT------------TCT------GTA------------------CCTATA---AAT------TTA------------------TGG---GGA---------AGAGAT------------------------TTA---TTA------CAA---TAA---------TGG---------------------GGATCA------CAA------------GTTCTA------------------------------
>9_35583953
---------------TGG---------GTG------AAT---CAA---------ATT------------------------------ACT---------GATAAA------CATCCTACCTGTGAA------ATAACTATT---CAG------GGAAAG---------------------AAATTT---AAA------------------GGT---TTGGTAGAT---ACA------------------------GGAGTGGACGTTTCAATC---------ATT---TATCTA---CAGCACTGG---CCG---TCC------------ACGTGG---------------CCA---ATTCAACCCGCT---------------CAA---------------TTTAAC---------ATAGTT------------------------------------GGA---------GTT---GGT---AAAGCCCCTGAA---------GTA---------------------TATTAA------------------AGTAGTTAT---------------------------ATT---TTGCATTGT---------------------GAAGGGCCC---------AAT---GGACAACCT------------------------------------------------------------------------!GG------------------ACT---------------------ATT------CAACCA---ATT---ATA------ACT------------TCT------GTA------------------CCTATA---AAT------TTA------------------------------------------------------------------------TTA------CAA---CAA---------TGG---------------------GGAGCA------CAA------------GTTCTA------------------------------
>1_247026489
---------------TGT---------GTG------AAT---CAA---------ATT------------------------------ACT---------GATAAA------CATCCTACCTGTGAA------ATAACTATT---CAG------GGAGAG---------------------AAATTT---AAA------------------GGT---TTGGTAGAT---ACA------------------------GGAGCGGACATTTCAATC---------ATT---TCTCTA---CAGCACTGG---CCA---TCC------------GCGTGG---------------CCA---ATTCAACCTGCT---------------CAA---------------TTTAAC---------ATAGTT------------------------------------GGA---------GTT---GGT---AAAGCCCCTGAA---------GTA---------------------TATCAA------------------AGTAGCTAT---------------------------ATT---TTGCATTGT---------------------GAAGGGCCC---------GAT---GGAAAACCT------------------------------------------------------------------------GGG------------------ACT---------------------ATT------CAACCA---ATT---ATA------ACT------------TCT------GTA------------------CCTATA---AGT------TTA------------------TGC---AGA---------AGAGAT------------------------TTA---TTA------CAA---CAA---------TGG---------------------GGAGCA------CAA------------ATTATA------------------------------
>4_35142137
---------------TGG---------GTA------AAT---CAA---------ATT------------------------------ACT---------GATAAA------CATCCTACCTGTGAA------ATAACTCTT---CAG------GGAAAG---------------------AAATTT---AAA------------------GTT---TTGGTAGAT---ACA------------------------GGAGTGGACATGTCAATC---------ATT---TCTCTA---CAGCACTGG---CTG---TCC------------AAGTGG---------------CCA---ATTCAACCTGCT---------------CAA---------------TTTAAC---------ATAGTT------------------------------------GGA---------GTT---GGT---AAAGCCCCTGAA---------GTA---------------------TATCAA------------------AGTAGTTAT---------------------------ATT---TCGCATTGT---------------------GAAGGGCCC---------GAT---GGACAACAT------------------------------------------------------------------------GGG------------------ACT---------------------ATT------CAACCA---ATT---ATA------ACT------------TCT------GTA------------------CCTATA---AAT------TTA------------------TGG---GGG---------AGAGAT------------------------TTA---TTA------CAA---CAA---------TGG---------------------GGAGCA------CAA------------GTTCTA------------------------------
>8_48247745
---------------TGG---------GTA------AAT---CAA---------ATT------------------------------ACT---------GATAAA------CGTCCTACCTGTGAA------ATAACTATT---CAG------GGAAAG---------------------AAATTT---AAA------------------GGT---TTGGTAGAT---ACA------------------------GGAGTGGACATTTCAATC---------ATT---TCTCTA---CAGCACTGG---CCA---TCC------------AGGTGG---------------CCA---ATTCAACCCGCT---------------CAA---------------TATAAC---------ATAGTT------------------------------------GGA---------GTT---GGT---AAAGCCCCTGAA---------GTA---------------------TTTCAA------------------AGTAATTAT---------------------------ATT---TTGCATTGT---------------------GAAGGGCCC---------GAT---GGACAACCT------------------------------------------------------------------------GGG------------------ATT---------------------ATT------CAAGCA---ATT---ATA------ACT------------TCT------GTA------------------CCTATA---AAT------TTA------------------TGG---GGA---------AGAGAT------------------------TTA---TTA------CAA---CAA---------GGG---------------------GGAGCA------AAA------------GTTCTA------------------------------
>4_126132284
---------------TGG---------GTA------AAT---CAA---------ATT------------------------------ACT---------GATAAA------CATCCTAACTGTGAA------ATAATTATT---CAG------GGAAAG---------------------AAATGT---AAA------------------GGT---TTGGGAGAT---ACA------------------------GGAGTGGACATTTCAATC---------ATT---TCTCTA---CAGCACTGG---CCA---TCT------------GCGTGG---------------CCA---ATTCAACCCGCT---------------CAA---------------TTTAAC---------ATAGCT------------------------------------GGA---------GTT---GGT---AAAGCCCCTGAA---------GTA---------------------TATCAA------------------AGTGGTTAT---------------------------ATT---TTGCACTGT---------------------GAAGGGCCC---------GAT---GGACAACCT------------------------------------------------------------------------GGG------------------ACT---------------------ATT------CAACCA---ATT---ATA------ACT------------TCT------GTA------------------CCTATA---AAT------TTA------------------TGG---GGA---------AGAGAT------------------------TTA---TTA------CAA---CAA---------TGA---------------------GGAGCA------CAA------------GTTCTA------------------------------
>9_131682744
---------------TGG---------GTA------AGT---CAA---------ATT------------------------------ACT---------GATAAA------CATCCTACCTGTGAA------ATAACTATT---CAG------GGAAAC---------------------AAATTT---AAA------------------GGT---TTGGTAGAT---ACA------------------------GGAGTGGACATTTCAATC---------ATT---TCTCTA---CAGCACTGG---CCG---TCC------------GTGAGG---------------CCA---ATTCAACCCGCT---------------CAA---------------TGTAAC---------ATATTT------------------------------------GGA---------GTT---GGT---AAAGCCGCTGAA---------ATA---------------------TATCAA------------------AGTAGTTAT---------------------------ATT---TTGCATTGT---------------------GAAGGGCCC---------GAT---GGACGACCT------------------------------------------------------------------------GGG------------------GCT---------------------ATT------CAACCA---ATT---ATA------ACT------------TCT------GTA------------------CCTATA---AAT------TTA------------------TGG---GGG---------AGAGAT------------------------TTA---TTA------CAA---CAA---------TGG---------------------GGAGCA------CAA------------GTTCTA------------------------------
>3_185107049
---------------TGG---------GTA------AAT---CAA---------ATT------------------------------ACT---------AATAAA------CACCCTACCTGTGAA------ATAACTATT---CAG------GGAAAG---------------------AAATTT---AAA------------------GGT---TTGGTAGAT---ACA------------------------GGAGCGGACATTTCAATC---------ATT---TCTCTA---TAGCACTGG---CCG---TCC------------ACGTGG---------------CCA---ATTCAACCTACT---------------CAA---------------TTTAAC---------ATAGCT------------------------------------GGA---------GTT---GGT---AAAGCCCCTGAA---------GTA---------------------TATCAA------------------AGTAGTTAT---------------------------ATC---TTGCATTGT---------------------GAAGGGCCC---------GAT---GGACAACCT------------------------------------------------------------------------GGG------------------ACT---------------------ATT------CAACCA---ATT---ATA------ACT------------TCC------GTA------------------CCTATA---AAT------CTA------------------TGG---GGG---------AGAGAT------------------------TTA---TTA------CAA---CAA---------TGG---------------------GGAGCA------CAA------------GTTCTA------------------------------
>2_183051910
---------------TGG---------GTA------AAT---CAA---------ATT------------------------------ACT---------GATGAA------CGTCCTACCTGTGAA------ATAACTATT---CAG------GGAAAG---------------------AAATTT---AAA------------------GTT---TTGGTAGAT---ACA------------------------GGAGCAGACATTTCAGTC---------ATT---TCTCTA---CAGCACTGG---TCA---TCC------------ACGTGG---------------CCC---ATTCAACCTGCT---------------CAA---------------TTTAAC---------ATAGTT------------------------------------GGA---------GTT---GGT---AAAGCCCCTGAA---------GTA---------------------TATCAA------------------AGTAGTTAT---------------------------ATT---TTGCAATGT---------------------GAAGGACCT---------GAT---GGACGACCT------------------------------------------------------------------------GGG------------------ACT---------------------ATT------CAACCA---ATT---ATA------ACT------------TCT------GTA------------------CCTATA---AAT------TTA------------------TGG---GGG---------AGAGAT------------------------TTA---TTA------CAA---GAA---------TGG---------------------GGAGCA------CAA------------GTTCTA------------------------------
>1042508739
---------------TGT---------GTA------AAT---AAA---------ATC------------------------------ACT---------GATAAA------CGTCCTACCTGTGAA------ATAACCATT---CAG------GGAAAG---------------------AAATTT---AAA------------------GGT---TTGGTAGAT---ACA------------------------GCAGTGGACATTTCAATC---------ATT---TCTCTA---CAGCACTGG---CTG---TCC------------GCGTGA---------------CCA---ATTCAACCCACT---------------AAA---------------TTTAAC---------ATAGTT------------------------------------GGA---------GTT---GGT---AAAGCCCCTGAA---------GTA---------------------TATCAA------------------AGTAGTTAT---------------------------ATT---TTGCACTGT---------------------GAAGGGCCC---------AAT---GGACAACGT------------------------------------------------------------------------GGG------------------ACT---------------------ATT------CAACCA---ATT---ATA------ACT------------TCT------GTA------------------CCTATA---AAT------GTA------------------TGT---GGG---------AGAGAT------------------------TTA---TTA------GAA---CAA---------TGG---------------------GGAGCA------CAA------------GTTCTA------------------------------
>8_68891036
------------!!TTGG---------GTG------AAT---CAA---------ATT------------------------------ACT---------GATAAA------!CCCCTACCTGGGAA------ATAACTATT---CAG------GGAAAG---------------------AAATTT---AAA------------------GGT---TTCGTAGAT---ACT------------------------GGAGTGGAC!ATTCAATC---------ATT---TCTCTA---CAGCACTGG---CCG---TCC------------ATGTGG---------------CCA---ATGCAACCCACT---------------CAA---------------TTTAAT---------ATAGTT------------------------------------GGA---------GTT---GGT---AAAGCCCCTGAA---------GTA---------------------TATCAA------------------AGTAGTTAT---------------------------ATT---TTGCATTGT---------------------GAAGGGCCT---------GAT---GGGCAATCT------------------------------------------------------------------------GGG------------------ACT---------------------ATT------CAACCA---ATT---ATA------ACT------------TCT------GTA------------------CCTATA---AAT------TTA------------------TGA---GGA---------AGAGAT------------------------TTA---TTA------CAA---CAA---------TGG---------------------GGAGCA------CAA------------GTTCTA------------------------------
>1_205893093
---------------TGG---------GTA------AAT---CAA---------ATT------------------------------ACT---------GATACA------CATCCTACCTGTGAA------ATAACTATT---CAG------GGAAAT---------------------AAATTT---AAA------------------GGT---TTGGTAGAT---ACA------------------------GGAGTGGAC------ATT---------!!T---TCTCTA---CAGCACTGG---CCG---TCT------------GCATGG---------------CCA---ATTCAACCCACT---------------CAA---------------TTCAAC---TCC!!AATAGTT------------------------------------GGA---------GTT---GGT---AAAGTCCCTGAA---------GTA---------------------TATCAA------------------AGTAGCTAT---------------------------ATT---TTGCATTGT---------------------GAAGGGCCT---------GAT---GGACAACCT------------------------------------------------------------------------GGG------------------ACT---------------------ATT------CAACCA---ATT---ATA------ACT------------TCT------GTA------------------CCCATA---AAT------TTC------------------TGA---GGA---------AGGGAT------------------------TTA---TTA------CAA---CAA---------TGG---------------------GGAGTA------CAA------------GTTCTA------------------------------
>1159925920
---------------TGG---------GTA------AAT---CAA---------ATT------------------------------ACT---------GATAAA------TGTCCTACCTGGGAA------ATAACTATT---CAA------GGTAAG---------------------AAATTT---AAA------------------GGT---TTGGTAGAT---ACA------------------------GGAGTGGACATTTCAATC---------ATT---TCTCTA---CAGCACAGG---CCG---TCC------------ATGTGG---------------CCA---ATTCAGCCCACT---------------CAA---------------TTTAAC---------ATAGTT------------------------------------GGA---------GTT---GGT---AAAGCTGCT!AA---------GTA---------------------TATCAA------------------AGTGGTTAT---------------------------ATT---TTGCATTGT---------------------GAAGGGCCC---------AAC---AGACAACCT------------------------------------------------------------------------GGA------------------ACT---------------------ATT------CAACCA---ATT---ATA------ACT------------TCT------GTA------------------CCTATA---AAT------TTA------------------TGG---GGA---------AGAGAT------------------------TTA---TTA------CAA---CAA---------TGG---------------------GGAGCA------CAA------------GTTCTAATT---------------------------
>4_185049001
---------------TGG---------GTA------AAT---CAA---------ATT------------------------------ACT---------GATAAA------CGTGCTACCTGTGAA------ATAACTATT---CAG------GGAAAG---------------------AAATTT---AAA------------------GGT---TTGGTAGAT---ACA------------------------GGAGCAGACATTTCAATC---------ATT---TCTCTA---CAGCACTGG---CCA---TCT------------GCGTGG---------------CCA---ATTCAACCCGCT---------------CAA---------------TTTAAT---------GTGGCT------------------------------------GGA---------GTT---GGT---AAAGCCGCTGAA---------GTA---------------------TATCAA------------------AGTAGTTAT---------------------------ATC---TTGCATTGT---------------------GAAGGGCCT---------GAT---GGACAACCT------------------------------------------------------------------------GGG------------------ACT---------------------ATT------CAACCA---ATT---ATA------ACT------------TCT------GTA------------------CCTAAA---AAT------TTA------------------TGG---GGA---------AGAGAT------------------------TTA---TTA------CAA---CAA---------TGG---------------------GGAGCA------CAA------------GTTCTA------------------------------
>1250496155
---------------TGG---------GTA------AAT---CAA---------ATT------------------------------------------GATAAA------CATCCTACCTTTGAA------ATAACTATT---CAG------GGAAAT---------------------AAATTT---AAA------------------GGT---TTGGTAGAT---ACA------------------------GGAACGGACATTTCAATC---------ATT---TCTCTA---CAGCACTGG---CTG---TCT------------GCGTGG---------------CCA---ATTCAACCCGCT---------------CAA---------------TTTAAC---------ATAGGT------------------------------------GGA---------ATT---GGT---AAAGTCACTGAA---------GTA---------------------TATCAA------------------AGTAGTTAT---------------------------ATT---TTGCATTGT---------------------GAAGGGTCC---------AAT---GGACAACCT------------------------------------------------------------------------GGG------------------ACT---------------------ATT------CAACCA---ATT---ATA------ACT------------TCT------GTA------------------CCTATA---AAT------TTA------------------TGG---GGA---------AGAGAT------------------------TTA---TTA------CAA---CAA---------TGG---------------------GGAGCA------CAA------------GTTCTA------------------------------
>1442311488
---------------TGG---------GTG------AAT---CAA---------ATA------------------------------ACT---------GATAAA------CGTCCTACCTGTGAA------ATAACTATT---CAG------AGAAAG---------------------AAATTT---AAA------------------GGT---TTGGTAGAT---ACA------------------------GGAGCAGACATTTCAATC---------ATT---TCTCTA---CAGCACTGA---CCA---TGT------------GCGTGG---------------CCA---ATTCAACCTGCT---------------CAA---------------TTTAAC---------ATAGTT------------------------------------GGA---------GCT---TGC---AAAGCCCCTAAA---------GTA---------------------TATCAA------------------AGTAGTTAT---------------------------ATT---TTGCATTGT---------------------GAAGGGCCC---------AAT---GGACAACCT------------------------------------------------------------------------GGT------------------ACT---------------------ATT------CAACCA---ATT---ATA------ACT------------TCT------GTA------------------CCTACA---AAT------TTA------------------TGG---GGA---------AGAGAT------------------------TTA---TTA------CAA---TAA---------TGG---------------------GGAGCA------CAA------------GTTCTA------------------------------
>4_99368587
---------------TGG---------GTG------AAT---CAA---------ATT------------------------------ACT---------GATAAA------CACCCTACCTGTAAA------ATAACTATT---CAG------GGAAAG---------------------AAATGT---AAA------------------GGT---TTGGTAGAT---ACA------------------------GGAGCAGACATTTCAATC---------ATT---TCTCTA---CAGCACTGG---CTG---TCC------------ATGTGG---------------CCA---ATTCAACCCCCT---------------CAA---------------TTTAAC---------ATAGTT------------------------------------GGA---------GTT---GGT---AAAGTCCCTGAA---------GTA---------------------TATCAA------------------AGTAGTTAT---------------------------ATT---TTGCATTGT---------------------GAAGGGCCC---------GAT---GGAAAACCT------------------------------------------------------------------------GGG------------------ACT---------------------ATT------CAACCA---ATT---ATG------ACT------------TCT------GTA------------------CCTATA---AAT------CTA------------------TGG---GGA---------AAGGAT------------------------TTA---TTA------CAA---AAA---------TGG---------------------GGAGCA------CAA------------GTTCTA------------------------------
>3_151702702
---------------TGG---------GCA------AAT---CAA---------ATT------------------------------ACT---------GATAAA------TAACCTACCTGTGAA------ATAACTATT---CAG------GGAAAG---------------------AAGTAT---AAA------------------GGT---TTGGTATAT---ACA------------------------GGAGCAGACATTTCAATA---------ATT---TCTCTG---CAGCACTGG---CTG---TCA------------GCGTGG---------------CCA---ATTCAACCCACT---------------AAA---------------TTTAAC---------ATAGTT------------------------------------GGA---------GTT---GGT---AAAGCCCCTGAA---------GTA---------------------TATCAA------------------AGTAGTTAT---------------------------ATT---TTGCATTGT---------------------GAAGGGCCC---------AAT---GGACAGCCT------------------------------------------------------------------------GGG------------------ACT---------------------ATT------CAACCA---ATT---ATA------ACT------------TCT------GTA------------------CCTATA---AAT------TTA------------------TGG---GGA---------AGAGAT------------------------TTA---TTA------CAG---CAA---------TGG---------------------GGAGCA------CAG------------GTTCTA------------------------------
>NW_003315913.1/123875
---------------TGG---------GCA------AAT---CAA---------ATT------------------------------ACT---------GATAAA------TAACCTACCTGTGAA------ATAACTATT---CAG------GGAAAG---------------------AAGTAT---AAA------------------GGT---TTGGTATAT---ACA------------------------GGAGCAGACATTTCAATA---------ATT---TCTCTG---CAGCACTGG---CTG---TCA------------GCGTGG---------------CCA---ATTCAACCCACT---------------AAA---------------TTTAAC---------ATAGTT------------------------------------GGA---------GTT---GGT---AAAGCCCCTGAA---------GTA---------------------TATCAA------------------AGTAGTTAT---------------------------ATT---TTGCATTGT---------------------GAAGGGCCC---------AAT---GGACAGCCT------------------------------------------------------------------------GGG------------------ACT---------------------ATT------CAACCA---ATT---ATA------ACT------------TCT------GTA------------------CCTATA---AAT------TTA------------------TGG---GGA---------AGAGAT------------------------TTA---TTA------CAG---CAA---------TGG---------------------GGAGCA------CAG------------GTT---------------------------------
>4_86462452
---------------TGG---------GTG------AAT---CAA---------ATT------------------------------CCT---------GATAAA------CATCCTACCTGTGAA------ATAACTATT---CAA------GGAAAG---------------------AAATTT---GAA------------------GGT---TTGGTAGAT---ACA------------------------GAAGCAGACATTTCAATC---------ACT---TCTCTA---CAGCACCAG---CCG---TCC------------ACGTGG---------------CCA---ATTCAACCCGCT---------------CAA---------------TTTAAT---------GTAGCT------------------------------------GGA---------GTT---GGT---AAAGCCCTTGAA---------GTA---------------------TATCAA------------------AGTAGTTAT---------------------------ATT---TTGCACTGT---------------------GAAGGGCCT---------GAT---GGACAACCT------------------------------------------------------------------------GGG------------------AAT---------------------ATT------CAACCA---ATT---ATA------ACT------------TCT------GTA------------------CCTATA---AAT------TTA------------------TGG---GGA---------AGAGAT------------------------TTA---TTA------CAA---CAA---------TGG---------------------GGAGCA------CAA------------GTTCTA------------------------------
>1354918644
---------------TGG---------GTG------AAT---TAA---------ATT------------------------------ACT---------AATAAA------CGTCCTACCTGTGAA------ATAACTATT---CAG------GGAAAG---------------------AAATTT---AAA------------------GGT---TTGGTAGAA---ACA------------------------GGAGTGGACGTTTCAATT---------ATT---TCTCCA---CAGCACTGG---CCG---TCC------------ACGTGG---------------CCA---ATTCAACCTGCT---------------CAA---------------TTTAAC---------ATAGTT------------------------------------GGA---------GTT---GGT---AAAGCCCCTGAA---------GTA---------------------TATCAA------------------ATTAGTTAT---------------------------ATT---TTGCATTGT---------------------GAAGGGCCC---------AAT---GAACAACCT------------------------------------------------------------------------TTG------------------ACT---------------------ATT------CAACCA---AGT---ATA------ACT------------TCT------GTA------------------CCTATA---AAT------TTA------------------TGG---GGA---------AGGGAT------------------------TTA---TTA------CAA---CAA---------TGG---------------------GGAGCA------CAA------------GTTCTA------------------------------
>1239197648
---------------TGG---------GTA------AAA---CAA---------ATT------------------------------ACT---------GATAAA------CATCCTACCTGTGAA------ATAACTATT---CGG------GGAAAG---------------------AAATTT---AAA------------------GGT---TTGGTAGAT---ACA------------------------GGAGCGGATATTTCAATC---------ATT---TCTCTA---CAGCACTGG---TGG---TCC------------ACATGG---------------CCA---ATTCAACCCACT---------------CAA---------------TTTAAC---------ATAGTT------------------------------------GGA---------GTT---GGG---AAAGCTGCTGAA---------GTA---------------------TATCAA------------------AGTAGTTAT---------------------------ATT---TTACATTGT---------------------GAAGGGCCC---------GAT---AGACAACCT------------------------------------------------------------------------GGG------------------GCT---------------------ATT------CAACCA---ATT---ATA------ACT------------TCT------CTA------------------CCTATA---AAT------TTA------------------TGG---GGA---------AGAGAT------------------------TTA---TTA------CAA---CAG---------TGG---------------------GGAGCA------CAA------------GTTCTA------------------------------
>6_58417003
------------!!TTGG---------GTA------AAT---CAA---------ATA------------------------------ACT---------GATAAA------CATCCTACCTGTGAA------ATAACTATT---!CA------GGAAAG---------------------AAATTT---AAA------------------GAT---TTGGTAGAT---ACA------------------------GGAGCAGACATTTCAATC---------ATT---TCCCTA---CAGCACTGG---CTG---TCC------------ATGTGG---------------CCA---ATTCAACCCCCT---------------CAA---------------TTTAAC---------ATAGTT------------------------------------GGA---------GTT---CAT---AAAGCCCCTTAA---------GTA---------------------TATCAA------------------AGTAGTTAT---------------------------ATT---TTGCACTGT---------------------GAAGGGCCC---------GAT---GGACAAACT------------------------------------------------------------------------GGG------------------ACT---------------------ATT------CGACCA---ATT---ATA------ACT------------TCT------GTA------------------CCTATA---AAT------TTA------------------TGG---GGA---------AGAGAT------------------------TTA---TTA------CAA---CAA---------TGG---------------------GGACCA------AAA------------GTTCTA------------------------------
>1042497603
---------------TGG---------GTA------AAT---CAA---------ATT------------------------------ACT---------GATAAA------CGTCCTACCTGTGAC------ATAACTATT---CAG------GGAAAG---------------------AAATTT---AAA------------------GGT---TTGGCAGAT---ACA------------------------GGAGCGGACATTTCAATC---------ATT---TCTCTA---CAGCAGTGG---CCA---TCC------------GTGTGG---------------CCA---ATTCAACCCACT---------------AAA---------------TTTAAC---------ATAGTT------------------------------------GGA---------AAC---GGT---AAAGCCCCTGAA---------GTA---------------------TATCAG------------------AGTAGTTAT---------------------------ATT---TTGCATTGT---------------------GAAGGGCCT---------GAT---GAAAAACAT------------------------------------------------------------------------GGG------------------ACT---------------------ATT------CAACAA---ATT---ATA------ACT------------TCT------GTA------------------CCTATA---AAT------TTA------------------TGG---GGA---------AAAGAT------------------------TTA---TTA------CAT---CAA---------TGA---------------------GGAGCA------CAA------------GTTCTA------------------------------
>7_155241487
---------------TGG---------GTA------AAT---CAA---------ATT------------------------------ACT---------GATAAA------CGTCCTACCTGTGAA------ATAACTATT---CAG------GGAAAG---------------------AAATTT---AAA------------------GGT---TTGGTAGAT---ACA------------------------GGAGCGGACATTTCAATC---------CTT---TCTCTA---CAGCACTGG---CCG---TCT------------GCGTGG---------------CCA---ATTCCACCCACT---------------CAA---------------TTTAAC---------ATAGTT------------------------------------GGA---------GTT---GGT---AAAGCCCCTGAA---------GTA---------------------TATCAA------------------AGTAGTTAT---------------------------GTT---TTGCATTGT---------------------GAAGGGCCC---------GAT---GGACAATCT------------------------------------------------------------------------GGG------------------ACT---------------------ATT------CAACCA---ATT---ATA------ACT------------TCT------GTA------------------CCTATA---AAT------TTA------------------TGG---GGA---------AGGGAT------------------------TTA---TTA------CAA---CAA---------TGG---------------------GGAACA------CAA------------GTTCTA------------------------------
>3_38422411
---------------TGG---------GTA------AAT---CAA---------ATT------------------------------ACT---------GATAAA------CATCCTACCTGTGAA------ATAACTATT---CAG------GGAAAG---------------------AAATTC---AAA------------------GGG---TTGGGAGAT---ACA------------------------GGAGCGGACGTTTCAATC---------ATT---TCTCTA---CAGCACTGG---CCG---TCT------------GTGTGG---------------CCA---ATTCAATCCGCT---------------CAA---------------TTTAAC---------ATAGTT------------------------------------GGA---------GTT---GGT---AAAGCCCCTGAA---------GTA---------------------TATCAA------------------AGTATTTAT---------------------------ATT---TTGCATTGT---------------------GAAGGACCC---------CAT---GAACAATCT------------------------------------------------------------------------GGG------------------ACT---------------------ATT------CAGCCA---ATT---GTA------ACT------------TCT------GTA------------------CCTATA---AAT------TTA------------------TGG---GGG---------AGAGAT------------------------TTA---TTA------CAG---CAA---------TGG---------------------GGAGCA------CAA------------GTTCCC------------------------------
>5_44987962
---------------TGG---------GTA------AAT---CAA---------ATT------------------------------ACT---------GATAAA------CGTCCTACCTGTGAA------ATAACTATT---CAG------GGAAAG---------------------AAATTT---AAA------------------GGT---TTGGTAGAT---ACA------------------------GGAGTGGACACTTCAATC---------ATT---TCTCTA---CAGCACTGG---CCA---TCC------------ATGTGG---------------CCA---ATTCAACCTGCT---------------CAA---------------TTTAAC---------ATAGTT------------------------------------GGA---------GTT---GGT---AAAGCCCCTGAA---------GTA---------------------TATCAA------------------AGTAGCTAT---------------------------ATT---TTGCACTGT---------------------GAAGGGCCT---------GAT---GGACAACTT------------------------------------------------------------------------GGG------------------ACT---------------------ATT------CAACCA---ATT---ATA------ACT------------TCT------GTA------------------CCTATA---AAT------TTA------------------TGT---GGA---------AGAGAT------------------------TTA---TTG------CAA---CAA---------TGG---------------------GGAGCA------CAA------------GTTCTA------------------------------
>8_48964678
---------------TGG---------GTA------AAT---CAA---------ATT------------------------------ACT---------GATAAA------CATCTTACCTGTGAA------ATAACTATT---CAG------GGAAAG---------------------AAATTT---AAA------------------GGT---TTGGTAGAT---ACA------------------------GGAGCAGACGTTTCAATC---------ATT---TCTCTG---CAGCACTGG---CCA---TCC------------ATGTGG---------------CCA---ATTCAATCCACT---------------CAA---------------TTTAAC---------ATAGTT------------------------------------GGA---------GTT---GGT---AAAGCCCCTGAA---------GTA---------------------TATCAA------------------AGTAGTTAT---------------------------ATT---TTGCATTGT---------------------GAAGGGCCC---------AAT---GGACAACCT------------------------------------------------------------------------GGG------------------ACT---------------------ATT------TGACCA---ATT---ATA------ACT------------TCT------GTA------------------CCTATA---AAT------TTA------------------TGG---GGA---------AGAGAT------------------------TTA---TTA------CAA---CAA---------TGG---------------------GGAGCA------CAA------------GTTCTA------------------------------
>8_52982242
---------------TGG---------GTA------AAT---CAA---------ATT------------------------------ACT---------GATAAA------CATCCTACCTGTGAA------ATAACTATT---CAG------GGTAAG---------------------AAAGTT---AAA------------------GGT---TTGGTAGAC---ACA------------------------GGAGCAGACATTTCATTC---------ATT---TCTCTA---CAGCACTGG---CCA---TCT------------GTGTGG---------------CCA---ATTTAACCCACT---------------CAA---------------TTTAAC---------ATAGTT------------------------------------GGA---------GTT---GGT---AAAGGCCCTGAA---------GTA---------------------TATCAA------------------AGTAGTTAT---------------------------ATT---TTGCATTGT---------------------GAAGGCCCC---------GAT---GGACAACCT------------------------------------------------------------------------GGG------------------ACT---------------------ATT------CAACCA---ATT---ATA------ACT------------TCT------GTA------------------CCTATA---AAT------TTA------------------TGA---GGG---------AGAGAT------------------------TTA---TTA------CAA---CAA---------TGG---------------------GGAGCA------CAA------------GTTCTA------------------------------
>X_95106560
---------------TGG---------GTG------AAT---CAA---------ATT------------------------------AAT---------GATAAA------CATCCTACCTGTGAA------ATAACTATT---CAG------GGAAAG---------------------AAATTT---AAA------------------GGT---TTGGTAGAT---ACA------------------------GGAGTGGCCATTTCAATC---------ATT---TCTCTA---CAGCACTGG---CCA---TCC------------GTGTGG---------------CCA---ATTCAACCCACT---------------CAA---------------TTTAAC---------ATAGTT------------------------------------GGA---------GTT---GGT---AAAGCCACTGAA---------GTA---------------------TATCAA------------------AGTAGTTAT---------------------------ATT---TTGCATTGT---------------------GAAGGACCT---------GAT---GGACAACCT------------------------------------------------------------------------GGG------------------AGT---------------------ATT------CAACCA---ATT---ACA------ACT------------TCT------GTA------------------CCTATA---AAT------TTA------------------TGG---GGG---------AGAGAT------------------------TTA---TTA------CAA---CAA---------TGG---------------------GGAGCA------CAC------------GTT---------------------------------
>1452166111
---------------TGG---------GTG------AAT---CAA---------ATT------------------------------ACT---------GATAAA------CGTCCTACCTGTGAA------ATAACTATT---CAG------GGAAAG---------------------AAATTT---AAA------------------GGT---TTGGTAGAT---ACA------------------------GGAGTGGACATTTCAATC---------ATT---TCCCTA---CAGCACTGA---CTG---TCC------------ATGTGG---------------CCA---ATTCAACTCACT---------------CAA---------------TTTAAC---------ATAGTT------------------------------------GGA---------GTT---GGT---AATGCCCCTGAA---------GTA---------------------TATCAA------------------AGTAGTTAT---------------------------ATT---TTGCATTGT---------------------GAAGGGCCC---------GAT---GGACAACCT------------------------------------------------------------------------GGA------------------ACT---------------------ATT------CAACCA---ATT---ATA------ACT------------TCT------GTA------------------CCTATA---AAT------GTA------------------TGG---GGA---------AGAGAT------------------------TTA---TTA------CAA---CAA---------TGG---------------------GGAGCA------CAA------------GTTCTA------------------------------
>4_153692682
---------------TGG---------GTG------AAT---CAA---------ATT------------------------------ACT---------GATAAA------CATCCTACTGGTGAA------ATAACTATT---CAG------GGAAAG---------------------AAATTT---AAA------------------AGT---TTGGTAGAT---ACA------------------------GGAGCGGACATTTCAATC---------ATT---TCTGTA---CAGCACTGG---CCA---TCT------------GCATGG---------------TCA---ATTCAACCTGCT---------------CAA---------------TTTAAC---------ATAGTT------------------------------------GGA---------GTT---GGT---AAAGCCCTTAAA---------GTA---------------------TATCAA------------------AGTAGTTAT---------------------------ATT---TTGCATTGT---------------------GAAGGGCCC---------AAT---GGACAACCT------------------------------------------------------------------------GGG------------------ACT---------------------ATA------CAAAAA---ATT---ATA------ACT------------TCT------GTA------------------CCTATA---AAT------TTA------------------TAG---GGA---------AGAGAT------------------------TTA---TTA------CAA---CAA---------TGG---------------------GGATCA------CAA------------GTTCTA------------------------------
>5_54502716
---------------TGG---------CTA------AAT---CAA---------ATT------------------------------ACT---------GATAAA------CGTCCTACCTGTGAA------ATAACTATT---CAA------GGAAAG---------------------AAATTT---AAA------------------GGT---TTGGTAGAT---ACA------------------------GGAGTGGATATTTCAATC---------ATT---TCTCTA---CAGCACTGG---CTG---TCC------------ACGTGG---------------CCA---ATTCAACCCACT---------------CAA---------------TTTAAC---------ATAGTT------------------------------------GGA---------ATT---GGT---AAAGCCACTGAA---------GTA---------------------TATCAA------------------GGTAGTTAT---------------------------ATT---TTGCACTGT---------------------!GAGGGCCC---------GAT---GGACAACCT------------------------------------------------------------------------GGG------------------ACT---------------------ATT------CAACCA---ATT---ATA------ACG------------TCT------GTA------------------CCTATA---AAT------TTA------------------TGG---GGA---------AGAGAT------------------------TTA---TTA------CAA---CAA---------TGG---------------------GGAGCA------CAA------------GTTCTA------------------------------
>4_91699303
---------------TTG---------GGT------GAA---TCA---------ATT------------------------------ACT---------GATAAA------CAACCTACGTCTGAA------ATAACTATT---CAG------GGAAAG---------------------AAATTT---AAA------------------GGT---TTGGTAGAT---ACA------------------------GGAGTGGACATTTCAATT---------ATT---TCTCTG---CAGTATTGG---CTG---TCT------------GAGTGG---------------CCA---GTTCAACCCACT---------------CAA---------------TTTAAT---------GTAGTT------------------------------------GGA---------GTT---GGT---AAACCCCCTGAA---------GTC---------------------TATCAA------------------AGCAGTTAT---------------------------ATT---TTGCTTTGT---------------------GAAGGGCCT---------GAT---GGACAACCT------------------------------------------------------------------------GGG------------------ACT---------------------ATT------CAACCA---ATT---ATA------ACT------------TCT------GTA------------------CCTATA---AAT------TTA------------------TGG---GGA---------AGAGAT------------------------TTA---TTA------CAA---CAA---------TGG---------------------GGAGCA------CAA------------GTTCTA------------------------------
>4_174987671
---------------TGG---------GTG------AAT---CAA---------ATT------------------------------ACT---------GATAAA------CGTCCTACCTGTGAA------ATAACTATT---CAG------GGAAAA---------------------AAA!TT---AAA------------------GCA---TTGGTAGAT---ACA------------------------GGAGCAGACATTTCAATC---------ATT---TCTCTA---CAGCACTGG---CCA---TCC------------ATGTGG---------------CCA---ATTCCACCCGTT---------------CGA---------------TTTAAC---------ATAGTT------------------------------------GGA---------GTT---GGT---AAAGCCCCTGAA---------GTA---------------------TATCAA------------------AGCAGTTAT---------------------------ATT---TTGCATTGT---------------------GAAGGGCCC---------GAT---GGACAACCT------------------------------------------------------------------------GGA------------------ACT---------------------ATT------CAACCA---ATT---ATA------ACT------------TCT------GTA------------------CCTATA---AAT------TTA------------------TGG---GGA---------AGAGAT------------------------TTA---TTA------CAG---CAA---------TGG---------------------GGAGCA------CAA------------GCGTTA------------------------------
>3_185017087
---------------TGG---------GTA------AAT---CAG---------ATT------------------------------ACT---------GATAAA------CATCCTACCTGTGAA------ATAACTATT---CAG------GGAAAG---------------------AAATTT---AAG------------------GGT---TTGGTAGAT---ACA------------------------GGAGCAGACATTTCAATC---------ATT---TCTCTA---TAGCACTGG---CCG---TCC------------ACGTGG---------------CCA---ATTCAACCTGCT---------------CAA---------------TTTAAC---------ATAGCT------------------------------------GGA---------GTT---GGT---AAAGCCCCTGAA---------GTA!!T------------------TATCAA------------------AGTAGTTAT---------------------------ATT---TTGCATTGT---------------------GAAGGGCCC---------GAT---GGACAACCT------------------------------------------------------------------------!GG------------------ACT---------------------ATT------CAACCA---ATT---ATA------ACT------------TCT------GTA------------------CCTATA---AGT------TTA------------------TAG---GGA---------AGAGAT------------------------TTA---TTA------CAA---CAA---------TGG---------------------GGAGCA------CAA------------GTTCTA------------------------------
>1912101588
---------------!GG---------GTA------AAT---CAA---------ATT------------------------------ACT---------GATAAA------CATCCTACCTGTGAA!!A---ATAACTATT---CAG------GGAAAG---------------------AAATTT---AAA------------------GGT---TTGGTAGAT---ACA------------------------GGAGCAGACATTTCAGTC---------ATT---TCTCTA---CAGCACTGG---CCG---TCC------------ACGTGG---------------CCA---ATTCAACCTGCT---------------CAA---------------TTTAAC---------ATAGTT------------------------------------GGA---------GTT---GGT---AAAGCCCCTAAA---------GTA---------------------TATCAA------------------AGTAGTTAT---------------------------ATT---TTGCATTGT---------------------GAAGGGCCT---------GAT---GGACAACCT------------------------------------------------------------------------GGT------------------ACT---------------------ATT------CAACCA---ATT---ATA------ACT------------TCT------GTA------------------CCTGTA---AAT------TTA------------------TGG---GGG---------AGAGAT------------------------TTA------------TGA---CAA---------TGG---------------------GGAGCA------CAA------------GTTCTA------------------------------
>2039723462
---------------TGG---------GTA------AAT---CAA---------ATT------------------------------ACT---------GATAAA------CGTCTTACCTGTGAC------ATAACTATG---CAG------GGAAAG---------------------AAATTT---AAA------------------GGT---TTGGTAGAT---ACA------------------------GGAGTGGACATTTCAATC---------ATT---TCTCTA---CAGCACTGG---CCA---TCC------------GCGTGG---------------CCA---ATTCAACCTGCT---------------CAA---------------TTTAAC---------ATAGTT------------------------------------GGA---------ATT---GGT---AAAGCCCCTGAA---------GTGGGA------------------!!TCAA------------------AGTAGTTAT---------------------------ATT---TTGCATTGC---------------------GAAGGGCCC---------GAT---GGGCAATCT------------------------------------------------------------------------GGG------------------ACT---------------------ATT------CAACCA---ATT---ATA------ACT------------TCT------GTA------------------CCTACA---AAT------TTA------------------TGG---GGA---------AGAGAT------------------------TTA---TTA------CAA---CAA---------TGG---------------------GGAGCA------CAA------------GTTCTA------------------------------
>1923575284
---------------TGG---------GTA------AAT---!CA---------ATT------------------------------ACT---------GATAAA------CGTCCTACCTGTGAAATA!!AATAACTATT---CAG------GGAAAG---------------------AAAATT---AAA------------------GGT---TTGGTAGAT---ACA------------------------GGAGCGGACATTTCAATC---------ATT---TCTCTA---CAGCACTGG---CCA---TCT------------GTGTGG---------------CCA---ATTCAACCTGCT---------------CAA---------------TTTAAC---------ATAGTT------------------------------------GGA---------GTT---GGT---AAAGCCCCTGAA---------GTA---------------------TATCAA------------------AGTAGTTAT---------------------------ATT---TTGCATTGT---------------------GAAGGGCCC---------GAT---GGACAAGTT------------------------------------------------------------------------GGG------------------ACT---------------------ATT------CAACCA---ATT---GTA------ATT------------TCT------GTA------------------CCTATA---AAT------TTA------------------TGT---GGG---------AGAGAT------------------------TTA---TTA------CAA---CAA---------TGG---------------------GGAGCA------CAA------------GTTCTA------------------------------
>NT_167249.2/2536804
---------------TGG---------GTG------AAT---CAA---------ATT------------------------------ACT---------GATAAA------CGTCCTACCTGTGAA------ATAACTATT---CAG------GGAAAG---------------------AAATGT---AAA------------------GAT---TTGGTAGAT---ACA------------------------GGAGCGGACATTTCAATC---------ATT---TCTCTA---CAGCACTGG---CCG---TCT------------GCGTGG---------------CCA---GTTCAACACACT---------------CAA---------------CTTAAA---------ACAGTT------------------------------------GGA---------GTT---GGT---AAAGCCCCTGAA---------GTA---------------------TATCAA------------------AGCCATTAT---------------------------ATT---TTGCATTGT---------------------GAAGGGCCC---------GAT---GGACAACCT------------------------------------------------------------------------GGG------------------ACT---------------------ATT------CAACCA---ATT---ATA------ACT------------TCT------GTA------------------TCTATA---AAT------TTA------------------TGG---GGG---------AGAGAT------------------------TTA---TTA------CAA---CAA---------TGG---------------------GGAGCA------CAA------------GTTCTACTT---------------------------
>9_93753643
---------------TGG---------GCA------AAT---CAA---------ATC------------------------------ACT---------GATAAA------TGTCCTCCCTGTGAA------ATAACTGTT---CAG------GGAAAG---------------------AAATTT---AAA------------------GGT---TTGGTAGAT---ACA------------------------GGAGCGGACATTTCAATC---------ATT---TCTCTA---CAGCACTGG---CCA---TCT------------GTGTGG---------------CCA---ATTCAACCCACT---------------CAA---------------TTTAAC---------ATAGAT------------------------------------GGA---------GTT---GGT---!AAGCCCCTGAA---------GTA---------------------TATCAA------------------AGTAGTTAT---------------------------ATT---TTGCATTGT---------------------GAAGGGCAC---------GGT---GGACAACCT------------------------------------------------------------------------GGG------------------ACT---------------------ATT------CCACCA---ATT---ATA------ACT------------TCT------GTC------------------CCTATA---AAT------TTA------------------TGG---GGA---------AGAGAT------------------------TTA---TTA------CAA---CAA---------TAG---------------------GGAGCA------CAA------------GTTCTA------------------------------
>4_10301517
---------------TGG---------GTG------AAT---CAA---------ATT------------------------------ACT---------GATAAA------CGTTCTGCCTGCGAA------ATAGCTATT---CAG------GGAAAA---------------------AAAATT---AAA------------------GGA---TTGATAGAT---ACA------------------------GGAGCAGCCATTTCAATC---------ATT---TCTCTA---CAGCACTTT---CTG---TCC------------ATGTGG---------------CCA---ATTCAACCCACT---------------CAA---------------TTTAAC---------ATAGTT------------------------------------GGA---------GTT---GGT---AAAGCCCCTGAC---------!!A---------------------TATCAA------------------AGCAGTTAT---------------------------ATT---TTGCATTAT---------------------GAAGGACCC---------GAT---GGACAATCT------------------------------------------------------------------------GGG------------------ACT---------------------ATT------TAACCA---ATT---GTA------ACT------------TCT------GTA------------------CCTATA---AAT------TTA------------------TGG---GGA---------AGAGAG------------------------!TA------------CAG---CAA---------TGG---------------------GGAACA------CAA------------GTGTTAATT!!C------------------------
>1923867093
---!!CAAAATCTATCTA---------TTC------CAA---CCC---------TTA------------------------------GCC---------TCTAAT------AGACCCACCTGTTTG------GTACAAATT---AAA---------AAA---------------------AAA!TG---TAT------------------GGG---CTTATGGAC---ACA------------------------GGAGCTGATGTGTCAGTA---------ATA---TCCAGT---AAGGATTGA---CCC---CCA------------TCCTGG---------------CCC---CTCAGACTAATC---------------TCC---------------ACATCC---------CTAGTG------------------------------------GGA---------GTA---GGA---GCAGCTCAAAGT---------GTT---------------------CAACGG------------------AGTGCTGAG---------------------------ATT---TTACCTTGT---------------------CTTGGTCCG---------GAT---GGACAATCA------------------------------------------------------------------------TGT------------------ACT---------------------TTC------CAGCCT---TAT---GTT------GCA------------AAT------ATA------------------GCTATC---AAT------TTA------------------TGG---GGT---------CGAGAC------------------------TTA---CTT------ATA---GCA---------TTG---------------------GATATG------AGA------------CTTACA------------------------------
>Y_21967441
---------------TGG---------GTA------AAT---CAA---------ATT------------------------------ACT---------GATAAT------TGTTCTACCTGTGAA------ATAAGTATT---CAG------GAAAAT---------------------AAATTT---AAA------------------GGT---TTGGTAGTT---ACA------------------------GGAGCAGATATTTCAAAC---------ATT---TCTCTT---CAGCACTGG---CCG---TCT------------GCATGG---------------CCA---ATTCATTGTACA!TGAAACTGACTAATGAA---------------TGGACT---------CTTTTT------------------------------------AAA---------AGA---ACA---CAA!!TAAGCAT---------GTA---------------------TTTTCT------------------ATTTCTCCG---------------------------TTA---CTTTTTTTA---------------------AAATTGGAA---------ATT---AATGTGGGA------------------------------------------------------------------------TTT------------------TAT---------------------TCA------TATCCT---TCT---ATT------!TT------------TCT------TTT------------------CCTTTAGCTAAT------ATT------------------AAT---TTT---------TTG!!T------------------------CTC---CTA------GAT---GAC---------AGG---------------------CAGTCA------TAT------------ATT---------------------------------
>Y_26093042
---------------TGG---------GTA------AAT---CAA---------ATT------------------------------ACT---------GATAAT------TGTTCTACCTGTGAA------ATAAGTATT---CAG------GAAAAT---------------------AAATTT---AAA------------------GGT---TTGGTAGTT---ACA------------------------GGAGCAGATATTTCAAAC---------ATT---TCTCTT---CAGCACTGG---CCG---TCT------------GCATGG---------------CCA---ATTCATTGTACA!TGAAACTGACTAATGAA---------------TGGACT---------CTTTTT------------------------------------AAA---------AGA---ACA---CAA!!TAAGCAT---------GTA---------------------TTTTCT------------------ATTTCTCCG---------------------------TTA---CTTTTTTTA---------------------AAATTGGAA---------ATT---AATGTGGGA------------------------------------------------------------------------TTT------------------TAT---------------------TCA------TATCCT---TCT---ATT------!TT------------TCT------TTT------------------CCTTTAGCTAAT------ATT------------------AAT---TTT---------TTG!!T------------------------CTC---CTA------GAT---GAC---------AGG---------------------CAGTCA------TAT------------ATT---------------------------------
>Y_14377556
---------------TGG---------ATT------AAT---GTA---------ATT------------------------------TCT---------GAGCAA------CATCCTACCTGCACC------ATACACATT---TGA------GGAAAA---------------------AAGTTT---GAG------------------GGC---CTAGTATAT---ACC------------------------AGGGATAATGTTTCTATT---------ATT---TCTTCT---AATTTATGG---CCT---TTC------------TCCTGG---------------CTT---AAACATCCCTCC---------------AAC---------------ATGAGA---------CTAGTA------------------------------------GGT---------GCT---GGA---AAAGCTAATGAA---------GTT---------------------CACCAG------------------AGCACATTT---------------------------ATC---TTGCCTTAC---------------------ACTGGCCCT---------GAT---GGTCAAAAG------------------------------------------------------------------------GGT------------------ACA---------------------ATT------CAGCCT---TAT---ATC------ATG------------GCC---CATGTT------------------AAAAGA---CAT------AAG------------------TAT---TCT---------TGCTTT------------------------GCA---GTT------ATG---GGT---------CTT---------------------CCATAT------CAA------------ATAAAA------------------------------
>Y_21848015
---------------TGG---------GTA------AAT---CAA---------GTC------------------------------TCT---------GACAAT------AGACCTATTTGTATG------GTCACTATT---CAA------GGAAAA---------------------CAATTT---AAG------------------GGT---CTGGTCGAC---ACA------------------------AGAGCAGACATGTCAATC---------ATA---GTTCTT---TATCAATAG---CCA---AAA------------AACTGG---------------CCC---AAACAAAAGGCC---------------CCA---------------GTGGGT---------CTTTTT------------------------------------GGG---------GGT---GAG---GATTTGCTTGCA---------TCT---------------------CACCAG------------------GAGAGAATC---------------------------AGC---TTCTTCTCT---------------------GGGTACCCA---------CAA---GACATGTTA------------------------------------------------------------------------AGT------------------GGT---------------------GCC------AAGAGC---CAG---AAT------TCA------------AGC------AAA---------AGGAAAAGACCTCAG---AAA------GTC------------------CTT---GCA---------CCACCA------------------------GTT---CAT------CAG---ATG---------GCT---------------------CAGATG------AAC------------ATC---------------------------------
>NT_187583.1/134810
------------------------------------------CCC---------ATA------------------------------GCC---------TCTAAT------AGAGCCACCTGTGTA------GTACAAATT---AAA------GGACAG---------------------ACATTT---TAT------------------GGG---CTTATGGAT---ATG------------------------GGAGCTGATGTTTCAGTA---------ATA---TGTAAA---GACAATTGGCCCCCC---!!A------------TCCTGG---------------CCC---TTGCAATTAACT---------------TCT---------------ATGTCC---------CTAATG------------------------------------GGA---------GTA---GGA---ACAGCTCAAAGT---------GTT---------------------CAACAG------------------TATGCTGAA---------------------------ATT---TTATCTTGT---------------------CTTGGTGTG---------GAT---GGACAGTCA------------------------------------------------------------------------TGT------------------ACT---------------------TTT------CAGCCT---CAT---GTT------GCA------------AGT------ATA------------------GCCATC---AAA------TTA------------------TGG---GGT---------------------------------------------------------------------------------------------------------------------------------------------------------------
>1181035118
---------------TGG---------AAC------CAA---TTA---------ATC------------------------------ACT---------GATCAA------AGACCCATGATTACC------TTAAAAATT---GGA------AAAAAA---------------------AATTGT---ACT------------------TGC---TTATTGGAC---ACA------------------------GGGGCAGATATTTTAATC---------ATT---AGTGAT---CAAAACTGG---CCA---GAA------------ACTTGA---------------CCT---TGGGTCACTCAA---------------AAA---------------CAAAAA---------ATTGTC------------------------------------AGC---------ATC---GGG---GAAGTGCACACA---------GCC---------------------AAACAG------------------AGCACACAT---------------------------CCC---CTAACATGT---------------------TGTGATTCG---------GAG---GGAAGAAAA------------------------------------------------------------------------GCA------------------GTT---------------------ATA------CAACCT---TTA---ATC------ATC------------CCC------ATC------------------CCTGTT---AAT------CTT------------------TGG---GGA---------CAGGAC------------------------!TA---TTA------GCC---CAA---------TGG---------------------GGGTCACTCTGCAGA------------CAC!!C------------------------------
>4_77397262
---------------!AT---------CTA------TCA---CAACCT------ATA------------------------------GCC---------TCTAAT------AGATCCACCTGTGTA------GTACAGATT---AAA------GGAAAA---------------------!!ATTT---TAT------------------GGG---CTTATGGAC---ACA------------------------GGAGCTGATGTGTCAGTA---------ATA---TTAAGT---AAGGACTCA---CCC---CCA------------GCATGG---------------CCT---CTCAGACTAACC---------------TCC---------------AGATCC---------CTAGTG------------------------------------GGA---------GTG---GGA---GCAGCT!!AAGT---------GTT---------------------CAACAG------------------AGTGCTGAG---------------------------ATT---TTACCTTGT---------------------CTTGGTCTG---------GAT---GGACAATCA------------------------------------------------------------------------TGT------------------ACT---------------------TTC------CAGCCT---TAT---GTT------ACA------------AAT------ACA------------------GCTAAC---AAT------TTA------------------TGG---GCT---------TGAGAC------------------------TTA---CCT------ATA---GCA---------TGG---------------------GATGAG------ACT------------TACAAA------------------------------
>Y_12323553
---------------TGG---------ATT------AAT---CAA---------GTG------------------------------TCT---------GACAAA------AGACCTATTTGCACA------GTAACTATT---CAG------GGAAAA---------------------TATTTT---GAA------------------GGA---CTAGTACAT---ACT------------------------AGAGCTGATGTCTCTAGT---------ATT---GCTATA---AATCAATGG---CCC---TGG------------CACTGG---------------CCT---AAGCAAAAGGCA---------------ACC---------------ATCAGT---------ATTGTT------------------------------------AGA---------GTA---GAA---GCTGCCTCAGAA---------ATT---------------------TTTCAG------------------TTTTCCTTG---------------------------ATT---TTACCATGT---------------------CAAGGGCTG---------GAT---GGTCAGGAA------------------------------------------------------------------------GAG------------------ACA---------------------ATT------CAGGCT---ATC---ATT------ACA------------TCT------ATT------------------TCTGTT---AAT------TTA------------------TGA---GGT---------AGAGAC------------------------TTA---TTG------CAA---CAA---------TGG---------------------GATGCT------GAA------------ATTTCTATT---------------------------
>4_133994375
------!!AGCATACTGG---------AAC------CAA---TTA---------ATC------------------------------ACA---------GATCAA------AGACACATGATTACC------TTAAAAATT------------GGAAAT---------------------AAAATT---!GC------------------------TTATTGGAC---ACA------------------------GAGGTGGATATTTCAATC---------ATT---AGTGAT---CAAGACTGG---CCA---GAA------------ACTTGG---------------CCT---CGGGTCACTCAG---------------AAG---------------CAAAAA---------ATTATC------------------------------------GGC---------ATG---AGG---GAAGTGCACACA---------GCC---------------------AAGCAA------------------AGCACGCAT---------------------------CCC---CTAACATGT---------------------TGGGATTCG---------GAG---GGAAGAAAA------------------------------------------------------------------------GCA------------------GTT---------------------ATA------CAACCT---CTA---ATT------GTG------------CCT------ATG------------------CCCATT---AAT------ATT------------------TGG---GGA---------CAGGAC------------------------CTA---TTA------GCC---CAA---------TGG---------------------GGGATC------ACT------------CTGTAG------------------------------
>1630621442
AACCAGAAGGGAAATTTA---------CCC------CAA---ACG---------ATA------------------------------GCT---------TCTAAT------CGACCCACCTGTACA------GTGCAAATT---AAA------GGAAAA---------------------AAGTTC---TAT------------------GGG---CTTATGGAT---ATG------------------------GGAGCTGATGTGTCAGTA---------ATA---TCTAAA---AACAATTGG---CCC---CCA------------TCCTGG---------------CCC---CTGCAATTAACT---------------TCT---------------ACATCC---------TTAGTG------------------------------------GGA---------GTA---GGA---AAAGTTCAAAGT---------GTT---------------------CAACAG------------------AGTGCTGAG---------------------------ATT---TTACCCGTC---------------------TCA!GACCA---------GAT---GGACAGTCG------------------------------------------------------------------------TGT------------------ACT---------------------TTT------CAACCT---TAT---GTT------GCA------------AAT------ATA------------------GCTGTT---AAC------CTA------------------TGG---GGC---------CAAGAT------------------------TTA---CTT------ACA---GCA---------CAG---------------------GATATG------AGA------------CTTACA------------------------------
>X_141196610
---------------CTA---------TCC------CAA---CTC---------ATA------------------------------GCT---------TCTAAT------CGACCTACCTGTACA------GTGCAAATT---ACA------GGAAAG---------------------ACATTT---TAT------------------GGG---CTTATGGAT---ACA------------------------GGAGCTGATGTGTCAGTA---------ATA---TCTAAA---GACAATTGG---CCC---CCA------------TCCTGG---------------CCC---TTGCAATTAACT---------------TCT---------------ACATCC---------TTAGTC------------------------------------GGA---------GTG---GGA---ACAGCTCAAAGT---------GTT---------------------CAACAG------------------AGTGCTGAG---------------------------ATT---TTACCCTGT---------------------CTCAGACTA---------GAT---GGACAGTCA------------------------------------------------------------------------TGT------------------ACT---------------------TTT------CAGCCT---TAT---GTT------GCA------------ACT------GTA------------------GCTGTT---AAC------CTA------------------TGG---GGT---------!TGAGA------------------------CTT------------ACA---GCA---------TGG---------------------GATATG------AGA------------CTTACAAATGAA!!A---------------------
>5_71574838
---------------CTG---------TCC------CAA---CCA---------GTA------------------------------GCC---------TCTAAT------AGACCCACCTGTGTA------ATACAAATT---AAA------GGAAAG---------------------AAATTT---TAT------------------GGG---CTTATGGAT---ATG------------------------GGAGCTGATGTGTCAGTA---------ATA---TCTAAA---GACAATTGG---CCC---CCA------------TCCTGG---------------CCC---TTGCAATTAACT---------------TCT---------------GCATAC---------TTACTG------------------------------------GGA---------GTA---GAA---ACAGCTCAAAGT---------GTT---------------------CAACAA------------------AGTGCTGAG---------------------------ATT---TTACCTTGT---------------------CTTGGTCCG---------GAT---GGACAGTCT------------------------------------------------------------------------TGT------------------ACT---------------------TTT------CAGCCT---TAT---GTC------GCA------------AAT------ACA------------------GCTATC---AAT------TTA------------------TGG---GGT---------CGAGAC------------------------TTA------------CAG---!CA---------TGG---------------------GATATG------AAA------------CTTACAAAT!!G------------------------
>9_136785933
---------------TGG---------GCA------AGT---CAG---------GTC------------------------------TCA---------GAAAGC------AGACCTGTGTGTAAG------GCCATTATT---CAG------GGAAAA---------------------CAGTTT---GAA------------------GGG---TTAGTAGAC---CCT------------------------GGGGTG------------------------------------------TGG---GCG---GAA------------AGCCAC---------------CCA---!!GGCGCCG------------------AGA---------------CACGAG---------ACTGAA------------------------------------GGC---------ACA---AGC---TGTTCCAGTATA---------ATCAAG---AAAATAGTTAGG---AAAAGA------------------GAAAGTTAT---------------------------ATT---CGAAAT!AG---------------------GATATAGAG---------ATG---ATTATATAT------------------------------------------------------------------------GGA------------------TAT---------------------TAT------CAATCA---TTA---GTTTTCTGTATT------------AAC------CTT------------------TGTATT---ATT------ATT------------------ATA---ACC---------AAAGAA------------------------AAA---CTAGGCCATACA---GAG---------TTA---------------------GGAGCT------GAAGGGACA------TTGTGA------------------------------
>8_92238947
---------------TGG---------GTA------AAT---CAA---------ATT------------------------------ATT---------GACAAA------TGTGCTACCTGTGGA------ATAACTATT---CAG------GGAAAG---------------------AAATTT---AAA------------------GGT---TTGGTAGAT---AAA------------------------GGAGCAGACATTTCAATC---------ATT---TCTCTA---CAGCACTGG---CTG---TCC------------ACGTGG---------------CCA---GTTCAACCCACT---------------CAA---------------TTTAAC---------ATAGTT------------------------------------GGA---------GTT---GGT---AAAGCCCCTGAA---------GTA---------------------TATCAA------------------AGTAGTTAT---------------------------ATT---TTGCATTGT---------------------GAAGGGCCT---------GAT---GTACAACCT------------------------------------------------------------------------GGG------------------ACT---------------------ATT------CAACCT---ATT---GTA------ACT------------TCT------GTT------------------ATAATA---CAT------ATAAATATAATA!!TAAATTTATG---GGG---------AATATA------------------------ATT---TTA------------------------TGG---------------------GGA!AG---------------------------------------------------------
>1952305070
------!!AGCTTACTGG---------GTG------AAT---CAA---------ATT------------------------------ACT---------AATAAA------CATCCTACCTGTGAA------ATAACTATT---!AA------GGAAAA---------------------AAATTT---AAA------------------GGA---TTGGTAGAT---ACA------------------------GGAGAGGACATTTCAATC---------ATT---TCTCTA---CAGCACTGG---CTG---TCC------------GTGTGG---------------CCA---ATTCAACCCACT---------------CGA---------------TTTAAC---------ACAGTT------------------------------------GGA---------GTT---GGC---ATAGCCCCTAAA---------GTA---------------------TATCAA------------------AGCAGTTAT---------------------------ATA---TTGCATTGT---------------------GAAGGACCC---------AAT---GAACAATCT------------------------------------------------------------------------GGG------------------ACT---------------------ATT------CAACCA---ATT---GTA------ACT------------TCT------GTT------------------TTTTGT---TTT------TTG------------------TTT---TTT---------TGAGAC------------------------AGA---GTC------------------------TGG---------------------CTCCAT------CCC------------CTAGGC------------------------------
>113453162
---------------TGG---------GCT------AGT---CAG---------CTC------------------------------TCA---------GAGAAT------AGACCTGTGTGTACA------GTTACTATT---CAG------GGAAAA---------------------CAGTTT---GAA------------------GGA---TTAGTGGAT---ACT------------------------GGGGCTGATGTTTCTATC---------ATT---GCCTTA---AATCAACGG---CCA---AAA------------AATCGG---------------CCT---AAACAAAAGCCT---------------GTC---------------ACAGGA---------CTTGTT------------------------------------GGT---------GTG---GGC---ACTGCCTCAGAA---------GTG---------------------TATCAA------------------AGTTCCAGG---------------------------ATT---TTACATTGT---------------------CTAGGACCT---------GAT---AATCAAGAG------------------------------------------------------------------------AGT------------------ACA---------------------GTT------CAGCCT---ATG---ATT------ACT------------TCT------ATT------------------CCAATT---AAT------TTA------------------TGG---GGC---------CGAGAC------------------------TTA---TTA------GAA---CAG---------TGG---------------------CATGCA------GAG------------ATTACTATT---------------------------
>178059720
---------------TGA---------GTA------AAT---CAA---------GCT------------------------------TCT---------AAAAAC------AGACCTGTGTGCACA------ATG---ATT---CAG------GGAAAA---------------------CAGTTT---GAA------------------GGA---CTGGTAGAC---ACA------------------------GGTGCTAATATTTCAATT---------ATA---GCTCTA---AATCAGTGG---CCA---AAA------------GCGTGG---------------CCC---CGACAAAAGGCT---------------TCT---------------ATGGGC---------TTGATT------------------------------------GGA---------GTA---GGC---ACAGCATCTGAA---------GTC---------------------TATCAA------------------AGTGCTACA---------------------------ATT---TTACATCGT---------------------TTAAGACCA---------GAT---GGGCAGGAA------------------------------------------------------------------------GTC------------------ACC---------------------ATC------CAACCT---ATG---ATT------ACT------------TTC------ATT------------------CCCATT---AAT------TTG------------------TAG---GGG---------AGAGAT------------------------TTG---TTA------CAG---CAA---------TGG---------------------GGTACA------GAA------------ATCACC------------------------------
>X_101187074
---------------TGG---------GTT------AAT---CAA---------GTG------------------------------TCT---------GGCAAA------AGACCTATTTGCACA------GTAACTATT---CAG------GGAAAA---------------------GATTTT---GAA------------------GGA---CTAGTAGAT---ACT------------------------GGAGCTGATGTCTCTATT---------ATT---GCTATA---AATCAATGA---CCC---CGG------------CACTGG---------------CCT---AAGCAAAAGGCA---------------TCC---------------ATTGTT---------ATTGTT------------------------------------GGA---------GTA---GGA---GCTGCGTCAGAA---------GTT---------------------TTTCAA------------------AGTTCTTTG---------------------------ATT---TTACCATGT---------------------CAAGGGCCG---------GAT---GGTTAGGAA------------------------------------------------------------------------GGG------------------ATA---------------------ATC------CAACCT---ATC---ATT------ACA------------CCT------ATT------------------CCTGTT---AAT------TTA------------------TGG---GGT---------AGAGAC------------------------TTA---TTG------CAA---CAA---------TGG---------------------GATGCT------GAA------------ATATCTATT---------------------------
>X_62713437
---------------TGG---------GTT------AAT---GCT---------ATT------------------------------TCA---------TCACAT------CAAGCTACATGTATT------ATAAAAATT---TCA------GGAAAA---------------------AAGTTT---GAA------------------GGT---CTAGTCTAT---ACT------------------------GGAGCTGATGTTTCTATC---------ATT---GCTGTT---AACCAATGG---CTT---TCA------------TCATGG---------------CCT---AAACAGCCTTCT---------------TCC---------------GCTAAT---------TTAGTG------------------------------------GGA---------GAT---GGG---ACATCTTCTGTT---------GTG---------------------TATCAA------------------AGTTCTTTA---------------------------ATA---CTTCCTTGA---------------------GCTGGACCT---------GAT---GATGAAGTT------------------------------------------------------------------------GGC------------------ACT---------------------ATC------CAGCCC---TTC---ATT------ATT------------CCA------ATT------------------CCCATT---AAT------TTA------------------TGG---GGA---------TGGGAT------------------------TTG---TTA------CAA---TAA---------TGG---------------------GGGGCT------GAA------------ATA---------------------------------
>162666037
---AAAGCAGCCTACTGG---------GCC------AGC---AAA---------ATT------------------------------TCT---------GACACT------CGTCCTGTGTGCTCC------GTGCATATT---CAG------GGAAAA---------------------AAGTTT---GAG------------------GGA---ATGATTGAC---ACG------------------------GGCGCTGGTGTGTCCATT---------ATC---GCTTTA---CATCGATGG---CCC---CGA------------CACTGG---------------CCA---AAGGAGCATGCC---------------TCC---------------ACAGCA---------TTCGTG------------------------------------GGT---------GTT---GGT---CAGGCTTCACAG---------GTA---------------------TATGAA------------------AGTTCCACA---------------------------ATT---TTACATTGC---------------------ACA!GGCCT---------GAA---GGACAGATT------------------------------------------------------------------------GGA------------------ACT---------------------ATT------CGCCCC---CTC---ATT------ACA------------CCC------ATT------------------CCTGTT---AAT------TTG------------------TGG---GGA---------AGAGAT------------------------CTT---TTA------TAT---CAA---------TGG---------------------GGGGCT------CAG------------ATTACT------------------------------
>3_128922509
---------------TGG---------GTT------AAT---CTA---------GTG------------------------------TCT---------GACAGA------AGACCTATTTGTACA------GTAACTATT---CAG------GGAAAG---------------------GATTTT---GAA------------------GGA---CTAGTAAAT---ACT------------------------GAAGCTGATGTCTCTATT---------ATT---GCTTTA---AATCAATGG---CCC---CAA------------CACTGG---------------CCC---AAACAAAAGACT---------------TCC---------------ATGGGT---------ATCACT------------------------------------GGC---------ATA---GGG---CCTGCTTCAGAA---------GTT---------------------TTTCAA------------------AGTTCCTTG---------------------------ATT---TTACCATGT---------------------CACGGGCCA---------GAT---GGCCAGGAA------------------------------------------------------------------------GGA------------------ACA---------------------ATT------CAACCT---ATT---ATT------ACA------------CCT------ATT------------------CCTATC---AAT------TTA------------------TGA---GGT---------AGAGAC------------------------TTA---TTG------CAA---CAA---------TGG---------------------AGTGCC------CAC------------CAAACA------------------------------
>1743329871
---------------TGA---------GCC------AGC---AAG---------ATT------------------------------TCT---------GACACT------CGTCCTGTGTGCTCT------GTGCATATT---CAA------GGAAGG---------------------AAGTTT---GAG------------------GGA---ATGATTGAT---ACG------------------------GGCGCTGATGTCTCCATT---------ATC---GCTTTA---CATCAATGG---CCC---CGA------------CACTGG---------------CCA---AAGGAACACGCG---------------TCC---------------ACAGCA---------TTAGTT------------------------------------GGT---------GTT---GGT---CAGGCTTCAGAA---------GTC---------------------TATGAA------------------AGTTCTACA---------------------------ATT---TTACACTGT---------------------ACGGGCCCA---------GAA---GAACAGATT------------------------------------------------------------------------GGT------------------ACT---------------------ATT------TGCCCC---CTC---ATT------ACA------------CCC------ATT------------------CCTGTT---AAC------CTG------------------TGG---GGA---------AGAGAA------------------------CTT---TTA------CAA---CAA---------CGA---------------------GGGGCA------CAG------------ATTTCT------------------------------
>1284106154
---------------TGG---------ATT------AAT---ATA---------ATT------------------------------TCT---------AAACAA------CGGCCCACCTGCACC------ATACACATT---CAA------GGAAGA---------------------AAGTTT---GAG------------------GGC---CTAGTAGAT---ACT------------------------GGTGCTGATGTTTCTGTT---------ATT---TCCTCT---AGTTTATGG---CCT---TCC------------TCTTGG---------------CTT---AAACATCTGGCT---------------AAC---------------ATGGGA---------CTAGTA------------------------------------GGT---------GTT---GGA---AAGGCCGAGGAA---------GTT---------------------TATGAG------------------AGCACATTT---------------------------ATC---TTGCCTTGC---------------------ACTGGCCCT---------GAT---GGTCAAAAG------------------------------------------------------------------------GGT------------------ACA---------------------ATT------CAGCCC---TAT---ATC------ATA------------CCA------ATT------------------CCCATT---AAT------CTT------------------TGG---GGT---------GTAGAT------------------------TTA---CTG------GCA---CAG---------TGG---------------------GAGGCT------GAA------------ATTAAT------------------------------
>1234524757
---------------TGG---------ATT------AAT---GTA---------ATT------------------------------TCT---------AAACAA------TGGCCCACTTGCACC------ATACACATT---CAA------GGGAGA---------------------AAGTTT---GAG------------------GGC---CTAGTAGAT---ACT------------------------GTTGCTGATGTTTCTGTT---------ATT---TCCTCT---AGTTTATGG---CCT---TCC------------TCTTGG---------------TTT---AAACCTCCTGCT---------------AAC---------------ATGGGG---------ATAGTA------------------------------------GGT---------GTT---GGA---AAGGCCAACGAA---------GTT---------------------TATGAG------------------AGCGTATTT---------------------------ATC---TTGCCTTGC---------------------ACTGGCCCT---------GAT---GGTCAAAAG------------------------------------------------------------------------TGT------------------ACA---------------------ATT------CAGCCC---TAT---ATC------ATG------------CCA------ATT------------------CCCATT---AAT------CTT------------------TGG---GGT---------AGAGAT------------------------TTA---CTG------GCA---CAA---------TGG---------------------GTGGCT------GAA------------GTTAAT------------------------------
>1_62181042
---------------TGG---------GTT------AAT---CAA---------GTG------------------------------TCT---------GACAAA------AGACCTATTTGCACA------GTAACCATT---CAG------GGAAAA---------------------GATTCT---GAA------------------GGA---CTAGTAGAT---ACT------------------------GGAGCTGATGTCTCTATT---------ATT---GCTGTA---AATCAATGG---CCC---TGG------------CACTGG---------------CCT---AAGCGAAAGGCA---------------TCC---------------ATTGGT---------ATTGTT------------------------------------GGA---------GTA---GGA---GCTGCCTCGGAA---------GTT---------------------TTTCAG------------------AGTTCTTTG---------------------------ATT---TTACCATGT---------------------CAAGGGCTG---------GAT---GGTCAGGAA------------------------------------------------------------------------GGG------------------ACA---------------------ATT------CAGCCT---ATC---ATT------ACA------------CCT------CTT------------------CCTGTC---AAT------ATA------------------TGG---GGT---------AGAGAC------------------------TTA---TTG------CAA---CAA---------TGG---------------------GATGCT------GAA------------ATATCT------------------------------
>NW_003871073.1/141052
---------------TGG---------GTT------AAT---CAA---------GTG------------------------------TCT---------GACAAA------AGACCTATTTGCACA------GTAACTGTT---CAG------GGAAAA---------------------GATTTT---GAA------------------GGA---CTAGTAGAT---ACT------------------------GGAGCTGATGTCTCTATT---------ATT---GCTATA---AATCAATGG---CCC---CAG------------CACTGG---------------CCT---AAGCAAAAGGCA---------------TCC---------------ACTGGT---------ATTGTT------------------------------------GGA---------GTA---GGA---GCTGCCTCAGAA---------GTT---------------------TTTCAG------------------AGTTCCTTG---------------------------ATT---TTACCATGT---------------------CAAAGGACG---------AAT---GGTCAGGAA------------------------------------------------------------------------GGG------------------ACA---------------------ATC------CAACCT---ATC---ATT------ACA------------CCT------ATT------------------CCTATC---AAT------TTA------------------TGG---GGT---------AGAGAC------------------------TTA---TTG------CAA---CAA---------TGG---------------------GATGCT------GAA------------ATA---------------------------------
>105037580
---------------TGG---------GTT------AAT---CAA---------GTG------------------------------TCT---------GAAAAA------AGACCTATTTGTACA------GTAACTATT---CAG------GGAAAA---------------------TATTTT---GAA------------------GGA---CTAGTAGAT---ATT------------------------GGAGCTGATGTCTCTATT---------ATT---GCTATA---AATCAATGG---CCC---AGG------------CACTGG---------------CCT---AAGCAAAATGCA---------------TCC---------------ATTGGT---------ATTGTT------------------------------------GGA---------GTA---GGA---GCTGCCTCAGAA---------GTT---------------------TTTCAA------------------AGTTCCTTG---------------------------ATT---TTATCATGT---------------------CAAGGGCTG---------GAT---GGTCAGGAA------------------------------------------------------------------------GGG------------------ACA---------------------ATT------CAGCCT---ATC---ATT------ACA------------CCT------ATT------------------CCTGTC---AAT------TTA------------------TGG---GGT---------GGAGAC------------------------TTA---CTG------CAA---CAA---------TGG---------------------AATGCT------GAA------------ATATCT------------------------------
>1428417162
---------------TTA---------TCA------CAA---CCT---------ATA------------------------------GCC---------TCTAAT------AGACCCACCTGTGTA------ATACAACTT---AAA------GGAAAG---------------------AAATTT---TAG------------------GGG---CTTTTGGAC---ACA------------------------GGAGCTGATATGTCAGTA---------ATA---TCCAGT---AAGGATTGG---CCC---CCA------------GCATGG---------------CCT---CTCAGACTAACC---------------TCC---------------ACATCC---------CTAGTG------------------------------------TGA---------GTA---GGA---ACAGATCAAAGC---------ATT---------------------CAACAG------------------AGTGATGAG---------------------------ATT---TTACCTTGT---------------------CTTGGTCCA---------GAT---GGACAATCA------------------------------------------------------------------------TGT------------------ACT---------------------TTT------CAGCCT---TAT---GTT------GAA------------AAT------ATA------------------GCTATC---AAT------TTA------------------TGG---GGT---------TGAGGC------------------------TTA---CTT------ACA---GCA---------TGG---------------------GATATG------AGA------------CTTACA------------------------------
>2_149322173
---------------TGG---------GTT------AAT---CAA---------GTA------------------------------TCT---------GACAAA------AGACCTATTTGCACA------GTAACTATT---CAG------GGAAAA---------------------GATTTT---GAA------------------GGA---GTAGAAGAT---ACT------------------------GGAGCTGATGTCTCTATT---------ATT---GCTGTA---AATCAATGG---CCC---TGG------------CACTGG---------------CCT---AAGCAAAAGGCA---------------TCC---------------ATTGGT---------ATTGTT------------------------------------GGA---------GTA---GGA---GCTGCC!TT---------------------------------------CAG------------------AGTTCTTTG---------------------------ATT---TTACCATGT---------------------CAAGGGCTG---------GAT---GGTCAGGAA------------------------------------------------------------------------GGG------------------ACA---------------------ATT------CAGCCT---ATC---ATT------ACA------------CCT------ATT------------------CCTGTC---CAT------TTA------------------TGG---GGT---------AGAGAC------------------------TCA---TTG------TAA---CAA---------TGG---------------------GATGCT------GAA------------ATACCT------------------------------
>6_58402674
---------------TGG---------ACT------AAT---GTA---------ATT------------------------------TCT---------AAACAA------CTGCCCACCTGCACC------ATATACATT---CAA------GGAAAA---------------------AGGTTT---GAG------------------GGT---CTAGTAGAT---ACA------------------------GGGGCTGATGTTTCTGTG---------ATT---TCCTCT---ACTTTATGG---CCT---TCC------------TCCTGG---------------CTT---AAACATCCCACT---------------AAC---------------ATGGGA---------CTAGTA------------------------------------GGT---------GTT---GGA---AAAGCTAAGGAA---------GTG---------------------TATGAG------------------AGCACATTT---------------------------ATC---TTGTCTTAC---------------------ACTGGCCCT---------GAT---GGTCAAAGT------------------------------------------------------------------------GGT------------------ACA---------------------ATT------CAGCCC---TAT---ATC------ATG------------CCA------ATT------------------CCCATT---CAT------CTC------------------TGG---GGT---------AGAGAT------------------------TTA---TTG------GTA---CAA---------TGG---------------------GGGGCT------GAA------------ATTAAT------------------------------
>5_24309775
---------------TGG---------GTT------AAT---CAA---------GTA------------------------------TCT---------GACAAA------AGATCTATTTGCACA------GTAACTATT---CAG------GGAAAA---------------------GATTTT---GAA------------------GGA---CTAGTAGAT---ACT------------------------GGAGCTGACGTCTTTATT---------ATT---GCTATA---AATCAATGG---CCC---TGG------------CAGTGG---------------CCT---ATGCAAAAGGCA---------------TCT---------------ATTGGT---------ATTGCT------------------------------------GGA---------ATA---GGA---GCTGCCTCAGAA---------GTT---------------------TTTCAA------------------AGTTCTTTG---------------------------ATT---TTACCATGT---------------------CAAGGGCTG---------GAT---GGTCAGGAA------------------------------------------------------------------------GGG------------------ACA---------------------ATT------CAACCT---ATC---ATT------ACA------------CCT------ATT------------------CCTGTC---AAT------TTA------------------TGG---AGT---------AGAGAC------------------------TTA---TTG------CAA---CAA---------TAA---------------------GATGCT------GAA------------ATATCT------------------------------
>X_57207196
---------------TGG---------GTG------AAT---CAA---------ATT------------------------------ACT---------GATAAA------CGTCCTACCTGTGAA------ATAACTATT---CAG------GGAAAG---------------------AAATTT---AAA------------------GGT---TTGGTAGAT---ACA------------------------AGAATGGACATTTCAATC---------ATT---TCTCTA---CAGCACTGG---CCA---TCT------------GTGTGG---------------CCA---ATTCAACCCATT---------------CAA---------------TTCAAC---------ATAGTT------------------------------------GGA---------GTT---GGT---AAAGCCCCTGAA---------ATA---------------------TACCAA------------------AGTAGTTAT---------------------------ATT---TTTCATTGT---------------------GAAGGGCCT---------GAT---GGACAACCT------------------------------------------------------------------------GAG------------------ACT---------------------ATT------CAACCA---ATT---ATA------ACT------------TCT------GTA------------------CCTATA---AAT------TTA------------------------GGG---------AAAGAG------------------------ATT---TAT------TAC---AAC---------AAT---------------------GGAGAG------CAC------------AAGTTCCAA---------------------------
>NT_167248.2/3759106
---------------CTA---------TCC------CAG---CCC---------ATA------------------------------GCC---------TCTAAT------AGATCCACCTGTGTA------GTACAAATT---AAA------AGAAAG---------------------AAATTT---TAT------------------GGG---CTTATGGAT---ACA------------------------GGAGCTGATGTGGCAGTA---------ATA---TCCAGT---AAGGACTGG---CCT---CCA------------GTATGG---------------TCT---CTCAAACTAACC---------------TCC---------------ACATCC---------CTAGTG------------------------------------GGA---------GTA---GGA---GTGGCTAAAAGT---------GTT---------------------CAACAG------------------AGTGCTGAG---------------------------ATT---TTATCTTGT---------------------CTTGGTCCG---------GAT---GGACAGTCA------------------------------------------------------------------------TGT------------------ACT---------------------TTT------TAGCCT---TAT---GTT------GCA------------AAT------ATA------------------CCAATC---AAT------TTA------------------TGG---GAT---------CGAGAC------------------------TTA---CTT------ACA---GCA---------TTG---------------------AATATG------AGA------------CTTACA------------------------------
>NT_113891.3/3978144
---------------CTA---------TCC------CAG---CCC---------ATA------------------------------GCC---------TCTAAT------AGATCCACCTGTGTA------GTACAAATT---AAA------AGAAAG---------------------AAATTT---TAT------------------GGG---CTTATGGAT---ACA------------------------GGAGCTGATGTGGCAGTA---------ATA---TCCAGT---AAGGACTGG---CCT---CCA------------GTATGG---------------TCT---CTCAAACTAACC---------------TCC---------------ACATCC---------CTAGTG------------------------------------GGA---------GTA---GGA---GTGGCTAAAAGT---------GTT---------------------CAACAG------------------AGTGCTGAG---------------------------ATT---TTATCTTGT---------------------CTTGGTCCG---------GAT---GGACAGTCA------------------------------------------------------------------------TGT------------------ACT---------------------TTT------TAGCCT---TAT---GTT------GCA------------AAT------ATA------------------CCAATC---AAT------TTA------------------TGG---GAT---------CGAGAC------------------------TTA---CTT------ACA---GCA---------TTG---------------------AATATG------AGA------------CTTACAAAT---------------------------
>4_107330587
---------------TGG---------GTT------AAT---CAA---------GTG------------------------------TCT---------GACAAA------AGACCTGTTTGTACC------ATAACTATT---CAG------GGAAAG---------------------GATTTT---GAA------------------GGA---CTAGTAGAT---ACT------------------------GGAGCTGATTTCTCTATT---------ATT---GCTCTA---AATCAATGA---CTC---CGA------------CACTGG---------------TCC---AGACAAAAGGCT---------------TCC---------------ATGGGT---------ATCATT------------------------------------TGC---------ATA---GGA---ACAGCCCCAGAG---------GTT---------------------!TTCAA------------------AGTTCCTTG---------------------------ATT---TTACCATGT---------------------CAAGGGCCG---------GAT---GACCAGGAA------------------------------------------------------------------------GGG------------------ACA---------------------ATT------CAGCCT---ATT---ATT------ACA------------CCT------ATT------------------CCTGTC---AAT------TTA------------------TGG---GGT---------AGGGAC------------------------TTA---TTG------CAA---CAA---------TGG---------------------GATGCT------GAA------------ATATCT------------------------------
>1920711750
---------------TGG---------GTT------ATT---CAA---------GTG------------------------------TTT---------GACAAA------AGACCTATTTGCACA------GTAACTATT---CAG------GGAAAG---------------------GATTTT---GAA------------------GGA---CTAGTGGAT---ACT------------------------GGAGCTGGTGTCTCTATT---------ATT---GCTTTA---TATCAATGG---CCC---CAG------------CACTGG---------------CCC---AAACTAAAGGCT---------------TCC---------------ATGGGT---------ATCATT------------------------------------GGC---------ATA---GGA---ACAGCCTAGGAA---------GTT---------------------TTTCAG------------------AGTTCCTTG---------------------------ATT---TTACCATGT---------------------CAAGGGACA---------CCT---GGTCAGGAA------------------------------------------------------------------------GGG------------------ACA---------------------ATT------CAGCAT---ATT---ATT------ACA------------CCT------CTT------------------CCAGTC---AAT------TTA------------------TGG---GGT---------AGAGAC------------------------TTA---TTG------CAA---CAA---------TGG---------------------GGTACC------CAC------------CAAATA------------------------------
>1248509541
---------------TGG---------GTT------AAT---CAA---------GTG------------------------------TCT---------GACAAA------ACACCTATTTGTACA------GTAACAATT---CAG------GGAAAG---------------------GACTTT---GAA------------------GGG---CTAGTAGAT---ACT------------------------GGAGCTAATGTTTCTATT---------ATT---GTTTTA---AATCAATGG---CCC---CAA------------CACTGG---------------CCC---AAACAAAAGGCA---------------AAG---------GCATTCATTGGT---------ATTGCT------------------------------------GGA---------GTA---GGA---GTTGCTTCAGAA---------GTT---------------------TTTCAA------------------AGTTCCTTG---------------------------ATT---TTGCCATGT---------------------CTAGGGCCA---------GAT---GGCCAGGAA------------------------------------------------------------------------GGG------------------ACA---------------------ATC------CAACCT---ATT---ATT------ATA------------CCT------ATT------------------CCTGTC---AGT------GTA------------------TGG---GGT---------AGAGAC------------------------TTA---TTG------CAA---CAA---------TGG---------------------GGTGCT------GAA------------ATATCT------------------------------
>NT_167249.2/3940321
---------------TGG---------GTT------AAT---CAA---------GTG------------------------------TCT---------GGCAAA------AGACCTATTTGCACA------GTAACTATA---CAG------GGAAAA---------------------GATTTT---GAA------------------GGA---CTAGTAGAC---ACT------------------------GGAGCTGATGTCTCTATT---------ATT---GCTATA---AATCAATGG---CCT---GGC------------!TCTGG---------------CCT---AAGCAAAAGGCA---------------TCC---------------ATTGGT---------ATTGTT------------------------------------GGA---------GTA---GGA---GCTGCCTCAGAA---------GTT---------------------TTTCAA------------------AGTTCCTTG---------------------------ATT---TTACCATGT---------------------CAAGGACCA---------GAT---GGTCAGGAA------------------------------------------------------------------------GAG------------------ACA---------------------ATT------CAGCCT---ATC---ATA------ATA------------CCT------ATT------------------CCTGTT---AAT------CTA------------------TGG---GGT---------AGAGAC------------------------TTA---TTG------CAA---CAA---------TGG---------------------GATGCT------GAA------------ATATCTATT---------------------------
>NT_167246.2/3950109
---------------TGG---------GTT------AAT---CAA---------GTG------------------------------TCT---------GGCAAA------AGACCTATTTGCACA------GTAACTATA---CAG------GGAAAA---------------------GATTTT---GAA------------------GGA---CTAGTAGAC---ACT------------------------GGAGCTGATGTCTCTATT---------ATT---GCTATA---AATCAATGG---CCT---GGC------------!TCTGG---------------CCT---AAGCAAAAGGCA---------------TCC---------------ATTGGT---------ATTGTT------------------------------------GGA---------GTA---GGA---GCTGCCTCAGAA---------GTT---------------------TTTCAA------------------AGTTCCTTG---------------------------ATT---TTACCATGT---------------------CAAGGACCA---------GAT---GGTCAGGAA------------------------------------------------------------------------GAG------------------ACA---------------------ATT------CAGCCT---ATC---ATA------ATA------------CCT------ATT------------------CCTGTT---AAT------CTA------------------TGG---GGT---------AGAGAC------------------------TTA---TTG------CAA---CAA---------TGG---------------------GATGCT------GAA------------ATATCTATT---------------------------
>NT_167245.2/3774552
---------------TGG---------GTT------AAT---CAA---------GTG------------------------------TCT---------GGCAAA------AGACCTATTTGCACA------GTAACTATA---CAG------GGAAAA---------------------GATTTT---GAA------------------GGA---CTAGTAGAC---ACT------------------------GGAGCTGATGTCTCTATT---------ATT---GCTATA---AATCAATGG---CCT---GGC------------!TCTGG---------------CCT---AAGCAAAAGGCA---------------TCC---------------ATTGGT---------ATTGTT------------------------------------GGA---------GTA---GGA---GCTGCCTCAGAA---------GTT---------------------TTTCAA------------------AGTTCCTTG---------------------------ATT---TTACCATGT---------------------CAAGGACCA---------GAT---GGTCAGGAA------------------------------------------------------------------------GAG------------------ACA---------------------ATT------CAGCCT---ATC---GTA------ATA------------CCT------ATT------------------CCTGTT---AAT------CTA------------------TGG---GGT---------AGAGAC------------------------TTA---TTG------CAA---CAA---------TGG---------------------GATGCT------GAA------------ATATCTATT---------------------------
>1775026352
---------------TGG---------GTT------AAT---CAA---------GTG------------------------------TCT---------GACGAA------AGACCTGTTTGCACA------GTAACCATT---CAG------GGAAAA---------------------GATTTT---GAA------------------GGA---CTAGCAGAT---ACT------------------------GGAGCTGATGTCTCTATT---------ATT---GCTATA---AAGCAATGG---CCC---CTG------------CACTGG---------------CCT---AAACAAAAGGCA---------------TCC---------------ATTGGT---------ATTGCT------------------------------------GGA---------GTA---GGA---GCTGCCTCAGAA---------GTT---------------------TTTCAG------------------AGTTCTTTG---------------------------ATT---TTACCATCT---------------------CAAGGGCCT---------GAT---GGTCAGGAA------------------------------------------------------------------------GGG------------------ACA---------------------ATT------CAGCCT---ATC---ATT------ATA------------CCT------ATT------------------CCTGTC---AAT------TTA------------------TGG---GGT---------AGAGAC------------------------TTA---TTG------CAA---TAA---------TGG---------------------GATGCT------GAA------------ATATCT------------------------------
>6_134602532
---------------TGG---------GTT------AAT---CAG---------GTG------------------------------TCG---------GACAAA------AGACCTATTTGCACA------GTAGCTATT---CAG------GGAAAA---------------------GATTTT---GAA------------------GGA---CTAGTAGAT---ACT------------------------GAAGCTGATGTCTCTATT---------ATT---GCTATA---AATCAATGG---CCC---CAG------------CACTGG---------------CCT---AAGCAAAAGGCA---------------TCC---------------ATTGGT---------ATTGTT------------------------------------GGA---------GTA---GGA---GCTGCCTAGGAA---------GTT---------------------TTTCAG------------------AGTTCCTTG---------------------------ATT---TTACCATGT---------------------TAAGGGCCG---------GAT---GGTCAGGAA------------------------------------------------------------------------GGG------------------ACA---------------------ATC------CAACCT---ATC---ATT------ACA------------CCT------ATT------------------CCTGTT---AAT------TTA------------------TGG---GGT---------AGAGAC------------------------CTA---TTG------CAA---CAA---------TGG---------------------GGTGCT------GAA------------ATATCT------------------------------
>1920505806
---------------TTG---------ATT------AAC---GTA---------ATT------------------------------TCT---------AAACAA------TGGCCCACCTGCACC------ATACGCCTT---CAA------GGAAAA---------------------AAGTTT---GAG------------------GGC---CTAGTAGAT---ACT------------------------GGGGCTGACATTTCTAAT---------ATT---TCCTCT---AATTTATGG---CCT---TCC------------TCTTGA---------------CTT---AAACATCCCACT---------------AAC---------------ATGGGA---------CTAGTA------------------------------------GGT---------GTT---GGA---AAAGCTGATGAA---------GTT---------------------CACCAG------------------AGCACATTT---------------------------ATC---TTGCCTTGC---------------------ATTGGCCCT---------GAT---GGTCAAAAG------------------------------------------------------------------------GGT------------------GCA---------------------ATT------CAGCCT---TAT---ATC------ATG------------CCA------ATC------------------CCCATT---AAT------CTT------------------TGG---GGT---------AGAGAT------------------------TTG---TTG------GCA---CAA---------GGG---------------------GGAGCT------GAA------------ATTAAT------------------------------
>3_111525827
---------------AGG---------ATT------AAT---GTA---------ATT------------------------------TCT---------AAACAA------CAGCCCACCTGCACC------ATACACATT---CAA------GGAAAA---------------------AAGTTT---GAC------------------GGC---CTAGTAGAT---ACT------------------------GGGGCTGATGTTTCTATT---------ATT---TCCTCT---AATTTATGG---CCT---TCC------------TCCTGG---------------CTT---AAACATCCCGCT---------------AAC---------------ATGGGA---------CTAGTA------------------------------------GGT---------GTT---GGA---AAAGCTGATGAA---------TTT---------------------CACCAG------------------AGCACATTT---------------------------ATC---TTGCCTTGC---------------------ACTGGTGCT---------GAT---GGTCAAAAG------------------------------------------------------------------------GGT------------------ACA---------------------ATT------CAGCCT---TAT---ATC------ACA------------CCA------ACC------------------CCCATT---AAT------ATT------------------TGG---GGT---------AGAGAT------------------------TTG---CTG------GCG---CAG---------TGG---------------------GGGGCT------GAA------------ATTAAT------------------------------
>5_24651957
---------------CTA---------TCC------CAA---CCC---------ATA------------------------------GCC---------TCTAAT------AGACCCATCTGTGTA------TTTCAAATT---AAA------GGAAAG---------------------AAATTT---TGT------------------GAG---CTTATGGAT---ATG------------------------GGAGCTGATGTATCAGTA---------AGA---TCTAAA---GACAATTGG---CCC---CCA------------TCCTGG---------------CCC---TTGCAATCAACT---------------TCT---------------ACATCT---------CTAGTG------------------------------------GGA---------GTA---GGA---ACAGCTCAGAGT---------GTT---------------------CAACAG------------------AGCGCTGAG---------------------------ATT---TTACCTTGC---------------------CTTGGTCCG---------GAT---GGACAGTCA------------------------------------------------------------------------TGT------------------ACT---------------------TTT------CAGCCT---TAT---GTT------GCA------------AGT------ATA------------------GCCATG---AAT------TTA------------------TGG---GAT---------CAAGAC------------------------TTA---CTT------ACA---GCA---------TGG---------------------AATAGG------AGA------------CTTACA------------------------------
>12111822666
---------------TGT---------TCA------CAA---CCT---------ATA------------------------------GCT---------TATAAT------AGACCCACCTGTGTA------GTACAAAGT---AAA------GGAAAG---------------------AAATTG---TAT------------------GGG---CTTATGGAC---ACA------------------------GGAGCTGATGTGTCAGTA---------ATA---TCCAGT---AAGGACTGG---CCC---CCA------------GCATGG---------------CCT---CTCAGACTAACC---------------TCC---------------ACATCC---------CTAGTG------------------------------------GGA---------GTA---GGA---GCAGCTAAAAGT---------GTT---------------------CAACAG------------------AGTGCTGAG---------------------------ATT---TTACCTTGT---------------------CTTGGTCCG---------GAT---GGACAATCA------------------------------------------------------------------------TGT------------------ACT---------------------TTC------CAGCCT---TAT---GAT------GCA------------AAT------ATA------------------GCTATC---AAT------TTA------------------TGG---GGT---------CAAGAA------------------------TTA---CTT------ACA---GCA---------TGG---------------------GATATG------AGA------------CTTACA------------------------------
>2_84474596
---------------TGG---------GTT------AAT---CAA---------GTG------------------------------TCT---------GACAAA------AAACCTATTTGCACA------GTAACTATT---GAG------GGAAAA---------------------GATTTT---GAA------------------GGA---CTAGTAGAT---ACT------------------------GGAGCTGATGTCTCTATT---------ATT---GCTATA---AACCAATGG---CCC---GAG------------CATTGG---------------CCT---AAGCAAAAGGCA---------------TCC---------------ATTTTT---------ATTGCT------------------------------------GGA---------GTA---GGA---GCTGCCTCAGAA---------GTT---------------------TTTCAA------------------AGTTCCTTG---------------------------ATT---TTACCATGT---------------------CAAGGGTCG---------GAT---GGTCACGAA------------------------------------------------------------------------GGC------------------ACA---------------------ATT------CAGCCT---ATC---ATT------TCA------------TCT------ATT------------------CCTGTT---AAT------TTA------------------TGG---GGT---------AAAGAC------------------------TTA---TTG------CAA---CAC---------AAT---------------------GGGATGCTG---AAA------------TATCTA------------------------------
>NW_003315965.1/113351
---------------TAT---------CCA------TCA---CAACTC------ATA------------------------------GCC---------TCTAAC------AGACTCACCTGTGTA------GTACAAACT---AAA------GGAAAG---------------------AAATTT---TAT------------------GGG---CTTATGGAA---ACA------------------------GGAGCCGATGTGTCAGTA---------ATA---CCCAGT---AAGGATTAG---CCC---CCG------------TCTTGG---------------CAC---ATTTTGGGTCGC---------------ATC---------------CCTGGG---------CTATGG------------------------------------ATT---------TCT---AAT---AATCTGTCCAAG---------CCT---------------------TGGGCT------------------GCCACCCCT---------------------------GCT---TTGCACTTT---------------------GTGAAACTT---------CTT---CTAACTCAA------------------------------------------------------------------------CTT------------------ACT---------------------TAT------CGT------GTC---CGC------AGA------------CCC------TTA------------------GGCATG---ATA------ATT------------------TTT---GCT---------ATTGTT------------------------TCC---TTG------GTC---ACA---------CTA---------------------ATAACT------TCT------------ATTGTGATGTCC------------------------
>Y_15978916
---------------TGG---------GTT------AAT---ACT---------ATT------------------------------TCT---------TCTCAC------CATCCCACCTGTACT------ATTAAAATT---TCC------TGAAAA---------------------AAGTTT---GCA------------------GGT---TTAGTTGAC---ACT------------------------GGGGCTGATATTTCTATA---------ATC---ACTGCT---AATCAGTGG---CCT---TCC------------TCTTGG---------------CCA---AAACAGCCCTCT---------------TCA---------------ACCAAT---------TTAGTG------------------------------------GGA---------GTT---GGA---AAGTCATCTGAT---------GTA---------------------TACCAA------------------AGCTCTCTT---------------------------ATA---TTTCCTTGT---------------------ACAGGACCT---------GAT---GACCAAATG------------------------------------------------------------------------GGC------------------ACT---------------------GTT------CAACAT---TAT---ATT------ACT------------CCA------ATT------------------CCCATA---AAT------TTA------------------TAG---GGA---------TGTGAT------------------------TTA---CTG------CAA---CAA---------TGG---------------------GGGGCT------GAG------------ATGTCTATC---------------------------
>Y_7958216
---------------ACT---------GTG------CCC---CTC---------CGC------------------------------AGA---------ATCTGC------CACTGCAACTGTAGT------ATTAAAATT---TCC------GGAAAA---------------------ATGTTT---GAA------------------AGT---TTAGTCAAC---ACG------------------------GGGGCTGATCTTTCTATA---------AAC---ATTGCT---AATCAGTGG---CCT---TTC------------TCTTGG---------------CCC---AAACAGCCCTCT---------------TCA---------------ACTAAT---------TTAGTA------------------------------------GGA---------GTT---GGA---AAGTCATTTGAC---------ATA---------------------TATGGA------------------AGTTCTCTT---------------------------ATG---CTTCCTTCT---------------------ACAGGACCT---------GAT---GACCAAATT------------------------------------------------------------------------TGC------------------ACT---------------------ATT------CAACCT---TTT---ATC------ACT------------CCA------ATT------------------ACCGTA---AAC------TTA------------------CAG---GGA---------CATGAC------------------------TTA---CTA------CAA---CAA---------TGG---------------------GGGACT------GAA------------GTATCTATC---------------------------
>3_14227089
---------------CTA---------TCC------CAA---CCC---------ATA------------------------------GCC---------TCTAAT------AGACCCACATGTGTA------GTACAAATT---AAA------GGAAAG---------------------AAATCT---TAT------------------GGG---CTTATGGAT---ACG------------------------GGAACTGATGTGTCAGTA---------ATA---TCTAAA---GACAAT!TG---CCC---CCA------------TCCTGG---------------CCC---TTGCAATTAACT---------------TCT---------------ACATCC---------TTAGTG------------------------------------GGA---------GTA---GGA---ACAGCTCAACGT---------GTT---------------------CAACAG------------------AGTGCTGAG---------------------------ATT---TTACCTCGT---------------------CTCAGTCCA---------GAT---GGACAGTCA------------------------------------------------------------------------TGT------------------ACT---------------------TTT------CAACTT---TAT---GTT------GCA------------AAT------ATA------------------GCCATC---AAT------TTA------------------TGG---GGT---------CGAGAC------------------------TTA---CTT------ACA---GCA---------TGG---------------------GATGGG------AGA------------CTTACA------------------------------
>NT_113891.3/3914487
---------------!GA---------GGA------AAT---AAA---------GGG------------------------------TTT---------GGGAGC------ACAACTACAAGGGAA------GTCTATCTA---TCC------CATCCCATA------------------GCCCAT---!!A------------------GGA---CTTATGGAT---AGA------------------------GGAGCTGAAGTGTCAGTA---------ATA---TCCAGT---AAGGACTGA---CCC---CCA------------GTATGG---------------TCT---CTCAGACTAACC---------------TCC---------------ACATCC---------CTAGTG------------------------------------GGA---------GTA---GGA---GCAGCTAAAAGT---------GTT---------------------CAACAG------------------AGTGCTGAC---------------------------ATT---TTACCTTGT---------------------CTTGGTCCG---------GAT---GGACAGCCA------------------------------------------------------------------------TGT------------------ACT---------------------TTT------CAGCCT---TAT---GTT------GCA------------AAT------ATG------------------GCAATC---AAT------TTA------------------TGG---GAT---------CGAGAC------------------------TTA---CTT------ACA---GCA---------TGG---------------------AATATG------AGA------------CTTACAAAT---------------------------
>2_136074324
---------------CTA---------TCC------CAA---CCC---------ATA------------------------------GCC---------TCTAAT------ACACCAACTTGTGTA------GTACAAATT---AAA------GGAAAG---------------------AAATTT---TAT------------------GGG---CTTATGGAT---ACA------------------------GGAGCTGATGTATCAGTA---------ATA---TCTAAA---GATAATTGG---CCC---CCA------------TCCTGG---------------CCC---TTGCAATTAGCT---------------TCT---------------ACATCC---------CTAGTG------------------------------------GGA---------GTA---GGA---ACAGCTCAAAGT---------GTT---------------------CAACAG------------------AGCACTGAG---------------------------ATT---TTATCTTGT---------------------CTTGGTCCG---------GAT---GGACAGTCA------------------------------------------------------------------------TGT------------------ATT---------------------TTT------CAGCCT---TAT---GTT------GCA------------AGT------ATA------------------GCCATC---AAC------TTA------------------TGG---GGT---------TGAGAC------------------------TTA---CCT------CCA---GCA---------TGG---------------------GATATG------AGA------------CTTAACAAA---------------------------
>NT_167247.2/3817264
---------------!GA---------GGA------AAT---AAA---------GGG------------------------------TTT---------GGGAGC------ACAACTACAAGGGAA------ATCTATCTA---TCC------CATCCCATA------------------GCCCAT---!!A------------------GGA---CTTATGGAT---AGA------------------------GGAGCTGAAGTGTCAGTA---------ATA---TCCAGT---AAGGACTGA---CCC---CCA------------GTATGG---------------TCT---CTCAGACTAACC---------------TCC---------------ACATCC---------CTAGTG------------------------------------GGA---------GGA---GGA---GCAGCTAAAAGT---------GTT---------------------CAACAG------------------AGTGCTGAC---------------------------ATT---TTACCTTGT---------------------CTTGGTCCG---------GAT---GGACAGCCA------------------------------------------------------------------------TGT------------------ACT---------------------TTT------CAGCCT---TAT---GTT------GCA------------AAT------ATG------------------GCAATC---AAT------TTA------------------TGG---GAT---------CGAGAC------------------------TTA---CTT------ACA---GAA---------TGG---------------------AATATG------AGA------------CTTACA------------------------------
>2025399666
---------------GTA---------TCC------CAA---CCC---------ATA------------------------------GCC---------TCTAAC------AGACCTGCTTGTGTA------GTACAAATT---AAA------GGAAAA---------------------AAATTT---TAT------------------GGG---CTTATGGAT---ACA------------------------GGAGCTGATGTATCACTA---------ATC---TCTAAA---GACAACTGG---CCC---CCA------------TCCTGG---------------CCC---TTGCAATTAACT---------------TCT---------------ATGTCC---------CTAGTG------------------------------------GGA---------GTA---GGC---ACAGCTCAAAGT---------GTT---------------------CAACAG------------------AGCCCTGAG---------------------------ATT---TTGTCTTGT---------------------CTTGGTCCA---------GAT---GGACAGTCA------------------------------------------------------------------------TGT------------------ACT---------------------TTT------CAGCCT---TAT---GTT------GCA------------AAT------ATA------------------GCTATC---AAT------TTA------------------TGG---GGT---------CAAGAC------------------------TTA---CTT------ACA---GCA---------TGG---------------------GATATG------AGA------------CTTACA------------------------------
>1_247108183
---------------TGG---------GTA------AAT---CAA---------GTC------------------------------TCT---------GACAAT------AGACCTATTTGTATG------GTCACCATT---CAA------GGAAAA---------------------CAATTT---GAG------------------GGT---CTGGTCAAC---ATA------------------------GGAGCAGATGTGTCGATC---------ATA---GCTCTT---TACCAATGG---CCA---AAA------------AACTGG---------------CCC---AAACAAAAGGCC---------------CCA---------------GTGGGT---------CTTGTT------------------------------------GAG---------GTT---GAG---GATTTGCTTGTA---------TTT---------------------CACCAGGAGAGAATCAGCTTCCTGTCTGGGTAC------------------CCACAAGACATC---TTAAGCTGTGCCATGAGACAGAGTCCAAGAAGAGGAAAA---------GAC---!CTCAGAAT------------------------------------------------------------------------GTC------------------TCT---------------------GCG------CCCCCA---GTT---CGT------CAG------------ACG------GCT------------------CAGATG---AAC------ATC---------------------------------------------------------------------------------------------------------------------------------------TCT------------GTT!!G------------------------------
>NT_167248.2/3699493
---------------!!A---------GGA------AAT---AAA---------GGG------------------------------TTT---------GAGAGC------ACAACTACAAGGGAA------ATCTATCTA---TCC------CATCCCATA------------------GCCCAT---!!A------------------GGA---CTTATGGAT---AGA------------------------GGAGCTGAAGTGTCAGTA---------ATA---TCCAGT---AAGGACTGA---CCC---CCA------------GTATGG---------------TCT---CTCAGACTAACC---------------TCC---------------ACATCC---------CTAGTG------------------------------------GGA---------GTA---GGA---GCAGCTAAAAGT---------GTT---------------------CAACAG------------------AGTGCTGAC---------------------------ATT---TTACCTTGT---------------------CTTGGTCCG---------GAT---GGACAGCCA------------------------------------------------------------------------TGT------------------ACT---------------------TTT------CAGCCT---TAT---GTT------GCA------------AAT------ATG------------------GCAATC---AAT------TTA------------------TGG---GAT---------CGAGAC------------------------TTA---CTT------ACA---GCA---------TGG---------------------AATATG------AGA------------CTTACA------------------------------
>1951809147
---------------CTA---------TCC------CAA---CCC---------ATA------------------------------GCC---------TCTAAT------AGACCTACCTGTGTA------GTACACATT---AAA------GGAAAG---------------------AAATTT---TAT------------------GGG---CTTATGGAT---ACG------------------------GGAGCTGATGTGTCAGTC---------ATA---TCTAAA---GACAGTTGG---CCC---CCA------------TCCTGG---------------CCC---TTGCAATTAACT---------------TCT---------------ACATCC---------CTAGTG------------------------------------GGA---------GTA---GGA---ACAGCTCAAAGT---------GTT---------------------CAACAG------------------AGCACTGAG---------------------------ATT---TTACCTTGT---------------------CTTGGTCCA---------GAT---GGACAGTCA------------------------------------------------------------------------TGT------------------ACT---------------------TTT------CAGTCT---TAT---GTT------GAA------------AAT------ATA------------------GCTATC---AAT------TTA------------------TGG---GGT---------TGAGAC------------------------TTA---CTT------ATA---ACA---------TGG---------------------AATATG------AGA------------CTTACA------------------------------
>1162053393
---------------CTA---------TCC------CAA---CCC---------ATA------------------------------GCC---------TCTAGT------AGACCCACCTGTGTA------ATACAAGTT---AAA------GGAAAG---------------------AAATTT---TAT------------------GGG---CTTATGGAT---ATA------------------------GGAGCTGATGTGTCAGTA---------GTA---TCTAAA---GACAATTGG---CCC---CCA------------TCCTGG---------------CCC---TTGCAATTAACT---------------TCT---------------ATGTCC---------CTATTG------------------------------------GGA---------GTA---GGA---ACAGCTCAAAGT---------GTT---------------------CAACAA------------------!ATGCTGAG---------------------------ATT---TTACCTTGT---------------------CTTGGTCCA---------GAT---GGACAGTCA------------------------------------------------------------------------TGT------------------ACT---------------------TTT------CAGCCT---TAT---GTT------GCA------------AAT------ATA------------------GCTGTC---AAT------TTA------------------TGG---GGT---------TGAGAC------------------------TTA---CTT------ACA---GCA---------TGG---------------------GATATG------AGG------------CTTATA------------------------------
>3_46051273
---------------CTA---------CCC------CAA---CCC---------ATA------------------------------GCC---------TCTAAT------AGACCCACCTGTGTA------GTACAAATT---AAA------GGAAAG---------------------AAATTT---TAT------------------GGG---CTTATGGAT---ATG------------------------GGAGCTGATGTGTCAGTA---------ATA---TCTAAA---GACAATTGG---CCC---CCA------------TCCTGG---------------CCC---TTGCAATTAACT---------------TCT---------------ACGTCC---------TTAGTG------------------------------------GGA---------GCA---AGA---ACAGCTCAAAGT---------GTT---------------------CAACAG------------------AGTGCTGAG---------------------------ATT---TTACCTTGT---------------------CTTGGTCTG---------GAT---GGACAGTCA------------------------------------------------------------------------TGT------------------ACT---------------------TTT------CAGCCT---TAT---GTC------ACA------------AAT------ATA------------------GCTATC---AAT------TTA------------------TGG---GGT---------CAAGAC------------------------TGA---CTT------ACA---GCA---------TGG---------------------GATATG------AGA------------CTTACA------------------------------
>11112927173
---------------CTA---------TCC------CAA---CCC---------ATA------------------------------GCC---------TCTAAG------AGACCCACCTGTGTA------GTACAAATT---AAA------GGAAAG---------------------AAATTT---TAT------------------GGG---CTTATGGAT---ACG------------------------GGAGCTGATGCATCAGTA---------ATA---TCTAAA---GACAATTGG---CCC---CCA------------TCCTGG---------------CCC---TTGCAATTAACT---------------TCT---------------ACATCC---------TTAGTG------------------------------------GGA---------GTA---GGA---ACATCTCAAAGT---------GTT---------------------CAACAG------------------AGTGCTGAG---------------------------ATT---TTACCTTGT---------------------CTTGGTCCA---------GAT---GGACAATCA------------------------------------------------------------------------TGT------------------ACT---------------------TTT------CAGCCT---TAT---GTT------GCA------------AAT------ATA------------------GCTATC---AAT------TTA------------------TGG---GGT---------TGAGAC------------------------TTA---CTT------ACA---GCA---------TGG---------------------GATATG------AGA------------CTTACA------------------------------
>5_46005444
---------------TGG---------GCA------AGT---CAG---------GTC------------------------------TCA---------GAGAAC------AGACCTGTGTGTAAG------GCCATTATT---CAA------GGAAAA---------------------CATTTT---GAA------------------GGG---TTAGTAGAC---ACT------------------------GGAGCAGATGTCTCTATC---------ATT---GCTTTA---AATCAGTGT---CCA---AAA------------AATTGG---------------CCT---AAACAAAAGGCT---------------GTT---------------AGAGGA---------GCTGTC------------------------------------GGC---------ATA---GGC---ACACTCTTGGAA---------GTG---------------------TATCAA------------------AGTACTGAG---------------------------ATT---TGACACTGT---------------------TTAGGGCCA---------GAT---AATCAAGAA------------------------------------------------------------------------AGT------------------ACT---------------------GTT------CAGCCA---ATG---ATT------ACT------------TCG------ATT------------------CCTCTT---AAT------CTG------------------!TA---GGGTTG------AGGTTT------------------------ATT---ACA------ACA---ATA---------!!G---------------------GGTGCA------GTA------------ATCACT------------------------------
>6_61277222
---------------TGG---------ACT------AAT---GTA---------ATT------------------------------TCT---------AAACAA------CTGCCCACCTGCACC------ATATATATT---CAA------GGAAAA---------------------AAGTTT---GAG------------------GGT---CTAGTGGAT---ACC------------------------AGGGCTGATGTTTCTGTT---------ATT---TCCTCT---AGTTTATGG---CCT---TCT------------TCCTGG---------------CTT---AAACATCCCACT---------------AAC---------------ATGGGA---------CTAGTA------------------------------------GGT---------GTT---GGA---AAAGCTGAGGAA---------GTG---------------------TATGAG------------------AGCACATTT---------------------------ATC---TTGCCTTGC---------------------ACTGGCCCA---------GAT---GGTCAAAAT------------------------------------------------------------------------GGT------------------ACA---------------------ATT------CAGCCC---TAA---ATC------ATG------------CCA------ATT------------------CCCATT---AAT------CTC------------------TGG---GGT---------AGAGAT------------------------TTA---CTG------GTA---CAA---------TGG---------------------GGGGCT------GAA------------ATTAAT------------------------------
>1912453148
---------------TGG---------GTT------AAT---CAA---------GTG------------------------------TCT---------GATAAG------AGACCTATTTGTACA------GTAACCATT---CAA------GGAAAG---------------------GACTTT---GAA------------------GGG---TTAGTAGAT---ACT------------------------GGAGCTGATGTTTCTATT---------ATT---GGTTTA---AATCAATGG---CCC---CGG------------CATTGG---------------CCT---AAGCAGAAGGCA---------------TCC---------------ATTGGT---------ATTGTT------------------------------------GGA---------GTA---GGG---GCTGCCTCAGAA---------TTT---------------------TTT!AA------------------AGTTCTTTA---------------------------ATT---TTGCCATGC---------------------CAAGGGCTG---------GAT---GGCCAAGAA------------------------------------------------------------------------GGG------------------ACA---------------------ATT------CAACCT---ATT---GTT------ACA------------CCT------ATT------------------CCTGTC---AAT------CTA------------------TGG---GGT---------AGAGAC------------------------TTA---TTA------CAA---CAA---------TGG---------------------AGTGCT------AAA------------ATATCT------------------------------
>1_225797828
---------------TGG---------GTT------AAT---CAA---------GTG------------------------------TCT---------GACAAA------AGACCTATTTGTATA------GTAAGTATT---CAA------GGAAAG---------------------GATTTT---GAA------------------GGG---TTAGAAGAT---ACT------------------------GGAGCTGATGTTTCTATT---------ATT---GGTTTA---AATCAATGG---CCC---CAG------------CATTGG---------------CCA---AAACAAAAGGCA---------------TCC---------------ATTGGT---------ATTATT------------------------------------GGG---------GTA---GGA---GCTGCCTCAGAA---------GTT---------------------!TTCAA------------------AGTTCTTTA---------------------------ATT---TTGCCATGC---------------------CAAGGGCTG---------GAT---GGCCAAGAA------------------------------------------------------------------------GGG------------------ACA---------------------ATT------CAACCT---ATT---ATT------ATA------------CCT------ATT------------------CCTGCC---AAT------CTA------------------CAG---GGT---------AGAGAC------------------------TTA---TTG------CAA---CAA---------TGG---------------------GGTGCT------GAA------------ATATCT------------------------------
>4_3983115
---------------TGG---------GCT------AGT---CAG---------CTC------------------------------TCA---------GAGAAT------AGACCTGTGTGTACA------GTTACTATT---CAG------GGAAAA---------------------CAGTTT---GAA------------------GGA---TTAGTGGAT---ACT------------------------GGGGCTGATGTTTCTCTC---------ATT---GCCTTA---AATCAATGG---CCA---AAA------------AATCGG---------------CCT---AAACAAAAGCCT---------------GTT---------------ACAGGA---------ATTGTT------------------------------------GTT---------GTG---GGC---ACTGCCTCAGAA---------GTG---------------------TATCAA------------------AGTGCCAGG---------------------------ATT---TCACATCGT---------------------CTAGGACCT---------GAT---AATCAAGAG------------------------------------------------------------------------AGT------------------ACA---------------------GTT------CAGCCT---ATG---ATT------ACT------------TCT------ATT------------------CCAATT---AAT------TTA------------------CGG---GGC---------CAAGAC------------------------TTA---TTA------GAA---CAG---------TGG---------------------CATGCA------GAG------------ATTACT------------------------------
>1551284226
---------------TGG---------GTT------AAT---CAA---------GTG------------------------------TCT---------GACAAA------AGACCTATTTGCATA------GTGACTATT---TAG------GGAAAG---------------------GATTTT---GAA------------------GGA---CTAGTAGAT---ACT------------------------GGAGCTGATGTCTCTATT---------ATT---GCTCTA---AATCAATGA---CCC---CGA------------CACTGG---------------CCC---AAACAAAAGGCT---------------TCC---------------ATGGGT---------ATCATT------------------------------------GGC---------GTA---GGA---ACCGCCTCAGAG---------GTT---------------------TTTCAC------------------AGTTCCTTG---------------------------ATT---TTACCATGT---------------------CAAGGACTG---------GAT---GGCCAGGAA------------------------------------------------------------------------GGG------------------ACA---------------------ATT------CAGTCT---ATT---ATT------ACA------------CCT------ATT------------------CCTGTC---AAT------TTA------------------TGG---GGA---------AGAGAC------------------------TTA---TTG------CAA---CAA---------TGG---------------------GATGCT------GAA------------ATATCT------------------------------
>14103172572
---------------TGG---------GTT------AAT---CAA---------GTG------------------------------TCT---------GACAAA------AGACCTATTTGTACA------GTAACTATT---CAA------GGTAAA---------------------GATTTT---GAG------------------GGG---CTAGTAGAT---ATT------------------------GGAGCTGATGTTTCTATT---------ATG---GGTTTA---AATCAATGG---CCC---TGG------------CATTGG---------------CCA---AAACAAAAGGCA---------------TCC---------------ATTGGT---------ATTGTTTAT---------------------------------AGA---------GTA---AAG---GCTGCCTCAGAA---------ATT---------------------TTTCAG------------------AGTTCTTTA---------------------------ATT---TTGCCACGC---------------------TAAGGGCCA---------GAT---GGCCAAGAA------------------------------------------------------------------------GGG------------------ACA---------------------ATT------CAACCT---ATT---ATT------ACA------------CCT------ATT------------------CCTGTC---AAT------CTA------------------TGG---TGT---------AGAGAC------------------------TTA---TTA------CAA---CAA---------TGG---------------------GGTGCT------GAA------------ATATCT------------------------------
>1_109706272
---------------TGG---------ATT------AAA---GTA---------ATT------------------------------TCT---------AAACAA------CAGCCCACCTGCACC------ATACATATT---AAA------GGAAAA---------------------AAGTTT---GAG------------------GGC---CTAGTAGAT---ACT------------------------GGGGCTGATGTTTCTATT---------ATT---TCCTCT---AATTTATGG---CCT---TCT------------TCCTGG---------------CTT---AAACATCCCACT---------------AAC---------------ATGGGA---------CTAGTA------------------------------------AGG---------GTT---GGA---AAAGCTGATGAA---------GTT---------------------CACCAA------------------AGCACATTT---------------------------ATC---TTGCCTTGC---------------------ACTGGGCCT---------GAT---GGTCAAAAG------------------------------------------------------------------------GGA------------------ACA---------------------ATT------CAGCCT---TAT---ATC------ATG------------CCA------ATC------------------CCCATT---AAT------CTT------------------TGG---GGT---------AGATAT------------------------TTG---CTG------GAA---CAA---------TGG---------------------GGGGCT------GAA------------ATTAAT------------------------------
>9_112396128
---------------TGG---------ATT------AAT---GTA---------ATT------------------------------TCT---------AAACAA------CAGCCCACCTGCACC------ATACACATT---CAA------GGAAAA---------------------AAGTGT---GAG------------------GGC---CTAGTAGAT---ACT------------------------AGGGCTGATGTTTCTATT---------ATT---TCCTCT---AATCTATGG---CCT---TCC------------TCCTGG---------------CCT---AAACATCCCACT---------------AAA---------------ATGGGA---------CTAGTA------------------------------------GGG---------GTT---GGA---AAAGCTGATGAA---------GTT---------------------CACCAG------------------AGCACATTT---------------------------ATC---TTGCCTTGC---------------------ACTAGCCCT---------GAT---GGTCAAAAG------------------------------------------------------------------------GGT------------------ACA---------------------ATT------CAGCCT---CAT---ATC------ACA------------CCA------ATC------------------CCCATT---AAT------CTT------------------TGG---GGT---------AGAGAT------------------------TTG---CTG------GCA---CAA---------TGG---------------------GGGGCT------GAA------------ATTAAT------------------------------
>4_164749472
---------------TGG---------ATT------AAT---GTA---------ATT------------------------------TCT---------AAACAA------TGGCCCACCTGCATC------ATACACATT---CAA------GGAAAA---------------------AAGTAT---GAG------------------AGT---CTAGTAGAT---ACT------------------------GGGGCTGATGTTTCTATT---------ATT---TCCTCT---AATTTATGG---CCT---TCC------------TCCTGG---------------CTT---AAACATCCCACT---------------AAC---------------ATGGGA---------CTAGCA------------------------------------GGG---------ATT---GGA---AAAACTGATGAA---------GTT---------------------CACCGG------------------AGCACATTT---------------------------ATC---TTGCCTTGC---------------------ACTGGCCCT---------GAT---GGTCAAAAG------------------------------------------------------------------------GGT------------------ACA---------------------ATT------CAGCCG---TAT---ATC------ACA------------CCA------ATC------------------CCCATT---AAT------CTT------------------TGG---!GT---------AGAGAT------------------------TTG---CTG------GCA---CAA---------TGG---------------------GGGGCT------GAA------------ATTAAT------------------------------
>1923853705
---------------TGG---------ATT------AAT---GTA---------ATT------------------------------TCT---------AAACAA------TGGTCCACCTGCACC------AAACACATT---CAA------GGAAAA---------------------AAGTTT---GAT------------------GGC---CTAGTAGAT---ACT------------------------GGGATTGATGTTTCTATT---------ATT---TCCTCT---AATTTAAGG---CCT---TCC------------TCCTGG---------------CTT---AAACATCCCACT---------------AAC---------------ATGGGA---------CTAGTA------------------------------------GGT---------GTT---GGA---AAAGCTGATGAA---------ATT---------------------CCCCAG------------------AGAACATTT---------------------------ATC---TTGCCTTGC---------------------ACTGGCCCT---------GAT---GGTCAAAAG------------------------------------------------------------------------GGT------------------ACA---------------------ATT------CAGCCT---TAT---ATC------ATG------------CCA------ATC------------------CCCATT---AAT------CTT------------------TGG---GGT---------AGAGAT------------------------TTG---CTG------GCA---CAA---------TGG---------------------GGGACT------GAA------------ATTAAT------------------------------
>1_207638256
---------------TGG---------GCA------AGT---CGG---------GTC------------------------------TCA---------GAGAAC------AGACCTGCGTGTAAG------GCCATTATT---CAA------GGAAAA---------------------CAGTTT---GAA------------------GGG---TTAGTAGAC---ACT------------------------GGAGCAGATGTCTCTATC---------ATT---GCTTTA---AATCAGTGG---CCA---AAA------------!ATTGG---------------CCT---AAACTAAAGGCT---------------GTT---------------ACAGGG---------CTTGTC------------------------------------AGC---------GTA---GGC---ACAGCCTCAGAA---------GTG---------------------TATCAA------------------AGTACTGTG---------------------------ATT---TTACATTGT---------------------TTAGGGCCA---------GAT---AATCGAGAC------------------------------------------------------------------------AGT------------------ACTTCCCAT---------------GTT------AAAAAA---CAT---TTA------TTA------------TCTTGTTTTGCT------------------GTAATG---GGA------GTT------------------CCA---GAA---------AAAGAT------------------------CAA---AAC------TGA---CAA---------TGG---------------------ACCAGG---------------------------------------------------------
>1927709337
---------------TGG---------ATT------AAT---GTA---------ATT------------------------------GCT---------AAACAA------CAGCCCACCTGCACC------ATACACATT---GAA------GGAAGA---------------------AAGTTT---GAG------------------GGC---TTAGTAGAT---ACT------------------------GGTGGTGATGTTTCTCTT---------ATT---TCCTCT---AGTTTATGG---CCT---TCC------------TCTTGG---------------CTT---AAACATCCCACT---------------AAC---------------ATGGGA---------CTAGTA------------------------------------GGT---------GTT---GGA---AAGGCCAAGGAA---------GTT---------------------TATGAG------------------AGCACATTT---------------------------ATT---TTGCCTTGC---------------------ACTGGCCCT---------GAT---GGTCAAAAG------------------------------------------------------------------------GGT------------------AAA---------------------ATT------CAGCCC---TAT---ATC------ATG------------CCA------ATT------------------CCCATT---GAT------CTT------------------TGG---GGT---------AGAGAT------------------------TTA---CTG------GCA---CAA---------TGG---------------------CGGGCT------GAA------------ATTAAT------------------------------
>3_130449377
---------------TGG---------ATT------AAT---GTA---------ATT------------------------------TCT---------AAACAA------AGGCCCACGTGCACC------ATACACATT---CGA------GGAAAA---------------------AAGTCT---GAG------------------GGC---CTAGTAGAT---ACT------------------------GGTGCTGATGTTTCTGTT---------ATT---TCCTCT---AGTTTATGG---CCT---TCC------------TCTTGG---------------CTT---AAACATCCCGCT---------------AAC---------------ATGGGA---------CTAGTA------------------------------------GGT---------GTT---GGA---AAGGCTGAGGAA---------GTT---------------------TATGAG------------------AGCACATTT---------------------------ATC---TTGCCTTGC---------------------ACTGGCCCT---------GAT---GGTCAAAAG------------------------------------------------------------------------GGC------------------ACA---------------------ATT------CAGCCC---TAT---ATC------ATG------------CCA------ATT------------------CCCATT---AAT------CTT------------------TGG---GGT---------AGAGAT------------------------TTA---CTG------GCA---CAA---------AGG---------------------GGGACT------GAA------------ATTAAT------------------------------
>1_160701633
---------------TGG---------ATT------AAT---GTA---------ATT------------------------------TCT---------AAACAA------CGGCCCACCTGCATC------ATACACATT---CAA------GGAAAA---------------------AAGTTT---GAG------------------GGC---CTAGTAGAT---ACT------------------------GGTGCCGAAGTTTCTGTT---------ATT---TCCTCT---AGTTTATGG---CCT---TCC------------TCTTGG---------------CTT---AAACATCCCACT---------------AAG---------------GTAGGA---------CTAGTA------------------------------------GGT---------GTT---GGA---AAGGCCGAGGAA---------ATT---------------------TATCAG------------------AGCACATTT---------------------------ATC---TTGCTTTGC---------------------ACTGGCCCT---------GAT---GGTCAAAAA------------------------------------------------------------------------GGT------------------ACA---------------------ATT------CAGCCC---TAT---ATC------ATG------------CCA------ATT------------------CACATT---AAT------CTT------------------TGG---GGT---------AGAGAT------------------------TTA---CTG------GCA---AAA---------TAG---------------------AGGGCT------GAA------------ATTAAT------------------------------
>8_46584653
---------------TGG---------ATT------AAT---GTA---------ATT------------------------------TCT---------AAACAA------TGGCCCACCTGCATC------ATACACATG---CAA------GGAAAA---------------------ATGTTT---GAG------------------GGC---CTAGTAGAT---ACT------------------------AGGGCTGATGTTTCTATT---------ATT---TCCTCT---AATTTATGG---CCT---TCT------------TCCTGG---------------CTT---AAACATCCCACT---------------AAC---------------ATAGGA---------CTAGTA------------------------------------GGT---------GTT---GGA---AAAACTGATGAA---------GTT---------------------TACCAG------------------AGCACATTT---------------------------ATC---TTGGCTTGC---------------------ACTGGCCCA---------GGT---GGTCAAAAG------------------------------------------------------------------------GGT------------------ACA---------------------ATT------CAGCCT---TGT---ATC------ACA------------CCA------ATC------------------CCCATT---AAT------CTT------------------TGG---GGT---------AGAGAT------------------------TTG---CTA------GCA---CAT---------TGG---------------------GGGCTG------AAA------------TTAATA------------------------------
>1150491659
---------------TGG---------ATT------AAC---ATA---------GTT------------------------------TCT---------AAACAA------CGGCCCCCCTGCACC------ATACACAGT---CAA------GAAAAA---------------------AGGCTT---GAG------------------GGC---CTAGTAGAT---ACT------------------------GGGGCTGATGTTTCTGTT---------ATT---TCCTCT---AGTTTGTGA---CCT---TCT------------TCCTGG---------------CTT---AAACATTCTGCT---------------AAC---------------ATGAGA---------CTACTA------------------------------------GGT---------GTT---GAA---AAAGCTGAGGAA---------GTT---------------------TATGAG------------------AGCACATTT---------------------------GTG---TTGTCTTGC---------------------ACTAGCTCT---------GAT---GGTCAAAGG------------------------------------------------------------------------GGA------------------ACC---------------------ATT------CAGCCT---TAT---ATC------ACT------------CCA------ATC------------------CCCATT---AAT------CTT------------------TGG---AAC---------AGAGAT------------------------TTA---CTG------GGA---CAT---------TGG---------------------GGGGCT------GAA------------ATTAATATT---------------------------
>4_87405952
---------------TGG---------GTT------AAT---CAA---------GTG------------------------------TCT---------GACAAA------AGACCTATTTGCACA------GTAACTATT---CAG------GGAAAA---------------------GATTTT---GAA------------------GGA---CTAGTAGAT---ACT------------------------GGAGCTGATGTCTCTATT---------ATT---GCTATA---AATCAGTGG---CCC---TGG------------GACTGG---------------CCT---AAGCAAAAGGCA---------------TTC---------------ATTGGT---------ATTTTT------------------------------------GGA---------GTA---GGA---GCTTCCTCGGAA---------GTT---------------------TTTCAA------------------AGTTCCTTT---------------------------ATT---TTGCCACAT---------------------CAAGGGCCA---------AAT---GGTCTGGAA------------------------------------------------------------------------GGG------------------ACA---------------------ATT------CAGCCT---ATC---ATT------ACA------------CCT------ATT------------------CCTCTC---AAC------TTA------------------TGG---GGT---------AGAGAC------------------------TTA---TTG------CAA---TAA---------TGG---------------------GATGCT------GAA------------ATATCT------------------------------
>NT_167245.2/3716666
---------------!GA---------GGA------AAT---AAA---------GGG------------------------------TTT---------GGGAGC------ACAACTACAAGGGAA------ATCTATCTA---TCC------CATCCCATA------------------GCCCAT---!!A------------------GGA---CTTATGGAT---AGA------------------------GGAGCTGAAGTGTCAGTA---------ATA---TCCAGT---AAGGACTGA---CCC---CCA------------GTATGG---------------TCT---CTCAGACTAACC---------------TCC---------------ACATCC---------CTAGTG------------------------------------GGA---------GGA---GGA---GCAGCTAAAAGT---------GTT---------------------CAACAG------------------AGTGCTGAC---------------------------ATT---TTACCTTGT---------------------CTTGGTCCG---------GAT---GGACAGCCA------------------------------------------------------------------------TGT------------------ACT---------------------TTT------CAGCCT---TAT---GTT------GCA------------AAT------ATG------------------GCAATC---AAT------TTA------------------TGG---GAT---------CGAGAC------------------------TTA---CTT------ACA---GAA---------TGG---------------------AATATG------AGA------------CTTACAAAT---------------------------
>6_113266635
---------------TGG---------GTA------AAT---CAA---------ATT------------------------------ACT---------GATAAA------TGTCCTACCTGTGAA------GTAACTATT---CAG------GGAAAG---------------------AAATTT---AAA------------------GGC---TTGGTAAAT---ACA------------------------GGAGCAGACATTTCAATC---------ATT---TCTCTA---CAGCACTGG---CCA---TCA------------ACGTGG---------------CCA---ATTCAACCCACT---------------CAA---------------TATAAC---------ATAGTT------------------------------------GGA---------GTT---GGT---AACGCCCCCAAA---------GTA---------------------TATCAC------------------AGTGGTTAT---------------------------ATT---TTGCATTGT---------------------GAAGGGCCC---------GAT---GGACAACCT------------------------------------------------------------------------GGG------------------ACT---------------------ATT------CAACCA---CTT---ATA------ACT------------TCT------GTA------------------CCTATA---AAT------TTA------------------!TA---GGG---------GAGAGA------------------------TTT---ATT------ACA---GCA---------ATA---------------------GGGAGC------ACA------------ACTTCT!!A---------------------------
>199512194
---------------TTA---------TCA------CAA---CCC---------ATA------------------------------GCC---------TCTAAT------AGACCCACCTGTGTA------GTGCAAATT---AAA------GGAAAA---------------------AAATTT---TAT------------------GAG---CTTGTAGAT---ACA------------------------GGAGCTGATGTGTCAGTA---------ATA---TCTAGT---AAGGATTGG---CCT---CCA------------TCTTGG---------------CCC---CTCAGATGAACC---------------TCC---------------ACATCC---------CTAGTG------------------------------------GGA---------ATA---GGA---GCTGCTCAAAGC---------ATT---------------------CAACAG------------------AGTGCTGAG---------------------------ATT---TTACCTTGT---------------------CTTGGTCCG---------GAT---GGACAATCA------------------------------------------------------------------------TGT------------------ACT---------------------TTC------CAGCCT---TAT---GTT------GCA------------AAT------ATA------------------GCTATC---AAT------TTA------------------TGG---GGT---------CGAGAC------------------------TTA---CTT------ACA---GCT---------TGG---------------------GATATG------TGA------------CCTACA------------------------------
>NT_167246.2/3780630
---------------!GA---------GGA------AAT---AAA---------GGG------------------------------TTT---------GGGAGC------ACAACTACAAGGGAA------ATCTATCTA---TCC------CATCCCATA------------------GCCCAT---!!A------------------GGA---CTTATGGAT---AGA------------------------GGAGCTGAAGTGTCAGTA---------ATA---TCCAGT---AAGGACTGA---CCC---CCA------------GTATGG---------------TCT---CTCAGACTAACC---------------TCC---------------ACATCC---------CTAGTG------------------------------------GGA---------GGA---GGA---GCAGCTAAAAGT---------GTT---------------------CAACAG------------------AGTGCTGAC---------------------------ATT---TTACCTTGT---------------------CTTGGTCCG---------GAT---GGACAGCCA------------------------------------------------------------------------TGT------------------ACT---------------------TTT------CAGCCT---TAT---GTT------GCA------------AAT------ATG------------------GCAATC---AAT------TTA------------------TGG---GAT---------CGAGAC------------------------TTA---CTT------ACA---GAA---------TGG---------------------AATATG------AGA------------CTTACAAAT---------------------------
>7_138341669
---------------TGG---------GTT------AGT---CAA---------GTG------------------------------TTT---------GACAAA------AGACCTATTTGCACA------GTAACTACT---CAG------GGAAAA---------------------GATTTT---GAA------------------GGA---CTAGTAGAT---ACT------------------------GGAGCTGATGTCTCTATT---------ATT---GCTGTA---AATCAATGG---CCC---CAG------------CACTGG---------------CCT---AAGCAAAAGGCA---------------TCC---------------ATTGGT---------ATTGCT------------------------------------GGA---------GTA---GGA---GCTGCCTCGGAA---------GTT---------------------TTTCAA------------------AGTTCTTTG---------------------------ATT---TTACCATGT---------------------CGAGGGCCA---------GAT---GGTCAGGAA------------------------------------------------------------------------GGG------------------ACA---------------------ATT------CAGCCT---ATC---ATT------ACA------------CCT------ATT------------------CCTGTC---CAT------TTA------------------TGG---GGT---------AGAGAC------------------------TTA---TTG------CAA---CAA---------TGG---------------------GATGCT------GAA------------ATATCT------------------------------
>1921886017
---------------TGG---------GCC------AGC---AAA---------ATT------------------------------TCT---------GACACT------CGTCCTGTGTGCTCC------ATGCATATT---CAG------GGAAAG---------------------AAGTTT---GAG------------------GGA---ATGATTGAC---ACG------------------------GGCGCTGATGTTTCCATT---------ATC---GCTTTA---CATCAATGG---CCC---CGA------------CACTGG---------------CCA---AAGGAGCATGCC---------------TCC---------------ACAGCA---------TTAGTG------------------------------------GGT---------GTT---GGT---CAGGCTTCACAG---------GTA---------------------TATGAA------------------AGCTCCATA---------------------------ATT---TTACATTGC---------------------ACAGGCCCT---------GAA---GGACAGATT------------------------------------------------------------------------GGA------------------ACT---------------------ATT------CGCCCC---CTC---ATT------ACA------------CCC------ATT------------------CCTGTC---AAT------CTG------------------TGA---GGA---------AGAGAT------------------------CTT---TTT------TAT---CAA---------TGG---------------------GGGGCT------CAG------------ATTACT------------------------------
>1469814010
---------------CTA---------TCC------CGA---CCC---------ATA------------------------------GCC---------TCTAAT------AGACCCACCTGTGTA------GTACAAATT---AAA------GGAAAG---------------------AAATTT---TAT------------------GGG---CTTATGGAT---ACG------------------------GGAACTGATGTATCAGTA---------ATA---TCTAAA---GACAATTGG---CCC---ACA------------TCCTGG---------------CTC---TTGCAATTAACT---------------TCT---------------ACATCC---------CTAGTG------------------------------------GAA---------GTA---GGA---ACAGCTCAAAGT---------GTT---------------------CAACAG------------------AGTGCTGAG---------------------------ATT---TTACCTTGT---------------------CTTGGTCCG---------GAT---GGGCAGTCA------------------------------------------------------------------------TGT------------------ACT---------------------TTT------CAGCCT---TAT---GTT------GCA------------AAT------ATA------------------GCTATC---AGT------TTA------------------TGG---GGC---------TGAGAC------------------------TTA---CTT------ACA---GCA---------TGG---------------------GAGATG------AGA------------CTTACA------------------------------
>NT_167249.2/3791660
---------------!GA---------GGA------AAT---AAA---------GGG------------------------------TTT---------GGGAGC------ACAACTACAAGGGAA------ATCTATCTA---TCC------CATCCCATA------------------GCCCAT---!!A------------------GGA---CTTATGGAT---AGA------------------------GGAGCTGAAGTGTCAGTA---------ATA---TCCAGT---AAGGACTGA---CCC---CCA------------GTATGG---------------TCT---CTCAGACTAACC---------------TCC---------------ACATCC---------CTAGTG------------------------------------GGA---------GGA---GGA---GCAGCTAAAAGT---------GTT---------------------CAACAG------------------AGTGCTGAC---------------------------ATT---TTACCTTGT---------------------CTTGGTCCG---------GAT---GGACAGCCA------------------------------------------------------------------------TGT------------------ACT---------------------TTT------CAGCCT---TAT---GTT------GCA------------AAT------ATG------------------GCAATC---AAT------TTA------------------TGG---GAT---------CGAGAC------------------------TTA---CTT------ACA---GAA---------TGG---------------------AATATG------AGA------------CTTACAAAT---------------------------
>3_75807364
---------------TGG---------GTA------AAC---CAA---------ATT------------------------------ACT---------GATAAA------CATCCTACCTGTGAA------ATAACTATC---CAG------GGAAAG---------------------AACTTT---AAA------------------GGT---TTGGTAGAT---ACTATTTTTTTT---------!!GGTAGGAGCGGACATTTCAATC---------ATT---TCTCTA---CAGCACTGG---CTG---TCC------------ACGTGG---------------CCA---ATTCAACCCACT---------------CAA---------------TTTAAC---------ATAGTC------------------------------------AAA---------GTT---GGT---AAAGCCCCAGAA---------ATA---------------------TATCAA------------------AGTAGCTAT---------------------------ATT---TTGTATTGT---------------------GAAGGGCCC---------GAC---GGACAACCT------------------------------------------------------------------------GGG------------------ACT---------------------GTT------CAACCA---ATT---ATA------ACC------------TCT------GTA------------------CCTATA---AAT------TTA------------------TAG---GAG---------AGAGAT------------------------TTA---TTA------CAA---CAA---------CGG---------------------GGAGCA------CAA------------GCTCTA------------------------------
>1065112294
------------!!TTGG---------ATT------AAT---GTG---------ATT------------------------------TCT---------AAACAA------CGGCCCACCTGCACC------ATACACATT---CAA------GGAAAA---------------------!AGTTT---GCG------------------GGC---CTAGTAGAT---ACT------------------------GGGGCTGATGTTTCTGTT---------ATT---TCCTCT---AGTTTATGG---CCT---TCC------------TCCTGG---------------CTT---AGACATCCCACT---------------AAC---------------ATGGGA---------CTAGTA------------------------------------GGT---------GTT---GGA---AAAGCCGAGGAA---------GTT---------------------TATGAG------------------AGCACATTT---------------------------ATC---TTGCCTTGC---------------------ACTGGCCCT---------GAT---GGTCAAAAG------------------------------------------------------------------------GGT------------------ACA---------------------ATT------CAGCCC---TAT---ATC------ACC------------!CT------ATA------------------TTAGTA---AAT------ATCAGCCCTATATCAGTAAATCTG---CGT---------AGAGAT------------------------TTA---CTG------GCA---CAA---------TGG---------------------GAGGCT------GAA------------ATTATT------------------------------
>7_42636935
---------------TGG---------GTA------AAT---CAA---------ATC------------------------------ACT---------GATAAA------CGTCCTACCTGTGAA------ATAACTATT---CAG------GGAAAG---------------------AAATTT---AAA------------------GGT---TTGGTAGAT---ACA------------------------GGAGCGGACATTTCCATC---------ATT---TCTCTA---CAGCACTGG---CCA---CCC------------CCGTGG---------------CCA---ATTCAACCCGCT---------------CAA---------------TTTAAC---------ATAGTT------------------------------------GGA---------GTT---GGT---AAAGCA------------------------------------------------------------------------------------------------------------------------------------------------------------------------------------------------------------------------------------------------GGT------------------ATA---------------------TTT------!!GCCA---GCT---AAA------GCT------------GTT---------------------------------------------CTG------------------ATA---GGT---------!GTAGA------------------------GTG---ATG---------------------------------------------------------------------------------------------------------------
>1921623942
---------------TGG---------AAC------CAA---TCA---------ATC------------------------------ACT---------GATCAG------AGACTCATGATTACC------TTAAAAATT---GAA------AATAAA---------------------AATTTT---ACT------------------GGC---CTATTGGAC---ACA------------------------GGG!TGAACATTTTGATC---------ATC---AGTGAT---GAAAACTGG---CCA---GAA------------ACTTGG---------------CCT---TGGGTCACTCAG---------------AAA---------------CAAAAA---------ATTGTC------------------------------------ATC---------ATC---AGG---GAAGTGCACACA---------GCC---------------------AAGCAG------------------AGCACACAC---------------------------CCC---TTAATATGT---------------------CATGATTCA---------GAG---AGAAGGAAA------------------------------------------------------------------------GCA------------------GTT---------------------ATA------CAACCT---CAA---ATC------ATG------------CCC------ATC------------------CCAGTT---AAT------ATT------------------TGT---GGA---------TGGGAC------------------------CTA---TTA------GCC---CAA---------TGG---------------------GGGGTT------ACT------------CTGCAG------------------------------
>X_102178860
---------------TGG---------AAT------CAA---TTA---------ATC------------------------------ACT---------AATCAG------AGACCCGTGATTACC------CTAAAAATT---AAA------AATAAG---------------------AGTTTT---ACT------------------GGC---TTATTGGAA---ACA------------------------GGAGTGGACATTTCAATC---------ATG---AGTGAT---CAAAACTGG---CCA---GAA------------ACTTGG---------------CCT---TGGGTCACTCAG---------------AAA---------------CAAAAA---------TTTGGC------------------------------------GGC---------ATC---AGG---AAAGCACACACA---------GCC---------------------AAGCAG------------------AGCATGCTC---------------------------CCC---CTAATCTGT---------------------TGTGATTCA---------AAG---GATAGAAAG------------------------------------------------------------------------ACA------------------GTT---------------------ATA------CAACCT---CTA---ATC------ATG------------CCC------ATC------------------CCTGTT---AAT------CTT------------------TGG---GGA---------TGGGAC------------------------CTA---TTA------GCC---CAA---------TGG---------------------GGGTCA------CTT------------TGCAGACCC---------------------------
>1549841038
---------------TAG---------AAC------CAA---TTA---------ATC------------------------------ACT---------GATCAG------AGACCCATGATTACC------TTAAAAATT---GGA------AATAAA---------------------AATTTT---ACT------------------GGC---TTATTGTAC---ACA------------------------GGGGCAGACATTTCAATC---------ATT---AGTGAT---CAAAACTGG---CTG---AAA------------ACTTGG---------------CCT---TGGGTCACTGAG---------------AAA---------------CAAAAA---------ATTGTT------------------------------------AAC---------ATC---AGG---GACATGCACACA---------GCC---------------------AAGCAG------------------AGCACACAT---------------------------CCC---CTGACATGT---------------------TGCGATTTG---------GAA---GGGAGAAAA------------------------------------------------------------------------GCA------------------GTT---------------------ATA------CAACCT---CTA---GTC------ATG------------CCC------ATC------------------CCTGTT---AAT------CTT------------------TGG---GAA---------CGAGAC------------------------CTA---TTA------GCC---CAA---------TGG---------------------GGGGTC------ACT------------CTGCAG------------------------------
>1951978583
---------------CTT---------TCC------CAA---CCC---------ATA------------------------------GCC---------TCTAAT------AGACCTACCTGTGTA------GTACACATT---AAA------GGAAAG---------------------AAATTT---TAT------------------GGG---CTTATGGAC---ATG------------------------GGAGCTGATGTGTCAGTC---------ATA---TCT------------------------------------------------------------------------------------------------------------------------------------------------------------------------------------ATA---GGA---TGGGCACATCAA---------ACA---------------------TTACAA------------------CGCATG------------------------------------------------------------------------TTG---------AAA---AAACAAAAA------------------------------------------------------------------------GGG------------------GGT---------------------ATA------GGAGGC---------------------------------CAA------CTA------------------CCA---------------------------------------------------------------------------------------------------CCT---CAA---------TCA---------------------AAACTA------CAT------------TTAGCC------------------------------
>4_170130607
---------------TGG---------GTA------AAT---CAA---------GTC------------------------------TCT---------GACAAA------AGATCTATTTGTAAG------GTCATTATT---CAA------GGAAAA---------------------TAACTT---GAG------------------GGT---CTGGTCGAC---ACA------------------------GGAGCAGATGTGTCAATC---------ATA---GCTCTT---TATCAATGG---CCA---AAA------------AACTGG---------------CCC---AAACAAAAGGCC---------------CCA---------------GTGGGT---------CTTGTT------------------------------------GGG---------GTC---AGA---ACTGCTTCAGAA---------GTT---------------------TTCCAA------------------AGTACTTTT---------------------------ATC---TTATTG!GT---------------------CTTGGTCCA---------GAA---GAACAGGAA------------------------------------------------------------------------GTC------------------ACA---------------------ATA------AAACCT---GTA---ATT------ACA------------CCC------ATT------------------CCTGTT---AAC------TTA------------------CAG---GGG---------AGAGAT------------------------CTG---CTT------CCA---CAA---------TGG---------------------GGCACA------GAA------------ATTTCA------------------------------
>1099825166
---------------TGG---------GCA------AGT---CAG---------GTC------------------------------TCA---------GAGAAC------AGACCTGTGTGTAAG------GCCATTATT---CAA------GGAAAA---------------------CAGTTT---GAA------------------GGG---TTGGTAGAC---ACT------------------------GGAGCAGATGTCTCTATC---------ATT---GCTTTA---AATCGGTGG---CCA---AAA------------AATTGG---------------CCT---AAACAAAAGGCT---------------GTT---------------ACAGGA---------TTTGTC------------------------------------GGC---------ATA---GGC---ACAGCCTCAGAA---------GTG---------------------TATCAA------------------AGTACTGAG---------------------------ATT---TTACATTGC---------------------TTAGGGCCA---------GAT---AATCAAGAA------------------------------------------------------------------------AGT------------------ACT---------------------GTT------CAGCCA---ATG---ATT------ACT------------TCA------ATT------------------CCTCTT---AAT------CTG------------------TGG---GGT---------CGAGAT------------------------TTA---TTA------CAA---CAA---------TGG---------------------GGTGCG------GAA------------ATCATG------------------------------
>7_104750027
---------------TGG---------GCA------AGT---CAG---------GTC------------------------------TCA---------GAGAAC------AGACCTGTGTGTAAG------GCCATTATT---TGA------GGAAAA---------------------CAGTTT---GAA------------------GGG---TTGGTAGAC---ACT------------------------GGAGCAGATGTCTCTATC---------ATT---GCTTTA---AATCAGTGG---CCA---AAA------------AATTGG---------------CCT---AAACAAAAGGCT---------------GTT---------------ACAGGA---------CTTGTC------------------------------------GGC---------ATA---GGC---ACAGCCTCAGAA---------GTG---------------------TATCAA------------------AGTACTGAG---------------------------ATT---TTACATTGC---------------------TTAGGGCCA---------GAT---AATCAAGAA------------------------------------------------------------------------AGT------------------ACT---------------------GTT------CAGCTA---ATG---ATT------ACT------------TCA------ATT------------------CCTCTT---AAT------CTG------------------TGG---GGT---------CGAGAT------------------------TTA---TTA------CAA---CAA---------TGG---------------------GGTGCG------GAA------------ATCACC------------------------------
>3_185567963
---------------TGG---------GCA------AGT---CAG---------GTC------------------------------TCA---------GAGAAC------AGACCTGTGTGTAAG------GCCATTATT---CAA------GGAAAA---------------------CAGTTT---GAA------------------GGG---TTAGTAGAC---ACT------------------------GGAGCAGATGTCTCTATC---------ATT---GCTTTA---AATCAGTGG---CCA---AAA------------AATTGG---------------CCT---AAACAAAAGGCT---------------GTT---------------ACAGGA---------CTTGTC------------------------------------GGC---------ATA---GGC---ACAGCCTCAGAA---------GTG---------------------TATCAA------------------AGTACGGAG---------------------------ATT---TTATATTGC---------------------TTAGGGCCA---------GAT---AATCAAGAA------------------------------------------------------------------------AGT------------------ACT---------------------GTT------CAGCCA---ATG---ATT------ACT------------TCA------ATT------------------CCTCTT---AAT------CTG------------------TGG---GGT---------CGAGAT------------------------TTA---TTA------CAA---CAA---------TGG---------------------GGTGCG------GAA------------ATCATG------------------------------
>7_141753228
---------------TGG---------GCA------AGT---CAG---------GTC------------------------------TCA---------GACAGC------AGACCTGTGTGTAAG------GCCATTATT---CAA------GGAAAA---------------------CAGTTT---GAA------------------GGG---TTAGTAGAC---ACT------------------------AGAGCAGATGTCTCTATC---------ATT---GCTTTA---AATCAGTGG---CCA---AAA------------AATTGG---------------CCT---AAACAAAAGGCT---------------GTT---------------ACAGGA---------CTTCTC------------------------------------GGC---------ATA---GGA---ACAGCCTCAGAA---------GTG---------------------CATCAA------------------AGTACTATG---------------------------ATT---TTACACTGT---------------------TTAGGGCCA---------GAT---AATCAAGAA------------------------------------------------------------------------AGT------------------ACT---------------------GTT------CAGCCA---ATG---ATT------ACT------------TCA------ATT------------------CCTGTT---AAT------ATG------------------CGG---GGT---------CGAGAT------------------------TTA---TTA------CAA---CAA---------TGG---------------------GGTGCG------GAA------------ATCACT------------------------------
>1935576100
---------------TGG---------GCA------AGT---CAG---------GTC------------------------------TCA---------GAAAAC------AGACCTGTGTGTAAG------GCCATTATT---CAA------GGAAAA---------------------CAGTTT---GAA------------------GGG---TTAGTAGAC---ACT------------------------GGAGCAGATGTCTCTATC---------ATT---GCTTTC---AATCAGTGG---CCA---AAA------------AATTGG---------------CCT---AAACAA!AGGCT---------------GTT---------------ATAGGA---------CTTATC------------------------------------GGC---------GTA---GGC---ACAGCCTCAGAA---------GTG---------------------TATCAA------------------AGTACTAAG---------------------------ATT---TTACATTGT---------------------TTAGGGTCA---------GAT---AATCAAGAA------------------------------------------------------------------------AGT------------------ACT---------------------GTT------CAGCCA---ATG---ACT------ACT------------TCG------ATT------------------CCTCTT---AAT------CTG------------------TGG---GGT---------CGAGAT------------------------TTA---TTA------CAA---CAA---------CGG---------------------GGTGCG------GAA------------ATCACT------------------------------
>2118566044
---------------TAG---------GCA------AGT---CAA---------GTC------------------------------TCA---------AAGAAC------AGACCTGTGTGTAAG------GCCATTATT---CAA------GGAAAA---------------------CAGTTT---GAA------------------AAG---TTAGTAGAC---ACT------------------------AAAGCAGATGTCTCTATC---------ATT---GCTTTA---AATCAGTGG---CCA---AAA------------AATTGG---------------CCT---AAACAAAAGGCT---------------GTT---------------ACAAGA---------CTTGTC------------------------------------GGC---------ATA---GGC---ACAGCCTCAGAA---------GTG---------------------TATCAA------------------AGTACTAAG---------------------------ATT---TTACATTGC---------------------TTAAGGCCA---------GAT---AATCAAGAA------------------------------------------------------------------------AGT------------------ACT---------------------GTT------CAGCCA---ATG---ATT------ACT------------TCA------ATT------------------CCTCTT---AAT------CTG------------------!TGAAGTCA---------AGATTT------------------------ATT---ATA------ACA---ATG---------!!A---------------------GGTGGG------GAA------------ATCACC------------------------------
>1920280122
---------------TGG---------GCA------AGT---CAG---------GTC------------------------------TCA---------GAGAGC------GGACCGGTGTGTAAG------GCCATTATT---CAA------AGAAAA---------------------TAGTTT---GAA------------------GGG---TTAGTAGAC---ACT------------------------GGAGCAGATGTCTCTATC---------ATT---GCTTTA---AATCAGTGG---CCA---AAA------------AATTGG---------------CCT---AAACAAAAGACT---------------GTT---------------ACAGGA---------CTCATC------------------------------------GGC---------GTA---GGC---ACAGCCTCAGAA---------GTG---------------------TATCAA------------------AGTACTATG---------------------------ATT---TTACATTGT---------------------TTAGGGTCA---------GAT---AATCAAGAA------------------------------------------------------------------------CGT------------------ACT---------------------GTT------CAGCCA---ATG---ATT------ACT------------TCG------GTT------------------CCTGTT---AAT------CTG------------------TGG---GGT---------TGAGAT------------------------TTA---TTA------CAA---CAC---------TGG---------------------GATGCA------GAA------------ATCACT------------------------------
>4_9661462
---------------TGG---------GCT------AGT---CAG---------CTC------------------------------TCA---------GAGAAT------AGACCTGTGTGTACA------GTTACTATT---CAG------GGAAAA---------------------CAGTTT---GAA------------------GGA---TTAGTGGAT---ACT------------------------GGGGCTGATGTTTCTCTC---------ATT---GCCTTA---AATCAATGA---CCA---AAA------------AATCAG---------------CCT---AAACAAAAGCCT---------------GTT---------------ACAGGA---------CTTGTT------------------------------------GGT---------GTG---GGC---ACTGCCTCAGAA---------GTG---------------------TATCAA------------------AGTGCCAGG---------------------------ATT---TTACATCGT---------------------CTAGGACCT---------GAT---AATCAAGAG------------------------------------------------------------------------AGT------------------ACA---------------------GTT------CAGCCT---ATG---ATT------ACT------------TCT------ATT------------------CCAATT---AAT------TTA------------------TGG---GGC---------CAAGAC------------------------TTA---TTA------GAA---CAG---------TGG---------------------CATGCA------GAG------------ATTACC------------------------------
>4_9125291
---------------TGG---------GCT------AGT---CAG---------CTC------------------------------TCA---------GAGAAT------AGACCTGTGTGTACA------GTTACTATT---CAG------GGAAAA---------------------CAGTTT---GAA------------------GGA---TTAGTGGAT---ACT------------------------GGGGCTGATGTTTCCATC---------ATT---GCCTTA---AATCAATGG---CAA---AAA------------AATCAG---------------CCT---AAACAAAAGCCT---------------GTT---------------ACAGGA---------TTTGTT------------------------------------GGT---------GTG---GGC---ACTGCCTCAGAA---------GTG---------------------TATCAA------------------AGTGCCAGG---------------------------ATT---TTACATTGT---------------------CTAGGACCT---------GAT---AATCAAGAG------------------------------------------------------------------------ACT------------------ACA---------------------GTT------CAGCCT---ATG---ATT------ACT------------TCT------ATT------------------CTAATT---AAT------TTA------------------TGG---GGT---------CGAGAC------------------------TTA---TTA------GAA---CAG---------TGG---------------------CATGCA------GAG------------ATTACT------------------------------
>8_17913150
---------------TGG---------GTA------AGT---CAA---------GTT------------------------------TCT---------GAAAAT------AGACCTGTGTGCACA------ATAACGATT---CAG------GGAAAA---------------------CTCTTT---GAA------------------GGA---CTTGTCGAT---ACA------------------------GGCGCTAATATTTCTGTT---------ACA---GCCCTG---GATCAGTGG---CCA---AAA------------ACATGG---------------CCC---AAACAGAGAGCT---------------TCT---------------ATGGGT---------TTAATT------------------------------------GGA---------ATA---GGC---ATGGCATCTGAA---------GTT---------------------TATCAG------------------AGTGTTACA---------------------------ATT---TTACACTGT---------------------TTAGTACCA---------GAT---GGACAGGAA------------------------------------------------------------------------GGC------------------ACC---------------------ATC------CAACCT---ATA---ATT------ACT------------GCC------ATT------------------CCCATT---AAT------TTG------------------TGG---GGA---------AAAGAT------------------------TTG---TTA------CAA---CAG---------TGG---------------------GGTACG------GAA------------ATCACC------------------------------
>1921235744
---------------CTA---------TCA------CAA---CCC---------ATA------------------------------GCA---------TGTAAT------AGACCCACCTGTACA------GTGCAAATT---AAA------GGAAAG---------------------AGTTTT---TAT------------------GGG---CTTATGGAT---ATG------------------------GGAGCTGATGTGTCAGTA---------ATA---TCTAAA---AATAATTGG---GCC---CTA------------TCTTGG---------------CCC---TTAAAACTAACT---------------TCT---------------ACATCC---------CTAGTG------------------------------------AGA---------ATA---GGA---GCAGCTCAAAGT---------GTT---------------------CAACAG------------------AGTTCT------------------------------------ATC!!CTGT---------------------CTCGGACCA---------GAT---GGACAGTTA------------------------------------------------------------------------TAT------------------ACT---------------------TTT------CAACCT---TAT---GTT------ACG------------AAT------ATA------------------GCTGTT---AAT------CTA------------------TGG---GGT---------CGAGAT------------------------TTA---CTT------ACA---GCA---------TGG---------------------GATATG------AGA------------CTTACA------------------------------
>5_40106581
---------------TGG---------ATT------AAT---GTA---------ATT------------------------------TCT---------AAACAA------AGGCCCACCTGCACC------ATACACATT---CAA------GGAAGA---------------------AAGTTT---GAG------------------GGC---CTAGTAGAT---ACT------------------------GGTGCTGATGTTTCTGTT---------ATT---TCCTCT---AGTTTATGG---CCT---TCC------------TCTTGG---------------CTT---AAACATCCCACT---------------AAC---------------ATGGGA---------CTAGTA------------------------------------GGT---------GTT---GGA---AAGGCCGAGGAA---------GTT---------------------TATGGG------------------AGCACATTT---------------------------ATC---TTGCCTTGC---------------------ACTGGCCTT---------GAT---GGTCAAAAG------------------------------------------------------------------------GGT------------------ACA---------------------ATT------CAGCCC---TAT---ATC------ATG------------ACA------ATT------------------CCTATT---AAT------ATT------------------TGG---GGT---------AGAGAT------------------------TTA---CTG------GCA---CAA---------TGG---------------------GGGGCT------GAA------------ATTAAT------------------------------
>1039045909
---------------TGG---------ATT------AAT---GTA---------ATT------------------------------TCT---------AAACCA------TGGGCCACCTGCACC------ATACACATT---CAA------AGAAAA---------------------AAGTTT---GAG------------------GGC---CTAGTAGAT---ACT------------------------GGGGCTGATGTTTCTATT---------ATT---TCCTCT---AATTTACAG---CCT---TCC------------TCTGGG---------------CTT---AAACATCTTGCC---------------AAC---------------ATGGGA---------GTAATA------------------------------------GGT---------GTT---GGA---AAGGCTGATGAA---------GTT---------------------CACCAG------------------AGCACATTT---------------------------ATC---TTGCCTTGC---------------------ACTGGCCAT---------GAT---GGTCAAAAT------------------------------------------------------------------------GGT------------------CCA---------------------ATT------TAGCCT---TAT---ATC------ACG------------CCA------ATC------------------CCCATC---AAT------CTT------------------TGG---GGT---------AGAGAT------------------------TTG---CTG------GCA---CAA---------TGG---------------------GGGGCT------GAA------------ATTAAT------------------------------
>6_158302806
---------------TGG---------ATT------AAT---GTA---------ATT------------------------------TCT---------GAACAA------CAGCCCACCTGCACC------ATACACATT---CAA------GGAAAA---------------------AAGTTT---AAG------------------GGC---CTACTAGAT---ACT------------------------GGGTCTGATGTTTCTATT---------ATT---TCCTCT---AATTTATGG---CCT---TCC------------TCCTGG---------------CGT---AAACATCCCACT---------------AAC---------------ATATAA---------CTAGCA------------------------------------GGG---------ATT---GGA---AAAGCTGATGAA---------GTT---------------------CACCAG------------------AGCACATTT---------------------------ATC---TTGCCTTGC---------------------ACTGGCCCT---------GAG---GGTCAAAAG------------------------------------------------------------------------GGT------------------AAA---------------------ATT------CAGCCT---TAT---ATC------ATG------------CCA------ATC------------------TCCACT---AAT------ATT------------------TGG---GGT---------AGAGAT------------------------TTG---CTG------ACA---CAG---------TGG---------------------GGGGCT------GAA------------ATTAAT------------------------------
>2219938408
---------------TGG---------ATT------AAT---GTA---------ATT------------------------------TCT---------AAACAA------TGGCCTACCTGCACC------ATACACATT---CAA------GGAAAA---------------------AAGGTT---GAG------------------GGC---CTAGTTGAT---ACT------------------------GGGGCTGATGTTTCTATT---------ATT---TCCTCT---AATTTATGG---CCT---TCC------------TCCTGG---------------CTT---AAACATCCCACT---------------AAC---------------ATGAAA---------CTAGAA------------------------------------GGT---------GTT---AGA---AAAGCTGAAGAA---------GTT---------------------CACCAG------------------AGCACATTT---------------------------ATC---TTGGCTTGC---------------------ACTGGCCCT---------GAT---GGTCAAAAG------------------------------------------------------------------------GGA------------------ACA---------------------ATT------CAGCCT---TAT---ATC------ATG------------CCC------ATC------------------CCCATT---AAT------CTT------------------CGG---GGC---------AGAGAT------------------------TTG---CTG------GCA---CAA---------ATT---------------------GGGGCT------GAA------------ATTAAT------------------------------
>1924323325
---------------TGG---------ATT------ATT---ATA---------ATT------------------------------TCT---------AAACAA------TGGCTCACCTGCACA------ATACACATT---CAA------GGAAAT---------------------AAGTTT---AAG------------------GGA---CTAGTAGAT---ACT------------------------GGGGCTGATGTTTCTGTT---------ATT---TCCTCT---ACTTTACAG---CCT---TCC------------TCCTGG---------------CTT---AAACATCCTGCC---------------AAC---------------ATGGCA---------CTAGTA------------------------------------GGT---------GTT---GGA---AATGCCAAGGAA---------GCT---------------------TATGAG------------------AGCACATTT---------------------------ATC---TTGCCTTGC---------------------ACTGGCCCT---------GAT---TGTCAAAAG------------------------------------------------------------------------GGT------------------ACA---------------------ATT------CGGCTT---TTT---ATC------ACA------------CCA------ATC------------------CCCATT---AAT------CTT------------------TGG---GGT---------AGAGAT------------------------TTA---CTG------GCA---CAT---------TGG---------------------GGGGCT------GAA------------ATTAAT------------------------------
>6_76492718
------------!!TTGG---------ATT------AAT---GTA---------ATT------------------------------TCT---------AAAAAA------CAGCCCACTTGCACC------ATACACATT---!TA------AGGAAA---------------------ATGTTT---GAG------------------GGC---CTAGTAGAT---ACT------------------------GGGGCTGATGTTTCTATT---------ATT---TCCTCT---AGTTTATGG---CCT---TCC------------TCCTGG---------------CTT---AAACATCCAGCT---------------AAC---------------ATGGGA---------CTAGTA------------------------------------GGT---------GTT---GGA---AAAGCCAAGGAA---------GTT---------------------TATGAG------------------AGTACATTT---------------------------ATC---TTGCCTTGC---------------------ACTGGCCCT---------GAT---GGGCAAAAG------------------------------------------------------------------------GGT------------------AAA---------------------ATT------CAGCTT---TAT---ATC------ATG------------CCA------ATC------------------CCCATT---AAT------CTT------------------TGG---GGT---------AGAGAT------------------------TTA---CTG------GCA---CAA---------TGG---------------------GGGGCT------GAA------------ATTAAT------------------------------
>2_82025656
---------------TGG---------GTA------AAT---CAA---------GTC------------------------------TCT---------GACAAT------AGACCTATTCGTATG------GTCACTTTT---CAA------GGAAAA---------------------CAATTT---GAG------------------GGT---CTGGTCAAC---ACA------------------------GGAGCAGAGATGTTGATC---------ATA---GCTCTT---TATCAATGG---CTA---AAA------------AACTGG---------------CCC---AAACAAAAGGCC---------------!CC---------------ATGGGT---------CTTGCT------------------------------------GGG---------GTC---AGA---ACTGCTGCAGAA---------GTT---------------------TTCCAA------------------AATACTTTT---------------------------ATC---TTAGCATGT---------------------CTTGGTCCA---------GAA---GAACAGGAA------------------------------------------------------------------------GTC------------------ACA---------------------ATA------CAACTT---CTA---ATT------ATG------------CCC------ATT------------------TCCGTC---AGC------TTA------------------TAG---GGG---------AGAGAT------------------------CTG---CTT------CTG---CAA---------TGG---------------------AGCACA------GAA------------ATTTCA------------------------------
>1631662686
---AAAGCTGTATATTGG---------GTT------AAT---CAA---------GTG------------------------------TCT---------GATAAG------AGACCTATTTGTACA------GTAACCATT---CAG------GGAAAG---------------------GACTTT---GAA------------------GGG---TTAGTAGAT---ACT------------------------GGAGCCGATGTTCTTATT---------ATT---GCTTTA---AATCAATGG---CCC---CGA------------CACTGG---------------CCC---AAACAAAAGGCA---------------TCC---------------ATCAGT---------ATTGTT------------------------------------GGA---------GTA---GGA---GCTGCTTCAGAA---------GGT---------------------TTTCAA------------------AGTTTCTTG---------------------------ATT---TTACCATGT---------------------CAGGGGCCG---------GAT---GGCCAGGAA------------------------------------------------------------------------GGG------------------ACA---------------------ATT------TGACCT---ATT---ATT------ACA------------CCT------ATT------------------CCTGTC---AAT------CTA------------------TGG---AGT---------AGAGAC------------------------TTA---TTG------CAA---CAA---------TGG---------------------GGTGCT------GAA------------ATTTCT------------------------------
>1920319071
------TGTCCATTA!!G---------GTT------AAT---CAA---------GTT------------------------------TCT---------GACAAA------AGACCTATTTGTACA------GTAACCATT---CAA------GGTAAA---------------------GACTTT---AAA------------------GGA---TTAGTAGAT---ACT------------------------GGAGCTGATGTCTCTATT---------ACT---GCTTTA---AATCAATGG---CCC---!TG------------ACAATG---------------CCC---AAAGAAAAGGCT---------------TCC---------------ATGGGT---------ATTGTT------------------------------------GGC---------ATA---GGG---ACTGCCTCAGAA---------GTT---------------------TTTCAG------------------AGTTCTTTA---------------------------ATT---TTGCCATGC---------------------CAAGGGCCA---------GAT---GGCCAAGAA------------------------------------------------------------------------GGG------------------ACA---------------------ATT------CAACCT---ATT---ATT------ACA------------CAT------ATT------------------CCTCTC---AAT------CTA------------TGT!!ATGG---GGT---------AGAGAC------------------------TTA---TTA------CAA---CAA---------TGG---------------------GGTGCT------GAA------------ATATCT------------------------------
>1_205860239
---------------TGG---------GTT------AAT---CAA---------GTG------------------------------TCT---------GACAAA------AGACCTATTTGTACA------GTAACCATT---CAA------GGAAAA---------------------GATTTT---GAG------------------GGG---CTAGTACAT---ACT------------------------GGAGCTGATGTTTCTATT---------ATT---GGTTTA---AATCAATGG---CCC---CAA------------CATTGA---------------CCA---AAACAAAAGGCA---------------TCC---------------ATTGGT---------ATTGTT------------------------------------GGA---------GTA---GGG---GCTGCCTCAGAA---------ATT---------------------TTTCAA------------------AGTTCTTTA---------------------------ATT---TTGCCATGC---------------------CAGGGGCCA---------GAT---GGCCAAGAA------------------------------------------------------------------------GGG------------------ACA---------------------ATT------CAACCT---ATT---ATT------ACA------------CCT------ATT------------------CCTGTA---AAT------CTA------------------TGG---GGT---------AGAAAC------------------------TTA---TTA------CAA---CAA---------TGG---------------------GGTGCT------GAA------------ATATCT------------------------------
>11101217351
---------------TGG---------ATT------AAT---GTA---------ATT------------------------------TCT---------AAACAA------TGGCCCACCTGCACC------ATACCCATT---CAA------GGAAAA---------------------AAGTTT---GAG------------------GGC---CTAGTAGAT---ACT------------------------GGGGCTGATGTTTCTATT---------ATT---TCCTCT---AATTTATGG---CCT---TCC------------TCCTGG---------------CTT---AAACATCCCACT---------------AAC---------------ATGGGA---------CTAGTA------------------------------------GGG---------GTT---GGA---AAAGCTGATGAA---------GTT---------------------CACCAG------------------AGCACATTT---------------------------ATC---TTGCCTTGC---------------------ACTGGCCCT---------GAT---GGTCAAAAG------------------------------------------------------------------------GGT------------------ACA---------------------ATT------CAGCCT---TAT---ATC------GTG------------CCA------ATC------------------CCCATT---AAT------CTT------------------TGG---GGT---------AGAGAC------------------------TTG---CTG------GCA---CAA---------TGG---------------------GGGGCT------GAA------------ATTAAAATT---------------------------
>9_31774259
---------------TGG---------ATT------AAT---GTA---------ATT------------------------------TCT---------AAACAA------CAGCCCACCTGCACC------ATATACATT---TGA------GGAAAA---------------------AAGTTT---GAG------------------GGC---CTAGTAGAT---ACT------------------------GGGGCTGAAGTTTCTATT---------ATT---TCCTCT---AATTTATGG---CCT---TCC------------TCCTGG---------------CTT---AAACATCCCACT---------------AAC---------------ATGGGA---------CTAGTA------------------------------------GGT---------GTT---GGA---AAAGCTGATGAA---------GTT---------------------CACCAG------------------AGCACATTT---------------------------ATC---TTGCCTTGC---------------------ACTGGCCCT---------GAT---GGTCAAAAC------------------------------------------------------------------------GGT------------------ACA---------------------ATT------CAGCCT---TAT---ATC------ATG------------CCA------ATC------------------CCCATT---AAT------CTT------------------TGG---GGT---------AGAGAT------------------------TTG---CTG------GCA---CAA---------TGG---------------------GGGGCT------GAA------------ATTAAT------------------------------
>1_46904365
---------------TGG---------ATT------AAT---GTA---------ATT------------------------------TCT---------AAACAA------TGGCCCACCTGCACC------ATACACATT---CAA------GGAAAA---------------------AAGTTT---GAG------------------GGC---CTCGTAGAT---ACT------------------------GGGGCTGATGTTTCTATT---------ATT---TCCTCT---AATTTATGG---CCT---TCC------------TCCTGG---------------CTT---AAACATCCCACT---------------AAC---------------ATA!GA---------CTAGTA------------------------------------GGT---------GTT---GGA---AAAGCTGATGAA---------GTT---------------------TACCAG------------------AGCACATTT---------------------------ATC---TTGCCTTGC---------------------ACTGGCCCT---------GAT---GGTCAGAAG------------------------------------------------------------------------GGT------------------AAA---------------------ATT------CAGTCT---TAT---ATC------ATG------------CCA------ATC------------------CCCATT---AAT------CTT------------------TGG---GGT---------AGAGAT------------------------TTG---CTG------GCA---CAA---------TGG---------------------GGGGCT------GAA------------ATTAAT------------------------------
>7_50578410
---------------TGG---------ATT------AAT---ATA---------ATT------------------------------TCT---------AAACAA------TGGCCCACCTGTACC------ATACACATT---CAA------GGAAAA---------------------AAGTTT---GAG------------------GGC---CTAGTAGAT---ACT------------------------GGGGCTGATGTTTCTATT---------ATT---TCCTCT---AGTTTATGG---CCT---TCC------------TCCTGG---------------CTT---AAACATCCCACT---------------AAC---------------ATGGGA---------CTAGTA------------------------------------GGT---------GTT---GGA---AAAGCCGAAGAA---------GTT---------------------TATGAG------------------AGCACATTT---------------------------ATC---TTGCTTTGC---------------------ACTGGCCCT---------GAT---GGTCAAAAG------------------------------------------------------------------------GGT------------------ACA---------------------ATT------CAGCCT---TAT---ATC------ATG------------CCA------ATC------------------CCCATT---AAT------CTT------------------TGG---GGA---------AGAGAG------------------------TTA---CTG------GCA---CAA---------TGG---------------------GGGGCT------GAA------------ATTAAT------------------------------
>1619398875
---AATGCTACCTATTGG---------GTA------CAT---CAA---------GTC------------------------------TCT---------GACAAT------AGACCTATTTGTATG------GTTACTATT---CAA------GGAAAA---------------------CAATTT---GAG------------------GGT---CTGGTGGAC---ACA------------------------GAAGCAGACGTGTCGATC---------ATA---GCTCTT---TATCAATGG---CCA---AAA------------AACTGG---------------CCC---AAACAAAAGGCC---------------CCA---------------GTAGGT---------CTTGTT------------------------------------GGG---------GTC---AGA---ATTGCTTCAGAA---------GTT---------------------TTCCAA------------------AGTACTTTT---------------------------ATC---TTACCATGT---------------------CTTGGTCCA---------GAA---GAACAGGAA------------------------------------------------------------------------GGC------------------ACA---------------------CTA------CAACCT---CTA---ATT------ATG------------CCC------ATT------------------CTTGAT---AAC------TTA------------------TGG---GGG---------AGAGAT------------------------CTG---CTT------CAG---CAA---------TGG---------------------GGCACA------GAA------------ATTTCA------------------------------
>1545239800
---------------TGG---------GTA------AAT---CAA---------GTC------------------------------TCT---------GACAAT------AGTCCTATTTGTATG------GTCACTATT---CAA------GGAAAA---------------------CAATTT---GAG------------------GGT---CTGGTCGAC---ACA------------------------GGAGCAGATGTGTCGATC---------ATA---GCTCTT---TATCAATGG---CCA---AAA------------AACTGG---------------CCC---AAACAAAAGGCC---------------CCA---------------GTGGGT---------CTTGTT------------------------------------GGG---------GTC---AGA---ACTGCTTCAGAA---------GTT---------------------TTCCAA------------------AGTACTTTT---------------------------ATC---TTACCGTGT---------------------CTTGGTCCA---------GAA---GAACAGGAA------------------------------------------------------------------------GGC------------------ACA---------------------ATA------CAACCT---CTA---ATT------ACA------------TCC------ATT------------------CCTGTT---AAC------TTA------------------TGG---GGG---------AGAGAT------------------------CTG---CTT------CAC---AAA---------TGG---------------------GGCAGA------GAA------------ATTTCA------------------------------
>NW_003315965.1/71586
---------------TGG---------GCA------AGT---CAG---------GTC------------------------------TCA---------GAGAAC------AGACCTGTGTGTAAG------GCCATTATT---CAA------GGAAAA---------------------CAGTTT---GAA------------------GGG---TTGGTAGAC---ACT------------------------GGAGCAGATGTCTCTATC---------ATT---GCCTTA---AATCAGTGG---CCA---AAA------------AATTGG---------------CCT---AAACAAAAGGCT---------------GTT---------------ACAGGA---------CTTGTC------------------------------------GGC---------ATA---GGC---ACAGCCTCAGAA---------GTG---------------------TATCAA------------------AGTACGGAG---------------------------ATT---TTACATTGC---------------------TTAGGGCCA---------GAT---AATCAAGAA------------------------------------------------------------------------AGT------------------ACT---------------------GTT------CAGCCA---ATG---ATT------ACT------------TAA------ATT------------------CCTCTT---AAT------CTG------------------TGG---GGT---------CGAGAT------------------------TTA---TTA------CAA---CAA---------TGG---------------------GGTGCG------GAA------------ATCACCATG---------------------------
>3_113029683
---------------TGG---------GCA------AGT---CAG---------GTC------------------------------TCA---------GAGAAC------AGACCTGTGTGTAAG------GCCATTATT---CAA------GGAAAA---------------------CAGTTT---GAA------------------GGG---TTGGTAGAC---ACT------------------------GGAGCAGATGTCTCTATC---------ATT---GCTTTA---AATCAGTGG---CCA---AAA------------AATTGG---------------CCT---AAACAAAAGGCT---------------GTT---------------ACAGGA---------CTTGTC------------------------------------GGC---------ATA---GGC---ACAGCCTCAGAA---------GTG---------------------TATCAA------------------AGTATGGAG---------------------------ATT---TTACATTGC---------------------TTAGGGCCA---------GAT---AATCAAGAA------------------------------------------------------------------------AGT------------------ACT---------------------GTT------CAGCCA---ATG---ATT------ACT------------TAA------ATT------------------CCTCTT---AAT------CTG------------------TGG---GGT---------CGAGAT------------------------TTA---TTA------CAA---CAA---------GGG---------------------GGTGCG------GAA------------ATCACC------------------------------
>NW_003315964.2/16161
---------------TGG---------GCA------AGT---CAG---------GTC------------------------------TCA---------GAGAAC------AGACCTGTGTGTAAG------GCCATTATT---CAA------GGAAAA---------------------CAGTTT---GAA------------------GGG---TTGGTAGAC---ACT------------------------GGAGCAGATGTCTCTATC---------ATT---GCTTTA---AATCAGTGG---CCA---AAA------------AATTGG---------------CCT---AAACAAAAGGCT---------------GTT---------------ACAGGA---------CTTGTC------------------------------------GGC---------ATA---GGC---ACAGCCTCAGAA---------GTG---------------------TATCAA------------------AGTACGGAG---------------------------ATT---TTACATTGC---------------------TTAGGGCCA---------GAT---AATCAAGAA------------------------------------------------------------------------AGT------------------ACT---------------------GTT------CAGCCA---ATG---ATT------ACT------------TCA------ATT------------------CCTCTT---AAT------CTG------------------TGG---GGT---------CGAGAT------------------------TTA---TTA------CAA---CAA---------TGG---------------------GGTGTG------GAA------------ATCACCATG---------------------------
>2218942121
---------------TGG---------GCA------AGT---CAG---------GTC------------------------------TCA---------GAGAAC------AGACCTGTGTGTAAG------GCCATTATT---CAA------GGAAAA---------------------CAGTTT---GAA------------------GGG---TTGGTAGAC---ACT------------------------GGAGCAGATGTCTCTATC---------ATT---GCTTTA---AATCAGTGG---CCA---AAA------------AATTGG---------------CCT---AAACAAAAGGCT---------------GTT---------------ACAGGA---------CTTGTC------------------------------------GGC---------ATA---GGC---ACAGCCTCAGAA---------GTG---------------------TATCAA------------------AGTACGGAG---------------------------ATT---TTACATTGC---------------------TTAGGGCCA---------GAT---AATCAAGAA------------------------------------------------------------------------AGT------------------ACT---------------------GTT------CAGCCA---ATG---ATT------ACT------------TCA------ATT------------------CCTCTT---AAT------CTG------------------TGG---GGT---------TGAGAT------------------------TTA---TTA------CAA---CAA---------TGG---------------------GGTGCG------GAA------------ATCACC------------------------------
>7_4596640
---------------TGG---------GCA------AGT---CAG---------GTC------------------------------TCA---------GAGAAC------AGACCTGTGTGTAAG------GCCATTATT---CAA------GGAAAA---------------------CAGTTT---GAA------------------GGG---TTGGTAGAC---ACT------------------------GGAGCAGATGTCTCTATC---------ATT---GCTTTA---AATCAGTGG---CCA---AAA------------AATTGG---------------CCT---AAACAAAAGGCT---------------GTT---------------ACAGGA---------CTTGTC------------------------------------GGC---------ATA---GGC---ACAGCCTCAGAA---------GTG---------------------TATCAA------------------AGTACGGAG---------------------------ATT---TTACATTGC---------------------TTAGGGCCA---------GAT---AATCAAGAA------------------------------------------------------------------------AGT------------------ACT---------------------GTT------CAGCCA---ATG---ATT------ACT------------TCA------ATT------------------CCTCTT---AAT------CTG------------------TGG---GGT---------CGAGAT------------------------TTA---TTA------CAA---CAA---------TGG---------------------GGTGCG------GAA------------ATCACC------------------------------
>7_4588136
---------------TGG---------GCA------AGT---CAG---------GTC------------------------------TCA---------GAGAAC------AGACCTGTGTGTAAG------GCCATTATT---CAA------GGAAAA---------------------CAGTTT---GAA------------------GGG---TTGGTAGAC---ACT------------------------GGAGCAGATGTCTCTATC---------ATT---GCTTTA---AATCAGTGG---CCA---AAA------------AATTGG---------------CCT---AAACAAAAGGCT---------------GTT---------------ACAGGA---------CTTGTC------------------------------------GGC---------ATA---GGC---ACAGCCTCAGAA---------GTG---------------------TATCAA------------------AGTACGGAG---------------------------ATT---TTACATTGC---------------------TTAGGGCCA---------GAT---AATCAAGAA------------------------------------------------------------------------AGT------------------ACT---------------------GTT------CAGCCA---ATG---ATT------ACT------------TCA------ATT------------------CCTCTT---AAT------CTG------------------TGG---GGT---------CGAGAT------------------------TTA---TTA------CAA---CAA---------TGG---------------------GGTGCG------GAA------------ATCACC------------------------------
>3_148564816
---------------TGG---------GCA------AGT---CAG---------GTC------------------------------TCA---------GAGAAC------AGACCTGTGTGTAAG------GCCATTATT---CAA------GGAAAA---------------------CAGTTT---GAA------------------GGG---TTGGTAGAC---ACT------------------------GGAGCAGATGTCTCTATC---------ATT---GCTTTA---AATCAGTGG---CCA---AAA------------AATTGG---------------CCT---AAACAAAAGGCT---------------GTT---------------ACAGGA---------CTTGTC------------------------------------GGC---------ATA---GGC---ACAGCCTCAGAA---------GTG---------------------TATCAA------------------AGTACGGAG---------------------------ATT---TTACATTGC---------------------TTAGGGCCA---------GAT---AATCAAGAA------------------------------------------------------------------------AGT------------------ACT---------------------GTT------CAGCCA---ATG---ATT------ACT------------TCA------ATT------------------CCTCTT---AAT------CTG------------------TGG---GGT---------CGAGAT------------------------TTA---TTA------CAA---CAA---------TGG---------------------GGTGCG------GAA------------ATCACC------------------------------
>6_77722613
---------------TGG---------GCA------AGT---CAG---------GTC------------------------------TCA---------GAGAAC------AGACCTGTGTGTAAG------GCCATTATT---CAA------GGAAAA---------------------CAGTTT---GAA------------------GGG---TTGGTAGAC---ACT------------------------GGAGCAGATGTCTCTATC---------ATT---GCTTTA---AATCAGTGG---CCA---AAA------------AATTGG---------------CCT---AAACAAAAGGCT---------------GTT---------------ACAGGA---------CTTGTC------------------------------------GGC---------ATA---GGC---ACAGCCTCAGAA---------GTG---------------------TATCAA------------------AGTATGGAG---------------------------ATT---TTACATTGC---------------------TTAGGGCCA---------GAT---AATCAAGAA------------------------------------------------------------------------AGT------------------ACT---------------------GTT------CAGCCA---ATG---ATT------ACT------------TCA------ATT------------------CCTCTT---AAT------CTG------------------TGG---GGT---------CGAGAT------------------------TTA---TTA------CAA---CAA---------TGG---------------------GGTGCG------GAA------------ATCACC------------------------------
>5_156663124
---------------TGG---------GCA------AGT---CAG---------GTC------------------------------TCA---------GAGAAC------AGACCTGTGTGTAAG------GCCATTATT---CAA------GGAAAA---------------------CAGTTT---GAA------------------GGG---TTGGTAGAC---ACT------------------------GGAGCAGATGTCTCTATC---------ATT---GCTTTA---AATCAGTGG---CCA---AAA------------AATTGG---------------CCT---AAACAAAAGGCT---------------GTT---------------ACAGGA---------CTTGTC------------------------------------GGC---------ATA---GGC---ACAGCCTCAGAA---------GTG---------------------TATCAA------------------AGTATGGAG---------------------------ATT---TTACATTGC---------------------TTAGGGCCA---------GAT---AATCAAGAA------------------------------------------------------------------------AGT------------------ACT---------------------GTT------CAGCCA---ATG---ATT------ACT------------TCA------ATT------------------CCTCTT---AAT------CTG------------------TGG---GGT---------CGAGAT------------------------TTA---TTA------CAA---CAA---------TGG---------------------GGTGCG------GAA------------ATCACC------------------------------
>11101698510
---------------TGG---------GCA------AGT---CAG---------GTC------------------------------TCA---------GAGAAC------AGACCTGTGTGTAAG------GCCATTATT---CAA------GGAAAA---------------------CAGTTT---GAA------------------GGG---TTGGTAGAC---ACT------------------------GGAGCAGATGTCTCTATC---------ATT---GCTTTA---AATCAGTGG---CCA---AAA------------AATTGG---------------CCT---AAACAAAAGGCT---------------GTT---------------ACAGGA---------CTTGTC------------------------------------GGC---------GTA---GGC---ACAGCCTCAGAA---------GTG---------------------TATCAA------------------AGTACTGAG---------------------------ATT---TTACATTGC---------------------TTAGGGCCA---------GAT---AATCAAGAA------------------------------------------------------------------------AGT------------------ACT---------------------GTT------CAGCCA---ATG---ATT------ACT------------TCA------ATT------------------CCTCTT---AAT------CTG------------------TGG---GGT---------CGAGAT------------------------TTA---TTA------CAA---CAA---------TGG---------------------GGTGCG------GAA------------ATCACCATG---------------------------
>1_155632084
---------------TGG---------GCA------AGT---CAG---------GTC------------------------------TCA---------GAGAAC------AGACCTGTGTGTAAG------GCCATTATT---CAA------GGAAAA---------------------CAGTTT---GAA------------------GGG---TTGGTAGAC---ACT------------------------GGAGCAGATGTCTCTATC---------ATT---GCTTTA---AATCAGTGG---CCA---AAA------------AATTGG---------------CCT---AAACAAAAGGCT---------------GTT---------------ACAGGA---------CTTGTC------------------------------------GGC---------ATA---GGC---ACAGCCTCAGAA---------GTG---------------------TATCAA------------------AGTACTGAG---------------------------ATT---TTACATTGC---------------------TTAGGGCCA---------GAT---AATCAAGAA------------------------------------------------------------------------AGT------------------ACT---------------------GTT------CAGCCA---ATG---ATT------ACT------------TCA------ATT------------------CCTCTT---AAT------CTG------------------TGG---GGT---------CGAGAT------------------------TTA---TTA------CAA---CAA---------TGG---------------------GGTGCG------GAA------------ATCACC------------------------------
>1927643659
---------------TGG---------GCA------AGT---CAG---------GTC------------------------------TCA---------GAGAAC------AGACCTGTGTGTAAG------GCCATTATT---CAA------GGAAAA---------------------CAGTTT---GAA------------------GGG---TTGGTAGAC---ACT------------------------GGAGCAGATGTCTCTATC---------ATT---GCTTTA---AATCAGTGG---CCA---AAA------------AATTGG---------------CCT---AAACAAAAGGCT---------------GTT---------------ACAGGA---------CTTGTC------------------------------------GGC---------ATA---GGC---ACAGCCTCAGAA---------GTG---------------------TATCAA------------------AGTACTGAG---------------------------ATT---TTACATTGC---------------------TTAGGGCCA---------GAT---AATCAAGAA------------------------------------------------------------------------AGT------------------ACT---------------------GTT------CAGCCA---ATG---ATT------ACT------------TCA------ATT------------------CCTCTT---AAT------CTG------------------TGG---GGT---------CGAGAT------------------------TTA---TTA------CAA---CAA---------TGG---------------------GGTGCG------GAA------------ATCACC------------------------------
>1258333154
---------------TGG---------GCA------AGT---CAG---------GTC------------------------------TCA---------GAGAAC------AGACCTGTGTGTAAG------GCCATTATT---CAA------GGAAAA---------------------CAGTTT---GAA------------------GGG---TTGGTAGAC---ACT------------------------GGAGCAGATGTCTCTATC---------ATT---GCTTTA---AATCAGTGG---CCA---AAA------------AATTGG---------------CCT---AAACAAAAGGCT---------------GTT---------------ACAGGA---------CTTGTC------------------------------------GGC---------ATA---GGC---ACAGCCTCAGAA---------GTG---------------------TATCAA------------------AGTACTGAG---------------------------ATT---TTACATTGC---------------------TTAGGGCCA---------GAT---AATCAAGAA------------------------------------------------------------------------AGT------------------ACT---------------------GTT------CAGCCA---ATG---ATT------ACT------------TCA------ATT------------------CCTCTT---AAT------CTG------------------TGG---GGT---------CGAGAT------------------------TTA---TTA------CAA---CAA---------TGG---------------------GGTGCG------GAA------------ATCACC------------------------------
>NT_187570.1/186685
---------------TGG---------GCA------AGT---CAG---------GTC------------------------------TCA---------GAGAAC------AGACCTGTGTGTAAG------GCCATTATT---CAA------GGAAAA---------------------CAGTTT---GAA------------------GGA---TTGGTAGAC---ACT------------------------GGAGCAGATGTCTCTATC---------ATT---GCTTTA---AATCAGTGG---CCA---AAA------------AATTGG---------------CCT---AAACAAAAGGCT---------------GTT---------------ATAGGA---------CTTGTC------------------------------------GGC---------ATA---GGC---ACAGCCTCAGAA---------GTG---------------------TATCAA------------------AGTATGGAG---------------------------ATT---TTACATTGC---------------------TTAGGGCCA---------GAT---AATCAAGAA------------------------------------------------------------------------AGT------------------ACT---------------------GTT------CAGCCA---ATG---ATT------ACT------------TCA------ATT------------------CCTCTT---AAT------CTG------------------TGG---GGT---------CGAGAT------------------------TTA---TTA------CAA---CAA---------TGG---------------------GGTGCG------GAA------------ATCACCATG---------------------------
>8_7503585
---------------TGG---------GCA------AGT---CAG---------GTC------------------------------TCA---------GAGAAC------AGACCTGTGTGTAAG------GCCATTATT---CAA------GGAAAA---------------------CAGTTT---GAA------------------GGA---TTGGTAGAC---ACT------------------------GGAGCAGATGTCTCTATC---------ATT---GCTTTA---AATCAGTGG---CCA---AAA------------AATTGG---------------CCT---AAACAAAAGGCT---------------GTT---------------ATAGGA---------CTTGTC------------------------------------GGC---------ATA---GGC---ACAGCCTCAGAA---------GTG---------------------TATCAA------------------AGTATGGAG---------------------------ATT---TTACATTGC---------------------TTAGGGCCA---------GAT---AATCAAGAA------------------------------------------------------------------------AGT------------------ACT---------------------GTT------CAGCCA---ATG---ATT------ACT------------TCA------ATT------------------CCTCTT---AAT------CTG------------------TGG---GGT---------CGAGAT------------------------TTA---TTA------CAA---CAA---------TGG---------------------GGTGCG------GAA------------ATCACC------------------------------
>5_30492351
---------------TGG---------GCA------AGT---CAG---------GTC------------------------------TCA---------GAGAAC------AGACCTGTGTGTAAG------GCCATTATT---CAA------GGAAAA---------------------CAGTTT---GAA------------------GGG---TTGGTAGAC---ACT------------------------GAAGCAGATGTCTCTATC---------ATT---GCTTTA---AATCAGTGG---CCA---AAA------------AATTGG---------------CCT---AAACAAAAGGCT---------------GTT---------------ACAGGA---------CTTGTC------------------------------------GGC---------ATA---GGC---ACAGCCTCAGAA---------GTG---------------------TATCAA------------------AGTACTGAG---------------------------ATT---TTACATTGC---------------------TTAGGGCCA---------GAT---AATCAAGAA------------------------------------------------------------------------AGT------------------ACT---------------------GTT------CAGCCA---ATG---ATT------ACT------------TCA------ATT------------------CCTCTT---AAT------CTG------------------TGG---GGT---------CAAGAT------------------------TTA---TTA------CAA---CAA---------TGG---------------------GGTGTG------GAA------------ATCACC------------------------------
>106829880
---------------TGG---------GCA------AGT---CAG---------ATC------------------------------TCA---------GAGAAC------AGACCTGTGTGTAAG------GCCATTATT---CAA------GGAAAA---------------------CAGTTT---GAA------------------GGG---TTGGTAGAC---ACT------------------------GGGGCAGATGTCTCTATC---------ATT---GCTTTA---AATCAGTGG---CCA---AAA------------AATTGG---------------CCT---AAACAAAAGGCT---------------GTT---------------ACGGGA---------CTTGTC------------------------------------GGC---------GTA---GGC---ACAGCCTCAGAA---------GTG---------------------TATCAA------------------AGTACTGAG---------------------------ATT---TTACATTGT---------------------TTAGGGCCA---------GAT---AATCAAGAA------------------------------------------------------------------------AGT------------------ACT---------------------GTT------CAGCCA---ATG---ATT------ACT------------TCA------ACT------------------CCTCTT---AAT------CTG------------------TGG---GGT---------CAAGAT------------------------TTA---TTA------CAA---CAA---------TGG---------------------GGTGTG------GAA------------ATCACC------------------------------
>1937112312
---------------TGG---------GCA------AGT---CAG---------GTC------------------------------TCA---------GAGAGC------AGACCTGTGTGTAAG------GCCATTATT---CAA------GGAAAA---------------------CAGTTT---GAG------------------GGG---TTGGTAGAC---ACT------------------------GCAGCAGATGTCTCTATC---------ATT---GCTTTC---AATCGGTGG---CCA---AAA------------AATTGG---------------CCT---AAACAAAAGGCT---------------GTT---------------ACAGGA---------CTTGTC------------------------------------GGC---------GTA---GGC---ACTGCCTCAGAA---------GTG---------------------TATCAA------------------AGTGCTGAG---------------------------ATT---TTACATTGC---------------------TTAGGGCCA---------GAT---AATCAAGAA------------------------------------------------------------------------AGT------------------ACT---------------------GTT------CAGCCA---ATG---ATT------ACT------------TCA------ATT------------------CCCGTT---AAT------CTG------------------TGG---GGT---------CGAGAT------------------------TTA---TTA------CAA---CAA---------TGG---------------------GGTGAG------GAA------------ATCACT------------------------------
>1_160694289
---------------TGG---------GCA------AGT---CAG---------GTC------------------------------TCA---------GAGAAC------AGACCTGTGTGTAAG------GCCGTTATT---CAA------GGAAAA---------------------CAGCTT---GAA------------------GGA---TTGGTAGAC---ACT------------------------GGAGCAGATGTCTCTATC---------ATT---GCTTTA---AATCAGTGG---CCA---AAA------------AATTGG---------------CCT---AAACAAAAGACT---------------GTT---------------ACAGGA---------CTTGTC------------------------------------GGC---------ATA---GTC---ACAGCCTCAGAA---------GTG---------------------TATCAG------------------AGTACTGAG---------------------------ATT---TTACATTGC---------------------TTAGGGCCA---------CAT---AATCAAGAA------------------------------------------------------------------------AGT------------------ACT---------------------GTT------CAGCCA---ATG---ATC------ACT------------TCA------ATT------------------CCTCTT---AAT------CTG------------------TGG---GGT---------CGAGAT------------------------TTG---TTA------CAA---CAA---------TGG---------------------GGTGCG------GAA------------ATCACC------------------------------
>NT_113891.3/175769
---------------TGG---------GCA------AGT---CAA---------GTC------------------------------TCA---------GAGAGC------AGACCTGTGTGTAAG------GCCATTATT---CAA------AAAAAA---------------------CAGTTT---GAA------------------GGG---TTAGTAGAC---ACT------------------------GGAGCAGATGTCTCTATC---------ATT---GCTTTA---AATCAGTGG---CCA---AAA------------AATTGG---------------CCT---AAACAAAAGGCT---------------GTT---------------ACAGGA---------CTTGTC------------------------------------AGC---------ATA---GGC---ACTGCCTCAGAA---------GTG---------------------TATCAA------------------ATTACTATG---------------------------ATT---TTGCATTGT---------------------TCAGGGCCG---------AAT---AATCAAGAA------------------------------------------------------------------------AGT------------------ACT---------------------GTT------CAGCCA---ATG---ATT------ACT------------TCA------TTT------------------CCTGTT---AAT------CCG------------------TGG---GGT---------CAT---------------------------TTA---TTA------CAA---CAA---------TGG---------------------GGTGCA------GAA------------ATCACTATG---------------------------
>6_28685948
---------------TGG---------GCA------AGT---CAA---------GTC------------------------------TCA---------GAGAGC------AGACCTGTGTGTAAG------GCCATTATT---CAA------AAAAAA---------------------CAGTTT---GAA------------------GGG---TTAGTAGAC---ACT------------------------GGAGCAGATGTCTCTATC---------ATT---GCTTTA---AATCAGTGG---CCA---AAA------------AATTGG---------------CCT---AAACAAAAGGCT---------------GTT---------------ACAGGA---------CTTGTC------------------------------------AGC---------ATA---GGC---ACTGCCTCAGAA---------GTG---------------------TATCAA------------------ATTACTATG---------------------------ATT---TTGCATTGT---------------------TCAGGGCCG---------AAT---AATCAAGAA------------------------------------------------------------------------AGT------------------ACT---------------------GTT------CAGCCA---ATG---ATT------ACT------------TCA------TTT------------------CCTGTT---AAT------CCG------------------TGG---GGT---------CAT---------------------------TTA---TTA------CAA---CAA---------TGG---------------------GGTGCA------GAA------------ATCACT------------------------------
>1424012265
---------------TGG---------GCT------AGT---CAG---------CTC------------------------------TCA---------GAGAAT------AGACCTGTGTGTACA------GTCACTATT---CAG------GGAAAG---------------------CAGTTT---GAA------------------GGA---TTAGTGGCT---ACT------------------------GGGGCTGATGTTTCTATT---------ATT---GTCTTA---AATCAATGG---CCA---AAA------------AATTGT---------------CCT---AAACAAAAGCCT---------------GTT---------------ACAGGA---------TTTGTT------------------------------------GGT---------GTG---GGC---ACCGCCTCAGAA---------GTG---------------------TATCAA------------------AGTGCCATG---------------------------ATT---TTACATTGT---------------------CTAGGCCCT---------AAT---AATCAAGAG------------------------------------------------------------------------AGT------------------ACA---------------------GTT------CAGCCT---ATG---ATT------ATT------------TCT------ATT------------------CCAATT---AAC------TTA------------------TGG---GGC---------CGAGAC------------------------TTG---TTA------GAA---CAG---------TGG---------------------CATGCA------GAG------------ATTACT------------------------------
>Y_6963057
---------------TGG---------GCT------AGT---CAG---------CTC------------------------------TCA---------GAGAAT------AGACCTGTGTGTACA------GTTACTATT---CAG------GGAAAG---------------------CAGTTT---GAA------------------GGA---ATCATGGAT---ATG------------------------GGGGCTGATGTTTCTATC---------CTT---GCCTTA---AATCAATGG---CCA---AAA------------AAT!!T---------------GAC---CTAAACAAGTCC---------------GTT---------------ACAGGA---------CTTGTT------------------------------------GGT---------GTG---GGC---ACCGCCTCAGAA---------GTG---------------------TATCAA------------------AGT!CCATG---------------------------ATT---TTACATTGT---------------------TTAGGAACT---------GAG---CATCAAGAG------------------------------------------------------------------------AGT------------------ACA---------------------GTT------CAGCCT---ATG---ATT------ACT------------TCT------ATT------------------CCAATT---AAT------TTA------------------TGG---GGC---------CGAGAC------------------------TTG---TTA------GAA---CAG---------TGG---------------------CATGCA------GAG------------ATCACTATT---------------------------
>3_75553859
---------------TGG---------GCT------AGT---CAG---------CTC------------------------------TCA---------GAGAAT------AGACCCTTGTGTACA------GTTACTATT---CAG------GGAAAG---------------------CAGTTT---GAA------------------GGA---TTAGTGGAT---ACT------------------------GGGGCTGATGTTTTTATC---------ATT---GCCTTA---AATCAATGG---CCA---AAA------------AATTGG---------------CCT---AAACAAAAGCCC---------------GTT---------------GCAGGA---------CTTGTT------------------------------------GGT---------GTG---GGC---ACTGCCTCAGAA---------GTG---------------------TATCAA------------------AGTGCCAAA---------------------------ATT---TTACATTGT---------------------CTGGGACCT---------GAT---AATCAAGAG------------------------------------------------------------------------AGT------------------ACA---------------------GTT------CAGCCT---ATG---ATT------ACT------------TCT------ATT------------------CCAATT---AAT------TTA------------------TGG---GGC---------CGAGAC------------------------ATA---TTA------GAA---CAG---------TGG---------------------CATTCA------GAG------------ATTACT------------------------------
>8_12464744
---------------TGG---------GCT------AGT---CAG---------CTC------------------------------TCA---------GAGAAT------AGATCTGTGTGTACA------GTTACTATT---CAT------GGAAAA---------------------CAATTT---GAA------------------GGA---TTAGTGGAT---ACT------------------------GGGTCTGATGTTTCTATC---------ATT---GCCTTA---AATCAATGG---CCA---AAA------------AATTGG---------------CCT---AAACAAAAGCCT---------------GTT---------------ACAGGA---------CTTGTT------------------------------------GGT---------GTG---GGC---ACTGCCTCAGAA---------GTG---------------------TATCAA------------------AGTGCCAGG---------------------------ATT---TTACATTGT---------------------CTAGGACCT---------GAT---AATCAAGAG------------------------------------------------------------------------AGT------------------ACA---------------------GTT------CAGCCT---ATG---ATT------ACT------------TCT------ATT------------------CCAATT---AAT------TTA------------------TGG---GGC---------CGAGAC------------------------TTA---TTA------GAA---CAG---------TGG---------------------CATGCA------GAG------------ATTACT------------------------------
>8_12222222
---------------TGG---------GCT------AGT---CAG---------CTC------------------------------TCA---------GAGAAT------AGATCTGTGTGTACA------GTTACTATT---CAT------GGAAAA---------------------CAATTT---GAA------------------GGA---TTAGTGGAT---ACT------------------------GGGTCTGATGTTTCTATC---------ATT---GCCTTA---AATCAATGG---CCA---AAA------------AATTGG---------------CCT---AAACAAAAGCCT---------------GTT---------------ACAGGA---------CTTGTT------------------------------------GGT---------GTG---GGC---ACTGCCTCAGAA---------GTG---------------------TATCAA------------------AGTGCCAGG---------------------------ATT---TTACATTGT---------------------CTAGGACCT---------GAT---AATCAAGAG------------------------------------------------------------------------AGT------------------ACA---------------------GTT------CAGCCT---ATG---ATT------ACT------------TCT------ATT------------------CCAATT---AAT------TTA------------------TGG---GGC---------CGAGAC------------------------TTA---TTA------GAA---CAG---------TGG---------------------CATGCA------GAG------------ATTACT------------------------------
>5_154640790
---------------TGG---------AGT------AGT---CAG---------TTC------------------------------TCA---------GAGAAT------AGATCTGTGTGTACA------GTCACTATT---CAG------GGAAAG---------------------CAGTTT---GAA------------------AGA---TTAGTGGAT---ACT------------------------GGGGCTGATGTTTCTATC---------ATT---ACCTTA---AATCAGTGG---CCA---AAA------------AATTGG---------------CCT---AAACAAAAGTCT---------------GTT---------------ACAGGA---------CTTGTT------------------------------------GGT---------GTG---GGC---GCCACCTCAGAA---------GTG---------------------TATCAA------------------AGTGCCATG---------------------------ATT---TTACATTGT---------------------CTAGGACCT---------AAT---AATCAAGAG------------------------------------------------------------------------AGT------------------ACA---------------------GTT------CAGCCT---ATG---ATT------ACT------------TCT------ATT------------------CCAATT---AAT------TTA------------------TGG---GGC---------CGAGAC------------------------TTG---TTA------CAA---GAG---------TGG---------------------CATGCA------GAG------------ATTACT------------------------------
>1_13356298
---------------TGG---------GCT------CGT---CAG---------GTC------------------------------TCA---------GAGAAT------AGATCTGTGTGTACA------GTCACTATT---CAG------GGAAAG---------------------CAGTTT---ATA------------------GGA---TTAGTGGAT---ACC------------------------GATGCTGATGTTTCCATT---------ATC---GCCTTA---AATCAATGG---CCA---AAA------------AATTGG---------------CCT---AAACAAAAGCCT---------------GTT---------------ACAGGA---------CTTGTC------------------------------------GGT---------GTG---GGC---AGCGCCTCAAAA---------GTG---------------------TATCAA------------------AGCACCATG---------------------------ATT---TTACATTGT---------------------CTAGGACCT---------GAT---AATCAAGAA------------------------------------------------------------------------AGT------------------ACA---------------------GTT------CAACCT---ATG---ATT------ACT------------GCT------ATT------------------CCAATT---AAT------TTA------------------TGG---GGC---------CGAGAC------------------------TTG---TTA------CAA---CAA---------TGG---------------------CATGCA------GAG------------ATGACT------------------------------
>1_13210548
---------------TGG---------GCT------CGT---CAG---------GTC------------------------------TCA---------GAGAAT------AGACCTGTGTGTACA------GTCACTATT---CAG------GGAAAG---------------------CAGTTT---ATA------------------GGA---TTAGTGGAT---ACC------------------------GATGCTGATGTTTCCATT---------ATC---GCCTTA---AATCAATGG---CCA---AAA------------AATTGG---------------CCT---AAACAAAAGCCT---------------GTT---------------ACAGGA---------CTTGTC------------------------------------GGT---------GTG---GGC---AGCGCCTCAAAA---------GTG---------------------TATCAA------------------AGCACCATG---------------------------ATT---TTACATTGT---------------------CTAGGACCT---------GAT---AAACAAGAA------------------------------------------------------------------------AGT------------------ACA---------------------GTT------CAACCT---ATG---ATT------ACT------------TTT------ATT------------------CCAATT---AAT------TTA------------------TGG---GGC---------CGAGAC------------------------TTG---TTA------CAA---CAA---------TGG---------------------CATGCA------GAG------------ATGACT------------------------------
>6_42899425
---------------TGG---------GCT------AGT---CAG---------GTC------------------------------TCA---------GAGGAT------AGACCCGTGTGTGCA------GTCACTATT---CAG------GGAAAG---------------------CAGTTT---GAA------------------GGA---TTAGTGGAT---ACT------------------------GGG!!TGATGGTGCTATC---------ATT---GCCTTA---AATCAATGG---CCC---CAA------------AATTGG---------------CCT---AAACAAAAGCCT---------------GTT---------------ACAGGA---------CTTGTC------------------------------------GGC---------GTA---GGC---ACTGCCTCAGAA---------GTG---------------------TATCAA------------------AGTGCCATG---------------------------AGT---TTACATTGT---------------------CTAGGACCT---------GAT---GATCAAGAA------------------------------------------------------------------------AGT------------------ACA---------------------GTT------CAGCCT---ATG---ATC------ACT------------TCT------ATT------------------CCAATT---AAT------TTA------------------TGG---GGC---------CGAGAC------------------------TTG---TTA------CAA---CAA---------TGG---------------------CATGCA------GCG------------ATTACT------------------------------
>3_125893741
---------------TAG---------GCA------AGT---CAG---------GTC------------------------------TCA---------GAGAAC------AGACCTGTGTGTAAG------GCCATTATT---CAA------GGAAAA---------------------CAGTTT---GAA------------------AGG---TTAGTAGAC---ACT------------------------GGAGCAGATGTCTCCATC---------ATT---GCTTTA---AATCAGTGG---CCA---AAA------------AATTGG---------------CCT---AAACAAAAGGCT---------------GTT---------------ACAGGA---------CTTGTT------------------------------------GGC---------ATA---GGC---ACAGCCTCAGAA---------GTG---------------------TATCAA------------------AGTACTGAG---------------------------ATT---TTACATTGC---------------------TTAGGGCCA---------GAT---AATCAAGAA------------------------------------------------------------------------AGT------------------ACT---------------------GTT------CAGCCA---ATG---ATT------ACT------------TCA------ATT------------------CCTCTT---AAT------CTG------------------!!T---GAGGTT------!GAGAT------------------------TTA---TTA------CAA---CAA---------TGG---------------------GGTGCA------GAA------------ATCACC------------------------------
>205305634
---------------!GG---------GTA------AAT---CAA---------ATT------------------------------ACT---------GATAAA------CGTCCTACCTGTGAA------ATAACTATT---CAG------!!GAAAAAA------------------AAATTT---AAA------------------GGT---TTGGTAGGT---ACA------------------------GGAGCGGATATTTCAATC---------ATT---TCTCTA---CAGCACTGG---CTG---TCT------------GCATGG---------------CCA---ATTCAACCCACT---------------CAA---------------TTTAAC---------ATAGTT------------------------------------AGA---------GTT---GGT---AAAGCCCCTGAA---------GTA---------------------TATAAA------------------AGTAGTTAT---------------------------ATT---TTGCATTGT---------------------GAAGGGCCC---------AAT---GGACAACCT------------------------------------------------------------------------GGG------------------ACT---------------------ATT------CAACCA---ATT---ATA------ACT------------TCT------GTA------------------CCTATA---AAT------TTA------------------TGG---GGG---------AGAGAT------------------------TTA---TTA------CAA---CAA---------GTT---------------------CTAATT------CCA------------GAACAA------------------------------
>X_75324735
---------------TGG---------GTG------AAT---CAA---------ATT------------------------------ACT---------GATAAA------CATCCTACCTGTGAA------ATAACTATT---CAG------GGAAAG---------------------AAATTT---AAA------------------GGT---TTTGTAGAT---ACA------------------------GGAGCGGACATTTCAATT---------ATT---TCTCTA---CAGCACTGG---CCA---TCC------------ACTTGG---------------CCA---GTTCAACCCACT---------------CAA---------------TTTAAC---------ATAGTT------------------------------------GGA---------GTT---GGT---AAAGCCCCTGAA---------GTA---------------------TATCCA------------------AGTAGTTAT---------------------------ATT---TTGCCTTGT---------------------GAAGGGCCT---------GAT---GAACAACCT------------------------------------------------------------------------GGG------------------ACT---------------------ATT------CAACCA---ATT---ATA------ACT------------TCT------ATA------------------CCTATA---AAT------TTA------------------TAG---GGA---------AGTGAT------------------------TTA---TTG------------CAA---------TGC---------------------TCAGTT------ATG------------ATTTCATACAGT------------------------
>219302885
---------------TGG---------GTA------AAT---CAA---------ATT------------------------------ACT---------GATAAA------CATCCTATCTGTGAA------ATAACTATC---CAG------GGAAAG---------------------AACTTT---AAA------------------GGT---TTGGTAGAT---ACAATTTTTTTTTTTTTT!TG---GTAGGAGTGGACATTTCAATC---------ATT---TCTCTA---CAGCACTGG---CCG---TCC------------ATGTGG---------------CCA---ATTCAGCCCACT---------------CAA---------------TTTAAC---------ACAGTG------------------------------------GAA---------ACT---GCT---AAAGCCCCAGAA---------GTG---------------------TATCAA------------------AGTAGCTAT---------------------------ATT---TTGCATTGT---------------------GAAGGGACC---------GAT---GGACAACCT------------------------------------------------------------------------GGG------------------ACT---------------------GTT------CAACCA---ATT---GCA------ACT------------TCT------GTA------------------CCTATA---AAT------TTA------------------TGG---GGG---------AGAGAT------------------------TTA---TTA------TGA---CAA---------TGG---------------------GGAGCA------CAA------------GTT---------------------------------
>NT_187513.1/131788
---------------TGG---------GTA------AAT---CAA---------ATT------------------------------ACT---------GATAAA------CATCCTATCTGTGAA------ATAACTATC---CAG------GGAAAG---------------------AACTTT---AAA------------------GGT---TTGGTAGAT---ACAATTTTTTTTTTTTTT!!G---GTAGGAGTGGACATTTCAATC---------ATT---TCTCTA---CAGCACTGG---CCG---TCC------------ATGTGG---------------CCA---ATTCAGCCCACT---------------CAA---------------TTTAAC---------ACAGTG------------------------------------GAA---------ACT---GCT---AAAGCCCCAGAA---------GTG---------------------TATCAA------------------AGTAGCTAT---------------------------ATT---TTGCATTGT---------------------GAAGGGACC---------GAT---GGACAACCT------------------------------------------------------------------------GGG------------------ACT---------------------GTT------CAACCA---ATT---GCA------ACT------------TCT------GTA------------------CCTATA---AAT------TTA------------------TGG---GGG---------AGAGAT------------------------TTA---TTA------TGA---CAA---------TGG---------------------GGAGCA------CAA------------GTT---------------------------------
>2211792267
---------------TGG---------GTA------AAT---CAA---------ATT------------------------------ACT---------GATAAA------CATCCTATCTGTGAA------ATAACTATC---CAT------GTAAAG---------------------AACTTT---AAA------------------GGT---TTGGTAGAT---ACTATTTTTTTTTTTTTTTTTTGG!TAGTAGTGGACATTTCAATC---------ATT---TCTCTA---CAGCACTGG---CTG---TCC------------ATGTGG---------------CCA---ATTCAGCCCACT---------------CAA---------------TTTAAC---------ACAGTG------------------------------------GAA---------ACT---GCT---AAAGCTCCAGAA---------GTG---------------------TATCAA------------------AGTAGCTAT---------------------------ATT---TTGCATTGT---------------------GAAGGGCCC---------GAT---GGACAACCT------------------------------------------------------------------------GGG------------------ACT---------------------GTT------CAACCA---ATT---GCA------ACT------------TCA------GTA------------------CCTATA---AAT------TTA------------------TGG---GGG---------AGAGAT------------------------TTA---TTA------!TG---ACA---------ATG---------------------GGGAGC------ACA------------AGT!!T------------------------------
>NT_187377.1/45424
---------------TGG---------GTA------AAT---CAA---------ATT------------------------------ACT---------GATAAA------CATCCTATCTGTGAA------ATAACTATC---CAG------GGAAAG---------------------AACTTT---AAA------------------GGT---TTGGTAGAT---ACTATTTTTTTTTTT------TGG!TAGGAGTGGACATTTCAATC---------ATT---TCTCTA---CAGCACTGG---CTG---TCC------------ATGTGG---------------CCA---ATTCAGCCCACT---------------CAA---------------TTTAAC---------ACAGTG------------------------------------GAA---------ACT---GCT---AAAGCTCCAGAA---------GTG---------------------TATCAA------------------AGTAGATAT---------------------------ATT---TTGCATTGT---------------------GAAGGGCCC---------GAT---GGACAACCT------------------------------------------------------------------------GGG------------------ACT---------------------GTT------CAACCA---ATT---GCA------ATT------------TCT------GTA------------------CCTATA---AAT------TTA------------------TGG---GGG---------AGAGAT------------------------TTA---TTA------!TG---ACA---------ATG---------------------GGGAGC------ACA------------AGT!!T------------------------------
>NT_113889.1/119248
---------------TGG---------GTA------AAT---CAA---------ATT------------------------------ACT---------GATAAA------CATCCTATCTGTGAA------ATAACTATC---CAG------GGAAAG---------------------AACTTT---AAA------------------GGT---TTGGTAGAT---ACTATTTTTTTTTTT------TTGGTAGGAGTGGACATTTCAATT---------ATT---TCTCTA---CAGCACTGG---CCG---TCC------------ATGTGG---------------CCA---ATTCAGCCCACT---------------CAA---------------TTTAAC---------ACAGTG------------------------------------GAA---------ACT---GCT---AAAGCTCCAGAA---------GTG---------------------TATCAG------------------AGTAGCTAT---------------------------ACT---TTGCATTGT---------------------GAAGGGCCC---------AAT---GGACAACCT------------------------------------------------------------------------GGG------------------ACT---------------------GTT------CAACCA---ATT---GCA------ACT------------TCT------GTA------------------CCTATA---AAT------TTA------------------TGG---GGG---------AGAGAT------------------------TTA---TTA------!TG---ACA---------ATG---------------------GGGAGC------ACA------------AGT!!T------------------------------
>NT_113796.3/146711
---------------TGG---------GTA------AAT---CAA---------ATT------------------------------ACT---------GATAAA------CATCCTACCTGTGAA------ATAACTATC---CAG------GGAAAG---------------------AACTTT---AAA------------------GGT---TTGGTAGAT---ACTATTTTTTTTTTT------!TGGTAGGAGTGGACATTTCAATT---------ATT---TCTCTA---CAGCACTGG---CTG---TCC------------ATGTGG---------------CCA---ATTCAGCCCACT---------------CAA---------------TTTAAC---------ACAGTG------------------------------------GAA---------ACT---GCT---AAAGCTCCAGAA---------GTG---------------------TATCAG------------------AGTAGCTAT---------------------------ACT---TTGCATTGT---------------------GAAGGGCCC---------AAT---GGACAACCT------------------------------------------------------------------------GGG------------------ACT---------------------GTT------CAACCA---ATT---GCA------ACT------------TCT------GTA------------------CCTATA---AAT------TTA------------------TGG---GGG---------AGAGAT------------------------TTA---TTA------!TG---ACA---------ATG---------------------GGGAGC------ACA------------AGT!!T------------------------------
>219151622
---------------TGG---------GTA------AAT---CAA---------ATT------------------------------ACT---------GATAAA------CATCCTATCTGTGAA------ATAACTATC---CAT------GGAAAG---------------------AACTTT---AAA------------------GGT---TTGGTAGAT---ACTATTTTTTTTTTT!TT---TTGGTAGGAGTGGACATTTCAATT---------ATT---TCTCTA---CAGCACTGG---CCA---TCC------------ATGTGG---------------CCA---ATTCAGCCCACT---------------CAA---------------TTTAAC---------ACAGTG------------------------------------GAA---------ACT---GCT---AAAGCTCCAGAA---------GTG---------------------TATCAG------------------AGTAGCTAT---------------------------ACT---TTGCATTGT---------------------GAAGGGCCC---------AAT---GGACAACCT------------------------------------------------------------------------GGG------------------ACT---------------------GTT------CAACCA---ATT---GCA------ACT------------TCT------GTA------------------CCTATA---AAT------TTA------------------TGG---GGG---------AGATAT------------------------TTA---TTA------!TG---ACA---------ATG---------------------GGGAGC------ACA------------AGT!!T------------------------------
>NT_113888.1/136947
---------------TGG---------GTA------AAT---CAA---------ATT------------------------------ACT---------GATAAA------CATCCTACCTGTGAA------ATAACTATC---CAG------GGAAAG---------------------AACTTT---AAA------------------GGT---TTGGTAGAT---ACT!!TTTTTTTTTTTTTTTTTTGGTAGGAGTGGACATTTCAATT---------ATT---TCTCTA---CAGCACTGG---CCG---TCC------------ACGTGG---------------CCA---ATTCAACCCACT---------------CAA---------------TTTAAC---------ACAGTG------------------------------------GAA---------ACT---GCT---AAAGCTCCAGAA---------GTT---------------------TATCAG------------------AGTAGCTAT---------------------------ACT---TTGCATTGT---------------------GAAGGGCCC---------AAT---GGACAACCT------------------------------------------------------------------------GGG------------------ACT---------------------GTT------CAACCA---ATT---GTA------ACT------------CCT------GTA------------------CCTATA---AAT------TTA------------------TGG---GGG---------AGAGAT------------------------TTA---TTA------!TG---ACA---------ATG---------------------GGGAGC------ACA------------AGT!!T------------------------------
>NT_187506.1/95545
[truncated: 115,845 more chars]
