# Supplementary material for: Related Endogenous Retrovirus-K Elements Harbor Distinct Protease Active Site Motifs
Source: Front Microbiol. 2018 Jul 18;9:1577. doi: 10.3389/fmicb.2018.01577 (PMC6058741; doi:10.3389/fmicb.2018.01577)
Supplement: FILE 1 in FASTA (fa) format — Aligned translated genomic protease BLAST results. The sequences found by BLAST for the HK2 protease in the human genome aligned and translated by MACSE. [file Data_Sheet_1.zip › Additional file 34.nwk]

((ERVKHML6/2:1.07346507904025090241,(ERVKHML3/1:0.32677742805126436254,((ERVKHML2/2:0.29949118144776926131,(ERVKHML1/2:0.11110600807523411671,ERVK14C/23:0.25081782802919899700):0.03095000252331987431[48]):0.10852209094861325900[62],ERVKHML4/2:0.51913709341799263441):0.05926755314070213110[40]):0.06346713279919911910[27]):0.08372366641827581890[53],(ERVKHML5/2:1.33078454425367764813,ERVHML8/26:0.19232497181760951910):0.07551803422335345850[46],ERVKHML7/2:0.29321959276106557279);
